# Supplementary material for: The XIST lncRNA is a sex-specific reservoir of TLR7 ligands in SLE
Source: JCI Insight. 2023 Sep 21;8(20):e169344. doi: 10.1172/jci.insight.169344 (PMC10634230; doi:10.1172/jci.insight.169344)
Supplement: Supplemental table 1 [file jciinsight-8-169344-s007.xlsx]

## Sheet: Sheet1
gene	padj	neglogq	log2FCtpm	female_tpm	male_tpm	UU.Count	UU.Richness	has_GTCCTTCAA	sbrank	uucountrank	uurichrank	tpmrank	ranksum
XIST	6.88857e-307	306.162	8.88207	24.1618	0.0512105	2140	128	TRUE	15003	14979	14967	11707	56656
RAG1	1	0	3.57477	0.601663	0.0504939	738	109	FALSE	15002	13899	14641	2263	45805
CD1E	1	0	3.2091	1.78159	0.192651	169	89	FALSE	15001	6559	12450	4166	38176
CSF3	1	0	3.13776	3.41091	0.387535	76	36	FALSE	15000	2653	3229	5632	26514
S100A2	1	0	3.08614	3.60559	0.424578	64	47	FALSE	14999	2049	5079	5762	27889
MUC5AC	1	0	3.06281	0.195134	0.0233525	327	18	FALSE	14998	10244	490	758	26490
TSPAN1	1	0	3.04156	2.09296	0.254192	94	41	FALSE	14997	3532	4099	4543	27171
CHRNA3	1	0	2.78539	0.516804	0.0749615	62	26	FALSE	14996	1946	1521	2034	20497
MUC5B	1	0	2.71049	0.287233	0.0438831	303	19	FALSE	14995	9823	581	1199	26598
KRT17	1	0	2.65474	4.83877	0.768387	28	11	FALSE	14994	445	84	6613	22136
DNTT	0.537308	0.269777	2.64133	1.38635	0.222205	153	57	FALSE	14993	6015	6815	3699	31522
SCGB3A1	1	0	2.50965	10.1765	1.78697	8	8	FALSE	14992	27	28	9037	24084
CD1A	1	0	2.29174	2.27356	0.464325	146	72	FALSE	14991	5762	9395	4706	34854
TRIM63	1	0	2.28837	2.90979	0.595652	92	47	FALSE	14990	3434	5104	5245	28773
SPINK1	1	0	2.25814	1.79283	0.374776	36	32	FALSE	14989	715	2480	4183	22367
MMP1	1	0	2.1494	0.834192	0.188032	161	67	FALSE	14988	6264	8526	2791	32569
CLDN4	1	0	2.09511	0.464349	0.108681	71	41	FALSE	14987	2415	4077	1856	23335
FOXJ1	1	0	2.05379	0.75904	0.182815	73	31	FALSE	14986	2514	2378	2633	22511
S100A14	1	0	1.97661	2.61962	0.665608	41	26	FALSE	14985	937	1475	4988	22385
ARPP21	1	0	1.73098	0.202804	0.061094	193	59	FALSE	14984	7311	7209	796	30300
SLC34A2	1	0	1.70311	0.501911	0.154149	273	56	FALSE	14983	9231	6723	1984	32921
MUC4	1	0	1.69553	0.116695	0.0360287	156	32	FALSE	14982	6110	2618	323	24033
KRT6A	1	0	1.6347	3.04957	0.982072	88	41	FALSE	14981	3230	4091	5347	27649
KRT19	1	0	1.62862	4.27127	1.38132	41	20	FALSE	14980	936	631	6234	22781
ELOVL4	1	0	1.32868	0.514757	0.204942	337	88	FALSE	14979	10415	12336	2026	39756
CFB	1	0	1.32732	3.80543	1.51649	105	31	FALSE	14978	4031	2429	5895	27333
WFDC2	1	0	1.3065	13.3811	5.41	24	23	FALSE	14977	308	1001	9944	26230
AKR1C2	1	0	1.28205	1.03161	0.424208	323	70	FALSE	14976	10187	9128	3158	37449
IL12B	0.571777	0.242773	1.2627	0.884264	0.368529	184	66	FALSE	14975	7053	8353	2894	33275
SPRR3	1	0	1.20904	3.35397	1.45078	62	40	TRUE	14974	1945	3899	5591	26409
RAB25	1	0	1.20484	0.658486	0.285663	55	31	FALSE	14973	1612	2350	2396	21331
MYH14	1	0	1.19572	0.376167	0.164222	157	33	FALSE	14972	6139	2792	1581	25484
CRNN	1	0	1.19455	1.63737	0.715407	66	40	FALSE	14971	2159	3908	4014	25052
ELF3	0.992888	0.00309969	1.19321	0.904981	0.395773	198	29	FALSE	14970	7456	2098	2929	27453
RHCG	1	0	1.18839	1.18811	0.521336	89	35	FALSE	14969	3276	3082	3419	24746
FABP1	1	0	1.18112	5.81033	2.56241	30	30	FALSE	14968	517	2111	7102	24698
SFTPA2	1	0	1.17594	1.94558	0.861101	115	56	FALSE	14967	4507	6642	4368	30484
CCL20	1	0	1.14169	3.59985	1.63156	100	79	FALSE	14966	3820	10663	5758	35207
GPX2	1	0	1.10061	5.46152	2.54682	54	34	FALSE	14965	1557	2851	6908	26281
SFN	1	0	1.09212	4.33566	2.03373	28	16	FALSE	14964	444	281	6273	21962
SFTPA1	1	0	1.08657	1.68653	0.794156	129	59	FALSE	14963	5082	7155	4067	31267
DCHS2	1	0	1.05684	0.282814	0.135944	1078	89	FALSE	14962	14647	12589	1183	43381
SLC44A5	1	0	1.05676	0.385233	0.185186	455	85	FALSE	14961	11973	11883	1615	40432
CXCL6	1	0	1.04784	0.69751	0.33738	185	86	FALSE	14960	7078	11969	2492	36499
TRIM29	1	0	1.03999	0.484763	0.235755	100	32	FALSE	14959	3819	2572	1930	23280
PDX1	1	0	1.02839	0.364653	0.178773	170	26	FALSE	14958	6593	1614	1540	24705
FLNC	1	0	1.00258	2.18444	1.09027	211	29	FALSE	14957	7811	2099	4626	29493
XIRP2	1	0	1.00077	0.276174	0.138014	253	63	FALSE	14956	8807	7908	1142	32813
PLAT	1	0	0.992767	0.961494	0.483163	167	67	FALSE	14955	6488	8528	3028	32999
PRSS2	1	0	0.942155	11.837	6.16063	25	18	FALSE	14954	342	414	9534	25244
CELA3B	1	0	0.942076	1.30331	0.678351	65	14	FALSE	14953	2108	184	3584	20829
FAM83A	1	0	0.939143	1.01859	0.531238	185	46	FALSE	14952	7077	5018	3133	30180
PROM1	1	0	0.936496	0.11199	0.0585148	335	68	FALSE	14951	10380	8785	305	34421
CTSV	1	0	0.932754	0.121916	0.0638665	368	81	FALSE	14950	10856	11146	355	37307
CPB1	1	0	0.923181	1.66697	0.87907	113	55	FALSE	14949	4412	6468	4040	29869
MSLN	1	0	0.920081	0.807661	0.426832	54	18	FALSE	14948	1556	471	2740	19715
KRT13	1	0	0.904235	6.0374	3.22588	56	28	FALSE	14947	1657	1836	7225	25665
FGG	1	0	0.903473	7.00951	3.74727	131	53	FALSE	14946	5175	6158	7755	34034
RSPH1	1	0	0.89035	1.14379	0.617058	60	34	FALSE	14945	1859	2861	3340	23005
TMC5	1	0	0.879174	0.477038	0.259355	305	55	FALSE	14944	9860	6575	1909	33288
CIDEC	1	0	0.870319	0.872128	0.477077	51	24	FALSE	14943	1402	1220	2867	20432
OTOF	0.36535	0.437291	0.869787	0.541856	0.296518	217	34	FALSE	14942	7966	2976	2089	27973
S100A16	1	0	0.867632	3.33155	1.82584	58	32	FALSE	14941	1760	2506	5568	24775
SFTPB	1	0	0.865439	2.39978	1.31719	129	46	FALSE	14940	5081	4975	4818	29814
PGA3	1	0	0.864483	0.240482	0.132083	75	35	FALSE	14939	2612	3057	992	21600
PNLIPRP2	1	0	0.861064	0.481454	0.265063	98	43	FALSE	14938	3729	4457	1920	25044
PUDP	2.14281e-16	15.669	0.859951	15.178	8.36265	162	80	FALSE	14937	6299	10869	10334	42439
CPA1	1	0	0.857388	5.09196	2.81052	63	28	FALSE	14936	1996	1853	6758	25543
TNFRSF11B	1	0	0.853386	0.385048	0.213118	177	88	FALSE	14935	6841	12289	1614	35679
UTS2R	1	0	0.852257	0.477445	0.264465	108	33	FALSE	14934	4193	2757	1911	23795
WNT7B	1	0	0.841011	0.161382	0.0900919	121	27	FALSE	14933	4776	1752	583	22044
PRSS8	1	0	0.832732	0.504915	0.283492	60	31	FALSE	14932	1858	2361	1992	21143
TSHR	1	0	0.830844	0.127522	0.0716929	354	70	FALSE	14931	10645	9138	386	35100
PLA2G2A	1	0	0.830622	8.80164	4.94905	39	27	FALSE	14930	845	1652	8543	25970
KLHL41	1	0	0.823425	2.342	1.32346	214	63	FALSE	14929	7893	7883	4765	35470
CNFN	1	0	0.819982	2.06317	1.16868	15	18	FALSE	14928	107	398	4501	19934
GP2	1	0	0.81376	1.22193	0.69515	179	46	FALSE	14927	6896	5016	3466	30305
SFTPC	1	0	0.81172	1.2883	0.733945	54	31	FALSE	14926	1555	2345	3568	22394
TSPEAR	0.705091	0.151755	0.80952	0.230116	0.131298	183	38	FALSE	14925	7029	3680	936	26570
NNMT	1	0	0.802262	5.02944	2.88413	123	51	FALSE	14924	4842	5860	6729	32355
LINC02009	1	0	0.799465	2.65792	1.52714	177	43	FALSE	14923	6840	4510	5026	31299
CYP2B7P	1	0	0.797664	0.25969	0.149394	216	67	FALSE	14922	7944	8562	1071	32499
PRSS1	1	0	0.796945	8.96223	5.15836	22	17	FALSE	14921	249	327	8595	24092
CYP4B1	1	0	0.79537	0.350263	0.20182	120	45	FALSE	14920	4740	4822	1481	25963
KRT15	1	0	0.791134	0.314843	0.181944	74	39	FALSE	14919	2577	3746	1327	22569
CTRB1	1	0	0.789587	1.89134	1.09416	17	15	FALSE	14918	138	197	4310	19563
TACC2	1	0	0.786469	0.186358	0.108043	407	71	FALSE	14917	11377	9338	699	36331
CLPS	1	0	0.784233	3.98284	2.31268	15	16	FALSE	14916	106	248	6029	21299
NLRP2	0.000320127	3.49468	0.780217	5.94219	3.46001	174	36	FALSE	14915	6737	3335	7170	32157
KRT8	1	0	0.780027	2.05156	1.19474	53	20	FALSE	14914	1509	655	4487	21565
CELA2A	1	0	0.772231	0.825244	0.48319	21	13	FALSE	14913	221	133	2772	18039
HAMP	1	0	0.769831	6.9218	4.05954	23	23	FALSE	14912	276	998	7704	23890
MUC7	1	0	0.766179	0.983807	0.578452	209	69	FALSE	14911	7749	8905	3068	34633
GRB7	1	0	0.760901	0.326627	0.192751	95	30	FALSE	14910	3582	2227	1376	22095
MYH7	1	0	0.759347	10.4514	6.17434	144	34	FALSE	14909	5685	2960	9122	32676
COX6B2	0.26876	0.570635	0.743382	0.856064	0.511359	88	50	FALSE	14908	3229	5648	2840	26625
HEPH	2.46391e-62	61.6084	0.742061	0.497798	0.297625	566	65	FALSE	14907	12971	8297	1973	38148
PRRX1	1	0	0.737905	0.676555	0.405669	414	88	FALSE	14906	11471	12352	2442	41171
PNLIP	1	0	0.735507	3.40983	2.04796	105	42	FALSE	14905	4030	4291	5631	28857
CFAP77	1	0	0.734867	0.265764	0.159691	106	52	FALSE	14904	4088	5994	1098	26084
LINC01305	0.364509	0.438292	0.730554	0.143872	0.0867079	201	52	FALSE	14903	7544	6058	481	28986
SYNPO2	1	0	0.730436	0.604289	0.364218	584	85	FALSE	14902	13101	11907	2272	42182
PNPLA4	9.57635e-23	22.0188	0.7287	3.36448	2.03028	324	83	FALSE	14901	10197	11492	5600	42190
EIF1AX	1.87746e-17	16.7264	0.724505	19.6464	11.8901	547	89	FALSE	14900	12829	12542	11121	51392
FGB	1	0	0.722011	4.82001	2.92214	306	84	FALSE	14899	9881	11663	6607	43050
CCL17	1	0	0.718942	3.84445	2.33567	47	28	FALSE	14898	1201	1820	5916	23835
KDM6A	6.10923e-68	67.214	0.718222	13.8811	8.4376	535	111	FALSE	14897	12720	14713	10063	52393
HEPACAM2	1	0	0.717816	0.877259	0.533388	190	89	FALSE	14896	7230	12454	2880	37460
EPCAM	0.54384	0.264529	0.712449	1.34585	0.821351	112	50	FALSE	14895	4362	5667	3646	28570
MUC13	1	0	0.711563	0.944822	0.576963	210	48	FALSE	14894	7774	5375	2995	31038
KRT7	1	0	0.710849	1.687	1.03069	289	38	FALSE	14893	9594	3695	4068	32250
AKR1C1	1	0	0.71063	1.0815	0.660852	554	73	FALSE	14892	12888	9718	3251	40749
CPA2	1	0	0.709609	1.07058	0.654642	88	46	FALSE	14891	3228	4930	3226	26275
CXCL3	1	0	0.707311	1.03158	0.6318	105	87	FALSE	14890	4029	12130	3157	34206
IL33	1	0	0.703265	0.285915	0.175604	305	94	FALSE	14889	9859	13235	1193	39176
CP	1	0	0.687262	0.324553	0.201557	259	68	FALSE	14888	8927	8752	1370	33937
CADPS2	1	0	0.684289	0.197794	0.12309	559	107	FALSE	14887	12924	14529	774	43114
FBXO17	1	0	0.683626	0.779321	0.485204	92	34	FALSE	14886	3433	2914	2680	23913
TRIM54	1	0	0.680489	0.879476	0.548752	58	19	FALSE	14885	1759	561	2885	20090
LINC01781	1	0	0.675924	4.53306	2.83738	49	44	FALSE	14884	1301	4572	6416	27173
TMEM119	1	0	0.673516	6.87138	4.3082	123	50	FALSE	14883	4841	5678	7679	33081
STS	7.49312e-08	7.12534	0.673461	7.2179	4.52563	553	72	FALSE	14882	12872	9529	7858	45141
PRSS16	1	0	0.673332	0.774343	0.485557	229	77	TRUE	14881	8272	10334	2667	36154
CREB3L3	1	0	0.672658	0.488844	0.306676	41	18	FALSE	14880	935	454	1942	18211
SPAG6	0.238926	0.621736	0.672633	0.372574	0.233739	234	66	FALSE	14879	8393	8386	1564	33222
PLA2G1B	1	0	0.67152	1.54389	0.969321	23	21	FALSE	14878	275	723	3896	19772
IL6	1	0	0.671203	1.17982	0.740908	97	74	FALSE	14877	3684	9743	3403	31707
PTPN3	1	0	0.669775	0.226819	0.14258	427	72	FALSE	14876	11646	9509	916	36947
MLPH	1	0	0.668621	0.163643	0.102949	164	49	FALSE	14875	6384	5535	596	27390
CFAP157	1	0	0.663849	0.404112	0.255072	96	21	FALSE	14874	3633	826	1666	20999
FBXO27	1	0	0.65471	0.404346	0.256842	211	43	FALSE	14873	7810	4531	1667	28881
ADIPOQ	1	0	0.652724	0.499134	0.317488	465	85	FALSE	14872	12068	11884	1976	40800
SIGLEC1	1	0	0.652418	2.87676	1.83024	232	50	FALSE	14871	8340	5761	5218	34190
PNLIPRP1	1	0	0.651757	0.213393	0.135825	81	37	FALSE	14870	2887	3413	848	22018
JPX	3.19573e-20	19.4954	0.648508	0.653685	0.417012	67	32	FALSE	14869	2209	2515	2381	21974
REG1A	1	0	0.647938	4.89399	3.1233	44	29	FALSE	14868	1067	1962	6649	24546
BSND	0.957999	0.0186349	0.646692	0.267331	0.170756	580	59	TRUE	14867	13075	7296	1104	36342
MUC21	1	0	0.645422	0.200379	0.128103	179	49	FALSE	14866	6895	5546	786	28093
FGL1	1	0	0.644225	1.57047	1.00484	102	83	FALSE	14865	3897	11430	3927	34119
REG1B	1	0	0.643774	1.71231	1.09594	38	26	FALSE	14864	803	1468	4098	21233
CHST1	1	0	0.638481	0.237066	0.152288	226	65	FALSE	14863	8200	8225	975	32263
ZFX	1.1203e-47	46.9507	0.637339	6.53864	4.20368	878	99	FALSE	14862	14324	13954	7500	50640
LRRC2	1	0	0.637055	0.250037	0.16078	399	73	FALSE	14861	11292	9690	1031	36874
HPGD	1	0	0.635081	27.9448	17.9938	262	71	FALSE	14860	9003	9284	12125	45272
MT1H	1	0	0.634706	2.9105	1.87457	27	27	FALSE	14859	416	1635	5246	22156
FNDC4	1	0	0.634664	0.734702	0.473215	42	24	FALSE	14858	984	1193	2575	19610
UCHL1	1	0	0.633942	9.74987	6.28295	82	43	FALSE	14857	2926	4434	8885	31102
GDF15	1	0	0.624895	5.32967	3.45611	41	26	FALSE	14856	934	1474	6855	24119
LMOD2	1	0	0.618674	0.508087	0.330901	151	79	TRUE	14855	5936	10675	2004	33470
CXCL10	1	0	0.617476	7.52546	4.90517	77	48	FALSE	14854	2703	5270	7997	30824
DNAH17-AS1	1	0	0.612491	0.795814	0.520515	253	62	FALSE	14853	8806	7738	2712	34109
CCDC187	1	0	0.607063	0.0577443	0.037911	292	45	FALSE	14852	9648	4890	78	29468
PIFO	1	0	0.606912	0.3332	0.21878	207	65	FALSE	14851	7707	8213	1409	32180
CXCL1	1	0	0.605008	16.556	10.8851	106	76	FALSE	14850	4087	10120	10615	39672
CTRB2	1	0	0.604518	2.25599	1.48374	19	12	FALSE	14849	168	102	4690	19809
CELA3A	1	0	0.603818	2.65537	1.74726	28	16	FALSE	14848	443	280	5022	20593
NEFH	1	0	0.601766	2.01577	1.32828	73	44	FALSE	14847	2513	4593	4452	26405
HNF4G	1	0	0.600556	0.662305	0.43679	461	79	FALSE	14846	12026	10803	2411	40086
TACSTD2	1	0	0.600203	3.09754	2.04333	99	60	FALSE	14845	3774	7318	5384	31321
CNTNAP3	1	0	0.599315	3.87096	2.5551	1244	102	FALSE	14844	14792	14233	5940	49809
CXCL2	1	0	0.596311	2.68792	1.77791	105	81	FALSE	14843	4028	11051	5050	34972
LAD1	1	0	0.593921	0.952971	0.631381	84	36	FALSE	14842	3027	3242	3010	24121
ADPRHL1	1	0	0.591174	0.304005	0.201799	590	40	FALSE	14841	13138	4043	1272	33294
FN1	1	0	0.590995	5.87972	3.90346	386	69	FALSE	14840	11105	8970	7128	42043
CDC42EP5	1	0	0.590524	1.22742	0.815129	24	18	FALSE	14839	307	409	3478	19033
KLF15	1	0	0.585366	0.335455	0.223574	371	101	FALSE	14838	10896	14086	1416	41236
SLC6A19	1	0	0.583508	0.443296	0.295829	186	37	FALSE	14837	7097	3514	1779	27227
EFHC2	1	0	0.583162	1.53771	1.02642	330	90	FALSE	14836	10297	12644	3883	41660
PAQR9	1	0	0.583111	0.153449	0.102431	165	64	FALSE	14835	6414	8023	532	29804
WNT5A	1	0	0.575298	0.208136	0.13969	958	96	FALSE	14834	14465	13607	818	43724
PKP3	1	0	0.575082	0.247777	0.16632	47	16	FALSE	14833	1200	296	1024	17353
RPS4X	1.5784e-12	11.8018	0.574589	769.508	516.707	129	63	FALSE	14832	5080	7834	14911	42657
LINC01993	1	0	0.574113	0.324817	0.218179	92	27	FALSE	14831	3432	1738	1372	21373
CRTAC1	1	0	0.571932	0.360057	0.242216	79	26	FALSE	14830	2807	1561	1520	20718
L1TD1	1	0	0.571677	0.655994	0.441375	259	50	FALSE	14829	8926	5770	2384	31909
LINC01093	1	0	0.571576	1.98336	1.33456	127	64	FALSE	14828	4998	7989	4413	32228
CD163L1	0.945458	0.0243578	0.568437	2.15909	1.45598	854	77	FALSE	14827	14267	10467	4607	44168
SMC1A	1.71325e-11	10.7662	0.568151	20.3401	13.719	621	85	FALSE	14826	13330	11911	11223	51290
ERICH5	1	0	0.565282	2.32743	1.57293	73	35	FALSE	14825	2512	3054	4745	25136
RHOD	1	0	0.564646	0.80189	0.542175	26	20	FALSE	14824	372	601	2722	18519
CNGB1	0.492579	0.307524	0.564513	0.0674888	0.0456348	246	54	FALSE	14823	8664	6392	111	29990
LYVE1	1	0	0.563559	5.65439	3.82594	287	77	FALSE	14822	9544	10353	7007	41726
CLDN7	1	0	0.563542	0.860155	0.582014	105	41	FALSE	14821	4027	4111	2848	25807
HSPB8	1	0	0.563487	1.22979	0.832154	130	53	FALSE	14820	5133	6156	3483	29592
GALNT5	1	0	0.561746	0.14754	0.0999558	1053	88	FALSE	14819	14615	12436	500	42370
ANKRD2	1	0	0.559617	1.78844	1.21342	34	13	FALSE	14818	643	144	4173	19778
RAP1GAP	1	0	0.558993	6.69194	4.54233	108	32	FALSE	14817	4192	2586	7585	29180
TAS2R40	1	0	0.555375	3.13673	2.13448	81	49	FALSE	14816	2886	5441	5415	28558
PSORS1C3	1	0	0.552213	1.28187	0.874199	28	26	FALSE	14815	442	1453	3559	20269
ANGPTL3	1	0	0.551994	0.492646	0.336022	311	76	FALSE	14814	9970	10187	1952	36923
PLCH1	0.127334	0.895055	0.55196	0.114638	0.0781939	1478	59	FALSE	14813	14899	7301	315	37328
DEFT1P	1	0	0.550226	1.45691	0.994941	44	45	FALSE	14812	1066	4751	3792	24421
BEND7	0.124996	0.903103	0.549763	0.605692	0.413768	155	59	FALSE	14811	6083	7174	2279	30347
WFDC21P	1	0	0.544699	1.1292	0.774107	42	36	FALSE	14810	983	3186	3316	22295
BTNL3	1	0	0.544148	4.58864	3.14687	163	54	FALSE	14809	6343	6342	6449	33943
DDAH1	1	0	0.543161	0.361643	0.248183	404	82	FALSE	14808	11349	11341	1531	39029
RIBC1	0.000308908	3.51017	0.54306	0.341123	0.234117	52	19	FALSE	14807	1455	550	1441	18253
LMO3	1	0	0.54294	0.895579	0.614699	483	91	FALSE	14806	12270	12829	2909	42814
MS4A3	1	0	0.541783	23.5109	16.1501	143	64	FALSE	14805	5630	8005	11626	40066
DEFA1B	1	0	0.54123	18.4632	12.6876	27	27	FALSE	14804	415	1634	10931	27784
PPP1R27	1	0	0.540885	1.43823	0.988569	29	22	FALSE	14803	479	872	3763	19917
ST8SIA5	1	0	0.540628	0.0845751	0.058143	973	78	FALSE	14802	14501	10656	190	40149
MET	1	0	0.539655	0.0908861	0.0625237	562	74	FALSE	14801	12946	9892	219	37858
CEMIP	1	0	0.539253	0.293401	0.201897	860	77	FALSE	14800	14282	10468	1224	40774
ALPK3	1	0	0.538508	0.795703	0.547827	452	60	FALSE	14799	11937	7451	2711	36898
PRKX	3.28478e-08	7.48349	0.536812	12.6467	8.71729	475	72	FALSE	14798	12178	9524	9755	46255
PRDM5	1	0	0.536425	1.13223	0.780648	207	47	FALSE	14797	7706	5206	3319	31028
C3	1	0	0.534449	3.73871	2.58129	164	26	FALSE	14796	6383	1613	5851	28643
ZNF595	0.0266781	1.57384	0.53262	2.05826	1.42287	262	83	FALSE	14795	9002	11471	4494	39762
LGALS4	1	0	0.530626	1.39228	0.963812	53	29	FALSE	14794	1508	1978	3704	21984
TINAG	1	0	0.529431	0.535153	0.370769	132	49	FALSE	14793	5213	5495	2077	27578
BTN1A1	0.339149	0.469609	0.529226	0.218958	0.151721	204	62	FALSE	14792	7617	7711	884	31004
NUPR1	1	0	0.524618	1.04985	0.729793	346	60	FALSE	14791	10549	7433	3187	35960
PDLIM3	1	0	0.523998	1.49455	1.03937	173	72	FALSE	14790	6708	9408	3832	34738
LINC00593	1	0	0.520412	0.699455	0.487641	74	33	FALSE	14789	2576	2705	2497	22567
DLGAP1	1	0	0.517509	0.348004	0.243108	449	100	FALSE	14788	11889	14002	1468	42147
CMYA5	1	0	0.517086	0.577035	0.403221	877	51	FALSE	14787	14321	5959	2192	37259
ALDH1L1	1	0	0.51645	0.4346	0.303824	143	30	FALSE	14786	5629	2269	1756	24440
ID1	1	0	0.515936	3.71224	2.59612	80	49	FALSE	14785	2845	5440	5831	28901
NRAP	1	0	0.515884	1.39979	0.978966	211	39	FALSE	14784	7809	3850	3714	30157
CNR1	0.235723	0.627598	0.515062	1.7794	1.24516	528	81	TRUE	14783	12656	11187	4159	42785
ILDR2	1	0	0.513651	0.335533	0.235023	1315	127	FALSE	14782	14839	14960	1417	45998
MAK	0.202843	0.692841	0.512984	6.18604	4.335	355	91	FALSE	14781	10659	12805	7302	45547
BEND2	1	0	0.512885	0.561868	0.393768	400	85	FALSE	14780	11310	11864	2149	40103
PPL	0.0902988	1.04432	0.512313	0.766996	0.537739	121	34	FALSE	14779	4775	2945	2650	25149
ERFE	1	0	0.511564	2.87088	2.01381	93	30	FALSE	14778	3481	2220	5212	25691
HPN	1	0	0.51131	1.07863	0.756748	67	23	FALSE	14777	2208	1095	3245	21325
GAP43	1	0	0.510669	0.444018	0.311655	114	60	FALSE	14776	4460	7329	1783	28348
KRT18	1	0	0.510501	5.3321	3.74302	39	15	FALSE	14775	844	233	6862	22714
OLAH	1	0	0.509461	72.4754	50.9129	170	57	FALSE	14774	6592	6836	13825	42027
NMRAL2P	1	0	0.509313	0.759743	0.533763	161	71	FALSE	14773	6263	9228	2636	32900
SERPINA3	1	0	0.507842	2.19419	1.54311	80	30	FALSE	14772	2844	2198	4636	24450
RSPH4A	1	0	0.507216	0.254603	0.179133	228	78	TRUE	14771	8246	10512	1051	34580
BICDL2	1	0	0.506656	1.45785	1.02611	46	28	FALSE	14770	1148	1816	3793	21527
KRT5	1	0	0.50631	3.16943	2.23135	94	42	FALSE	14769	3531	4282	5444	28026
MPV17L	1	0	0.506252	0.175276	0.123403	599	18	FALSE	14768	13190	493	654	29105
MAFA-AS1	0.257618	0.589024	0.506107	2.74641	1.93381	27	27	FALSE	14767	414	1633	5105	21919
EFNA1	0.788953	0.102949	0.505963	2.92001	2.05624	67	34	FALSE	14766	2207	2875	5255	25103
C8B	1	0	0.504414	0.382541	0.269671	115	42	FALSE	14765	4506	4303	1606	25180
CA12	0.39581	0.402513	0.504341	0.604526	0.42618	390	64	FALSE	14764	11163	8119	2273	36319
SNORD3C	1	0	0.503525	1.33596	0.942364	18	18	FALSE	14763	155	402	3635	18955
KRT1	1	0	0.503281	27.2123	19.1983	143	63	FALSE	14762	5628	7844	12049	40283
POU2F3	1	0	0.502061	0.472553	0.333669	216	81	FALSE	14761	7943	11087	1895	35686
CCDC40	1	0	0.502049	0.116436	0.082216	126	41	FALSE	14760	4965	4137	321	24183
OOSP1	1	0	0.500695	0.312255	0.220691	83	42	FALSE	14759	2977	4262	1313	23311
LGALSL	0.820773	0.085777	0.500203	9.75012	6.8934	425	101	FALSE	14758	11624	14097	8886	49365
DSEL	0.950398	0.0220944	0.499483	0.161869	0.1145	992	91	FALSE	14757	14533	12900	589	42779
HSPB7	1	0	0.498874	2.51149	1.77728	80	34	TRUE	14756	2843	2893	4899	25391
MINDY4B	1	0	0.498668	0.533465	0.377565	176	69	FALSE	14755	6801	8877	2075	32508
RGPD2	1	0	0.496701	0.503698	0.356984	601	57	FALSE	14754	13198	6933	1989	36874
C10orf105	1	0	0.496594	16.5126	11.7038	231	39	FALSE	14753	8315	3855	10606	37529
FUT2	1	0	0.495424	0.190414	0.135071	203	64	FALSE	14752	7597	8040	724	31113
LIPF	1	0	0.493067	1.7318	1.23047	160	60	FALSE	14751	6229	7358	4115	32453
FBXO32	1	0	0.492386	3.04654	2.16563	629	83	FALSE	14750	13388	11578	5344	45060
CEL	1	0	0.492192	1.77997	1.26546	52	20	FALSE	14749	1454	654	4160	21017
CD209	1	0	0.492044	0.490598	0.348823	356	87	FALSE	14748	10675	12174	1945	39542
POU5F1	0.454832	0.342149	0.491573	1.29608	0.921833	77	43	FALSE	14747	2702	4428	3579	25456
IGFBP2	1	0	0.490262	6.52565	4.64558	54	30	FALSE	14746	1554	2159	7490	25949
UGT3A2	1	0	0.489848	0.170889	0.12169	201	76	FALSE	14745	7543	10148	634	33070
TDRD12	1	0	0.489395	0.3299	0.234996	512	64	FALSE	14744	12521	8128	1393	36786
RASSF6	1	0	0.489292	3.91493	2.78889	491	78	FALSE	14743	12342	10615	5970	43670
GAS2	1	0	0.488469	1.81341	1.29257	1147	78	FALSE	14742	14719	10658	4207	44326
DEFA3	1	0	0.486868	1769.85	1262.92	27	27	FALSE	14741	413	1632	14972	31758
IL1A	1	0	0.484433	2.48962	1.77953	182	70	FALSE	14740	6995	9044	4879	35658
KRT4	1	0	0.484311	2.7554	1.96967	84	28	FALSE	14739	3026	1890	5109	24764
NLRP7	0.0216981	1.66358	0.483839	0.831571	0.594633	213	43	FALSE	14738	7856	4532	2782	29908
PTCRA	1	0	0.483427	8.77529	6.27676	38	18	FALSE	14737	802	447	8533	24519
SPINK8	1	0	0.481969	1.93007	1.38193	56	34	FALSE	14736	1656	2858	4346	23596
CES1P1	1	0	0.481644	0.182818	0.130927	126	40	FALSE	14735	4964	3973	684	24356
EPPK1	1	0	0.481218	0.052262	0.0374391	315	110	FALSE	14734	10039	14665	66	39504
HOXA10	1	0	0.480849	0.215345	0.154307	194	90	FALSE	14733	7347	12615	864	35559
REM2	1	0	0.479979	28.0999	20.1473	87	56	FALSE	14732	3178	6617	12142	36669
OLFM4	1	0	0.479961	97.2405	69.7211	268	79	FALSE	14731	9132	10731	14122	48716
LINC01271	1	0	0.479917	3.70649	2.65763	121	44	FALSE	14730	4774	4648	5825	29977
LINC01579	1	0	0.478343	0.130598	0.0937436	42	31	FALSE	14729	982	2320	407	18438
LRRN1	0.155341	0.808713	0.478271	2.49441	1.79058	586	100	FALSE	14728	13116	14017	4884	46745
TMEM252	1	0	0.478251	0.899412	0.64564	94	60	FALSE	14727	3530	7316	2917	28490
AKR1C4	1	0	0.478054	0.743543	0.533823	76	37	FALSE	14726	2652	3405	2599	23382
KDM5C	1.79004e-28	27.7471	0.477251	40.3514	28.9862	177	38	FALSE	14725	6839	3677	12913	38154
GALNT15	1	0	0.476586	0.374892	0.269426	394	36	FALSE	14724	11218	3355	1576	30873
LINC00659	1	0	0.474153	1.00166	0.721087	21	20	FALSE	14723	220	591	3105	18639
TPD52L1	1	0	0.473837	0.315174	0.22694	183	81	FALSE	14722	7028	11074	1330	34154
NTSR1	1	0	0.473675	4.47685	3.22391	108	13	FALSE	14721	4191	147	6374	25433
ELFN1-AS1	1	0	0.473396	0.603788	0.434889	27	24	FALSE	14720	412	1166	2270	18568
TRIM58	1	0	0.47263	22.0635	15.9	435	96	FALSE	14719	11739	13554	11465	51477
MUC1	1	0	0.472296	1.19173	0.85902	54	33	FALSE	14718	1553	2675	3424	22370
CDON	1	0	0.472223	0.0828587	0.059729	681	85	FALSE	14717	13662	11918	182	40479
EFHB	1	0	0.471244	0.153344	0.110613	184	52	FALSE	14716	7052	6051	531	28350
ACBD7	0.697441	0.156492	0.470533	0.527548	0.38073	345	92	FALSE	14715	10537	12959	2060	40271
CCDC80	1	0	0.46984	0.473094	0.341595	1070	96	FALSE	14714	14639	13613	1896	44862
ZRSR2	1.28796e-16	15.8901	0.469747	23.1085	16.6864	68	84	FALSE	14713	2269	11607	11581	40170
TNS4	1	0	0.468027	0.264604	0.191296	169	57	FALSE	14712	6558	6834	1094	29198
CCDC8	1	0	0.467089	0.171276	0.123905	143	59	FALSE	14711	5627	7164	637	28139
AQP10	1	0	0.466893	3.81533	2.76047	74	27	FALSE	14710	2575	1712	5902	24899
LINC01907	1	0	0.466308	0.513457	0.371647	220	57	FALSE	14709	8049	6867	2020	31645
TXNDC2	1	0	0.462995	0.205598	0.149157	180	73	FALSE	14708	6925	9586	809	32028
LINC02217	0.733722	0.134468	0.462713	0.47319	0.343356	21	21	FALSE	14707	219	719	1897	17542
TSPAN6	1	0	0.461798	0.156507	0.113637	414	76	FALSE	14706	11470	10221	548	36945
PCYT1B	1	0	0.461709	0.45974	0.333829	446	115	FALSE	14705	11848	14819	1834	43206
SNX7	1	0	0.461437	0.340551	0.247329	161	55	FALSE	14704	6262	6507	1437	28910
SCNN1A	1	0	0.459556	0.712059	0.517816	141	37	FALSE	14703	5571	3497	2521	26292
PROM2	1	0	0.457074	0.167628	0.12211	228	71	FALSE	14702	8245	9270	616	32833
CYGB	1	0	0.456478	0.723098	0.526967	61	22	FALSE	14701	1897	939	2550	20087
SAMD15	0.224068	0.64962	0.454997	0.495485	0.361462	194	42	FALSE	14700	7346	4368	1966	28380
LINC01700	1	0	0.454852	0.25793	0.188182	146	57	FALSE	14699	5761	6807	1066	28333
AICDA	0.743355	0.128804	0.454679	23.4898	17.1398	233	75	TRUE	14698	8373	9981	11624	44676
MGAM2	1	0	0.454237	4.8017	3.50474	550	59	FALSE	14697	12853	7294	6594	41438
MIR3945HG	0.0456818	1.34026	0.452912	5.62375	4.10853	111	43	FALSE	14696	4322	4468	6988	30474
RNF182	1	0	0.452223	0.943913	0.689921	451	101	FALSE	14695	11921	14103	2993	43712
HOXA9	1	0	0.451977	0.539824	0.394633	162	64	FALSE	14694	6298	8020	2086	31098
C4BPB	1	0	0.451826	1.15173	0.842047	128	60	FALSE	14693	5031	7339	3354	30417
CRYAB	1	0	0.451617	5.97181	4.36672	60	36	FALSE	14692	1857	3203	7186	26938
DEFA8P	1	0	0.449609	6.03727	4.42074	15	15	FALSE	14691	105	195	7224	22215
SEZ6	1	0	0.446797	0.259624	0.190478	159	41	FALSE	14690	6199	4163	1070	26122
ARSD	0.154594	0.810807	0.445206	4.74727	3.48677	303	52	FALSE	14689	9822	6086	6562	37159
COBL	1	0	0.444574	0.0885199	0.0650445	234	59	FALSE	14688	8392	7228	211	30519
PHKA1	1	0	0.443768	0.269978	0.198491	455	81	FALSE	14687	11972	11175	1113	38947
SMIM24	1	0	0.443603	8.93913	6.57291	86	52	FALSE	14686	3131	5978	8591	32386
DDX3X	6.1325e-18	17.2124	0.443425	87.3483	64.2347	228	45	FALSE	14685	8244	4884	14022	41835
PGM5	1	0	0.442928	1.19393	0.878302	230	88	FALSE	14684	8297	12301	3428	38710
SCN2B	1	0	0.442899	0.167514	0.123233	278	52	FALSE	14683	9358	6082	613	30736
MLIP	1	0	0.440999	0.133187	0.098109	232	57	FALSE	14682	8339	6873	422	30316
SUCNR1	1	0	0.440411	1.22495	0.902692	508	86	FALSE	14681	12479	12070	3473	42703
SIX4	1	0	0.43964	0.06212	0.0458022	611	96	FALSE	14680	13273	13579	98	41630
NT5DC4	0.0952164	1.02129	0.439331	1.67686	1.23664	90	63	FALSE	14679	3323	7818	4053	29873
DZIP1	1	0	0.435765	0.216805	0.160284	680	93	FALSE	14678	13654	13169	875	42376
DSC2	1	0	0.435609	5.80023	4.28858	1303	113	FALSE	14677	14828	14779	7095	51379
FCGR1CP	1	0	0.435086	7.2212	5.34116	70	36	FALSE	14676	2361	3219	7861	28117
ZNF462	1	0	0.434759	0.0843996	0.0624403	861	129	FALSE	14675	14283	14970	189	44117
TCL1A	1	0	0.434742	59.9219	44.3318	80	35	FALSE	14674	2842	3065	13590	34171
ABLIM2	1	0	0.433391	0.434045	0.321419	161	61	FALSE	14673	6261	7531	1753	30218
DRC1	1	0	0.433336	0.351062	0.259978	101	33	FALSE	14672	3851	2754	1483	22760
CASP5	1	0	0.432405	12.3623	9.1608	48	35	FALSE	14671	1258	3010	9684	28623
LRRC70	1	0	0.430161	3.28018	2.43448	274	76	FALSE	14670	9260	10172	5535	39637
IL18R1	1	0	0.429495	72.485	53.8217	380	65	FALSE	14669	11030	8274	13826	47799
SLC5A9	1	0	0.429412	2.99619	2.22487	164	48	FALSE	14668	6382	5343	5303	31696
MLXIPL	1	0	0.429042	0.478103	0.355113	103	27	TRUE	14667	3942	1743	1912	22264
SLC8A1-AS1	1	0	0.42845	0.0707505	0.0525718	123	80	FALSE	14666	4840	10859	125	30490
EPHA2	0.796662	0.098726	0.428209	0.312677	0.232376	158	64	FALSE	14665	6172	8015	1316	30168
CAPN13	1	0	0.426882	0.552477	0.41097	132	46	FALSE	14664	5212	4980	2115	26971
DEFA1	1	0	0.425929	18.7678	13.97	27	27	FALSE	14663	411	1631	10987	27692
SLCO2B1	1	0	0.424971	1.61863	1.20564	278	82	FALSE	14662	9357	11298	3990	39307
TMPRSS6	1	0	0.424707	0.658739	0.490753	77	21	TRUE	14661	2701	809	2398	20569
MAB21L3	0.424545	0.372077	0.424609	1.42129	1.05892	391	56	FALSE	14660	11175	6746	3740	36321
OSBPL1A	1	0	0.42423	2.39636	1.78585	345	79	FALSE	14659	10536	10764	4816	40775
RAB36	1	0	0.424072	3.39729	2.53206	55	68	FALSE	14658	1611	8654	5622	30545
TXLNG	8.88602e-06	5.05129	0.423719	7.89507	5.88578	402	77	FALSE	14657	11326	10401	8163	44547
CNGA4	0.99607	0.00171024	0.422893	1.01473	0.756915	99	41	FALSE	14656	3773	4107	3125	25661
SULT2A1	1	0	0.422754	1.37463	1.02548	140	48	FALSE	14655	5529	5325	3682	29191
KIAA0319	0.270885	0.567215	0.42249	1.21724	0.90823	263	57	FALSE	14654	9026	6884	3457	34021
TARM1	1	0	0.422378	2.05632	1.53441	42	26	FALSE	14653	981	1478	4493	21605
TWIST2	1	0	0.421829	0.949858	0.709048	94	82	FALSE	14652	3529	11237	3005	32423
DPPA4	1	0	0.421739	0.215263	0.160699	301	96	FALSE	14651	9791	13536	863	38841
HAS3	1	0	0.421712	0.329561	0.24603	378	94	FALSE	14650	11005	13267	1391	40313
INSC	1	0	0.420614	0.845877	0.63196	224	100	FALSE	14649	8146	13981	2822	39598
ZG16B	1	0	0.417182	2.18011	1.63265	24	23	FALSE	14648	306	1000	4622	20576
LRRC14B	1	0	0.416399	0.258583	0.193754	87	32	FALSE	14647	3177	2556	1068	21448
BTNL8	1	0	0.416164	15.2072	11.3965	116	51	FALSE	14646	4552	5850	10342	35390
ESRG	1	0	0.415983	0.829009	0.62135	246	59	FALSE	14645	8663	7237	2778	33323
EMILIN1	1	0	0.41483	2.38559	1.78945	64	19	FALSE	14644	2048	565	4805	22062
OSBP2	1	0	0.414748	13.6469	10.2372	174	62	FALSE	14643	6736	7692	10008	39079
AMOTL1	1	0	0.414144	0.724682	0.543849	671	53	FALSE	14642	13617	6259	2552	37070
NOTCH3	1	0	0.413184	0.561737	0.421844	315	81	FALSE	14641	10038	11128	2146	37953
INMT	1	0	0.412857	0.574951	0.431866	171	68	FALSE	14640	6632	8699	2185	32156
ANO5	1	0	0.412021	0.656419	0.493345	762	86	FALSE	14639	13990	12104	2385	43118
SSPN	0.276288	0.558638	0.410402	0.385405	0.289984	470	71	FALSE	14638	12132	9349	1616	37735
LINC00462	1	0	0.410354	1.24754	0.938695	70	36	FALSE	14637	2360	3218	3507	23722
GPX3	1	0	0.410192	12.4848	9.39511	64	29	FALSE	14636	2047	1996	9722	28401
OPLAH	0.606524	0.217152	0.40993	23.9323	18.0128	104	21	TRUE	14635	3987	827	11675	31124
RPS6KA6	1	0	0.409533	0.136604	0.102844	1008	97	FALSE	14634	14560	13749	446	43389
TRPV5	1	0	0.409431	0.242734	0.18276	152	46	FALSE	14633	5970	4997	1006	26606
FAM177B	1	0	0.407833	0.515946	0.388896	145	60	FALSE	14632	5731	7348	2031	29742
CTXN1	1	0	0.407639	0.630992	0.475677	26	15	FALSE	14631	371	215	2325	17542
USP44	1	0	0.407522	0.172018	0.129688	410	95	FALSE	14630	11419	13395	642	40086
LINC01736	1	0	0.406418	2.06898	1.56104	27	23	FALSE	14629	410	1008	4506	20553
IL1R1	1	0	0.405901	24.4577	18.4598	485	98	FALSE	14628	12293	13809	11731	52461
LINC01094	0.566875	0.246513	0.405462	2.24813	1.69733	450	90	FALSE	14627	11900	12688	4685	43900
SCN1B	1	0	0.404689	3.06046	2.31187	49	27	FALSE	14626	1300	1664	5356	22946
CFAP58	0.135519	0.868	0.404143	1.12774	0.852214	186	63	FALSE	14625	7096	7862	3315	32898
MACROD2	1	0	0.403762	3.9482	2.98438	431	82	FALSE	14624	11691	11352	6003	43670
LINC01270	1	0	0.403142	16.816	12.7164	183	70	FALSE	14623	7027	9045	10661	41356
TRIM72	1	0	0.401839	0.146049	0.110544	571	91	FALSE	14622	13003	12853	494	40972
SHISA3	1	0	0.401793	0.461363	0.349214	181	79	FALSE	14621	6955	10683	1840	34099
KCNJ2-AS1	1	0	0.401773	2.04662	1.54915	219	64	FALSE	14620	8029	8050	4483	35182
KLHL14	0.217108	0.663324	0.400322	0.891913	0.675793	330	67	FALSE	14619	10296	8605	2901	36421
BHLHE41	0.29686	0.527448	0.398147	2.7191	2.06334	283	72	FALSE	14618	9465	9455	5079	38617
SLC22A4	1	0	0.397447	44.6421	33.8923	140	45	FALSE	14617	5528	4846	13112	38103
IL12A	1	0	0.397268	1.99392	1.51397	125	74	FALSE	14616	4917	9752	4421	33706
RSAD2	1	0	0.396309	7.61998	5.78966	300	89	FALSE	14615	9777	12483	8043	44918
VSTM2L	1	0	0.395161	0.33615	0.25561	54	29	FALSE	14614	1552	1979	1423	19568
C19orf33	1	0	0.394996	4.17387	3.17419	9	9	FALSE	14613	37	44	6168	20862
PLIN4	1	0	0.394923	23.3709	17.7743	118	30	FALSE	14612	4645	2251	11607	33115
EGF	1	0	0.394623	0.539172	0.410142	609	95	FALSE	14611	13258	13453	2085	43407
HHLA2	1	0	0.394254	0.212967	0.162043	585	68	FALSE	14610	13110	8823	843	37386
WDFY3-AS2	1	0	0.394039	0.290901	0.221374	312	90	FALSE	14609	9986	12636	1212	38443
LINC00243	1	0	0.393892	1.38398	1.05331	116	42	FALSE	14608	4551	4306	3694	27159
FKBP10	1	0	0.392941	0.935033	0.712098	105	36	FALSE	14607	4026	3279	2978	24890
C9orf152	1	0	0.392886	0.278841	0.212366	233	67	FALSE	14606	8372	8572	1163	32713
KREMEN1	1	0	0.392722	26.8076	20.4191	129	38	TRUE	14605	5079	3641	12005	35330
MYZAP	1	0	0.392626	1.29515	0.98657	166	76	FALSE	14604	6449	10134	3576	34763
SFRP2	1	0	0.392286	2.00105	1.52464	141	75	FALSE	14603	5570	9938	4428	34539
PHYHD1	1	0	0.391955	0.92525	0.70513	134	62	FALSE	14602	5293	7670	2968	30533
ASS1	1	0	0.391824	4.81176	3.66735	61	25	FALSE	14601	1896	1375	6602	24474
SUMO1P1	1	0	0.391519	2.43586	1.85692	155	96	FALSE	14600	6082	13508	4841	39031
GNG10	0.290554	0.536773	0.390418	75.413	57.5332	154	87	FALSE	14599	6047	12132	13872	46650
LINC01629	1	0	0.39021	1.13976	0.869661	27	26	FALSE	14598	409	1451	3334	19792
MYLK3	0.0765039	1.11632	0.390014	0.218437	0.166694	685	90	FALSE	14597	13678	12730	882	41887
C2	1	0	0.389885	3.31033	2.52641	92	36	FALSE	14596	3431	3254	5554	26835
CEACAM6	1	0	0.389738	20.0261	15.2853	149	57	FALSE	14595	5870	6810	11180	38455
KCNH7	1	0	0.389397	1.58031	1.20649	328	73	FALSE	14594	10264	9660	3939	38457
CTRC	1	0	0.389359	0.969574	0.740239	200	76	FALSE	14593	7506	10147	3041	35287
ADAMTS7	1	0	0.389266	0.991677	0.757163	132	26	FALSE	14592	5211	1607	3081	24491
MYO18B	1	0	0.38918	0.285787	0.218216	840	24	TRUE	14591	14233	1299	1191	31314
DPT	1	0	0.388882	0.664909	0.507805	106	43	FALSE	14590	4086	4462	2416	25554
IL18RAP	1	0	0.388788	241.319	184.312	281	54	FALSE	14589	9423	6402	14653	45067
MTTP	1	0	0.388174	0.402936	0.307882	336	78	FALSE	14588	10402	10566	1663	37219
CFAP53	1	0	0.387125	0.33316	0.254751	115	54	FALSE	14587	4505	6303	1408	26803
MYOZ2	1	0	0.38673	0.31416	0.240289	255	78	FALSE	14586	8842	10528	1325	35281
LSMEM2	1	0	0.386634	0.507731	0.38837	65	19	FALSE	14585	2107	567	2002	19261
IFIT1	1	0	0.386478	12.8603	9.83803	384	71	FALSE	14584	11077	9333	9811	44805
WNT5B	1	0	0.386118	1.70873	1.3075	87	38	FALSE	14583	3176	3593	4095	25447
F2RL1	1	0	0.385604	6.41266	4.90862	265	99	FALSE	14582	9074	13881	7424	44961
ARHGEF40	1	0	0.384771	47.302	36.2286	208	36	FALSE	14581	7727	3346	13225	38879
LRRC46	1	0	0.384546	0.988486	0.7572	84	41	FALSE	14580	3025	4086	3076	24767
AQP3	1	0	0.384519	9.65667	7.39734	104	53	FALSE	14579	3986	6131	8844	33540
PLIN5	1	0	0.384381	32.1206	24.6078	89	43	FALSE	14578	3275	4438	12452	34743
CCDC113	1	0	0.384067	0.54854	0.420332	389	68	FALSE	14577	11146	8796	2106	36625
EDN1	1	0	0.383564	4.31197	3.30531	168	74	FALSE	14576	6528	9776	6263	37143
GJB2	1	0	0.383486	0.960203	0.736076	199	78	FALSE	14575	7481	10501	3024	35581
IFIT1B	1	0	0.383047	16.6849	12.7943	136	48	FALSE	14574	5372	5321	10643	35910
ENTPD2	1	0	0.382296	1.55024	1.18937	68	27	FALSE	14573	2268	1704	3908	22453
ZNF254	2.02336e-07	6.69393	0.382025	4.06776	3.12143	596	92	FALSE	14572	13174	13010	6103	46859
GRM8	1	0	0.381404	0.135569	0.104075	203	49	FALSE	14571	7596	5559	442	28168
INHBB	1	0	0.381271	1.98739	1.52584	188	82	FALSE	14570	7163	11264	4415	37412
BCL2L15	1	0	0.380131	1.50128	1.15354	585	95	FALSE	14569	13109	13446	3839	44963
ABHD12B	1	0	0.379965	0.675439	0.519045	129	47	FALSE	14568	5078	5152	2440	27238
ADGRG6	1	0	0.37969	0.0773874	0.0594802	699	103	FALSE	14567	13746	14290	156	42759
CDS1	1	0	0.37939	0.15243	0.117183	460	77	FALSE	14566	12016	10423	526	37531
KIF6	1	0	0.378649	0.0577053	0.0443845	543	52	FALSE	14565	12793	6099	77	33534
FAIM	0.594067	0.226164	0.378368	2.7731	2.13337	125	53	FALSE	14564	4916	6151	5120	30751
ZNF429	0.0414729	1.38224	0.378253	3.16794	2.43732	454	92	FALSE	14563	11958	12979	5442	44942
VEPH1	1	0	0.378159	0.235196	0.180964	263	60	FALSE	14562	9025	7416	968	31971
RAB17	1	0	0.377905	0.551862	0.424688	62	31	FALSE	14561	1944	2363	2112	20980
DAAM2	1	0	0.377811	22.3126	17.1719	463	47	TRUE	14560	12053	5237	11496	43346
COLEC12	1	0	0.377485	0.559938	0.431028	389	88	TRUE	14559	11145	12349	2135	40188
ELOVL3	1	0	0.377171	1.11682	0.859894	195	58	FALSE	14558	7378	7028	3294	32258
SH3RF2	1	0	0.377023	0.124339	0.0957444	404	62	FALSE	14557	11348	7786	363	34054
ECHDC3	0.255785	0.592125	0.376197	27.3999	21.1107	77	32	FALSE	14556	2700	2534	12068	31858
CEP70	1	0	0.375746	0.997565	0.76883	208	81	FALSE	14555	7726	11084	3096	36461
NECAB2	1	0	0.37476	5.88093	4.53557	60	31	FALSE	14554	1856	2360	7130	25900
CHST6	1	0	0.373607	0.249261	0.192392	167	89	FALSE	14553	6487	12449	1027	34516
ASPH	0.417003	0.379861	0.372982	10.5614	8.15532	439	84	FALSE	14552	11778	11702	9155	47187
RSPH14	1	0	0.372937	1.21281	0.936542	56	20	FALSE	14551	1655	659	3452	20317
RGS18	1	0	0.372899	41.7943	32.2747	239	71	FALSE	14550	8517	9274	12977	45318
KLF14	1	0	0.372791	1.90676	1.47257	219	56	FALSE	14549	8028	6704	4325	33606
FAM167B	1	0	0.37191	1.29902	1.00383	23	12	FALSE	14548	274	108	3580	18510
THRB	1	0	0.371422	0.134439	0.103924	650	82	FALSE	14547	13517	11404	435	39903
C2orf88	0.701292	0.154101	0.370924	3.71892	2.87579	426	86	FALSE	14546	11636	12044	5838	44064
NAPSA	1	0	0.370122	4.22389	3.26809	60	38	FALSE	14545	1855	3563	6198	26161
COL3A1	1	0	0.370083	1.50397	1.16368	271	76	FALSE	14544	9192	10171	3842	37749
LINC01127	1	0	0.369402	26.2924	20.353	45	27	FALSE	14543	1102	1656	11955	29256
CRISP2	1	0	0.369204	1.75233	1.35667	88	41	FALSE	14542	3227	4090	4140	25999
FAM90A1	0.79629	0.0989287	0.368943	0.811698	0.628538	68	28	FALSE	14541	2267	1865	2749	21422
SH3TC2	1	0	0.367109	0.101711	0.0788598	2422	106	FALSE	14540	14986	14508	267	44301
XIRP1	1	0	0.366361	0.56469	0.438051	87	37	FALSE	14539	3175	3422	2157	23293
PITX1	1	0	0.36561	0.863156	0.66993	60	23	FALSE	14538	1854	1090	2853	20335
ADAMTS17	1	0	0.365421	0.357851	0.277779	326	62	FALSE	14537	10230	7774	1512	34053
CAND2	1	0	0.364918	0.313197	0.243201	180	43	FALSE	14536	6924	4512	1320	27292
MMP28	1	0	0.364182	0.44948	0.349205	75	28	FALSE	14535	2611	1880	1802	20828
PHF24	1	0	0.364161	0.571958	0.444366	394	67	FALSE	14534	11217	8619	2175	36545
PLTP	1	0	0.363873	15.4374	11.996	66	27	FALSE	14533	2158	1697	10396	28784
SLFN14	1	0	0.362935	0.845254	0.657254	653	77	FALSE	14532	13531	10454	2818	41335
BHLHA15	1	0	0.362251	2.52756	1.96632	128	36	FALSE	14531	5030	3310	4905	27776
HCG27	1	0	0.362021	55.1014	42.873	110	46	FALSE	14530	4265	4957	13442	37194
ABALON	1	0	0.361956	3.9725	3.09104	103	38	FALSE	14529	3941	3619	6019	28108
CEBPB-AS1	1	0	0.36171	0.846949	0.659131	160	58	FALSE	14528	6228	6995	2828	30579
PTPRU	1	0	0.361517	0.279768	0.217756	173	40	FALSE	14527	6707	4009	1167	26410
UPK3B	1	0	0.361049	2.55419	1.98869	66	21	FALSE	14526	2157	794	4925	22402
CDHR2	1	0	0.35995	0.594055	0.462882	137	28	FALSE	14525	5410	1920	2241	24096
ADCY6	1	0	0.359467	1.25365	0.977158	300	53	FALSE	14524	9776	6241	3516	34057
C3P1	1	0	0.359398	0.558093	0.435028	156	30	FALSE	14523	6109	2274	2129	25035
PIGR	1	0	0.359349	3.39108	2.6434	239	75	FALSE	14522	8516	9984	5618	38640
TNFAIP6	1	0	0.358946	48.4711	37.7946	83	88	FALSE	14521	2976	12278	13260	43035
WFDC1	1	0	0.358387	1.03318	0.805919	53	41	FALSE	14520	1507	4054	3162	23243
OLFML2A	0.416474	0.380412	0.357786	0.311669	0.243214	425	67	FALSE	14519	11623	8627	1311	36080
MMP25-AS1	1	0	0.357648	54.8193	42.7829	78	28	FALSE	14518	2757	1883	13435	32593
LINC01686	0.0363512	1.43948	0.357517	0.423969	0.33091	81	40	FALSE	14517	2885	3926	1726	23054
PLIN1	1	0	0.356999	0.674715	0.526808	179	71	FALSE	14516	6894	9241	2438	33089
TPST1	0.998932	0.000463941	0.356919	23.7961	18.5807	179	54	FALSE	14515	6893	6353	11658	39419
PRG4	1	0	0.35632	1.18213	0.923425	225	67	FALSE	14514	8173	8569	3407	34663
PPIC	1	0	0.356083	0.725615	0.566911	146	95	FALSE	14513	5760	13358	2554	36185
KCNMA1	1	0	0.355527	1.02511	0.801209	1052	89	FALSE	14512	14612	12588	3143	44855
PARVA	1	0	0.355387	0.363305	0.283981	718	91	FALSE	14511	13827	12876	1536	42750
MNX1	1	0	0.355248	1.5055	1.1769	73	47	FALSE	14510	2511	5090	3845	25956
ITGB4	1	0	0.354816	1.19623	0.935415	125	19	FALSE	14509	4915	578	3430	23432
NEB	1	0	0.354146	0.471596	0.368945	920	66	TRUE	14508	14402	8481	1886	39277
CA4	1	0	0.353761	63.4077	49.6192	138	79	FALSE	14507	5440	10673	13670	44290
TGFA	1	0	0.353606	9.9869	7.816	398	78	FALSE	14506	11273	10585	8968	45332
PF4V1	1	0	0.352443	5.82541	4.56279	65	58	FALSE	14505	2106	6937	7108	30656
MYRIP	1	0	0.352199	0.125435	0.0982641	321	74	FALSE	14504	10147	9846	370	34867
FGFR3	1	0	0.352167	0.263729	0.206607	188	81	FALSE	14503	7162	11076	1089	33830
KCNJ11	1	0	0.351732	0.303848	0.238109	97	28	FALSE	14502	3683	1900	1271	21356
FUNDC1	3.56569e-05	4.44786	0.351333	9.06324	7.1043	102	63	FALSE	14501	3896	7822	8627	34846
DCAF4L1	0.551081	0.258785	0.350649	0.729222	0.571879	415	75	FALSE	14500	11491	10058	2563	38612
C5orf67	1	0	0.349798	2.70618	2.12353	65	35	FALSE	14499	2105	3037	5069	24710
RIDA	1	0	0.349494	11.7349	9.21021	92	63	FALSE	14498	3430	7819	9493	35240
NOXRED1	0.444342	0.352283	0.349443	1.32097	1.03681	145	59	FALSE	14497	5730	7168	3608	31003
CYP1B1-AS1	0.315588	0.500879	0.348538	2.57636	2.02342	122	60	FALSE	14496	4803	7336	4946	31581
LOXL1	1	0	0.347943	1.47469	1.15867	66	41	FALSE	14495	2156	4070	3813	24534
MADCAM1	1	0	0.347693	0.712961	0.560273	37	27	FALSE	14494	755	1649	2524	19422
ERBB3	1	0	0.347114	0.126016	0.099068	46	28	FALSE	14493	1147	1815	378	17833
MYBPC3	1	0	0.347088	10.8285	8.51304	106	23	FALSE	14492	4085	1129	9233	28939
CD163	1	0	0.347043	150.332	118.19	289	93	FALSE	14491	9593	13093	14411	51588
SPEG	1	0	0.346943	0.407948	0.320749	220	20	FALSE	14490	8048	706	1688	24932
NRIR	1	0	0.346431	2.00411	1.57629	90	57	FALSE	14489	3322	6769	4434	29014
AK7	1	0	0.346332	0.175681	0.138188	300	77	FALSE	14488	9775	10359	658	35280
ZNF486	0.000972997	3.01189	0.346254	3.07246	2.41687	340	71	FALSE	14487	10461	9317	5366	39631
LINC01055	1	0	0.346191	2.40555	1.89235	38	34	FALSE	14486	801	2821	4823	22931
ZNF396	1	0	0.345731	0.868262	0.683243	221	65	FALSE	14485	8071	8222	2860	33638
CPXM1	1	0	0.34492	8.48397	6.67987	68	22	FALSE	14484	2266	950	8424	26124
GALNT3	1	0	0.344861	8.55569	6.73661	379	109	FALSE	14483	11019	14620	8455	48577
P2RY12	1	0	0.344702	1.02551	0.80756	247	77	FALSE	14482	8691	10341	3145	36659
KCTD14	1	0	0.344606	0.593785	0.467619	144	53	FALSE	14481	5684	6169	2240	28574
PRODH	1	0	0.344392	0.303461	0.239018	67	22	FALSE	14480	2206	948	1269	18903
DNAJC12	1	0	0.344389	0.438396	0.345299	99	57	FALSE	14479	3772	6777	1769	26797
SHOX2	0.712062	0.147482	0.344053	0.828042	0.652352	318	113	FALSE	14478	10102	14755	2777	42112
TUBA4B	1	0	0.344018	0.456887	0.359956	45	21	FALSE	14477	1101	761	1825	18164
DRC7	1	0	0.34401	0.854608	0.673302	112	40	FALSE	14476	4361	3957	2838	25632
LINC01300	1	0	0.343848	0.7906	0.622942	47	30	FALSE	14475	1199	2144	2700	20518
ALPK1	0.209179	0.679481	0.343314	31.6657	24.9598	388	80	FALSE	14474	11131	10968	12404	48977
CLDN1	1	0	0.342864	0.35126	0.27696	365	91	FALSE	14473	10805	12808	1484	39570
HPDL	1	0	0.342754	3.61103	2.84742	92	37	FALSE	14472	3429	3434	5768	27103
DYTN	1	0	0.342697	0.314817	0.248254	140	44	FALSE	14471	5527	4676	1326	26000
TMC4	1	0	0.342551	3.16957	2.49967	115	44	FALSE	14470	4504	4639	5445	29058
TLR4	1	0	0.342044	62.5701	49.3629	1322	81	FALSE	14469	14842	11233	13644	54188
LRRC37A3	0.996125	0.00168595	0.341831	0.950914	0.750309	160	37	FALSE	14468	6227	3505	3008	27208
NT5E	0.763773	0.117036	0.341515	2.70881	2.13783	310	79	FALSE	14467	9951	10749	5073	40240
TMEM54	1	0	0.34143	0.838869	0.662084	20	16	FALSE	14466	190	265	2804	17725
CAP2	1	0	0.341139	0.236647	0.186813	268	80	FALSE	14465	9131	10916	974	35486
THEM5	1	0	0.341095	1.92147	1.51689	48	34	FALSE	14464	1257	2838	4335	22894
ST6GALNAC2	1	0	0.339715	13.6082	10.7531	116	47	FALSE	14463	4550	5138	9999	34150
ACTN2	1	0	0.339565	1.44698	1.14352	375	75	FALSE	14462	10966	10044	3778	39250
NEK10	1	0	0.339498	0.0605937	0.0478882	859	87	FALSE	14461	14280	12257	90	41088
GCNT3	1	0	0.339167	0.259186	0.204886	360	83	FALSE	14460	10734	11507	1069	37770
FHDC1	1	0	0.338994	2.10285	1.6625	529	80	FALSE	14459	12667	11013	4553	42692
FCGBP	1	0	0.33897	0.73372	0.580083	298	22	FALSE	14458	9742	988	2573	27761
ASPRV1	1	0	0.338953	16.4635	13.0163	142	40	FALSE	14457	5598	3983	10595	34633
ESRP2	1	0	0.338912	0.225254	0.178094	152	97	FALSE	14456	5969	13632	908	34965
ZNF704	1	0	0.338878	0.0570842	0.045134	1396	83	FALSE	14455	14873	11603	76	41007
SLC2A4	1	0	0.338254	0.842848	0.666691	216	66	FALSE	14454	7942	8375	2812	33583
APOD	1	0	0.338144	6.17374	4.88379	49	34	FALSE	14453	1299	2840	7290	25882
CXCR2	1	0	0.337884	451.867	357.518	180	60	FALSE	14452	6923	7374	14832	43581
HBG2	1	0	0.337096	157.998	125.077	28	25	FALSE	14451	441	1316	14440	30648
TMEM40	1	0	0.336603	3.96183	3.13739	134	46	FALSE	14450	5292	4982	6013	30737
RRM2	1	0	0.336557	46.929	37.1644	362	85	FALSE	14449	10767	11851	13213	50280
SNCA	1	0	0.334901	42.8609	33.9818	268	78	FALSE	14448	9130	10534	13030	47142
STEAP4	1	0	0.33478	24.4711	19.4032	962	98	FALSE	14447	14472	13864	11732	54515
LINC02207	1	0	0.334365	12.465	9.8864	68	55	FALSE	14446	2265	6434	9721	32866
GRB10	1	0	0.333689	14.3486	11.3856	378	70	FALSE	14445	11004	9152	10162	44763
CACHD1	1	0	0.333329	0.239796	0.190327	387	87	FALSE	14444	11115	12184	987	38730
FCHO2	1	0	0.333124	6.57423	5.21872	534	91	FALSE	14443	12711	12849	7523	47526
OMG	0.454832	0.342149	0.332986	3.08702	2.45076	137	52	FALSE	14442	5409	6021	5375	31247
MDH1B	1	0	0.332901	0.231954	0.184157	174	60	FALSE	14441	6735	7369	950	29495
ZNF503	1	0	0.332665	0.955649	0.75885	48	31	FALSE	14440	1256	2330	3015	21041
CRYM	0.976282	0.0104248	0.332635	1.4896	1.18287	93	43	FALSE	14439	3480	4451	3826	26196
RLN2	1	0	0.332516	0.736558	0.584937	112	62	FALSE	14438	4360	7659	2579	29036
SDHAF3	0.00287475	2.5414	0.332286	10.8833	8.64434	113	81	FALSE	14437	4411	11053	9249	39150
P2RY13	1	0	0.332251	157.47	125.078	175	56	FALSE	14436	6776	6684	14437	42333
STEAP1	1	0	0.331983	2.00147	1.59006	132	64	FALSE	14435	5210	7995	4429	32069
FAXDC2	1	0	0.331968	14.0505	11.1624	196	62	FALSE	14434	7410	7706	10105	39655
MSL3	0.0130736	1.88361	0.33191	69.5171	55.2302	201	81	FALSE	14433	7542	11082	13779	46836
ARHGAP39	1	0	0.331868	0.143045	0.11365	143	64	FALSE	14432	5626	8004	478	28540
MESP1	1	0	0.331708	0.274577	0.218178	168	24	FALSE	14431	6527	1290	1137	23385
ARG1	1	0	0.331594	180.998	143.832	109	60	FALSE	14430	4229	7326	14530	40515
DES	1	0	0.331548	31.3416	24.9066	51	18	FALSE	14429	1401	466	12384	28680
KCNJ2	1	0	0.331401	17.9933	14.3005	642	109	FALSE	14428	13467	14636	10858	53389
CD5L	1	0	0.331332	1.02833	0.817321	96	47	FALSE	14427	3632	5109	3150	26318
CA6	1	0	0.331086	0.163742	0.130164	70	37	FALSE	14426	2359	3395	597	20777
CREB5	1	0	0.330088	28.8396	22.9415	868	92	FALSE	14425	14301	13042	12211	53979
BCL2L1	1	0	0.330066	222.416	176.932	144	51	FALSE	14424	5683	5883	14622	40612
STOX1	1	0	0.329439	0.13275	0.105648	209	51	FALSE	14423	7748	5922	418	28511
CILP2	1	0	0.329149	0.216099	0.172016	130	42	FALSE	14422	5132	4321	871	24746
LRRK2	0.816468	0.0880611	0.328798	34.8856	27.7759	1231	81	TRUE	14421	14787	11232	12615	53055
SHROOM4	1	0	0.328539	0.242274	0.192933	463	82	FALSE	14420	12052	11368	1003	38843
SLC4A9	1	0	0.327811	0.25215	0.200899	159	46	FALSE	14419	6198	5004	1040	26661
RYR1	1	0	0.327597	0.521116	0.415258	442	33	TRUE	14418	11814	2810	2045	31087
CXCL5	1	0	0.327594	1.63842	1.3056	332	100	FALSE	14417	10329	13989	4015	42750
GALNT14	1	0	0.327071	8.40099	6.69688	1023	107	FALSE	14416	14581	14554	8386	51937
LINC01888	1	0	0.326753	0.892613	0.711706	47	47	FALSE	14415	1198	5066	2903	23582
ZNF826P	1	0	0.326151	0.996694	0.795025	47	40	FALSE	14414	1197	3883	3091	22585
STXBP5	0.409178	0.388087	0.325843	8.0314	6.40771	1139	113	FALSE	14413	14708	14777	8231	52129
LINC01191	1	0	0.325798	1.54384	1.23176	39	31	FALSE	14412	843	2314	3895	21464
NLRP6	1	0	0.325607	32.5929	26.0079	62	23	FALSE	14411	1943	1092	12475	29921
FABP4	1	0	0.325581	3.52774	2.81506	83	62	FALSE	14410	2975	7650	5718	30753
KLHL2	0.072921	1.13715	0.325329	31.7005	25.3007	323	93	FALSE	14409	10186	13103	12409	50107
TRHDE-AS1	1	0	0.324318	0.105895	0.0845761	265	62	FALSE	14408	9073	7744	279	31504
PANX2	1	0	0.323614	15.836	12.654	68	25	FALSE	14407	2264	1384	10473	28528
CLEC18A	1	0	0.323274	0.958606	0.766169	107	69	FALSE	14406	4132	8842	3021	30401
ADAMDEC1	0.802339	0.0956422	0.32324	0.993327	0.793939	209	91	FALSE	14405	7747	12779	3084	38015
LINC00570	1	0	0.322963	3.19185	2.55165	81	43	FALSE	14404	2884	4431	5462	27181
BEX1	1	0	0.322882	3.99891	3.19701	51	46	FALSE	14403	1400	4905	6042	26750
PARM1	1	0	0.32276	3.03878	2.42962	457	84	FALSE	14402	11992	11705	5337	43436
CNN3	1	0	0.322675	4.78076	3.82263	186	100	FALSE	14401	7095	13979	6583	42058
RASGEF1A	1	0	0.322516	5.54719	4.43595	207	61	FALSE	14400	7705	7564	6951	36620
PPP1R9A	1	0	0.32222	0.0787761	0.0630081	1007	92	FALSE	14399	14558	13052	165	42174
PPARGC1A	1	0	0.321661	0.0471703	0.0377432	691	99	FALSE	14398	13704	13943	48	42093
CRISPLD2	1	0	0.32155	31.8666	25.5	342	18	FALSE	14397	10486	491	12427	37801
PTGFR	1	0	0.321427	0.203615	0.162949	666	88	FALSE	14396	13593	12407	802	41198
FAM72C	1	0	0.320982	0.887446	0.710423	194	79	FALSE	14395	7345	10689	2897	35326
SULT1B1	1	0	0.320623	32.2073	25.7891	956	109	FALSE	14394	14463	14653	12455	55965
MYBPC1	1	0	0.320385	2.85542	2.28678	194	36	FALSE	14393	7344	3342	5197	30276
UBE2D1	0.38954	0.409448	0.320135	52.7005	42.2128	362	93	FALSE	14392	10766	13110	13387	51655
DNAAF1	1	0	0.319946	0.330752	0.264965	100	38	FALSE	14391	3818	3613	1396	23218
SPTA1	1	0	0.319794	3.04849	2.4424	433	95	FALSE	14390	11708	13405	5346	44849
EXOSC4	0.994374	0.00245013	0.319483	50.7036	40.6317	18	15	FALSE	14389	154	199	13323	28065
TMCC2	1	0	0.319224	37.8325	30.3228	173	62	FALSE	14388	6706	7691	12786	41571
PXYLP1	1	0	0.318959	2.25543	1.80806	615	94	FALSE	14387	13294	13311	4689	45681
NR2E1	1	0	0.318894	0.255234	0.204617	236	72	FALSE	14386	8440	9431	1056	33313
ZNF658B	1	0	0.318657	0.231348	0.185499	272	67	FALSE	14385	9210	8584	946	33125
TBXA2R	0.809404	0.0918349	0.318455	1.77809	1.4259	78	50	FALSE	14384	2756	5639	4158	26937
PLS1	1	0	0.318238	0.445379	0.357215	426	97	FALSE	14383	11635	13674	1787	41479
FOLR2	1	0	0.318029	6.3873	5.12367	39	23	FALSE	14382	842	1037	7414	23675
LINC02033	1	0	0.31785	0.329518	0.264361	63	44	FALSE	14381	1995	4584	1389	22349
GRPR	1	0	0.317738	0.455426	0.365401	206	66	FALSE	14380	7674	8370	1818	32242
DRC3	1	0	0.317683	0.260693	0.209169	97	30	FALSE	14379	3682	2230	1077	21368
CYS1	1	0	0.317277	3.33385	2.67569	130	67	FALSE	14378	5131	8511	5570	33590
NHLH1	0.994374	0.00245013	0.317077	1.10465	0.886697	156	65	FALSE	14377	6108	8187	3276	31948
FGFR4	1	0	0.317069	1.19213	0.956921	85	31	FALSE	14376	3079	2401	3425	23281
CYP2U1	1	0	0.316138	1.3185	1.05904	460	79	FALSE	14375	12015	10802	3604	40796
SIPA1L2	1	0	0.316098	12.9123	10.3717	425	68	FALSE	14374	11622	8800	9829	44625
AOAH-IT1	1	0	0.315868	3.70594	2.97723	25	20	FALSE	14373	341	599	5824	21137
SEMA3B	1	0	0.315868	1.31708	1.0581	104	28	FALSE	14372	3985	1907	3601	23865
KCNE1	1	0	0.315741	8.66296	6.96015	211	58	FALSE	14371	7808	7035	8491	37705
ROPN1L	1	0	0.315619	27.3275	21.9578	47	44	FALSE	14370	1196	4570	12059	32195
MYOM3	1	0	0.315234	0.105862	0.0850838	207	38	FALSE	14369	7704	3686	278	26037
FCAMR	1	0	0.314985	0.116631	0.0937552	113	34	FALSE	14368	4410	2938	322	22038
CEP295NL	1	0	0.314923	0.626776	0.503861	64	21	FALSE	14367	2046	790	2316	19519
EIF2S3	5.91202e-17	16.2283	0.314837	100.813	81.0475	419	90	FALSE	14366	11543	12675	14150	52734
PLVAP	1	0	0.314709	4.76723	3.83292	45	19	FALSE	14365	1100	539	6575	22579
NSUN7	1	0	0.314692	11.7937	9.48237	449	82	FALSE	14364	11888	11361	9514	47127
VIM-AS1	1	0	0.312897	20.7873	16.7342	159	70	FALSE	14363	6197	9031	11292	40883
IL17C	1	0	0.312878	0.497941	0.40086	39	32	FALSE	14362	841	2486	1974	19663
CSNK1A1L	1	0	0.312867	1.33503	1.07475	203	72	FALSE	14361	7595	9420	3628	35004
SLCO2A1	1	0	0.312822	0.277944	0.223763	232	49	FALSE	14360	8338	5575	1153	29426
FAM229B	1	0	0.312465	0.418729	0.337188	210	70	FALSE	14359	7773	9067	1717	32916
CREG2	1	0	0.312325	0.0876102	0.0705562	486	66	FALSE	14358	12304	8467	206	35335
CLDN5	1	0	0.311616	2.97326	2.39567	67	25	FALSE	14357	2205	1383	5293	23238
LINC00671	1	0	0.311346	8.36193	6.73879	117	54	FALSE	14356	4604	6306	8373	33639
ACSS3	1	0	0.31103	0.295744	0.238389	944	44	FALSE	14355	14445	4748	1239	34787
ST6GALNAC3	1	0	0.310935	2.82566	2.27782	477	68	FALSE	14354	12205	8808	5173	40540
LEFTY1	1	0	0.310728	0.340143	0.274235	59	38	FALSE	14353	1806	3561	1435	21155
RNU4-2	1	0	0.310638	4.66188	3.7588	16	16	FALSE	14352	126	255	6509	21242
KCNB1	1	0	0.310194	0.308537	0.248845	891	87	FALSE	14351	14345	12260	1301	42257
IRF2BPL	1	0	0.310116	38.589	31.125	203	95	FALSE	14350	7594	13362	12823	48129
DEFA4	1	0	0.309929	225.227	181.687	39	38	FALSE	14349	840	3537	14632	33358
CR1	1	0	0.309882	38.5982	31.1375	777	81	FALSE	14348	14040	11220	12824	52432
VEGFC	1	0	0.309767	0.217239	0.175263	119	56	FALSE	14347	4692	6649	878	26566
MFAP3L	1	0	0.30945	0.544679	0.439529	629	91	FALSE	14346	13387	12865	2094	42692
IRS2	1	0	0.309249	12.0744	9.74479	412	73	FALSE	14345	11444	9693	9606	45088
SLC44A3	1	0	0.308975	0.184036	0.148557	197	69	FALSE	14344	7435	8897	692	31368
GPR17	1	0	0.308932	0.291993	0.235708	90	29	FALSE	14343	3321	2035	1216	20915
SYCP2	1	0	0.308901	1.47958	1.1944	449	76	FALSE	14342	11887	10231	3818	40278
NAIP	1	0	0.308759	9.03193	7.2918	592	75	FALSE	14341	13150	10092	8617	46200
MUC6	1	0	0.308523	0.0937794	0.0757239	195	36	FALSE	14340	7377	3343	237	25297
NRBF2	0.175035	0.756875	0.308417	69.7839	56.3525	142	70	FALSE	14339	5597	9018	13782	42736
SSC5D	1	0	0.308373	0.160723	0.129792	87	21	FALSE	14338	3174	816	581	18909
FAM78B	1	0	0.308188	0.292856	0.236527	400	64	FALSE	14337	11309	8120	1221	34987
HIF3A	1	0	0.307988	0.150742	0.121764	441	85	FALSE	14336	11802	11876	520	38534
TMIGD3	1	0	0.307413	10.4948	8.48072	50	36	FALSE	14335	1351	3195	9140	28021
UMODL1	1	0	0.307391	0.108532	0.0877048	209	70	FALSE	14334	7746	9066	290	31436
FGF13	1	0	0.307291	0.420923	0.340172	2455	145	FALSE	14333	14988	14997	1721	46039
UGT2B17	1	0	0.307103	5.63792	4.55693	244	83	FALSE	14332	8623	11466	6996	41417
ANXA3	1	0	0.307036	181.143	146.418	113	40	FALSE	14331	4409	3960	14531	37231
IFNG-AS1	1	0	0.306969	1.04078	0.841304	151	57	FALSE	14330	5935	6813	3175	30253
PDK4	1	0	0.306878	8.42006	6.80669	372	82	FALSE	14329	10912	11331	8396	44968
CHST8	1	0	0.306776	0.213258	0.172407	73	28	FALSE	14328	2510	1877	845	19560
ZNF730	1	0	0.30666	0.242641	0.196178	266	50	FALSE	14327	9096	5773	1005	30201
BCL6	1	0	0.306315	450.784	364.551	187	66	FALSE	14326	7133	8359	14831	44649
CD300LD	1	0	0.306083	1.78883	1.44687	120	43	FALSE	14325	4739	4480	4174	27718
APOBEC3A	1	0	0.305963	244.867	198.073	74	32	FALSE	14324	2574	2530	14662	34090
CALHM1	1	0	0.305908	0.221917	0.179516	142	44	FALSE	14323	5596	4678	898	25495
IRAK3	1	0	0.305887	58.2674	47.1351	840	73	TRUE	14322	14232	9735	13540	51829
CGN	1	0	0.305715	0.467017	0.377836	290	58	FALSE	14321	9613	7070	1866	32870
LY6G6E	1	0	0.305506	1.49225	1.20746	22	22	FALSE	14320	248	856	3831	19255
C1QC	1	0	0.305452	39.573	32.022	56	37	FALSE	14319	1654	3377	12870	32220
GLYATL1	1	0	0.305254	0.33403	0.270331	145	61	FALSE	14318	5729	7524	1412	28983
ABCC13	1	0	0.305115	1.42572	1.15395	233	68	FALSE	14317	8371	8737	3746	35171
SLIT1	0.302747	0.51892	0.305111	0.459024	0.371525	275	54	FALSE	14316	9291	6400	1832	31839
TUFT1	1	0	0.30479	3.22392	2.60995	261	82	FALSE	14315	8980	11288	5486	40069
ZDHHC19	1	0	0.304399	70.4058	57.0131	43	37	FALSE	14314	1026	3370	13799	32509
TNFRSF6B	0.757831	0.120428	0.304346	4.69498	3.80203	46	33	FALSE	14313	1146	2662	6526	24647
SMPDL3B	1	0	0.304323	1.07961	0.874292	59	23	FALSE	14312	1805	1087	3248	20452
ZNF695	0.39852	0.39955	0.304212	0.512892	0.415383	77	56	FALSE	14311	2699	6609	2019	25638
LINC00513	1	0	0.303935	0.940045	0.761474	57	36	FALSE	14310	1700	3201	2988	22199
GPIHBP1	1	0	0.303773	0.212841	0.172429	64	26	FALSE	14309	2045	1528	842	18724
CCNJL	1	0	0.303535	33.0984	26.8185	452	90	FALSE	14308	11936	12690	12511	51445
DOC2B	1	0	0.303451	0.559156	0.453091	248	51	FALSE	14307	8708	5933	2134	31082
PRSS27	1	0	0.303259	0.98183	0.795694	26	18	FALSE	14306	370	416	3063	18155
ATP8B1	1	0	0.302391	0.297962	0.24162	540	93	FALSE	14305	12762	13142	1247	41456
KCNJ10	1	0	0.302313	0.125884	0.102085	362	52	FALSE	14304	10765	6090	377	31536
TNFSF13B	1	0	0.302115	49.5128	40.158	282	70	FALSE	14303	9449	9113	13292	46157
MAP2K6	0.115335	0.938039	0.301613	16.7942	13.6259	1620	93	FALSE	14302	14934	13208	10658	53102
LINC01506	1	0	0.301408	14.8807	12.0751	30	30	FALSE	14301	516	2110	10270	27197
CHRNA10	1	0	0.301259	2.46666	2.0018	61	75	FALSE	14300	1895	9921	4860	30976
TNFRSF10C	1	0	0.301168	243.133	197.325	51	24	FALSE	14299	1399	1219	14657	31574
XKRX	0.79772	0.0981494	0.30103	0.197101	0.159981	275	68	FALSE	14298	9290	8761	771	33120
IFITM3	1	0	0.300296	1029.07	835.694	21	18	FALSE	14297	218	405	14940	29860
LINC01988	1	0	0.300111	0.748738	0.608118	49	31	FALSE	14296	1298	2333	2612	20539
ASAP2	1	0	0.299863	0.246608	0.200327	467	104	FALSE	14295	12090	14341	1022	41748
FAM183DP	1	0	0.299787	1.39165	1.13054	49	22	FALSE	14294	1297	915	3702	20208
ITM2C	1	0	0.299739	52.5323	42.6773	116	44	FALSE	14293	4549	4642	13381	36865
MMP25	1	0	0.299718	704.625	572.446	128	38	FALSE	14292	5029	3638	14898	37857
SLC8A1	1	0	0.299406	3.10075	2.51963	2382	102	FALSE	14291	14983	14241	5388	48903
PLEKHH2	1	0	0.298993	0.132849	0.107982	629	89	FALSE	14290	13386	12552	419	40647
VSIG4	1	0	0.298901	58.839	47.8286	67	36	FALSE	14289	2204	3215	13551	33259
SRL	1	0	0.298796	0.349882	0.284429	287	56	FALSE	14288	9543	6732	1479	32042
FCGR3B	1	0	0.29867	1075.11	874.064	130	46	FALSE	14287	5130	4977	14943	39337
RIBC2	1	0	0.29847	0.592524	0.48179	73	30	FALSE	14286	2509	2186	2236	21217
SPOCD1	1	0	0.298217	1.92381	1.56455	88	35	FALSE	14285	3226	3078	4340	24929
NXN	1	0	0.29808	0.631559	0.513669	152	49	TRUE	14284	5968	5518	2332	28102
CIB2	1	0	0.297905	1.06185	0.863748	62	28	FALSE	14283	1942	1849	3210	21284
SIAH2	1	0	0.297833	70.8071	57.5997	183	69	FALSE	14282	7026	8884	13806	43998
IFIT2	1	0	0.297717	24.9228	20.2757	265	70	FALSE	14281	9072	9101	11815	44269
ADCY10P1	1	0	0.297593	3.38728	2.75592	340	70	FALSE	14280	10460	9136	5615	39491
LINC00639	1	0	0.297466	0.10739	0.0873813	203	56	FALSE	14279	7593	6699	283	28854
OR2B6	1	0	0.297453	1.44867	1.17877	90	55	FALSE	14278	3320	6450	3781	27829
ZNF492	1	0	0.297451	0.152664	0.124221	433	96	FALSE	14277	11707	13552	527	40063
PRCD	0.720759	0.14221	0.297447	0.48774	0.396869	76	30	FALSE	14276	2651	2191	1939	21057
IL13RA1	1	0	0.297371	48.1307	39.1656	106	82	FALSE	14275	4084	11239	13250	42848
KIAA1614	0.615712	0.210622	0.296916	0.739888	0.602262	390	50	FALSE	14274	11162	5789	2588	33813
TENM1	1	0	0.296797	1.58319	1.28881	1121	89	FALSE	14273	14694	12591	3942	45500
ATP8B4	1	0	0.296793	3.89505	3.1708	583	79	FALSE	14272	13096	10822	5959	44149
KIAA0825	1	0	0.296571	1.43953	1.17204	794	88	FALSE	14271	14099	12424	3767	44561
LINC00539	0.395005	0.403397	0.296535	2.09923	1.7092	36	32	FALSE	14270	714	2479	4550	22013
SMC1B	1	0	0.296504	0.214557	0.174697	294	60	FALSE	14269	9687	7422	855	32233
B9D1	1	0	0.296418	1.125	0.916056	211	82	FALSE	14268	7807	11269	3310	36654
CEP19	0.416097	0.380805	0.295955	13.7059	11.1639	144	57	FALSE	14267	5682	6804	10019	36772
PRKD1	1	0	0.29545	0.147513	0.120196	266	59	FALSE	14266	9095	7247	499	31107
PTGIS	1	0	0.295191	0.524481	0.427433	391	86	FALSE	14265	11174	12026	2051	39516
BCO1	1	0	0.295138	0.339254	0.27649	168	75	FALSE	14264	6526	9947	1433	32170
TNC	1	0	0.294537	0.226955	0.185044	321	92	FALSE	14263	10146	12951	918	38278
FKBP5	0.692342	0.159679	0.294132	101.531	82.8048	361	84	FALSE	14262	10752	11680	14158	50852
ARHGEF37	1	0	0.293704	0.841098	0.686172	261	38	FALSE	14261	8979	3691	2808	29739
LPO	1	0	0.293563	0.119639	0.0976115	120	34	FALSE	14260	4738	2944	345	22287
ZNF438	1	0	0.29351	23.0391	18.798	208	83	FALSE	14259	7725	11455	11576	45015
WDFY3	1	0	0.293288	11.9712	9.76896	1221	83	FALSE	14258	14780	11602	9581	50221
MRC1	0.883838	0.0536273	0.29319	2.02145	1.6497	429	79	FALSE	14257	11674	10793	4456	41180
KDF1	1	0	0.292888	0.35705	0.291448	57	33	FALSE	14256	1699	2679	1507	20141
UBA1	6.58271e-07	6.18159	0.292592	103.547	84.5393	164	37	FALSE	14255	6381	3509	14175	38320
NQO2	1	0	0.292551	28.1365	22.9723	54	46	FALSE	14254	1551	4907	12144	32856
ECM1	1	0	0.292447	1.18247	0.965507	74	23	FALSE	14253	2573	1106	3408	21340
SLC1A3	1	0	0.292365	3.11653	2.54484	336	73	FALSE	14252	10401	9664	5402	39719
SLC16A10	1	0	0.292122	0.600268	0.490239	1174	90	FALSE	14251	14747	12766	2261	44025
PROK2	1	0	0.291753	279.754	228.533	210	111	FALSE	14250	7772	14698	14698	51418
STBD1	1	0	0.291384	3.25853	2.6626	150	52	FALSE	14249	5910	6033	5521	31713
CTSE	1	0	0.291253	1.40131	1.14514	159	64	FALSE	14248	6196	8017	3719	32180
CCDC71L	1	0	0.290386	13.2389	10.8252	779	103	FALSE	14247	14048	14296	9910	52501
SOX15	1	0	0.290347	0.759485	0.621035	56	29	FALSE	14246	1653	1982	2635	20516
CFAP46	1	0	0.290337	0.11817	0.0966293	268	42	FALSE	14245	9129	4392	331	28097
OR13A1	1	0	0.290033	0.495541	0.405295	587	99	FALSE	14244	13119	13929	1967	43259
SND1-IT1	1	0	0.289795	0.337804	0.27633	243	59	FALSE	14243	8595	7233	1428	31499
SLC40A1	1	0	0.289682	36.821	30.1226	338	80	FALSE	14242	10435	10957	12731	48365
CD24	1	0	0.289525	39.9654	32.6986	235	79	FALSE	14241	8418	10711	12893	46263
SLC14A1	1	0	0.289415	4.72557	3.86662	350	85	FALSE	14240	10589	11846	6548	43223
TXNDC5	1	0	0.289063	110.073	90.0877	197	53	FALSE	14239	7434	6208	14219	42100
SOX6	1	0	0.288944	0.342531	0.280362	897	100	FALSE	14238	14359	14047	1445	44089
SLC22A31	1	0	0.288646	0.596123	0.488028	52	21	FALSE	14237	1453	773	2252	18715
RFX2	1	0	0.287995	11.035	9.03811	146	47	FALSE	14236	5759	5169	9295	34459
AEBP1	1	0	0.287686	3.60241	2.95114	95	21	FALSE	14235	3581	823	5760	24399
RLN1	1	0	0.287611	0.315031	0.258092	94	74	FALSE	14234	3528	9742	1328	28832
SPDYC	1	0	0.287378	0.766115	0.627747	54	35	FALSE	14233	1550	3017	2647	21447
TTC8	0.00366979	2.43536	0.287267	0.671374	0.550159	187	66	FALSE	14232	7132	8358	2430	32152
SECTM1	1	0	0.287021	185.393	151.947	85	28	FALSE	14231	3078	1891	14542	33742
MGAM	1	0	0.286968	63.4782	52.0282	612	55	FALSE	14230	13280	6591	13671	47772
TUBB1	1	0	0.286696	24.7101	20.2568	250	65	FALSE	14229	8752	8236	11778	42995
BATF2	1	0	0.286443	3.83402	3.14359	84	32	FALSE	14228	3024	2552	5906	25710
SCNN1B	1	0	0.28637	0.45896	0.37633	85	23	TRUE	14227	3077	1118	1831	20253
CSRP3	1	0	0.286208	0.852391	0.699007	89	59	FALSE	14226	3274	7125	2835	27460
BCL2A1	1	0	0.285973	193.853	158.996	65	51	FALSE	14225	2104	5816	14564	36709
ALPL	1	0	0.285951	721.673	591.916	86	36	FALSE	14224	3130	3247	14902	35503
ASMT	0.132691	0.87716	0.285654	0.489187	0.401314	59	30	FALSE	14223	1804	2165	1944	20136
SRXN1	1	0	0.285617	51.9991	42.6596	159	48	FALSE	14222	6195	5336	13364	39117
LRP11	1	0	0.285251	0.426937	0.350344	271	80	FALSE	14221	9191	10919	1733	36064
ITGA2	1	0	0.284818	0.0993822	0.0815774	726	85	TRUE	14220	13855	11930	255	40260
FAM209A	1	0	0.284701	4.97438	4.08352	76	32	FALSE	14219	2650	2532	6699	26100
CNKSR1	1	0	0.284441	1.28626	1.0561	71	24	FALSE	14218	2414	1248	3566	21446
SLC28A3	1	0	0.284051	0.716184	0.588189	481	94	FALSE	14217	12249	13286	2535	42287
SIRPB2	1	0	0.284045	65.1774	53.5292	82	42	FALSE	14216	2925	4260	13702	35103
HS3ST3B1	1	0	0.283607	5.19133	4.26486	462	89	FALSE	14215	12037	12522	6793	45567
APOBEC3B	1	0	0.283544	15.6771	12.8798	101	39	FALSE	14214	3850	3782	10445	32291
C1orf54	1	0	0.283499	3.22292	2.64793	39	33	FALSE	14213	839	2645	5485	23182
FRK	1	0	0.283218	0.675082	0.554752	1715	113	FALSE	14212	14945	14780	2439	46376
KIAA0040	0.392622	0.406026	0.283145	65.2793	53.6464	292	55	FALSE	14211	9647	6574	13708	44140
GPRC5B	1	0	0.282967	0.350132	0.287773	400	69	FALSE	14210	11308	8975	1480	35973
CYP1A1	1	0	0.282885	0.963835	0.79222	130	36	FALSE	14209	5129	3313	3031	25682
FHAD1	1	0	0.282681	0.0986187	0.0810707	408	39	FALSE	14208	11392	3869	250	29719
TLR5	1	0	0.282654	35.4582	29.1494	362	70	FALSE	14207	10764	9143	12645	46759
SLC25A41	1	0	0.282643	0.234709	0.19295	35	17	FALSE	14206	678	349	966	16199
ZNF626	0.780857	0.107428	0.282585	0.861597	0.708333	525	85	FALSE	14205	12634	11896	2851	41586
ANKRD35	1	0	0.282382	0.57837	0.475554	74	21	FALSE	14204	2572	807	2194	19777
TSNAXIP1	1	0	0.282092	0.264524	0.217544	106	31	FALSE	14203	4083	2431	1092	21809
ZNF90	0.00477285	2.32122	0.281918	1.52581	1.25498	315	71	FALSE	14202	10037	9309	3865	37413
NAALADL2	1	0	0.281772	0.0655596	0.053928	1156	104	FALSE	14201	14729	14380	108	43418
SHROOM3	1	0	0.281711	0.57301	0.471367	776	75	FALSE	14200	14037	10110	2178	40525
KLK14	1	0	0.28171	0.434069	0.357072	23	12	FALSE	14199	273	107	1754	16333
GPD1	1	0	0.281617	1.07136	0.881375	123	36	FALSE	14198	4839	3303	3229	25569
PLXNC1	1	0	0.281508	68.1347	56.0565	578	84	FALSE	14197	13060	11743	13758	52758
APELA	1	0	0.281411	1.18752	0.977078	69	64	FALSE	14196	2323	7965	3417	27901
KLLN	1	0	0.28117	1.78064	1.46533	328	85	FALSE	14195	10263	11835	4164	40457
GPT2	1	0	0.281138	3.28108	2.70014	200	71	FALSE	14194	7505	9255	5537	36491
ERLIN1	0.998582	0.00061615	0.280971	23.688	19.4961	273	79	FALSE	14193	9230	10734	11649	45806
RASL11A	1	0	0.2809	4.564	3.75653	225	93	FALSE	14192	8172	13076	6435	41875
KIR2DL4	1	0	0.280865	6.85676	5.64379	91	42	FALSE	14191	3372	4277	7675	29515
LRRC4	1	0	0.280569	16.0718	13.2313	232	54	FALSE	14190	8337	6386	10528	39441
CHAC2	1	0	0.28018	5.32593	4.38584	152	78	FALSE	14189	5967	10486	6853	37495
ZNF682	0.701292	0.154101	0.279894	1.1444	0.94259	320	79	FALSE	14188	10137	10754	3342	38421
MPL	1	0	0.279842	0.234965	0.193536	247	56	TRUE	14187	8690	6713	967	30557
RNASE1	1	0	0.279669	41.8986	34.5153	50	36	FALSE	14186	1350	3194	12983	31713
UCP3	1	0	0.27951	1.10477	0.910191	99	43	FALSE	14185	3771	4458	3277	25691
CDKN2C	0.377632	0.422931	0.279448	11.5122	9.48501	134	64	FALSE	14184	5291	7999	9423	36897
MARCO	1	0	0.279276	26.9825	22.2337	57	28	FALSE	14183	1698	1842	12021	29744
MAGI3	0.264229	0.578019	0.279263	0.505117	0.416222	505	95	FALSE	14182	12448	13429	1993	42052
C1R	1	0	0.279176	7.13426	5.87906	111	39	FALSE	14181	4321	3792	7818	30112
YAP1	1	0	0.279061	0.241573	0.199087	571	107	FALSE	14180	13002	14531	998	42711
SLC26A8	1	0	0.278828	13.7424	11.3274	256	71	FALSE	14179	8863	9281	10028	42351
MYO5B	1	0	0.278536	0.226061	0.186371	678	89	FALSE	14178	13645	12560	911	41294
LINC01963	1	0	0.278455	2.80257	2.31065	288	71	FALSE	14177	9574	9293	5144	38188
LINC02212	1	0	0.278444	0.289535	0.238715	136	51	FALSE	14176	5371	5872	1207	26626
ACKR2	1	0	0.278358	0.140124	0.115536	284	81	FALSE	14175	9480	11120	469	35244
HAL	1	0	0.278192	34.7213	28.632	282	96	FALSE	14174	9448	13530	12602	49754
SNORA73A	1	0	0.277946	7.09695	5.85331	6	6	FALSE	14173	20	22	7795	22010
CFAP161	1	0	0.27794	0.386338	0.318639	132	67	FALSE	14172	5209	8513	1618	29512
SPTBN2	1	0	0.2779	0.44812	0.369605	361	56	TRUE	14171	10751	6741	1798	33461
SOX5	1	0	0.277867	0.14463	0.119292	818	116	FALSE	14170	14170	14856	485	43681
FAM86B1	1	0	0.277421	0.129448	0.106803	109	33	FALSE	14169	4228	2759	399	21555
TLR2	1	0	0.277341	240.267	198.247	879	79	FALSE	14168	14326	10844	14650	53988
SCN4A	1	0	0.2773	0.203182	0.167652	284	38	FALSE	14167	9479	3694	800	28140
SHC2	1	0	0.277107	0.465135	0.38385	61	26	FALSE	14166	1894	1519	1857	19436
DHRS13	1	0	0.277038	35.4632	29.2672	84	41	FALSE	14165	3023	4085	12647	33920
FAM227A	1	0	0.276862	0.0399264	0.0329546	695	74	FALSE	14164	13725	9907	32	37828
ARMC12	1	0	0.276574	4.96594	4.09963	212	20	FALSE	14163	7831	705	6694	29393
ENAM	1	0	0.276233	0.139178	0.114925	535	101	FALSE	14162	12719	14115	464	41460
FZD9	1	0	0.276165	0.238539	0.196981	56	18	FALSE	14161	1652	474	980	17267
SELENOP	1	0	0.275699	1.92157	1.58731	200	94	FALSE	14160	7504	13216	4336	39216
ADAMTS2	1	0	0.275695	6.06061	5.00638	274	57	FALSE	14159	9259	6892	7236	37546
CAMSAP3	1	0	0.275501	0.91806	0.758468	92	27	FALSE	14158	3428	1737	2959	22282
KCNJ15	1	0	0.275386	43.1779	35.6748	882	95	FALSE	14157	14330	13487	13043	55017
PHTF1	0.0420913	1.37581	0.275203	10.7264	8.8636	309	80	FALSE	14156	9936	10944	9208	44244
ZNF503-AS2	1	0	0.275143	0.194349	0.160604	129	44	FALSE	14155	5077	4665	752	24649
KLB	1	0	0.275131	0.0498888	0.0412269	491	71	FALSE	14154	12341	9353	56	35904
IPO11	0.0265114	1.57657	0.275126	5.59773	4.62584	455	81	FALSE	14153	11971	11174	6973	44271
EMX1	1	0	0.274735	0.784994	0.648878	78	67	FALSE	14152	2755	8489	2689	28085
GCA	1	0	0.274429	330.721	273.433	119	94	FALSE	14151	4691	13211	14740	46793
A2ML1	1	0	0.274392	0.101816	0.0841817	344	45	FALSE	14150	10526	4893	269	29838
AGXT	1	0	0.274341	2.79706	2.31269	154	71	FALSE	14149	6046	9227	5139	34561
ABCC11	1	0	0.27432	0.0986109	0.0815354	284	74	FALSE	14148	9478	9828	249	33703
LINC00398	1	0	0.27424	0.975777	0.806856	60	45	FALSE	14147	1853	4762	3051	23813
EAF2	1	0	0.274197	11.0716	9.15526	100	49	FALSE	14146	3817	5462	9313	32738
CCDC170	1	0	0.27417	0.456194	0.377238	434	89	FALSE	14145	11727	12520	1822	40214
RAB3C	1	0	0.274089	0.0615703	0.050917	1009	79	FALSE	14144	14563	10847	93	39647
SYN2	1	0	0.273979	0.981871	0.812042	159	73	FALSE	14143	6194	9573	3064	32974
BPGM	1	0	0.273951	46.5765	38.5212	145	68	FALSE	14142	5728	8686	13194	41750
TRDN	1	0	0.273808	0.265978	0.219999	370	77	FALSE	14141	10879	10386	1099	36505
ALDH1L2	1	0	0.27373	2.53515	2.09702	666	73	FALSE	14140	13592	9731	4909	42372
CCDC81	1	0	0.273715	0.171909	0.142201	193	58	FALSE	14139	7310	7026	640	29115
GLIS2	0.392622	0.406026	0.27371	1.28158	1.06011	147	39	FALSE	14138	5800	3823	3558	27319
RNF175	1	0	0.273321	6.53646	5.40835	92	57	FALSE	14137	3427	6771	7498	31833
MMP15	1	0	0.273083	0.619785	0.512902	150	46	FALSE	14136	5909	4995	2302	27342
MAOB	1	0	0.273081	0.704906	0.583346	184	69	FALSE	14135	7051	8886	2508	32580
DGAT2	1	0	0.272744	168.522	139.493	130	55	FALSE	14134	5128	6485	14477	40224
ZKSCAN7	0.0208067	1.6818	0.272519	1.86853	1.5469	95	44	FALSE	14133	3580	4617	4280	26610
INE1	0.0611327	1.21373	0.27232	6.54891	5.42241	54	33	FALSE	14132	1549	2674	7510	25865
PARD3	1	0	0.272239	1.80034	1.49074	338	56	FALSE	14131	10434	6740	4194	35499
TJP3	1	0	0.272161	1.02231	0.846552	71	16	FALSE	14130	2413	304	3137	19984
SLC19A2	1	0	0.271952	3.17578	2.63018	370	100	FALSE	14129	10878	13991	5454	44452
LCTL	1	0	0.27176	0.112005	0.0927747	144	63	FALSE	14128	5681	7845	306	27960
AVIL	1	0	0.271602	5.74378	4.75814	152	60	FALSE	14127	5966	7354	7067	34514
PFKFB2	1	0	0.271558	27.7349	22.9763	703	95	FALSE	14126	13765	13471	12106	53468
AMY2A	1	0	0.271303	0.29902	0.247759	169	59	FALSE	14125	6557	7191	1254	29127
BEND6	1	0	0.271241	0.126918	0.105165	202	74	FALSE	14124	7568	9790	383	31865
CA1	1	0	0.271232	77.415	64.147	172	82	FALSE	14123	6670	11257	13899	45949
LRRC1	1	0	0.270959	0.821299	0.680667	283	93	FALSE	14122	9464	13092	2765	39443
A2M	1	0	0.270631	2.60706	2.16114	247	37	FALSE	14121	8689	3521	4975	31306
AQP9	1	0	0.270519	722.991	599.375	252	60	FALSE	14120	8794	7413	14903	45230
CLEC4C	1	0	0.270292	1.39827	1.15938	104	68	FALSE	14119	3984	8665	3710	30478
FRMD4B	1	0	0.270252	6.35337	5.26806	594	104	FALSE	14118	13160	14352	7398	49028
C1orf116	1	0	0.269984	0.646376	0.536058	268	53	FALSE	14117	9128	6235	2371	31851
PIWIL4	1	0	0.26988	2.18352	1.81099	225	58	FALSE	14116	8171	7044	4624	33955
ART4	1	0	0.269845	0.253463	0.210225	455	73	FALSE	14115	11970	9709	1047	36841
SEC14L5	1	0	0.269731	0.28631	0.237486	379	68	FALSE	14114	11018	8794	1196	35122
NID2	1	0	0.269221	0.138727	0.115111	251	72	FALSE	14113	8773	9439	462	32787
ZFP57	1	0	0.269215	1.52383	1.26443	86	34	FALSE	14112	3129	2901	3859	24001
RRAD	1	0	0.269121	2.57165	2.13402	39	23	FALSE	14111	838	1036	4940	20925
EPHB2	1	0	0.26908	0.285299	0.236755	522	74	FALSE	14110	12607	9889	1188	37794
OLFML2B	1	0	0.269003	1.54056	1.2785	120	58	FALSE	14109	4737	6967	3889	29702
ADGRG2	0.729597	0.136917	0.268977	0.186366	0.154667	421	77	FALSE	14108	11573	10413	700	36794
TNS1	1	0	0.268841	9.96953	8.27457	515	49	FALSE	14107	12548	5611	8960	41226
CYSRT1	1	0	0.268578	0.696601	0.578275	13	8	FALSE	14106	81	32	2489	16708
CLRN1-AS1	1	0	0.268482	0.789266	0.655243	290	83	FALSE	14105	9612	11478	2697	37892
USP2	1	0	0.268476	0.227275	0.188683	198	80	FALSE	14104	7455	10888	921	33368
NLRC4	1	0	0.268413	49.3311	40.9562	120	54	FALSE	14103	4736	6308	13284	38431
SPATA41	1	0	0.268411	0.616419	0.511772	205	53	FALSE	14102	7643	6212	2294	30251
CLMN	1	0	0.268379	5.96964	4.9563	1160	101	FALSE	14101	14731	14159	7183	50174
GPNMB	1	0	0.268307	3.24401	2.69348	213	68	FALSE	14100	7855	8728	5507	36190
FLJ46284	1	0	0.268298	0.0773586	0.0642308	347	71	FALSE	14099	10557	9318	155	34129
HMGN5	1	0	0.268195	7.93236	6.5867	191	91	FALSE	14098	7259	12778	8180	42315
CRP	1	0	0.268075	3.99963	3.3214	131	53	FALSE	14097	5174	6157	6044	31472
DSC3	1	0	0.268051	0.345438	0.286866	808	95	FALSE	14096	14140	13481	1457	43174
SMIM6	1	0	0.268023	0.508994	0.422698	62	36	FALSE	14095	1941	3205	2008	21249
LAMA4	1	0	0.267994	0.190155	0.157919	487	77	FALSE	14094	12313	10430	723	37560
ME1	1	0	0.267984	3.4069	2.82936	338	76	FALSE	14093	10433	10195	5630	40351
VSIG8	1	0	0.267946	1.03204	0.857108	30	12	FALSE	14092	515	110	3160	17877
C6orf52	1	0	0.267871	0.56711	0.47101	43	26	FALSE	14091	1025	1479	2162	18757
TMLHE-AS1	0.722382	0.141233	0.267558	0.249345	0.207137	142	63	FALSE	14090	5595	7842	1028	28555
SLC35G2	1	0	0.267479	0.353152	0.293388	236	69	FALSE	14089	8439	8915	1490	32933
CMTM1	1	0	0.267301	6.105	5.07247	58	47	FALSE	14088	1758	5072	7261	28179
RGS2	1	0	0.267274	342.962	284.963	97	42	FALSE	14087	3681	4283	14749	36800
AIM2	0.061941	1.20802	0.266981	22.6069	18.7876	465	72	FALSE	14086	12067	9520	11528	47201
HAUS4	0.815643	0.0885001	0.266873	111.305	92.5075	90	43	FALSE	14085	3319	4441	14229	36074
NUAK2	1	0	0.266868	40.5438	33.6968	162	59	FALSE	14084	6297	7182	12921	40484
SLC6A9	1	0	0.266823	2.57854	2.14315	109	31	FALSE	14083	4227	2437	4948	25695
TUBB4A	0.804167	0.0946537	0.266724	1.59461	1.32545	111	58	FALSE	14082	4320	6957	3955	29314
MZB1	1	0	0.266547	79.9416	66.456	24	19	FALSE	14081	305	506	13935	28827
TBX15	1	0	0.266457	1.74861	1.45372	237	54	FALSE	14080	8479	6390	4135	33084
CA5BP1	0.0662578	1.17876	0.266455	4.13258	3.43567	60	31	FALSE	14079	1852	2359	6141	24431
PDSS1	0.0709803	1.14886	0.266427	10.1074	8.40308	136	71	FALSE	14078	5370	9221	9015	37684
ITIH3	1	0	0.266411	0.491124	0.408314	124	28	TRUE	14077	4877	1915	1947	22816
CA5B	0.127197	0.895522	0.266313	2.33661	1.94275	608	74	FALSE	14076	13251	9897	4756	41980
DHRS12	1	0	0.266103	16.9041	14.0568	139	35	FALSE	14075	5492	3130	10676	33373
CRB3	1	0	0.2661	0.734229	0.610559	68	28	FALSE	14074	2263	1864	2574	20775
LRRN2	1	0	0.265959	2.79262	2.32247	114	34	FALSE	14073	4459	2939	5137	26608
FGF13-AS1	1	0	0.265946	0.367911	0.305974	42	34	FALSE	14072	980	2826	1550	19428
LINC01358	1	0	0.265873	0.345941	0.287717	36	36	FALSE	14071	713	3178	1460	19422
HCG22	1	0	0.265455	1.05228	0.87543	97	33	FALSE	14070	3680	2746	3191	23687
HNF1B	1	0	0.265262	9.37458	7.8001	92	34	FALSE	14069	3426	2913	8750	29158
KIAA0408	1	0	0.265154	0.383117	0.318795	843	93	FALSE	14068	14245	13185	1609	43107
MFSD2B	1	0	0.265014	3.70147	3.08033	151	48	FALSE	14067	5934	5332	5819	31152
FSTL4	1	0	0.26485	0.37732	0.314038	268	57	FALSE	14066	9127	6889	1587	31669
LHX4	0.817551	0.0874851	0.264811	2.09536	1.74398	474	60	FALSE	14065	12171	7456	4549	38241
LINC00921	1	0	0.264809	6.46712	5.38264	160	54	FALSE	14064	6226	6340	7466	34096
OSCP1	1	0	0.264803	0.581109	0.483665	85	34	FALSE	14063	3076	2900	2201	22240
UBXN10	1	0	0.264745	0.349746	0.29111	457	73	FALSE	14062	11991	9710	1478	37241
CHRFAM7A	1	0	0.264511	0.0713756	0.0594188	219	64	FALSE	14061	8027	8049	126	30263
GADD45A	1	0	0.264407	61.8484	51.4913	86	62	FALSE	14060	3128	7651	13628	38467
ZNF391	0.54384	0.264529	0.264216	0.485814	0.404514	451	97	FALSE	14059	11920	13677	1934	41590
FAM8A1	1	0	0.264149	27.1417	22.6006	510	84	FALSE	14058	12501	11725	12042	50326
EXT1	1	0	0.264128	5.52679	4.60217	803	75	FALSE	14057	14126	10111	6942	45236
SGCA	1	0	0.26403	0.815928	0.679471	47	22	FALSE	14056	1195	908	2757	18916
ZNF230	0.124387	0.905224	0.263986	4.84159	4.032	387	77	FALSE	14055	11114	10394	6616	42179
CDC6	1	0	0.263985	5.9885	4.98713	444	83	FALSE	14054	11824	11538	7200	44616
EPB41L5	0.072884	1.13737	0.26382	1.69826	1.41445	629	83	FALSE	14053	13385	11577	4084	43099
ZNF793-AS1	1	0	0.263616	0.334213	0.278399	64	43	FALSE	14052	2044	4419	1414	21929
CEBPD	1	0	0.263496	214.65	178.818	58	46	FALSE	14051	1757	4912	14606	35326
GP9	1	0	0.263208	30.2063	25.1689	107	28	FALSE	14050	4131	1909	12315	32405
ERCC6L	2.09514e-08	7.67879	0.262839	2.21769	1.84832	341	66	FALSE	14049	10475	8431	4650	37605
GUCY2D	1	0	0.262818	0.156848	0.130726	105	24	FALSE	14048	4025	1272	552	19897
RAB3D	1	0	0.262798	58.8406	49.0419	350	78	FALSE	14047	10588	10570	13552	48757
MEIS1	1	0	0.262478	0.289612	0.241436	457	105	FALSE	14046	11990	14409	1208	41653
SLCO4C1	1	0	0.262411	5.88167	4.90351	547	88	FALSE	14045	12828	12388	7132	46393
GCNA	0.496911	0.303722	0.262298	2.07165	1.72726	160	60	FALSE	14044	6225	7357	4511	32137
RAB42	1	0	0.261815	1.8895	1.57592	21	16	FALSE	14043	217	269	4306	18835
TNFSF10	0.944518	0.0247897	0.261728	112.289	93.6591	139	58	FALSE	14042	5491	6981	14233	40747
CHAC1	1	0	0.261581	3.78643	3.15854	57	65	FALSE	14041	1697	8143	5879	29760
RBM47	0.331443	0.479591	0.261447	22.7455	18.9754	431	94	FALSE	14040	11690	13276	11539	50545
RNF144B	1	0	0.260645	26.7815	22.3549	499	84	FALSE	14039	12407	11718	12003	50167
TCN1	1	0	0.260598	47.0824	39.3017	96	36	FALSE	14038	3631	3263	13217	34149
AGO4	1	0	0.260298	25.3425	21.1589	654	93	FALSE	14037	13541	13165	11866	52609
LINC02035	1	0	0.260131	12.2824	10.256	586	94	FALSE	14036	13115	13307	9667	50125
ALOX15B	1	0	0.260123	8.12848	6.78742	85	26	FALSE	14035	3075	1568	8269	26947
LGSN	1	0	0.260027	0.100721	0.0841093	1298	71	FALSE	14034	14824	9380	261	38499
LINC01970	1	0	0.259941	0.456419	0.381165	86	36	FALSE	14033	3127	3246	1824	22230
CARD16	1	0	0.259775	41.6912	34.8212	34	77	FALSE	14032	642	10277	12976	37927
NUDT5	0.672958	0.172012	0.259734	32.8174	27.4105	309	73	FALSE	14031	9935	9656	12491	46113
NQO1	1	0	0.259724	4.98975	4.16768	229	76	TRUE	14030	8271	10158	6707	39166
LILRB5	1	0	0.259715	1.07616	0.898867	163	65	FALSE	14029	6342	8193	3239	31803
DISC1	1	0	0.259542	3.00187	2.50762	507	63	FALSE	14028	12467	7947	5308	39750
OSR2	1	0	0.259429	0.687025	0.573953	118	50	FALSE	14027	4644	5674	2468	26813
TECPR2	1	0	0.259422	24.2566	20.2645	421	50	FALSE	14026	11572	5793	11716	43107
TMEM260	0.0433926	1.36258	0.259413	8.92465	7.4559	431	71	FALSE	14025	11689	9342	8587	43643
ZNF366	1	0	0.259335	0.370781	0.309778	434	74	FALSE	14024	11726	9877	1557	37184
ZNF763	0.193194	0.714007	0.259136	2.40948	2.01333	174	37	FALSE	14023	6734	3512	4826	29095
CRABP2	1	0	0.259098	3.32096	2.77503	46	31	FALSE	14022	1145	2326	5563	23056
LINC00963	1	0	0.259057	12.2334	10.2226	170	77	FALSE	14021	6591	10302	9656	40570
HRC	1	0	0.258973	0.535216	0.447271	42	15	FALSE	14020	979	235	2078	17312
CALML6	1	0	0.258892	0.415678	0.347394	18	30	TRUE	14019	153	2105	1706	17983
ADAMTS3	1	0	0.258836	0.336188	0.280973	511	75	FALSE	14018	12513	10082	1424	38037
LINC00862	1	0	0.258742	1.16619	0.974723	155	82	FALSE	14017	6081	11252	3380	34730
RNF146	0.164545	0.783716	0.258601	27.4168	22.9176	195	89	FALSE	14016	7376	12455	12072	45919
KRT23	1	0	0.25853	40.5727	33.9163	89	44	FALSE	14015	3273	4605	12924	34817
PLEKHA6	1	0	0.258467	0.198835	0.166222	344	83	FALSE	14014	10525	11501	779	36819
LINC01220	1	0	0.258446	1.04956	0.877423	30	30	FALSE	14013	514	2109	3185	19821
FKBP1B	1	0	0.258124	4.92351	4.11691	55	42	FALSE	14012	1610	4229	6670	26521
PCDH9	1	0	0.257933	0.0832449	0.0696164	517	105	FALSE	14011	12563	14417	183	41174
OR2W3	1	0	0.257906	23.5508	19.6955	41	25	FALSE	14010	933	1336	11632	27911
GPC4	1	0	0.257835	1.23142	1.02989	497	95	FALSE	14009	12395	13427	3488	43319
MYO1B	0.345131	0.462016	0.257809	1.30727	1.09334	447	86	FALSE	14008	11861	12051	3588	41508
ZNF487	1	0	0.257808	1.58989	1.32971	430	43	FALSE	14007	11682	4558	3947	34194
TDRD9	1	0	0.257702	11.6456	9.74059	391	77	FALSE	14006	11173	10397	9471	45047
MXD3	1	0	0.257636	33.8961	28.3526	98	37	FALSE	14005	3728	3445	12560	33738
RALB	0.942473	0.0257311	0.257466	150.391	125.811	194	71	FALSE	14004	7343	9246	14413	45006
IL23R	1	0	0.257209	0.831784	0.695957	291	67	FALSE	14003	9630	8591	2783	35007
TMC3-AS1	1	0	0.257036	0.492948	0.412502	55	34	FALSE	14002	1609	2856	1956	20423
HERC2P3	0.768726	0.114229	0.25692	0.595997	0.498773	269	50	FALSE	14001	9152	5774	2251	31178
CABP5	1	0	0.256821	1.03824	0.868935	94	38	FALSE	14000	3527	3604	3168	24299
AP3B2	0.00405645	2.39185	0.256782	2.49878	2.09136	97	22	FALSE	13999	3679	973	4888	23539
PARD6G	1	0	0.256751	1.02681	0.859412	320	78	FALSE	13998	10136	10561	3148	37843
CCDC17	1	0	0.256613	6.94372	5.81224	107	55	FALSE	13997	4130	6462	7716	32305
SLC7A8	1	0	0.25657	1.03982	0.870405	314	87	FALSE	13996	10021	12163	3171	39351
PGC	1	0	0.256526	2.08002	1.74119	69	32	FALSE	13995	2322	2521	4520	23358
LINC00482	1	0	0.256523	3.75414	3.1426	73	20	FALSE	13994	2508	674	5861	23037
FAM86JP	1	0	0.256508	0.575935	0.482122	102	32	FALSE	13993	3895	2575	2190	22653
PRUNE2	1	0	0.256367	1.16479	0.975159	892	78	FALSE	13992	14346	10655	3376	42369
TSEN34	1	0	0.256122	84.5458	70.7932	154	51	FALSE	13991	6045	5892	13989	39917
CASP4	1	0	0.256006	150.336	125.892	71	35	FALSE	13990	2412	3049	14412	33863
TCL1B	1	0	0.255879	0.985353	0.825211	52	31	FALSE	13989	1452	2340	3071	20852
ZNF69	0.154594	0.810807	0.255765	0.776181	0.650085	42	33	FALSE	13988	978	2651	2672	20289
PLAGL1	0.261122	0.583157	0.255746	5.61487	4.70275	220	78	FALSE	13987	8047	10510	6983	39527
EIF1B-AS1	1	0	0.255592	0.518972	0.434713	141	51	FALSE	13986	5569	5879	2038	27472
TMEM217	1	0	0.255572	0.409383	0.342922	107	44	FALSE	13985	4129	4632	1694	24440
PCSK6	1	0	0.255155	0.967926	0.811022	195	68	FALSE	13984	7375	8719	3038	33116
LINC01187	1	0	0.255101	0.167137	0.140049	108	51	FALSE	13983	4190	5842	610	24625
PPP1R3B	1	0	0.255032	45.6785	38.2771	552	113	FALSE	13982	12868	14766	13158	54774
TSPAN16	1	0	0.255026	1.15757	0.97001	60	43	FALSE	13981	1851	4415	3365	23612
FPR3	1	0	0.254885	1.94167	1.62722	256	85	FALSE	13980	8862	11807	4365	39014
HBG1	1	0	0.254821	60.3175	50.5515	29	26	FALSE	13979	478	1454	13601	29512
ACSL1	1	0	0.254813	731.073	612.709	312	75	FALSE	13978	9985	10017	14904	48884
CCDC126	0.0356297	1.44819	0.254705	4.38904	3.67871	323	77	FALSE	13977	10185	10367	6313	40842
CBX2	1	0	0.254642	0.392554	0.329037	144	54	FALSE	13976	5680	6324	1634	27614
KLHDC8B	1	0	0.254504	13.5741	11.3789	90	38	FALSE	13975	3318	3596	9991	30880
TMEM45A	0.284271	0.546267	0.254476	4.01009	3.36162	230	94	FALSE	13974	8296	13222	6053	41545
RAI14	1	0	0.254359	0.191663	0.160682	345	77	FALSE	13973	10535	10376	735	35619
ENKUR	1	0	0.253805	0.331757	0.278239	317	86	FALSE	13972	10084	12002	1400	37458
SORT1	1	0	0.253724	33.0491	27.7192	622	98	FALSE	13971	13336	13829	12506	53642
IQCD	1	0	0.25344	0.474208	0.39781	37	22	FALSE	13970	754	886	1901	17511
SNORA73B	1	0	0.253437	8.41069	7.05569	6	6	FALSE	13969	19	21	8391	22400
TLR9	1	0	0.253337	12.3956	10.3993	100	22	TRUE	13968	3816	975	9706	28465
SMAP2	1	0	0.253169	632.327	530.555	182	56	FALSE	13967	6994	6688	14885	42534
SPTB	1	0	0.253093	6.52979	5.47911	311	37	FALSE	13966	9969	3526	7495	34956
CA2	1	0	0.253074	25.4154	21.3262	133	58	FALSE	13965	5253	6977	11873	38068
CLTCL1	1	0	0.253058	3.44423	2.89011	276	47	FALSE	13964	9322	5225	5652	34163
CCL22	1	0	0.252849	171.264	143.731	204	61	FALSE	13963	7616	7559	14493	43631
HORMAD1	1	0	0.252703	0.380646	0.319485	189	92	FALSE	13962	7199	12926	1599	35686
MYO7B	1	0	0.252681	5.54398	4.65325	218	28	FALSE	13961	7995	1931	6949	30836
INHBE	1	0	0.252547	0.659539	0.553626	135	59	FALSE	13960	5330	7160	2399	28849
PLB1	1	0	0.252443	20.7011	17.378	257	34	FALSE	13959	8886	2982	11282	37109
LMOD3	1	0	0.252328	0.227084	0.190646	382	81	FALSE	13958	11055	11149	919	37081
HTRA4	1	0	0.252317	0.238949	0.200609	106	41	FALSE	13957	4082	4115	982	23136
GP6	1	0	0.252268	1.69459	1.42274	96	38	FALSE	13956	3630	3607	4080	25273
VNN2	1	0	0.252261	1042.82	875.533	184	70	FALSE	13955	7050	9046	14942	44993
LIN7A	0.891997	0.0496365	0.25223	14.9633	12.5631	649	86	FALSE	13954	13508	12097	10290	49849
RBP1	1	0	0.252186	0.276575	0.232219	34	24	FALSE	13953	641	1176	1144	16914
LRG1	1	0	0.252126	218.738	183.666	107	38	FALSE	13952	4128	3622	14617	36319
IL6R	1	0	0.252109	77.7877	65.3159	426	67	FALSE	13951	11634	8628	13906	48119
LY96	1	0	0.252045	53.4263	44.8623	109	65	FALSE	13950	4226	8157	13404	39737
SH3GLB1	0.883838	0.0536273	0.251806	70.573	59.2704	665	99	FALSE	13949	13588	13937	13800	55274
TNIP3	1	0	0.251547	0.740281	0.621832	172	57	FALSE	13948	6669	6839	2591	30047
KIF26A	1	0	0.251331	0.335835	0.282142	162	57	FALSE	13947	6296	6827	1421	28491
CSGALNACT2	1	0	0.251305	77.7078	65.2851	405	91	FALSE	13946	11361	12814	13902	52023
PRPH2	1	0	0.251149	0.204566	0.171882	182	69	FALSE	13945	6993	8883	806	30627
IGF1R	1	0	0.250865	9.98301	8.38964	969	94	FALSE	13944	14486	13344	8966	50740
FRAT1	1	0	0.250604	67.1498	56.4424	127	49	FALSE	13943	4997	5490	13743	38173
SH3D19	1	0	0.250429	0.231688	0.194768	425	87	FALSE	13942	11621	12190	948	38701
ZNF781	0.285148	0.54493	0.250253	0.186633	0.156911	295	70	FALSE	13941	9697	9119	702	33459
TBC1D3L	1	0	0.25024	6.33644	5.32741	89	36	FALSE	13940	3272	3251	7392	27855
BMX	1	0	0.250084	19.2304	16.1698	163	33	FALSE	13939	6341	2794	11063	34137
CBX3P2	0.404207	0.393396	0.249945	1.33574	1.12326	129	81	FALSE	13938	5076	11055	3633	33702
POU3F1	1	0	0.249922	0.558152	0.469374	184	91	FALSE	13937	7049	12776	2130	35892
CDC20	1	0	0.249595	32.4649	27.3073	65	32	FALSE	13936	2103	2513	12469	31021
ATP2C2	1	0	0.249562	2.81092	2.36441	158	27	FALSE	13935	6171	1767	5153	27026
CFLAR	1	0	0.249478	55.7086	46.8621	1246	99	FALSE	13934	14794	13969	13470	56167
EXOC6	0.720759	0.14221	0.249429	9.92855	8.35218	380	85	FALSE	13933	11029	11858	8945	45765
VSIG2	1	0	0.249291	3.01006	2.53239	27	20	FALSE	13932	408	605	5311	20256
FZD4	1	0	0.249227	0.20124	0.169313	739	93	FALSE	13931	13902	13173	790	41796
SMAD1	1	0	0.24918	2.70408	2.27515	316	108	FALSE	13930	10060	14574	5066	43630
ENAH	1	0	0.249178	0.0927308	0.0780214	1422	98	FALSE	13929	14884	13875	231	42919
LIPN	1	0	0.249161	11.9527	10.0568	258	110	FALSE	13928	8903	14663	9572	47066
ARL11	1	0	0.249113	21.8933	18.4213	255	58	FALSE	13927	8841	7056	11446	41270
PGA5	1	0	0.249113	0.370478	0.311725	55	27	FALSE	13926	1608	1675	1556	18765
PALMD	1	0	0.249092	0.343644	0.289151	144	62	FALSE	13925	5679	7674	1451	28729
GLT1D1	1	0	0.248951	114.637	96.4679	199	53	FALSE	13924	7480	6209	14245	41858
ANK1	1	0	0.248922	8.72013	7.33821	287	57	FALSE	13923	9542	6897	8512	38874
SFRP5	1	0	0.2489	0.3119	0.262476	73	38	FALSE	13922	2507	3579	1312	21320
SIRPB3P	1	0	0.248789	0.487764	0.410503	41	25	FALSE	13921	932	1335	1940	18128
EPS8L1	1	0	0.248789	1.02998	0.86683	54	14	FALSE	13920	1548	180	3153	18801
DUSP19	1	0	0.248503	0.404485	0.340483	721	135	FALSE	13919	13840	14988	1669	44416
ARHGAP29	1	0	0.24847	0.162441	0.136741	990	113	FALSE	13918	14529	14775	591	43813
RCVRN	1	0	0.248338	1.00082	0.842558	88	29	FALSE	13917	3225	2030	3104	22276
GATA4	1	0	0.248196	0.165187	0.139079	108	44	FALSE	13916	4189	4633	600	23338
ZNF425	0.442628	0.353961	0.24795	0.66195	0.557423	169	41	FALSE	13915	6556	4169	2408	27048
FBN2	1	0	0.24794	0.685539	0.577291	698	87	FALSE	13914	13738	12241	2463	42356
CDC42BPA	1	0	0.247865	1.10504	0.930596	889	107	FALSE	13913	14340	14549	3278	46080
ADGRF5	1	0	0.247837	0.125614	0.105787	450	82	FALSE	13912	11899	11363	373	37547
KLC3	1	0	0.247623	2.5039	2.10899	21	9	FALSE	13911	216	52	4892	19071
C1RL	1	0	0.247513	49.15	41.4013	182	60	FALSE	13910	6992	7378	13278	41558
CCR9	1	0	0.247139	0.629439	0.530343	224	68	FALSE	13909	8145	8732	2321	33107
THSD1	1	0	0.247139	0.230975	0.194611	164	44	FALSE	13908	6380	4691	942	25921
PPT1	1	0	0.247095	180.341	151.954	287	72	FALSE	13907	9541	9458	14528	47434
PDE6H	1	0	0.246941	0.628027	0.529226	71	65	FALSE	13906	2411	8146	2317	26780
C1QB	1	0	0.246742	55.2952	46.6027	34	17	FALSE	13905	640	345	13448	28338
NAALADL2-AS2	1	0	0.246644	2.78194	2.34477	86	57	FALSE	13904	3126	6766	5128	28924
TMPRSS3	1	0	0.246637	5.11443	4.31075	153	53	FALSE	13903	6014	6177	6762	32856
ZNF93	0.00381041	2.41903	0.246541	2.2913	1.93137	171	40	FALSE	13902	6631	4007	4721	29261
SDK1	1	0	0.246429	0.152799	0.128807	501	67	FALSE	13901	12418	8637	528	35484
GABRR2	0.571863	0.242708	0.246389	1.82069	1.53485	330	60	FALSE	13900	10295	7432	4219	35846
EEF1E1	1	0	0.246346	8.19768	6.91088	26	25	FALSE	13899	369	1312	8298	23878
PEAR1	1	0	0.24633	1.20788	1.01829	208	55	FALSE	13898	7724	6543	3446	31611
FXYD2	1	0	0.246329	1.64467	1.38652	21	21	FALSE	13897	215	718	4022	18852
FCGR2A	1	0	0.246326	382.069	322.1	77	30	FALSE	13896	2698	2192	14794	33580
GPA33	1	0	0.246307	1.64132	1.38372	140	57	FALSE	13895	5526	6802	4020	30243
GAS7	1	0	0.246256	56.8974	47.9692	568	71	FALSE	13894	12979	9360	13499	49732
HDAC4	1	0	0.245993	11.8453	9.98838	683	106	FALSE	13893	13674	14491	9536	51594
UHRF1	1	0	0.245969	7.16315	6.04032	307	114	FALSE	13892	9895	14788	7831	46406
ANKRD65	1	0	0.245928	0.293598	0.247583	55	35	FALSE	13891	1607	3020	1225	19743
HSPB9	1	0	0.245876	0.609014	0.513583	11	11	FALSE	13890	60	75	2284	16309
KATNBL1	0.0255302	1.59295	0.24582	9.92018	8.36605	319	98	TRUE	13889	10119	13780	8941	46729
ATP6V1C1	0.571863	0.242708	0.245668	28.9738	24.4373	611	83	FALSE	13888	13272	11574	12226	50960
NECTIN4	1	0	0.245595	0.250823	0.211561	201	80	FALSE	13887	7541	10890	1035	33353
TIMP4	1	0	0.245356	1.62462	1.37054	58	39	FALSE	13886	1756	3725	3996	23363
IL17RA	1	0	0.245259	87.5575	73.8692	463	82	FALSE	13885	12051	11367	14026	51329
AP1M2	1	0	0.244868	0.968302	0.817143	87	38	FALSE	13884	3173	3592	3039	23688
KY	1	0	0.244736	0.237487	0.200432	279	64	FALSE	13883	9381	8083	976	32323
REPS2	1	0	0.244568	12.7284	10.7436	355	104	FALSE	13882	10658	14331	9782	48653
ABO	1	0	0.244543	0.536877	0.453168	479	114	FALSE	13881	12225	14797	2081	42984
SLC22A15	1	0	0.244392	8.09802	6.83612	530	86	FALSE	13880	12674	12075	8257	46886
MCF2	0.571777	0.242773	0.244391	0.223906	0.189015	378	90	FALSE	13879	11003	12661	903	38446
FGD4	1	0	0.244246	8.32907	7.03187	873	46	FALSE	13878	14308	5062	8356	41604
ADM2	0.616352	0.210171	0.244235	1.60901	1.35843	109	26	FALSE	13877	4225	1594	3972	23668
AMACR	0.26876	0.570635	0.244215	3.32009	2.80307	324	65	FALSE	13876	10196	8260	5560	37892
RAB33B	0.0375603	1.42527	0.243954	6.46868	5.46233	2077	113	FALSE	13875	14975	14782	7467	51099
EPHB6	1	0	0.243834	7.19202	6.07365	144	32	FALSE	13874	5678	2611	7844	30007
AQP11	0.532318	0.273829	0.243833	0.528283	0.446134	158	65	FALSE	13873	6170	8189	2063	30295
GSTO2	1	0	0.243774	0.343003	0.289677	555	62	FALSE	13872	12896	7798	1449	36015
SLC6A13	1	0	0.243735	0.165841	0.140062	89	35	FALSE	13871	3271	3081	605	20828
POLE2	1	0	0.243549	3.38063	2.8555	165	62	FALSE	13870	6413	7686	5610	33579
CARD8	0.255785	0.592125	0.243487	25.6507	21.6672	686	47	FALSE	13869	13687	5245	11897	44698
LNP1	1	0	0.243484	0.834975	0.705306	166	63	FALSE	13868	6448	7851	2796	30963
FPR2	1	0	0.243355	104.725	88.4691	224	93	FALSE	13867	8144	13075	14185	49271
TUBBP5	1	0	0.243232	0.475854	0.402026	116	36	FALSE	13866	4548	3297	1906	23617
TMEM71	1	0	0.243228	65.1711	55.06	108	54	FALSE	13865	4188	6293	13701	38047
NCF4-AS1	1	0	0.243088	2.03553	1.71989	48	34	FALSE	13864	1255	2837	4472	22428
CAMKK2	1	0	0.242991	61.6196	52.068	343	57	FALSE	13863	10504	6910	13622	44899
IL19	1	0	0.242732	0.21905	0.185128	74	32	FALSE	13862	2571	2529	885	19847
TCEANC	0.618194	0.208875	0.242635	1.72997	1.46217	329	99	FALSE	13861	10286	13893	4111	42151
ARHGEF35	0.846085	0.072586	0.242586	0.411209	0.347566	207	104	FALSE	13860	7703	14322	1700	37585
SNX10	0.10771	0.967745	0.242442	28.8547	24.3912	313	93	FALSE	13859	10004	13102	12214	49179
HOOK1	1	0	0.242437	2.34665	1.98366	626	96	TRUE	13858	13363	13581	4769	45571
MSL1	1	0	0.242411	95.9591	81.1172	404	87	FALSE	13857	11347	12189	14107	51500
CEACAM4	1	0	0.241983	170.307	144.009	252	24	FALSE	13856	8793	1295	14482	38426
MBOAT2	1	0	0.24172	12.1178	10.2485	876	86	FALSE	13855	14316	12115	9617	49903
CYP21A1P	1	0	0.241609	0.334045	0.282535	103	39	FALSE	13854	3940	3785	1413	22992
MAP3K15	1	0	0.241578	0.281739	0.2383	292	52	FALSE	13853	9646	6083	1176	30758
EPB41L4B	1	0	0.241487	0.341102	0.288529	482	87	FALSE	13852	12261	12206	1440	39759
NEK5	1	0	0.241449	0.0678454	0.0573901	510	73	FALSE	13851	12500	9714	113	36178
TMEM232	1	0	0.241327	0.0605912	0.0512581	287	66	FALSE	13850	9540	8414	89	31893
FRMD6	1	0	0.241282	0.373625	0.316084	493	80	FALSE	13849	12363	11006	1572	38790
IL10RB	1	0	0.241249	75.0625	63.5039	170	46	FALSE	13848	6590	5012	13868	39318
CA3-AS1	1	0	0.241021	0.877881	0.742816	61	50	FALSE	13847	1893	5624	2881	24245
PEG13	1	0	0.240646	0.416086	0.352161	302	69	FALSE	13846	9811	8944	1708	34309
GNAI1	1	0	0.240632	0.233643	0.19775	1287	105	FALSE	13845	14817	14457	957	44076
CDK5RAP2	0.54384	0.264529	0.240602	37.4648	31.7099	358	55	FALSE	13844	10701	6581	12762	43888
IFI27	1	0	0.240531	38.1004	32.2495	27	24	FALSE	13843	407	1165	12798	28213
PPEF1	1	0	0.240494	0.305076	0.258233	373	56	FALSE	13842	10928	6744	1282	32796
CXCR1	1	0	0.240407	859.692	727.735	144	42	FALSE	13841	5677	4340	14925	38783
LINC01353	1	0	0.240297	1.53988	1.30362	30	20	FALSE	13840	513	613	3887	18853
MCTP2	1	0	0.240249	30.4403	25.7707	692	79	FALSE	13839	13710	10831	12329	50709
ZMYND10	1	0	0.24013	1.22987	1.04129	43	17	FALSE	13838	1024	359	3484	18705
EMP2	1	0	0.239826	0.357035	0.302354	389	71	FALSE	13837	11144	9335	1506	35822
HELLS	1	0	0.239793	6.82762	5.78209	308	130	FALSE	13836	9915	14975	7662	46388
ABCC2	1	0	0.239195	1.60842	1.36269	454	53	FALSE	13835	11957	6252	3970	36014
ZNF439	0.354576	0.45029	0.239107	2.64982	2.24511	183	41	FALSE	13834	7025	4177	5017	30053
SOD3	1	0	0.239067	0.669798	0.567515	46	24	FALSE	13833	1144	1203	2424	18604
TMEM216	0.445922	0.350741	0.238969	11.223	9.50982	87	47	FALSE	13832	3172	5101	9354	31459
ADGRE2	1	0	0.238929	50.042	42.4043	94	29	FALSE	13831	3526	2042	13307	32706
RP2	0.903835	0.043911	0.238898	17.5753	14.8931	489	105	FALSE	13830	12323	14413	10793	51359
NABP1	1	0	0.238716	27.9355	23.6753	269	81	FALSE	13829	9151	11113	12122	46215
FEN1	1	0	0.238458	31.2051	26.4511	114	51	FALSE	13828	4458	5848	12378	36512
VPS9D1	1	0	0.238454	67.5541	57.2625	52	20	FALSE	13827	1451	653	13750	29681
CAMK1D	1	0	0.238419	20.1943	17.1182	530	75	FALSE	13826	12673	10085	11207	47791
A3GALT2	1	0	0.238403	0.775388	0.657283	36	23	FALSE	13825	712	1029	2671	18237
TMEM132D	1	0	0.238343	0.390377	0.33093	304	60	FALSE	13824	9844	7426	1627	32721
CCR8	1	0	0.238242	1.15277	0.977291	123	56	FALSE	13823	4838	6652	3358	28671
LXN	0.29686	0.527448	0.238042	6.96151	5.90263	61	62	FALSE	13822	1892	7644	7727	31085
SCN9A	1	0	0.2379	0.26458	0.224358	1021	95	FALSE	13821	14576	13495	1093	42985
PIR	1	0	0.237495	3.56902	3.0273	91	49	FALSE	13820	3371	5451	5739	28381
FAM98A	1	0	0.237469	15.875	13.4657	226	88	FALSE	13819	8199	12298	10486	44802
PPP1R3D	0.982	0.00788862	0.237415	17.0853	14.4928	306	95	FALSE	13818	9880	13375	10704	47777
KDELR3	1	0	0.237313	0.731104	0.620213	147	74	FALSE	13817	5799	9769	2567	31952
MNX1-AS1	1	0	0.237307	0.975826	0.82782	36	31	FALSE	13816	711	2311	3052	19890
UBXN2B	1	0	0.237266	44.3644	37.6366	590	101	FALSE	13815	13137	14125	13092	54169
TMX4	1	0	0.23723	31.0269	26.3224	670	93	FALSE	13814	13614	13168	12371	52967
FCGR1A	1	0	0.237185	44.5381	37.7861	137	47	FALSE	13813	5408	5159	13104	37484
ALAS2	1	0	0.237184	835.821	709.111	85	30	FALSE	13812	3074	2204	14921	34011
ST8SIA4	0.0571107	1.24328	0.237042	17.0362	14.4549	716	97	FALSE	13811	13821	13725	10697	52054
MAP1A	1	0	0.23704	0.628788	0.533517	341	44	FALSE	13810	10474	4735	2320	31339
FAM89A	1	0	0.236955	3.46968	2.94415	108	67	FALSE	13809	4187	8500	5665	32161
OIP5	1	0	0.236945	7.08024	6.00787	94	67	FALSE	13808	3525	8496	7787	33616
BAHCC1	1	0	0.236711	0.391793	0.332506	288	50	FALSE	13807	9573	5782	1631	30793
ADCY10	1	0	0.236615	0.079689	0.0676348	400	69	FALSE	13806	11307	8974	171	34258
TRPV6	1	0	0.236503	0.272476	0.231277	98	32	FALSE	13805	3727	2569	1123	21224
PAQR5	1	0	0.236486	0.146344	0.124219	592	70	FALSE	13804	13149	9187	496	36636
ARL4A	1	0	0.236483	7.28192	6.18098	349	95	FALSE	13803	10577	13385	7893	45658
TMEM88	1	0	0.236433	13.53	11.4848	38	22	FALSE	13802	800	893	9978	25473
TRIQK	0.389589	0.409394	0.236348	5.4988	4.66788	439	76	FALSE	13801	11777	10228	6928	42734
C4B	1	0	0.236217	0.170786	0.144992	213	31	FALSE	13800	7854	2463	631	24748
TGM1	1	0	0.236097	1.33175	1.1307	87	24	FALSE	13799	3171	1260	3623	21853
HSPA5	1	0	0.235735	307.844	261.437	272	84	FALSE	13798	9209	11651	14724	49382
CASKIN2	1	0	0.235702	0.373239	0.316982	118	27	FALSE	13797	4643	1750	1568	21758
GINS3	1	0	0.235559	3.08346	2.61895	189	70	FALSE	13796	7198	9053	5371	35418
PCLAF	1	0	0.235217	7.14728	6.07203	202	93	FALSE	13795	7567	13070	7827	42259
NME9	1	0	0.235195	0.21147	0.179658	157	57	FALSE	13794	6138	6820	836	27588
DNAH17	1	0	0.235163	5.87082	4.98779	496	46	FALSE	13793	12383	5060	7126	38362
SERPINB1	1	0	0.235126	359.764	305.66	259	85	FALSE	13792	8925	11810	14767	49294
SBSN	1	0	0.235021	0.790428	0.671605	28	22	FALSE	13791	440	870	2699	17800
ZNF239	1	0	0.234866	0.785499	0.667489	119	70	FALSE	13790	4690	9009	2692	30181
MMP23A	1	0	0.234859	1.07912	0.917	16	12	FALSE	13789	125	99	3246	17259
STX3	1	0	0.23475	49.0162	41.6555	449	61	FALSE	13788	11886	7621	13273	46568
C16orf54	1	0	0.234665	83.1712	70.6857	170	70	FALSE	13787	6589	9036	13978	43390
SIGLEC11	1	0	0.23459	1.41716	1.20448	112	42	FALSE	13786	4359	4298	3736	26179
XK	1	0	0.234493	3.23321	2.74817	574	65	FALSE	13785	13026	8298	5499	40608
ATP10B	1	0	0.234396	0.041437	0.0352232	410	52	FALSE	13784	11418	6093	37	31332
STOX2	1	0	0.234362	0.0642213	0.054592	691	77	FALSE	13783	13703	10457	104	38047
CITED4	1	0	0.234297	7.89087	6.70802	34	17	FALSE	13782	639	344	8162	22927
TMEM140	1	0	0.234257	99.9726	84.9889	104	34	FALSE	13781	3983	2924	14143	34831
MOCS1	1	0	0.234224	0.449832	0.382421	206	44	FALSE	13780	7673	4713	1803	27969
SLC1A1	1	0	0.234157	5.73117	4.87253	317	80	FALSE	13779	10083	10947	7058	41867
JAK2	0.047453	1.32374	0.234149	14.6796	12.4804	792	105	FALSE	13778	14093	14442	10222	52535
TIGD4	1	0	0.234038	0.162865	0.138477	221	71	FALSE	13777	8070	9265	592	31704
EEF1A2	1	0	0.233932	7.74503	6.58571	29	11	FALSE	13776	477	85	8092	22430
GPR37L1	1	0	0.233882	0.117729	0.10011	369	60	FALSE	13775	10866	7439	330	32410
PPBP	1	0	0.233803	151.236	128.609	145	83	FALSE	13774	5727	11436	14416	45353
RUNDC3A	1	0	0.233792	40.7767	34.6764	55	39	FALSE	13773	1606	3722	12931	32032
FAR2	1	0	0.233768	11.3945	9.68998	342	73	FALSE	13772	10485	9666	9398	43321
RGL4	1	0	0.233722	58.1835	49.4814	125	36	FALSE	13771	4914	3306	13538	35529
NKD1	1	0	0.233572	0.373729	0.317866	1132	72	FALSE	13770	14703	9548	1573	39594
TAL1	1	0	0.233475	7.63823	6.49695	331	58	FALSE	13769	10314	7082	8056	39221
HOXA5	1	0	0.233342	0.290904	0.247461	128	74	FALSE	13768	5028	9753	1213	29762
CLEC1B	1	0	0.233322	2.22922	1.89634	71	26	FALSE	13767	2410	1545	4664	22386
C1orf226	1	0	0.233321	0.977163	0.831248	247	47	FALSE	13766	8688	5219	3055	30728
SMIM10	1	0	0.233131	0.702551	0.597721	107	51	FALSE	13765	4127	5837	2499	26228
PYGL	1	0	0.232934	362.49	308.444	146	45	FALSE	13764	5758	4851	14774	39147
ZWINT	1	0	0.232918	28.9096	24.5995	175	107	TRUE	13763	6775	14511	12219	47268
SRBD1	0.000280335	3.55232	0.232767	7.14752	6.08255	335	106	FALSE	13762	10379	14470	7828	46439
CSF2RB	1	0	0.23274	106.08	90.2759	291	99	FALSE	13761	9629	13887	14197	51474
SLC44A1	0.29686	0.527448	0.232733	6.1857	5.26416	181	62	FALSE	13760	6954	7697	7300	35711
DLGAP1-AS2	1	0	0.232633	1.89605	1.61369	57	35	FALSE	13759	1696	3021	4314	22790
ABCA13	1	0	0.23253	1.36107	1.15846	1762	87	FALSE	13758	14950	12276	3665	44649
S100A11	1	0	0.232418	4102.32	3491.92	28	28	FALSE	13757	439	1783	14991	30970
NATD1	1	0	0.232147	54.4386	46.3472	224	42	FALSE	13756	8143	4382	13425	39706
PRMT5	0.299562	0.523513	0.231975	31.906	27.167	128	40	FALSE	13755	5027	3976	12433	35191
FILIP1L	0.165396	0.781475	0.231948	0.749081	0.63783	182	41	FALSE	13754	6991	4176	2613	27534
COQ3	0.894406	0.0484653	0.23191	6.79378	5.78495	105	52	FALSE	13753	4024	5993	7643	31413
RBPMS	1	0	0.231834	0.954689	0.812967	221	71	FALSE	13752	8069	9264	3013	34098
SSH2	1	0	0.231706	59.4547	50.6332	763	95	FALSE	13751	13994	13478	13575	54798
TSPAN13	1	0	0.231564	1.84673	1.57288	220	78	FALSE	13750	8046	10509	4244	36549
KRT80	1	0	0.231546	0.215511	0.183555	173	47	FALSE	13749	6705	5190	867	26511
CHST13	1	0	0.231478	9.12026	7.76829	60	31	FALSE	13748	1850	2358	8644	26600
RAI2	1	0	0.231422	0.802366	0.683451	119	71	FALSE	13747	4689	9215	2725	30376
ZNF860	1	0	0.23129	0.123888	0.105537	296	93	FALSE	13746	9709	13095	359	36909
SLA	1	0	0.231073	160.935	137.117	152	41	FALSE	13745	5965	4162	14450	38322
SRPK1	0.494868	0.305511	0.230993	66.7268	56.8545	457	114	FALSE	13744	11989	14794	13733	54260
ATP2A1-AS1	1	0	0.230986	1.52994	1.30359	21	21	FALSE	13743	214	717	3872	18546
CMTM6	1	0	0.230909	104.905	89.3895	437	95	FALSE	13742	11759	13406	14188	53095
LINC01004	0.379201	0.421131	0.230871	2.02482	1.72539	962	80	FALSE	13741	14471	11045	4458	43715
AK8	1	0	0.23081	0.172287	0.146815	51	20	FALSE	13740	1398	650	643	16431
PHC2	1	0	0.230767	274.679	234.077	125	41	FALSE	13739	4913	4136	14691	37479
HMGB3	1	0	0.230687	7.57207	6.45314	355	75	FALSE	13738	10657	10038	8022	42455
HSDL2	0.0943544	1.02524	0.230687	34.4568	29.3651	298	43	FALSE	13737	9741	4553	12582	40613
FCGR2B	0.0187428	1.72716	0.230637	19.7069	16.7953	163	63	FALSE	13736	6340	7849	11133	39058
SORL1	1	0	0.230631	138.244	117.82	857	103	FALSE	13735	14276	14304	14362	56677
KLHDC8A	1	0	0.230535	0.846385	0.72139	128	42	FALSE	13734	5026	4317	2826	25903
GYG1	1	0	0.230504	177.41	151.213	669	63	FALSE	13733	13608	7956	14519	49816
JCHAIN	1	0	0.230497	227.245	193.691	144	82	FALSE	13732	5676	11250	14635	45293
SAMSN1	1	0	0.23045	102.275	87.1761	276	88	FALSE	13731	9321	12315	14164	49531
DNAH6	1	0	0.230444	0.0782469	0.0666955	1070	62	FALSE	13730	14638	7810	163	36341
KCTD21	1	0	0.230417	8.98451	7.65829	191	54	FALSE	13729	7258	6363	8603	35953
ZNF684	0.397006	0.401203	0.230287	1.23059	1.04903	172	65	FALSE	13728	6668	8196	3485	32077
MAP3K20	0.0540324	1.26735	0.230204	4.05602	3.45781	349	111	FALSE	13727	10576	14704	6090	45097
DACH1	1	0	0.229963	2.30299	1.96366	482	91	TRUE	13726	12260	12828	4729	43543
MS4A15	1	0	0.229824	0.242493	0.206783	100	33	FALSE	13725	3815	2752	1004	21296
IMPA2	1	0	0.229794	54.6643	46.6154	74	40	FALSE	13724	2570	3917	13428	33639
FAM83F	1	0	0.229723	0.0920828	0.0785281	1066	82	FALSE	13723	14634	11421	226	40004
NHSL2	1	0	0.229674	10.1464	8.6531	1147	39	FALSE	13722	14718	3874	9030	41344
IFNLR1	1	0	0.229648	2.23481	1.90595	279	75	FALSE	13721	9380	10004	4670	37775
CTBS	1	0	0.229189	15.4892	13.2141	874	97	FALSE	13720	14310	13740	10405	52175
LRP10	1	0	0.229143	207.565	177.082	276	40	FALSE	13719	9320	4036	14594	41669
ARHGAP23	1	0	0.228962	0.670241	0.571882	202	53	FALSE	13718	7566	6211	2426	29921
STARD13	1	0	0.228915	1.97991	1.68941	407	83	FALSE	13717	11376	11524	4411	41028
TMEM236	0.71693	0.144523	0.228857	0.157135	0.134085	575	44	FALSE	13716	13038	4743	554	32051
IL27	1	0	0.228529	2.66833	2.27743	53	37	FALSE	13715	1506	3373	5035	23629
C3orf62	1	0	0.228517	18.2587	15.584	227	71	FALSE	13714	8231	9269	10895	42109
FAM27E3	0.257618	0.589024	0.228138	1.02447	0.874627	78	51	FALSE	13713	2754	5823	3142	25432
CXorf38	8.77554e-10	9.05673	0.228054	17.5903	15.0183	304	65	FALSE	13712	9843	8256	10794	42605
VPS8	1	0	0.227995	16.74	14.293	422	65	FALSE	13711	11580	8287	10651	44229
SKA3	1	0	0.227977	5.37202	4.5868	235	61	FALSE	13710	8417	7573	6875	36575
KBTBD7	0.33517	0.474735	0.227932	6.79421	5.80129	477	102	FALSE	13709	12204	14193	7644	47750
FAM209B	1	0	0.227916	5.65437	4.82808	42	62	FALSE	13708	977	7643	7006	29334
CENPU	1	0	0.227594	12.9804	11.086	207	67	FALSE	13707	7702	8557	9848	39814
FKBP9	0.556915	0.254211	0.227594	4.46585	3.8141	260	71	FALSE	13706	8955	9283	6367	38311
ZNF547	0.0191232	1.71844	0.227588	0.742125	0.63382	261	86	FALSE	13705	8978	11983	2597	37263
CYP2E1	1	0	0.227556	3.67315	3.13717	115	59	FALSE	13704	4503	7142	5801	31150
CDC25A	1	0	0.227518	4.47222	3.81974	245	56	FALSE	13703	8643	6712	6370	35428
HHATL	1	0	0.227437	0.535651	0.457527	81	37	FALSE	13702	2883	3412	2079	22076
FHL2	1	0	0.227373	1.18663	1.01361	326	72	FALSE	13701	10229	9471	3415	36816
OTX1	1	0	0.227353	2.0896	1.78494	189	49	FALSE	13700	7197	5552	4536	30985
LILRB3	1	0	0.227348	277.766	237.269	58	19	FALSE	13699	1755	560	14695	30709
TLR6	0.817551	0.0874851	0.227312	23.0163	19.6611	593	78	FALSE	13698	13156	10627	11574	49055
PCBP3	1	0	0.227293	1.11954	0.956355	98	36	FALSE	13697	3726	3267	3298	23988
MEGF9	1	0	0.227211	60.2333	51.4564	561	68	FALSE	13696	12939	8821	13598	49054
IFITM2	1	0	0.227207	5710.27	4878.21	44	28	FALSE	13695	1065	1810	14995	31565
SLC27A2	1	0	0.227174	1.19816	1.02359	162	61	FALSE	13694	6295	7532	3432	30953
SIRPA	1	0	0.227144	114.063	97.4471	250	64	FALSE	13693	8751	8068	14242	44754
ACSL4	0.220256	0.657072	0.226975	39.5232	33.7696	551	92	FALSE	13692	12861	13001	12869	52423
HYKK	1	0	0.226835	0.190668	0.162927	41	30	FALSE	13691	931	2131	726	17479
KIF1B	1	0	0.226814	8.16699	6.97886	844	80	FALSE	13690	14252	11039	8289	47270
NUCB2	1	0	0.226797	5.60815	4.79233	153	58	FALSE	13689	6013	6988	6977	33667
MMP11	1	0	0.226725	0.390425	0.333647	96	37	FALSE	13688	3629	3442	1628	22387
AOC3	1	0	0.226678	2.81672	2.40717	219	41	FALSE	13687	8026	4191	5168	31072
IL4R	1	0	0.226467	177.164	151.427	141	37	FALSE	13686	5568	3496	14518	37268
HSD17B13	1	0	0.226467	1.26135	1.07811	270	89	FALSE	13685	9175	12475	3528	38863
E2F3	0.149769	0.824577	0.226304	11.6865	9.98987	432	88	FALSE	13684	11697	12359	9480	47220
TESMIN	1	0	0.226279	1.68545	1.44079	257	76	FALSE	13683	8885	10167	4063	36798
FIRRE	1	0	0.225976	0.767633	0.656338	185	61	FALSE	13682	7076	7548	2653	30959
CFI	1	0	0.22597	0.315348	0.269629	139	45	FALSE	13681	5490	4844	1331	25346
CACNA1E	0.0444268	1.35236	0.225901	3.22857	2.76062	1276	89	FALSE	13680	14810	12593	5491	46574
ST20	1	0	0.22582	40.6913	34.7955	45	42	FALSE	13679	1099	4219	12929	31926
TCP11L2	1	0	0.225737	7.11168	6.08161	183	82	FALSE	13678	7024	11262	7807	39771
PGS1	1	0	0.225663	93.0869	79.6081	469	80	FALSE	13677	12114	10996	14081	50868
FLOT2	1	0	0.22549	658.963	563.614	110	36	FALSE	13676	4264	3288	14889	36117
MOCOS	1	0	0.22546	0.2018	0.172604	519	91	FALSE	13675	12580	12845	792	39892
HMGB2	0.222196	0.653264	0.225442	253.998	217.252	139	104	FALSE	13674	5489	14319	14674	48156
DICER1-AS1	0.454222	0.342732	0.225282	3.24992	2.78007	56	38	FALSE	13673	1651	3554	5513	24391
F2RL3	1	0	0.22512	1.21378	1.03842	104	31	FALSE	13672	3982	2426	3455	23535
SLC36A1	1	0	0.225097	14.8265	12.6847	437	67	FALSE	13671	11758	8630	10258	44317
PKNOX1	0.559444	0.252243	0.225093	7.22416	6.18056	581	90	FALSE	13670	13081	12716	7863	47330
NSFL1C	1	0	0.224908	42.7403	36.5707	168	50	FALSE	13669	6525	5726	13024	38944
PIN4	1	0	0.22472	2.69282	2.30441	111	52	FALSE	13668	4319	5998	5056	29041
SCN8A	1	0	0.22456	0.126472	0.108242	917	74	FALSE	13667	14392	9914	380	38353
AATK	1	0	0.224538	41.5737	35.5816	145	44	FALSE	13666	5726	4679	12968	37039
EYS	0.276288	0.558638	0.22453	0.0774334	0.0662732	989	85	FALSE	13665	14524	11950	157	40296
GTDC1	0.741783	0.129723	0.224341	4.39601	3.76292	973	82	FALSE	13664	14500	11418	6316	45898
NAT14	1	0	0.224216	4.55825	3.90213	42	25	FALSE	13663	976	1340	6429	22408
GTF2H2C	0.0813017	1.0899	0.223883	1.45673	1.24733	462	95	FALSE	13662	12036	13416	3791	42905
CCL25	1	0	0.223874	1.88551	1.61449	60	35	FALSE	13661	1849	3026	4300	22836
SLC9A8	1	0	0.223849	41.2666	35.3357	435	82	FALSE	13660	11738	11354	12953	49705
FTX	0.0492805	1.30732	0.223648	3.02464	2.59029	262	97	FALSE	13659	9001	13641	5322	41623
LINGO3	1	0	0.223645	18.822	16.1192	115	32	FALSE	13658	4502	2591	10995	31746
ZNF33A	0.20045	0.697993	0.223401	12.3383	10.5683	434	66	FALSE	13657	11725	8455	9680	43517
OSGIN1	1	0	0.223388	2.85588	2.44621	43	18	FALSE	13656	1023	457	5199	20335
MANF	1	0	0.223362	36.8394	31.5554	54	40	FALSE	13655	1547	3892	12735	31829
GINS1	1	0	0.223247	5.76966	4.94249	408	35	FALSE	13654	11391	3172	7077	35294
ZNF799	0.00909265	2.04131	0.223212	2.50252	2.1438	268	57	FALSE	13653	9126	6888	4890	34557
DDR1	1	0	0.223196	2.88015	2.46733	153	43	FALSE	13652	6012	4498	5221	29383
IFITM1	1	0	0.223033	878.581	752.735	28	23	FALSE	13651	438	1012	14928	30029
GAL3ST4	1	0	0.222834	2.72906	2.33848	141	52	FALSE	13650	5567	6024	5088	30329
NME1	1	0	0.222729	40.9009	35.0497	72	50	FALSE	13649	2455	5633	12935	34672
CES3	1	0	0.222711	0.560512	0.480333	148	32	FALSE	13648	5833	2613	2136	24230
TNFSF4	0.198925	0.70131	0.222683	3.79818	3.25492	225	79	FALSE	13647	8170	10703	5889	38409
ZNF281	0.222196	0.653264	0.222664	11.8778	10.1791	459	80	FALSE	13646	12010	10992	9548	46196
SEC11C	1	0	0.22255	14.7976	12.6822	60	44	FALSE	13645	1848	4577	10248	30318
DDX60L	1	0	0.222537	17.4383	14.9456	672	77	FALSE	13644	13623	10455	10767	48489
CDRT4	1	0	0.222526	3.14317	2.69389	165	59	FALSE	13643	6412	7187	5422	32664
APOE	1	0	0.222389	10.17	8.71713	16	9	FALSE	13642	124	51	9036	22853
SERPING1	1	0	0.222376	13.4428	11.5225	86	33	FALSE	13641	3125	2724	9957	29447
HEMGN	1	0	0.222306	10.3269	8.85214	163	83	FALSE	13640	6339	11439	9081	40499
ANKS1A	1	0	0.222274	10.7824	9.24279	118	56	FALSE	13639	4642	6647	9225	34153
STK33	1	0	0.222106	1.17782	1.00976	148	90	FALSE	13638	5832	12605	3400	35475
RGL3	1	0	0.221881	0.925106	0.793229	79	25	FALSE	13637	2806	1399	2967	20809
IRS1	1	0	0.221608	0.430177	0.368924	697	94	FALSE	13636	13735	13318	1743	42432
TRIM10	1	0	0.221552	3.34336	2.8674	453	66	FALSE	13635	11948	8459	5581	39623
PRRT4	1	0	0.22145	3.12329	2.67885	68	27	FALSE	13634	2262	1703	5407	23006
SNORD17	1	0	0.22142	2.90345	2.49035	13	13	FALSE	13633	80	118	5239	19070
CENPA	1	0	0.221413	7.58506	6.5059	134	76	FALSE	13632	5290	10125	8029	37076
PROS1	1	0	0.221413	1.05145	0.901855	339	92	FALSE	13631	10447	12958	3190	40226
BNIPL	1	0	0.221393	1.20068	1.02987	185	58	FALSE	13630	7075	7019	3437	31161
LINC01882	1	0	0.221375	0.854314	0.732786	37	36	FALSE	13629	753	3179	2836	20397
SGIP1	1	0	0.22103	0.0932285	0.0799856	1310	107	FALSE	13628	14836	14563	234	43261
RAB6B	1	0	0.220993	1.37418	1.17901	400	75	FALSE	13627	11306	10052	3681	38666
DPY19L3	0.356908	0.447444	0.220856	7.63788	6.55373	665	93	FALSE	13626	13587	13167	8055	48435
GLDC	1	0	0.220758	6.96716	5.97862	258	74	FALSE	13625	8902	9818	7731	40076
ADGRL2	1	0	0.220592	0.080891	0.0694217	836	91	FALSE	13624	14219	12888	175	40906
TNS2	1	0	0.220494	0.844613	0.724907	127	24	FALSE	13623	4996	1282	2816	22717
IQCG	1	0	0.220443	1.32886	1.14057	145	68	FALSE	13622	5725	8685	3619	31651
STON2	1	0	0.220436	0.44538	0.382272	292	87	FALSE	13621	9645	12159	1788	37213
SMIM5	1	0	0.220404	3.14485	2.6993	66	25	FALSE	13620	2155	1382	5423	22580
NEIL3	1	0	0.220347	2.24285	1.92517	357	51	FALSE	13619	10690	5945	4677	34931
SLC34A1	1	0	0.220344	0.19132	0.164222	77	25	FALSE	13618	2697	1396	733	18444
MKNK1	1	0	0.220155	124.857	107.186	150	56	FALSE	13617	5908	6666	14301	40492
TDRP	1	0	0.220001	0.366355	0.31454	366	94	FALSE	13616	10818	13264	1545	39243
RIMBP3	1	0	0.219948	0.0862311	0.0740377	157	35	FALSE	13615	6137	3138	199	23089
FAM53A	1	0	0.219867	0.391189	0.335892	58	56	FALSE	13614	1754	6596	1629	23593
AGAP10P	1	0	0.219821	0.326909	0.280708	66	38	FALSE	13613	2154	3571	1379	20717
COL4A1	1	0	0.21978	0.436133	0.374506	356	73	FALSE	13612	10674	9671	1763	35720
AUNIP	1	0	0.219616	2.5483	2.18846	92	44	FALSE	13611	3425	4612	4920	26568
LOXL1-AS1	1	0	0.219556	0.897177	0.770523	256	99	FALSE	13610	8861	13880	2915	39266
CSF3R	1	0	0.219533	2263.95	1944.38	100	37	FALSE	13609	3814	3451	14982	35856
PRR4	1	0	0.219439	1.28616	1.10468	17	17	FALSE	13608	137	320	3565	17630
TP53INP1	0.164545	0.783716	0.219236	28.22	24.2415	751	108	FALSE	13607	13955	14597	12155	54314
CARD6	1	0	0.219205	20.728	17.8062	311	67	FALSE	13606	9968	8597	11287	43458
CCPG1	1	0	0.219102	36.2079	31.1062	260	88	FALSE	13605	8954	12310	12693	47562
FAM111B	1	0	0.219059	11.2534	9.66806	260	63	FALSE	13604	8953	7912	9365	39834
PLK1	1	0	0.218952	25.5704	21.9698	95	33	FALSE	13603	3579	2740	11889	31811
ITM2B	1	0	0.218765	255.144	219.246	1209	114	FALSE	13602	14775	14811	14675	57863
UBE2J1	0.0814634	1.08904	0.218622	81.2258	69.8043	461	87	FALSE	13601	12025	12202	13955	51783
PSMD6-AS2	0.763503	0.117189	0.218617	2.28864	1.96683	217	55	FALSE	13600	7965	6547	4719	32831
BIRC5	1	0	0.218556	15.1056	12.9821	227	78	FALSE	13599	8230	10511	10322	42662
PTAFR	1	0	0.218515	89.5383	76.9537	213	39	FALSE	13598	7853	3851	14047	39349
RALGAPA2	1	0	0.218406	18.5207	15.9188	719	67	FALSE	13597	13831	8650	10938	47016
MBNL1-AS1	0.307754	0.511796	0.218395	0.549104	0.471966	591	93	FALSE	13596	13141	13158	2107	42002
LINC01163	1	0	0.218323	0.284148	0.244243	240	66	FALSE	13595	8532	8389	1184	31700
CCL2	1	0	0.21831	1.20912	1.03933	83	77	FALSE	13594	2974	10281	3447	30296
ZNF222	0.0350116	1.45579	0.218252	3.34667	2.87682	116	84	FALSE	13593	4547	11611	5585	35336
SLC25A44	1	0	0.218203	31.6945	27.2457	314	64	FALSE	13592	10020	8098	12408	44118
PLSCR1	1	0	0.218195	57.9	49.7731	172	96	FALSE	13591	6667	13510	13523	47291
MPP7	1	0	0.218136	4.17473	3.58891	541	85	FALSE	13590	12775	11898	6169	44432
TEX13D	1	0	0.218113	0.195681	0.168225	287	96	FALSE	13589	9539	13532	762	37422
PHGDH	1	0	0.217913	5.93862	5.10608	86	22	FALSE	13588	3124	965	7169	24846
RNF24	1	0	0.217885	72.6581	62.4733	645	78	FALSE	13587	13489	10636	13831	51543
MAPK14	1	0	0.217855	93.5055	80.4001	151	77	FALSE	13586	5933	10296	14086	43901
XKR7	1	0	0.217838	0.108148	0.0929912	372	51	FALSE	13585	10911	5947	288	30731
TCL6	1	0	0.217801	0.984302	0.846377	163	65	FALSE	13584	6338	8192	3069	31183
IL1RAP	1	0	0.217647	12.2623	10.5452	434	60	FALSE	13583	11724	7449	9661	42417
INSL3	1	0	0.217603	11.5562	9.93825	16	11	FALSE	13582	123	80	9441	23226
PDPN	1	0	0.217596	0.277589	0.238726	207	61	FALSE	13581	7701	7563	1148	29993
PTK7	1	0	0.217416	0.698445	0.600736	199	71	FALSE	13580	7479	9252	2495	32806
FAM218A	1	0	0.217124	0.683111	0.587666	202	69	FALSE	13579	7565	8901	2460	32505
GPR27	1	0	0.216905	18.0121	15.4978	210	83	FALSE	13578	7771	11458	10861	43668
TPK1	1	0	0.216783	8.94853	7.70005	230	61	FALSE	13577	8295	7570	8592	38034
TREM1	1	0	0.216605	129.861	111.757	118	85	FALSE	13576	4641	11781	14330	44328
TRPC1	1	0	0.216474	0.401091	0.345205	566	133	FALSE	13575	12970	14981	1656	43182
ZNF200	0.278081	0.555829	0.216386	7.79601	6.71017	269	102	FALSE	13574	9150	14172	8110	45006
FGA	1	0	0.216302	2.0379	1.75416	282	80	FALSE	13573	9447	10926	4476	38422
MTCL1	1	0	0.21629	0.0673011	0.0579311	264	80	FALSE	13572	9048	10915	110	33645
TRIM25	0.802339	0.0956422	0.216224	124.875	107.494	358	61	FALSE	13571	10700	7606	14303	46180
ABCB6	1	0	0.216157	16.7477	14.4174	126	40	FALSE	13570	4963	3972	10652	33157
LMNB1	0.0611327	1.21373	0.216119	77.9343	67.0919	268	93	FALSE	13569	9125	13085	13907	49686
RDH10	1	0	0.216081	1.33319	1.14775	368	86	FALSE	13568	10855	12018	3626	40067
GRTP1	1	0	0.216013	0.68474	0.589521	100	66	FALSE	13567	3813	8317	2462	28159
EBNA1BP2	1	0	0.215779	18.0002	15.4996	92	42	FALSE	13566	3424	4278	10860	32128
PARP9	0.0456818	1.34026	0.215701	31.8657	27.4404	245	59	FALSE	13565	8642	7235	12426	41868
LINC00173	1	0	0.215692	8.03239	6.91696	109	46	FALSE	13564	4224	4955	8232	30975
RTN3	1	0	0.215507	170.62	146.945	419	75	FALSE	13563	11542	10059	14483	49647
TSPAN7	1	0	0.215377	1.086	0.935392	133	68	FALSE	13562	5252	8679	3256	30749
PIGW	1	0	0.215232	3.70281	3.18963	284	69	FALSE	13561	9477	8938	5822	37798
SYP	1	0	0.215193	1.27465	1.09802	114	35	FALSE	13560	4457	3109	3547	24673
COL18A1	1	0	0.215078	29.8167	25.6871	140	27	FALSE	13559	5525	1760	12294	33138
NPL	1	0	0.215049	38.6342	33.284	286	94	FALSE	13558	9519	13231	12826	49134
LINC01002	1	0	0.214908	11.4975	9.90629	172	48	FALSE	13557	6666	5349	9419	34991
CEBPE	1	0	0.214762	15.2509	13.1415	22	14	FALSE	13556	247	166	10352	24321
LEAP2	0.248215	0.605172	0.214762	1.82614	1.57357	68	56	FALSE	13555	2261	6601	4224	26641
PCTP	1	0	0.214584	18.6597	16.0808	50	65	FALSE	13554	1349	8141	10965	34009
HSP90B1	1	0	0.214437	286.118	246.6	199	54	FALSE	13553	7478	6367	14706	42104
MPZL1	1	0	0.214397	24.0875	20.7612	461	83	FALSE	13552	12024	11542	11698	48816
PHLPP1	0.0571107	1.24328	0.214311	3.47168	2.99244	341	54	FALSE	13551	10473	6411	5669	36104
TMEM132A	1	0	0.214302	1.39789	1.20493	187	16	FALSE	13550	7131	313	3709	24703
FRMD3	1	0	0.214232	0.998569	0.860772	135	52	FALSE	13549	5329	6018	3100	27996
ARHGAP26	1	0	0.214228	30.877	26.6162	726	44	FALSE	13548	13854	4745	12360	44507
FAM72B	1	0	0.214215	2.24059	1.93143	235	81	FALSE	13547	8416	11095	4675	37733
SELP	1	0	0.214203	5.22845	4.50704	175	52	FALSE	13546	6774	6045	6813	33178
MTHFS	1	0	0.214088	42.6638	36.7801	237	79	FALSE	13545	8478	10712	13022	45757
DYSF	1	0	0.214041	175.604	151.392	263	44	FALSE	13544	9024	4725	14512	41805
LPAR2	1	0	0.214035	131.223	113.131	64	28	FALSE	13543	2043	1857	14335	31778
SLC22A14	1	0	0.213908	0.465901	0.401699	420	39	FALSE	13542	11558	3870	1860	30830
MAPK10	1	0	0.213592	0.0554921	0.0478557	837	79	FALSE	13541	14224	10842	75	38682
ARHGEF34P	1	0	0.213526	0.326432	0.281524	184	44	FALSE	13540	7048	4705	1374	26667
EFCAB12	1	0	0.21321	2.66159	2.29593	80	28	FALSE	13539	2841	1885	5033	23298
MYO10	1	0	0.213143	0.562363	0.485126	754	79	FALSE	13538	13964	10835	2151	40488
COL24A1	1	0	0.213112	1.06757	0.920967	503	110	FALSE	13537	12432	14678	3221	43868
SMPD5	1	0	0.212995	4.54825	3.92398	15	14	FALSE	13536	104	154	6426	20220
SLC25A10	1	0	0.212991	6.78615	5.85473	64	25	FALSE	13535	2042	1379	7640	24596
ZNF57	0.598767	0.222742	0.212943	2.07852	1.7933	112	36	TRUE	13534	4358	3290	4519	25701
PTPRJ	1	0	0.21292	33.9616	29.3017	609	41	FALSE	13533	13257	4213	12562	43565
PRKCZ	1	0	0.212826	3.16627	2.732	91	32	FALSE	13532	3370	2561	5441	24904
NFIB	1	0	0.212817	0.136809	0.118046	919	100	FALSE	13531	14399	14049	447	42426
SLED1	1	0	0.212807	34.704	29.9446	53	38	FALSE	13530	1505	3551	12600	31186
PKHD1L1	0.33542	0.474411	0.212591	0.41061	0.354351	1839	96	FALSE	13529	14958	13625	1699	43811
CAV2	1	0	0.212401	0.307726	0.265598	329	86	FALSE	13528	10285	12005	1299	37117
ABHD17C	0.667512	0.175541	0.212389	1.54108	1.33011	214	103	FALSE	13527	7892	14251	3891	39561
SAMD9	0.127334	0.895055	0.212321	11.5133	9.93766	611	75	FALSE	13526	13271	10097	9426	46320
TSC22D3	1	0	0.212241	362.68	313.063	143	67	FALSE	13525	5625	8519	14775	42444
C1QA	1	0	0.212217	52.0568	44.9359	39	21	FALSE	13524	837	749	13365	28475
FBXO30	0.132691	0.87716	0.2122	4.30491	3.71609	1174	112	FALSE	13523	14746	14750	6258	49277
SRGAP1	1	0	0.212185	0.128589	0.111002	2051	87	FALSE	13522	14974	12277	393	41166
RNF141	1	0	0.212122	21.7447	18.7714	501	85	FALSE	13521	12417	11892	11428	49258
LANCL3	1	0	0.212118	0.159001	0.137261	1106	87	FALSE	13520	14676	12271	568	41035
RPGR	0.703188	0.152929	0.212071	2.8013	2.41835	249	78	FALSE	13519	8733	10525	5143	37920
TMEM269	1	0	0.212033	0.149479	0.129048	330	73	TRUE	13518	10294	9661	512	33985
HEATR5A	0.171076	0.766811	0.211997	2.42515	2.09373	770	90	FALSE	13517	14016	12741	4835	45109
TMED8	0.0540912	1.26687	0.211911	18.1385	15.6606	828	81	FALSE	13516	14198	11222	10880	49816
TNFRSF21	1	0	0.211775	1.73114	1.4948	275	101	FALSE	13515	9289	14074	4113	40991
STAT5B	1	0	0.21175	154.379	133.305	367	58	FALSE	13514	10842	7092	14424	45872
EPB42	1	0	0.211711	33.6251	29.0357	116	31	FALSE	13513	4546	2442	12545	33046
PSMB8-AS1	1	0	0.211702	57.7367	49.8567	92	43	FALSE	13512	3423	4450	13519	34904
MEGF11	1	0	0.21163	0.129899	0.112175	281	76	FALSE	13511	9422	10176	404	33513
FER1L4	1	0	0.211618	0.631217	0.545099	286	48	FALSE	13510	9518	5396	2329	30753
SPC25	1	0	0.211583	6.10017	5.26804	390	43	FALSE	13509	11161	4557	7258	36485
DIP2C	1	0	0.211396	0.295401	0.255138	509	77	FALSE	13508	12491	10432	1237	37668
IRF6	1	0	0.211286	0.682517	0.589536	357	86	FALSE	13507	10689	12015	2459	38670
OPRL1	1	0	0.211221	13.223	11.4221	127	30	FALSE	13506	4995	2258	9906	30665
TMEM198	1	0	0.21114	0.910212	0.786291	71	27	FALSE	13505	2409	1711	2943	20568
WNT6	1	0	0.211112	0.48163	0.416066	40	16	FALSE	13504	884	292	1922	16602
ZNF443	0.498873	0.30201	0.211032	2.28842	1.97701	186	57	FALSE	13503	7094	6852	4718	32167
GK	1	0	0.210989	30.8468	26.65	525	94	FALSE	13502	12633	13298	12359	51792
OLIG1	1	0	0.210938	5.78818	5.00085	121	62	FALSE	13501	4773	7662	7089	33025
RPP40	1	0	0.210809	1.86159	1.60852	436	61	FALSE	13500	11747	7620	4266	37133
COCH	1	0	0.210794	4.58251	3.95957	202	57	FALSE	13499	7564	6860	6446	34369
ZNF641	1	0	0.210704	10.1972	8.81157	247	76	FALSE	13498	8687	10165	9046	41396
PRKCZ-AS1	1	0	0.210689	4.96379	4.28933	38	18	FALSE	13497	799	446	6692	21434
TLR1	1	0	0.210675	38.4809	33.2526	617	62	FALSE	13496	13307	7802	12817	47422
GHR	1	0	0.210537	0.118666	0.102553	452	81	FALSE	13495	11935	11172	334	36936
UBQLNL	1	0	0.210503	0.965464	0.834388	110	35	FALSE	13494	4263	3108	3034	23899
PSMG1	1	0	0.21049	12.7083	10.9831	195	84	FALSE	13493	7374	11622	9771	42260
SPATA1	1	0	0.210466	1.08528	0.937961	299	61	FALSE	13492	9760	7591	3254	34097
PSAT1	1	0	0.21042	19.0164	16.4356	236	88	FALSE	13491	8438	12304	11021	45254
ZNF354A	0.352173	0.453244	0.210342	7.42356	6.41643	176	55	FALSE	13490	6800	6523	7954	34767
PRKAR2B	1	0	0.210305	6.57383	5.68212	408	101	FALSE	13489	11390	14093	7522	46494
MANSC1	1	0	0.21028	24.1651	20.8876	445	72	FALSE	13488	11835	9514	11708	46545
NLRP12	1	0	0.210196	53.6573	46.3824	142	30	FALSE	13487	5594	2268	13409	34758
CCNB1	1	0	0.210079	30.4792	26.3489	187	91	FALSE	13486	7130	12777	12332	45725
TRPV4	1	0	0.20993	0.591458	0.511362	109	31	FALSE	13485	4223	2436	2232	22376
GLRX5	1	0	0.209911	46.9947	40.6312	86	65	FALSE	13484	3123	8151	13215	37973
SVIL	1	0	0.209898	14.0587	12.1551	416	84	FALSE	13483	11509	11696	10107	46795
ZNF491	1	0	0.209833	0.384102	0.332109	309	59	FALSE	13482	9934	7267	1611	32294
C12orf60	0.599295	0.222359	0.209789	0.459599	0.397399	361	26	FALSE	13481	10750	1624	1833	27688
SDCBP	1	0	0.209781	335.414	290.022	322	83	FALSE	13480	10171	11490	14744	49885
DDN	1	0	0.209627	1.26184	1.09119	153	39	FALSE	13479	6011	3829	3529	26848
WFIKKN1	1	0	0.209585	0.895445	0.774368	22	10	FALSE	13478	246	68	2908	16700
SYT2	1	0	0.209553	0.177121	0.153175	503	62	FALSE	13477	12431	7796	663	34367
TEX30	1	0	0.209545	4.5502	3.93506	132	76	FALSE	13476	5208	10123	6427	35234
IMPG2	1	0	0.209503	0.138591	0.119859	885	98	FALSE	13475	14336	13860	460	42131
RNF135	1	0	0.209492	22.293	19.2799	112	61	FALSE	13474	4357	7498	11493	36822
FCRL5	1	0	0.209473	11.7599	10.1706	274	43	FALSE	13473	9258	4552	9500	36783
CCDC78	1	0	0.209467	3.99059	3.45129	20	14	FALSE	13472	189	162	6036	19859
AMN1	0.657302	0.182235	0.209446	6.53815	5.65465	225	82	FALSE	13471	8169	11277	7499	40416
MEX3A	1	0	0.209443	0.289033	0.249977	408	69	FALSE	13470	11389	8976	1205	35040
RNASEL	0.392575	0.406077	0.20942	9.54755	8.25753	340	76	FALSE	13469	10459	10196	8805	42929
GMFG	1	0	0.209304	376.597	325.739	27	27	FALSE	13468	406	1630	14789	30293
NMI	0.458087	0.339052	0.209299	65.4756	56.6337	114	64	FALSE	13467	4456	7983	13714	39620
CEACAM19	1	0	0.209181	1.40974	1.21947	111	27	FALSE	13466	4318	1747	3729	23260
GTF2IP12	0.288087	0.540476	0.209051	2.06545	1.78683	74	63	FALSE	13465	2569	7813	4503	28350
SAP30L	1	0	0.20904	9.66374	8.36022	534	20	FALSE	13464	12710	711	8850	35735
DUOX1	1	0	0.209026	0.389244	0.336743	379	31	FALSE	13463	11017	2468	1625	28573
ZNF107	0.417749	0.379085	0.209018	4.90594	4.24425	509	21	FALSE	13462	12490	844	6659	33455
ARHGAP24	1	0	0.208832	4.19544	3.63006	379	79	FALSE	13461	11016	10778	6184	41439
ETFBKMT	0.710876	0.148206	0.208774	0.841165	0.727836	703	96	FALSE	13460	13764	13592	2809	43625
LINC01948	1	0	0.208657	0.464277	0.401759	34	30	FALSE	13459	638	2118	1854	18069
CORO2B	1	0	0.20865	0.519248	0.449329	207	65	TRUE	13458	7700	8212	2040	31410
LINC01410	0.284271	0.546267	0.208549	7.86426	6.80579	218	59	FALSE	13457	7994	7220	8148	36819
SOGA3	1	0	0.20854	0.189368	0.163881	183	93	FALSE	13456	7023	13066	718	34263
GTSF1	1	0	0.208458	2.6753	2.31537	58	49	FALSE	13455	1753	5422	5041	25671
CBS	1	0	0.208405	0.35098	0.303771	78	35	FALSE	13454	2753	3060	1482	20749
FAM13A-AS1	1	0	0.208403	9.29857	8.04787	317	82	FALSE	13453	10082	11312	8716	43563
PPP4R1	1	0	0.208361	37.8427	32.7536	472	60	FALSE	13452	12154	7454	12787	45847
KCNH3	1	0	0.208341	8.3133	7.19543	99	23	FALSE	13451	3770	1126	8351	26698
LINC01001	1	0	0.20826	5.46121	4.72712	220	41	FALSE	13450	8045	4192	6907	32594
CENPW	1	0	0.208246	15.0984	13.069	486	36	FALSE	13449	12303	3356	10321	39429
LRFN1	1	0	0.208154	27.2248	23.567	94	35	FALSE	13448	3524	3090	12051	32113
PYCR1	1	0	0.207997	14.7733	12.7898	61	25	FALSE	13447	1891	1374	10240	26952
DZIP1L	1	0	0.207921	0.483783	0.418851	129	44	FALSE	13446	5075	4664	1927	25112
UBBP4	1	0	0.207529	4.44033	3.84541	68	42	FALSE	13445	2260	4245	6349	26299
SH3BGRL2	1	0	0.207511	3.25901	2.8224	1110	106	FALSE	13444	14682	14502	5523	48151
PISD	1	0	0.207479	61.7695	53.4954	153	50	FALSE	13443	6010	5708	13625	38786
QPCT	1	0	0.207446	143.242	124.057	159	70	FALSE	13442	6193	9030	14381	43046
PPIL1	1	0	0.207266	15.4718	13.4013	130	55	FALSE	13441	5127	6484	10401	35453
OGFRP1	1	0	0.207177	0.462848	0.400933	46	25	FALSE	13440	1143	1348	1848	17779
C4A	1	0	0.207165	0.331292	0.286978	215	31	FALSE	13439	7914	2465	1398	25216
ERMAP	1	0	0.207143	6.76208	5.85766	301	60	FALSE	13438	9790	7425	7628	38281
S100A8	1	0	0.207137	4238.61	3671.71	23	23	FALSE	13437	272	997	14993	29699
BHLHE22	1	0	0.207116	7.03328	6.0927	223	82	FALSE	13436	8115	11274	7767	40592
SPRY3	1	0	0.207063	1.29278	1.11993	833	80	FALSE	13435	14211	11038	3574	42258
NOS1AP	1	0	0.206885	0.175074	0.151685	292	55	FALSE	13434	9644	6573	652	30303
F5	1	0	0.206882	20.4731	17.738	659	73	FALSE	13433	13564	9730	11244	47971
LPCAT2	1	0	0.20665	25.0175	21.6788	677	65	FALSE	13432	13642	8302	11819	47195
SLC37A3	1	0	0.206481	11.4004	9.88012	252	63	FALSE	13431	8792	7907	9401	39531
SOS2	0.817551	0.0874851	0.206478	18.8518	16.3379	540	81	FALSE	13430	12761	11192	11001	48384
VCPKMT	0.788953	0.102949	0.206335	15.3968	13.3449	507	100	FALSE	13429	12466	14006	10387	50288
SEMA3F	1	0	0.206313	0.41253	0.35756	129	30	FALSE	13428	5074	2259	1703	22464
DNAH7	1	0	0.206305	0.0404135	0.0350286	1036	62	FALSE	13427	14591	7809	35	35862
ELF2	0.239224	0.621196	0.206212	12.5479	10.8767	381	102	FALSE	13426	11039	14180	9741	48386
ST6GALNAC1	1	0	0.206155	0.43314	0.375466	158	54	FALSE	13425	6169	6334	1749	27677
PRR7-AS1	1	0	0.206129	2.73321	2.36931	93	61	FALSE	13424	3479	7492	5095	29490
BCO2	1	0	0.206126	0.40644	0.352328	238	52	FALSE	13423	8500	6071	1680	29674
CLEC4D	1	0	0.206085	45.8454	39.7427	95	49	FALSE	13422	3578	5456	13164	35620
POSTN	1	0	0.206058	0.270412	0.23442	265	74	FALSE	13421	9071	9819	1115	33426
ADCY4	1	0	0.205955	4.98521	4.322	117	31	FALSE	13420	4603	2443	6705	27171
LRRC26	1	0	0.205921	0.553181	0.479599	26	16	FALSE	13419	368	277	2117	16181
CFAP57	1	0	0.205903	1.08683	0.942275	219	43	FALSE	13418	8025	4536	3259	29238
ACTL10	1	0	0.205843	0.960438	0.832731	39	21	FALSE	13417	836	748	3025	18026
NADK	1	0	0.205791	131.788	114.268	205	51	TRUE	13416	7642	5921	14337	41316
RND3	1	0	0.205728	0.446078	0.386795	305	88	FALSE	13415	9858	12327	1792	37392
FAM72A	1	0	0.20559	1.18841	1.03057	192	81	FALSE	13414	7287	11079	3420	35200
GPC2	1	0	0.205589	1.46138	1.26729	123	51	FALSE	13413	4837	5859	3799	27908
PSTPIP2	1	0	0.20552	64.6693	56.0829	301	76	FALSE	13412	9789	10184	13689	47074
RAB32	1	0	0.205482	118.206	102.514	71	49	FALSE	13411	2408	5431	14260	35510
ZNF204P	1	0	0.205365	0.465764	0.403966	188	56	FALSE	13410	7161	6691	1859	29121
RHPN1	1	0	0.205288	5.89005	5.10883	271	17	FALSE	13409	9190	397	7141	30137
SPA17	1	0	0.205133	0.352438	0.305726	325	67	FALSE	13408	10211	8604	1487	33710
UTS2	1	0	0.205078	1.49885	1.30024	56	45	FALSE	13407	1650	4759	3836	23652
CDC123	1	0	0.20496	128.322	111.327	102	54	FALSE	13406	3894	6288	14324	37912
CLEC18B	1	0	0.204723	0.310252	0.269207	64	28	FALSE	13405	2041	1856	1309	18611
E2F8	1	0	0.20461	4.19577	3.64098	225	67	FALSE	13404	8168	8568	6185	36325
ORC1	1	0	0.204517	8.29378	7.19758	165	45	FALSE	13403	6411	4858	8344	33016
ACOX1	1	0	0.204511	25.8643	22.4458	741	82	FALSE	13402	13915	11415	11909	50641
DEPTOR	1	0	0.204412	0.672283	0.583469	204	78	FALSE	13401	7615	10503	2432	33951
SAPCD2	1	0	0.204302	3.38466	2.93774	88	21	FALSE	13400	3224	818	5613	23055
ZNF829	1	0	0.20428	0.834217	0.724077	373	85	FALSE	13399	10927	11855	2792	38973
USP10	0.291653	0.535134	0.20424	60.2225	52.2729	240	67	FALSE	13398	8531	8575	13597	44101
ASF1A	1	0	0.204193	8.41147	7.30136	286	83	FALSE	13397	9517	11475	8392	42781
DACT1	0.000667051	3.17584	0.20409	1.46936	1.27553	282	92	FALSE	13396	9446	12946	3808	39596
SLC23A1	1	0	0.204064	1.18248	1.02652	137	41	FALSE	13395	5407	4148	3409	26359
DPYSL3	1	0	0.204038	0.446466	0.387585	357	63	FALSE	13394	10688	7934	1796	33812
ABCC5	1	0	0.20401	5.29459	4.59642	410	78	FALSE	13393	11417	10592	6833	42235
LIPT2	0.755712	0.121644	0.203957	1.59227	1.38236	179	62	FALSE	13392	6892	7695	3951	31930
HIBCH	0.89421	0.0485604	0.203904	5.25266	4.56035	1422	96	FALSE	13391	14883	13620	6823	48717
LINC00664	1	0	0.203769	0.744437	0.64638	305	77	FALSE	13390	9857	10360	2602	36209
ZWILCH	1	0	0.203744	5.67441	4.92705	378	71	FALSE	13389	11002	9330	7018	40739
C9orf40	1	0	0.203572	7.26641	6.31014	233	94	FALSE	13388	8370	13223	7881	42862
CISD2	1	0	0.203556	10.2304	8.88413	681	99	FALSE	13387	13661	13941	9057	50046
ZNF114	1	0	0.203552	0.212031	0.18413	126	37	FALSE	13386	4962	3478	841	22667
OSBPL8	0.21964	0.658288	0.203505	20.7287	18.0016	858	101	FALSE	13385	14277	14148	11288	53098
RGS14	1	0	0.203405	143.719	124.82	63	21	FALSE	13384	1994	789	14382	30549
ANKRD55	1	0	0.203368	4.63969	4.02967	153	67	FALSE	13383	6009	8525	6495	34412
FNBP1L	1	0	0.203272	0.494278	0.429319	411	41	FALSE	13382	11433	4208	1963	30986
OTUD1	1	0	0.203223	11.0501	9.59823	289	114	FALSE	13381	9592	14787	9305	47065
HID1	1	0	0.203179	1.00543	0.873355	99	26	FALSE	13380	3769	1580	3109	21838
TCAF2	0.0571107	1.24328	0.203137	4.14227	3.59822	392	75	FALSE	13379	11194	10049	6147	40769
MSRB3	1	0	0.20313	1.54064	1.3383	396	18	FALSE	13378	11245	492	3890	29005
SLC19A1	1	0	0.202918	23.5584	20.4673	88	52	FALSE	13377	3223	5980	11634	34214
CCNF	1	0	0.202888	7.92129	6.88209	179	48	FALSE	13376	6891	5356	8171	33794
DNAJC3	0.211992	0.673681	0.202862	26.2134	22.7749	634	82	FALSE	13375	13424	11402	11945	50146
FAM86FP	1	0	0.202838	0.728947	0.633338	104	37	FALSE	13374	3981	3455	2562	23372
TCAIM	0.127334	0.895055	0.202808	4.16943	3.62264	366	76	FALSE	13373	10817	10201	6165	40556
MSRB1	1	0	0.202806	484.215	420.714	61	33	FALSE	13372	1890	2683	14846	32791
FAM124B	1	0	0.202735	0.27346	0.23761	218	77	FALSE	13371	7993	10325	1127	32816
KIF18B	1	0	0.20272	7.85234	6.82298	199	78	FALSE	13370	7477	10500	8140	39487
CHIT1	1	0	0.202664	6.87588	5.97476	122	45	FALSE	13369	4802	4824	7683	30678
LINC00937	1	0	0.202642	7.10409	6.17315	23	22	FALSE	13368	271	858	7803	22300
C4orf3	1	0	0.202573	89.7787	78.0176	311	80	FALSE	13367	9967	10946	14049	48329
PRRG4	0.743355	0.128804	0.202433	6.70586	5.82796	634	48	FALSE	13366	13423	5411	7594	39794
TRIM9	1	0	0.202386	0.436461	0.379334	256	73	FALSE	13365	8860	9624	1765	33614
C1QTNF1	1	0	0.202202	0.466506	0.405498	122	32	FALSE	13364	4801	2599	1862	22626
CDC45	1	0	0.202133	9.71552	8.44536	138	48	FALSE	13363	5439	5323	8871	32996
IRAK4	0.644748	0.19061	0.201985	24.6057	21.3911	442	73	FALSE	13362	11813	9701	11758	46634
IPMK	0.478042	0.320534	0.201977	7.62732	6.63087	857	118	FALSE	13361	14275	14887	8048	50571
GK-AS1	1	0	0.201729	8.97748	7.80599	1595	81	FALSE	13360	14928	11234	8601	48123
MAGOHB	1	0	0.201724	4.02281	3.49788	40	86	FALSE	13359	883	11956	6062	32260
LRGUK	1	0	0.201699	0.133347	0.115949	333	88	FALSE	13358	10346	12334	424	36462
PDE5A	1	0	0.201567	0.773601	0.672728	809	98	FALSE	13357	14141	13853	2665	44016
NPIPB2	1	0	0.201483	0.622221	0.541118	59	41	FALSE	13356	1803	4061	2309	21529
TMCO3	1	0	0.201405	11.1342	9.68344	261	96	FALSE	13355	8977	13527	9328	45187
GLUD2	1	0	0.201323	0.233992	0.203515	167	63	FALSE	13354	6486	7854	962	28656
FBLN5	1	0	0.201314	1.01521	0.882986	181	79	FALSE	13353	6953	10682	3126	34114
RASGRP4	1	0	0.20126	157.87	137.314	132	23	FALSE	13352	5207	1142	14439	34140
SLIRP	1	0	0.201154	13.2404	11.5172	44	44	FALSE	13351	1064	4567	9912	28894
CELF3	1	0	0.201142	0.119603	0.104038	392	74	FALSE	13350	11193	9865	343	34751
CRADD	0.65349	0.184761	0.201104	2.64692	2.30251	75	30	FALSE	13349	2610	2188	5012	23159
IDI1	0.233138	0.632387	0.200939	69.8515	60.7697	317	85	FALSE	13348	10081	11831	13785	49045
TTC24	1	0	0.200809	1.10409	0.960632	122	37	FALSE	13347	4800	3474	3275	24896
AOX1	1	0	0.200789	0.440536	0.383299	390	44	FALSE	13346	11160	4739	1773	31018
HRH2	1	0	0.200686	140.646	122.381	214	41	FALSE	13345	7891	4190	14374	39800
S100P	1	0	0.200572	263.301	229.126	23	23	FALSE	13344	270	996	14681	29291
EFCAB2	1	0	0.200569	1.32753	1.15523	109	77	FALSE	13343	4222	10285	3617	31467
ZSCAN12P1	1	0	0.200481	0.250222	0.217758	375	90	FALSE	13342	10965	12660	1034	38001
IGDCC4	1	0	0.200401	0.344204	0.299564	365	88	FALSE	13341	10804	12341	1454	37940
SMOX	1	0	0.200386	13.9715	12.1597	85	37	FALSE	13340	3073	3420	10082	29915
FKBP14	1	0	0.200324	2.07799	1.80859	91	92	FALSE	13339	3369	12913	4517	34138
UBE2C	1	0	0.200323	37.2278	32.4014	70	63	FALSE	13338	2358	7812	12756	36264
BFSP2-AS1	1	0	0.200248	0.326512	0.284197	97	44	FALSE	13337	3678	4619	1375	23009
ARG2	1	0	0.200116	1.69441	1.47495	145	55	FALSE	13336	5724	6492	4079	29631
ANTXR2	1	0	0.200114	10.4401	9.08793	814	88	FALSE	13335	14157	12426	9117	49035
MFSD13A	1	0	0.199996	8.44921	7.35549	204	68	FALSE	13334	7614	8724	8407	38079
C1GALT1C1	0.195486	0.708884	0.199972	16.4623	14.3316	165	77	FALSE	13333	6410	10299	10594	40636
SNORA61	1	0	0.199971	12.3743	10.7727	6	6	FALSE	13332	18	20	9691	23061
SLC39A14	1	0	0.199959	5.10895	4.44773	112	55	FALSE	13331	4356	6467	6761	30915
ACTA2-AS1	0.454213	0.34274	0.199901	0.253484	0.220686	119	43	FALSE	13330	4688	4478	1048	23544
TNFSF14	1	0	0.199805	33.8244	29.4498	232	38	FALSE	13329	8336	3690	12556	37911
FFAR3	1	0	0.19977	2.93945	2.55934	74	37	FALSE	13328	2568	3401	5268	24565
XPO6	1	0	0.199738	415.479	361.761	273	53	FALSE	13327	9229	6237	14810	43603
GBP6	1	0	0.199725	0.438496	0.381806	353	69	FALSE	13326	10634	8966	1770	34696
PF4	1	0	0.199607	136.969	119.271	69	61	FALSE	13325	2321	7482	14358	37486
B9D2	1	0	0.199546	16.0859	14.008	31	26	FALSE	13324	543	1460	10531	25858
ARHGAP42	1	0	0.199504	0.357932	0.311705	851	86	FALSE	13323	14262	12114	1513	41212
LYRM1	0.549328	0.260169	0.19944	15.9888	13.9245	140	77	FALSE	13322	5524	10292	10508	39646
SPEF2	1	0	0.199439	0.26188	0.228068	486	53	FALSE	13321	12302	6254	1080	32957
LRR1	1	0	0.199355	9.30626	8.10519	160	68	FALSE	13320	6224	8692	8719	36955
PSMA3	1	0	0.199171	62.2757	54.2453	86	51	FALSE	13319	3122	5829	13637	35907
RNF149	1	0	0.199158	229.045	199.512	149	75	FALSE	13318	5869	9941	14637	43765
DHRS7B	1	0	0.19908	9.36753	8.16011	58	31	FALSE	13317	1752	2353	8748	26170
CMSS1	1	0	0.198991	3.04654	2.65402	359	85	TRUE	13316	10719	11850	5343	41228
APOL1	1	0	0.198951	27.4318	23.8981	144	47	FALSE	13315	5675	5168	12075	36233
NCALD	1	0	0.198891	4.62246	4.02718	322	70	FALSE	13314	10170	9127	6479	39090
RPS6KA3	0.392622	0.406026	0.198712	24.8573	21.6588	841	81	FALSE	13313	14238	11223	11799	50573
ENTPD1-AS1	0.160667	0.794074	0.198677	2.03528	1.77344	429	82	FALSE	13312	11673	11350	4470	40805
ABCA6	1	0	0.198635	1.79076	1.56042	552	92	FALSE	13311	12867	13002	4179	43359
MARS2	1	0	0.1984	6.44969	5.62101	285	96	FALSE	13310	9500	13531	7454	43795
MCTP1	0.395005	0.403397	0.198365	7.35273	6.40819	629	75	FALSE	13309	13384	10099	7924	44716
HHEX	1	0	0.198344	23.5198	20.4987	149	85	FALSE	13308	5868	11782	11627	42585
APOL2	1	0	0.198335	41.6071	36.2629	146	52	FALSE	13307	5757	6026	12971	38061
CNIH4	0.977676	0.00980517	0.198271	14.2589	12.428	379	71	FALSE	13306	11015	9331	10145	43797
CC2D2B	0.811966	0.090462	0.198194	0.68147	0.593997	614	94	FALSE	13305	13288	13310	2454	42357
SOWAHC	1	0	0.198178	0.609453	0.53123	375	83	FALSE	13304	10964	11511	2288	38067
NDUFB3	0.821745	0.0852628	0.198158	51.853	45.1983	169	44	FALSE	13303	6555	4692	13359	37909
TUBG1	1	0	0.198137	35.3509	30.8145	52	24	FALSE	13302	1450	1222	12638	28612
CREB3L1	1	0	0.198131	1.36004	1.18552	90	23	FALSE	13301	3317	1122	3661	21401
MPPE1	1	0	0.198128	15.3572	13.3866	288	79	FALSE	13300	9572	10740	10376	43988
FAM72D	1	0	0.198059	1.18714	1.03486	301	79	FALSE	13299	9788	10747	3416	37250
TLR8	1	0	0.198056	68.7102	59.8964	449	73	FALSE	13298	11885	9706	13767	48656
DMC1	1	0	0.198031	0.689168	0.600775	93	45	FALSE	13297	3478	4796	2475	24046
GTF2H2	1	0	0.198003	1.23206	1.07405	167	86	FALSE	13296	6485	11966	3491	35238
ZNF540	0.244904	0.611005	0.197929	0.913206	0.796134	254	62	FALSE	13295	8825	7739	2946	32805
SEMA3C	1	0	0.197909	0.575834	0.50202	504	88	FALSE	13294	12441	12376	2189	40300
CLK4	0.0781952	1.10682	0.197843	11.345	9.8912	274	92	FALSE	13293	9257	12942	9387	44879
ATP6V1A	0.186488	0.729349	0.197827	32.6395	28.4572	484	92	FALSE	13292	12277	12985	12478	51032
INTU	1	0	0.197809	0.0401648	0.0350187	1684	73	FALSE	13291	14941	9738	34	38004
FLT3	1	0	0.19772	6.23494	5.43642	311	64	FALSE	13290	9966	8093	7330	38679
CHDH	1	0	0.197654	3.55024	3.0957	421	54	FALSE	13289	11571	6421	5729	37010
DRAM1	0.186488	0.729349	0.197599	18.5711	16.194	277	82	FALSE	13288	9340	11297	10952	44877
PLXNA2	1	0	0.197576	0.948086	0.826744	581	62	FALSE	13287	13080	7799	3002	37168
RNFT2	1	0	0.197536	0.744591	0.649312	398	90	FALSE	13286	11272	12669	2603	39830
CCDC163	1	0	0.197399	2.56116	2.23364	167	62	FALSE	13285	6484	7689	4935	32393
CATSPERB	1	0	0.197378	0.114019	0.0994395	412	78	FALSE	13284	11443	10594	313	35634
HGF	1	0	0.197369	2.17967	1.90097	623	90	FALSE	13283	13341	12723	4620	43967
PCNX1	1	0	0.197248	26.2855	22.9266	1344	110	FALSE	13282	14857	14695	11953	54787
RTN2	1	0	0.197245	9.15379	7.98406	67	27	FALSE	13281	2203	1700	8658	25842
ZSCAN23	1	0	0.197239	0.240741	0.209979	555	46	FALSE	13280	12895	5061	994	32230
RRS1	1	0	0.197229	11.8402	10.3273	101	69	FALSE	13279	3849	8839	9535	35502
CCL14	1	0	0.197174	0.741648	0.646908	48	34	FALSE	13278	1254	2836	2596	19964
AGFG1	1	0	0.197163	44.1415	38.503	1141	100	FALSE	13277	14711	14056	13074	55118
FOXC1	1	0	0.197052	0.685718	0.598173	286	91	FALSE	13276	9516	12791	2466	38049
SLC2A5	1	0	0.197045	11.488	10.0214	285	70	FALSE	13275	9499	9114	9418	41306
COL9A3	1	0	0.196862	3.93967	3.43715	45	18	FALSE	13274	1098	458	5995	20825
CPEB4	0.269646	0.569206	0.196821	11.5236	10.054	1129	121	FALSE	13273	14702	14923	9431	52329
ALOX5AP	1	0	0.196679	835.591	729.101	102	59	FALSE	13272	3893	7134	14920	39219
TRIM47	1	0	0.196678	2.55521	2.22957	64	26	FALSE	13271	2040	1527	4927	21765
SDC4	1	0	0.19667	6.12689	5.34609	273	127	FALSE	13270	9228	14955	7270	44723
CKLF	1	0	0.196666	78.5764	68.563	77	68	FALSE	13269	2696	8658	13919	38542
NEDD9	1	0	0.19642	18.6926	16.3133	334	78	FALSE	13268	10361	10564	10970	45163
GOLGA7	0.243011	0.614375	0.196346	48.6956	42.4995	216	83	FALSE	13267	7941	11461	13264	45933
TRPM6	1	0	0.196282	2.56099	2.23523	625	72	FALSE	13266	13354	9534	4934	41088
MTMR3	1	0	0.196281	19.6856	17.1816	649	73	FALSE	13265	13507	9728	11129	47629
UBD	1	0	0.196201	2.60814	2.27651	79	57	FALSE	13264	2805	6763	4977	27809
SDF2L1	1	0	0.196194	44.3546	38.7149	18	16	FALSE	13263	152	261	13090	26766
DLX4	1	0	0.19617	0.175394	0.153095	259	56	FALSE	13262	8924	6720	657	29563
CANT1	1	0	0.196121	38.0608	33.223	192	58	TRUE	13261	7286	7025	12795	40367
ZNF776	0.108255	0.96555	0.196039	5.77095	5.03772	467	76	FALSE	13260	12089	10236	7078	42663
GSPT1	1	0	0.195998	35.8208	31.2705	787	109	FALSE	13259	14074	14645	12674	54652
MLLT1	1	0	0.195985	59.321	51.7859	144	38	FALSE	13258	5674	3654	13565	36151
CLEC7A	1	0	0.195885	72.2794	63.1026	282	80	FALSE	13257	9445	10925	13822	47449
KLF5	1	0	0.195855	2.43145	2.12279	299	84	FALSE	13256	9759	11660	4839	39514
IMPDH1	1	0	0.195807	226.341	197.615	68	21	FALSE	13255	2259	797	14633	30944
SNCG	1	0	0.195717	0.681061	0.594661	27	17	FALSE	13254	405	335	2452	16446
PLEKHA7	1	0	0.19559	0.710772	0.620658	243	63	FALSE	13253	8594	7901	2520	32268
SIRPD	1	0	0.195498	3.69008	3.22244	47	32	FALSE	13252	1194	2495	5807	22748
MISP3	1	0	0.195481	3.44275	3.00649	38	24	FALSE	13251	798	1185	5651	20885
POC1B-AS1	1	0	0.195428	0.584088	0.510092	92	43	FALSE	13250	3422	4449	2209	23330
PLA2G4E	1	0	0.195399	0.0721082	0.0629743	218	51	FALSE	13249	7992	5926	128	27295
NSUN3	0.0797621	1.0982	0.195394	4.51395	3.94219	693	100	FALSE	13248	13718	14031	6401	47398
ZNF681	0.510262	0.292207	0.195368	0.87793	0.76674	784	102	FALSE	13247	14065	14223	2882	44417
TMEM60	0.143517	0.843096	0.195331	21.208	18.5224	96	57	FALSE	13246	3628	6773	11351	34998
PXK	1	0	0.195268	22.9011	20.002	287	72	FALSE	13245	9538	9457	11560	43800
YIPF1	1	0	0.19522	60.7849	53.0919	115	50	FALSE	13244	4501	5671	13610	37026
FHL1	1	0	0.195218	4.78065	4.17562	209	66	FALSE	13243	7745	8372	6582	35942
SOD2	1	0	0.195176	108.474	94.7483	1771	109	FALSE	13242	14951	14660	14209	57062
COQ7	0.0118888	1.92486	0.195088	4.35382	3.80314	326	90	FALSE	13241	10228	12642	6285	42396
CCR7	1	0	0.195031	73.2304	63.9707	98	36	FALSE	13240	3725	3266	13839	34070
CHD7	0.0298116	1.52561	0.194989	6.17878	5.39765	717	79	FALSE	13239	13822	10834	7294	45189
PAPSS2	1	0	0.194915	2.87087	2.50806	275	71	FALSE	13238	9288	9290	5211	37027
DNAH14	1	0	0.194887	0.0623269	0.0544513	1299	86	FALSE	13237	14825	12125	100	40287
LOXL4	1	0	0.194839	0.243434	0.212681	132	38	FALSE	13236	5206	3645	1013	23100
CHIC2	1	0	0.194817	47.0943	41.1455	243	119	FALSE	13235	8593	14890	13219	49937
GALNT4	0.182421	0.738925	0.194812	3.96703	3.46594	650	109	FALSE	13234	13516	14637	6016	47403
NFE4	1	0	0.194754	11.529	10.0731	63	28	FALSE	13233	1993	1852	9433	26511
ARHGEF11	1	0	0.194728	14.2085	12.4145	242	41	FALSE	13232	8574	4197	10137	36140
TCF19	1	0	0.194717	17.8106	15.5619	203	49	FALSE	13231	7592	5558	10829	37210
PTEN	1	0	0.194679	55.5543	48.5415	1099	116	TRUE	13230	14668	14857	13461	56216
ITGA9	1	0	0.194678	0.438854	0.383456	534	64	TRUE	13229	12709	8130	1771	35839
SNRPG	1	0	0.194582	26.4874	23.1454	52	52	FALSE	13228	1449	5961	11970	32608
EIF4E3	1	0	0.194563	16.7214	14.6118	31	103	FALSE	13227	542	14242	10649	38660
LINC01126	1	0	0.19456	1.55416	1.35808	92	40	FALSE	13226	3421	3936	3913	24496
CC2D2A	1	0	0.194496	0.229065	0.200175	368	66	FALSE	13225	10854	8443	931	33453
GPC1	1	0	0.194439	0.628559	0.549306	87	30	FALSE	13224	3170	2212	2319	20925
ATP8A2	1	0	0.194387	0.0524942	0.045877	760	67	FALSE	13223	13984	8651	67	35925
VCAM1	1	0	0.194257	1.13604	0.992929	268	84	FALSE	13222	9124	11649	3330	37325
SLPI	1	0	0.194222	182.182	159.235	35	30	TRUE	13221	677	2120	14533	30551
ZBTB18	1	0	0.194202	24.1594	21.1167	411	110	FALSE	13220	11432	14671	11705	51028
CMTM5	1	0	0.194181	11.886	10.3892	64	38	FALSE	13219	2039	3566	9552	28376
SHKBP1	1	0	0.194144	396.437	346.522	75	22	FALSE	13218	2609	961	14803	31591
MIS18A	1	0	0.19413	8.08526	7.06732	408	82	FALSE	13217	11388	11343	8254	44202
SNHG4	1	0	0.194124	6.40752	5.60084	267	57	FALSE	13216	9105	6887	7421	36629
DOK3	1	0	0.194097	312.601	273.251	116	54	FALSE	13215	4545	6304	14726	38790
CISD1	1	0	0.194068	6.11013	5.34109	285	74	FALSE	13214	9498	9829	7265	39806
ATF6	0.982994	0.00744935	0.19401	24.313	21.2537	786	84	FALSE	13213	14072	11762	11721	50768
ST3GAL4	1	0	0.194002	37.5917	32.8619	80	31	FALSE	13212	2840	2392	12772	31216
MAN1A1	0.292348	0.5341	0.193969	30.272	26.4637	524	92	FALSE	13211	12624	12995	12317	51147
KHK	1	0	0.193961	2.03707	1.78081	99	28	FALSE	13210	3768	1903	4474	23355
PCOLCE2	1	0	0.193927	3.49172	3.05254	140	55	FALSE	13209	5523	6491	5690	30913
SHCBP1	1	0	0.193868	10.4161	9.10633	609	116	FALSE	13208	13256	14854	9108	50426
CAMKK1	1	0	0.193838	16.4645	14.3945	159	51	FALSE	13207	6192	5897	10596	35892
SEMA4A	1	0	0.193833	107.73	94.1858	151	44	FALSE	13206	5932	4684	14207	38029
GCLM	0.573659	0.241346	0.193811	6.55761	5.73327	549	96	FALSE	13205	12841	13573	7515	47134
NT5DC2	1	0	0.193737	17.0726	14.9272	67	27	FALSE	13204	2202	1699	10702	27807
KLHL8	0.350108	0.455798	0.193677	6.92847	6.05808	586	97	FALSE	13203	13114	13709	7708	47734
SLC7A2	1	0	0.193399	0.157968	0.13815	828	89	FALSE	13202	14197	12576	559	40534
RMI1	0.217108	0.663324	0.193354	6.08358	5.32052	398	99	FALSE	13201	11271	13899	7249	45620
TBC1D14	0.454832	0.342149	0.193334	20.5593	17.9808	350	68	FALSE	13200	10587	8790	11258	43835
NTNG2	1	0	0.193295	18.8195	16.4596	241	61	FALSE	13199	8553	7574	10994	40320
TMEM17	1	0	0.193207	0.340979	0.29824	24	30	FALSE	13198	304	2106	1439	17047
STEAP2	1	0	0.193173	0.408755	0.35753	881	90	FALSE	13197	14328	12754	1691	41970
FICD	1	0	0.193139	1.92672	1.6853	225	74	FALSE	13196	8167	9799	4344	35506
MOSPD2	1	0	0.193043	14.3052	12.5136	448	103	FALSE	13195	11875	14266	10153	49489
DNAJC27-AS1	1	0	0.192988	0.137854	0.120594	374	78	FALSE	13194	10946	10581	452	35173
PIK3CD-AS1	1	0	0.192909	5.2431	4.58687	83	34	FALSE	13193	2973	2898	6819	25883
FAM174A	0.399385	0.398609	0.192845	8.9039	7.78983	119	84	FALSE	13192	4687	11612	8576	38067
RASSF2	1	0	0.192814	189.616	165.894	398	66	FALSE	13191	11270	8450	14551	47462
NEK11	1	0	0.192765	0.312668	0.273562	228	47	FALSE	13190	8243	5214	1315	27962
CLEC4E	1	0	0.192731	179.069	156.676	214	81	FALSE	13189	7890	11085	14524	46688
APBB2	0.817551	0.0874851	0.192676	1.02537	0.897175	830	85	FALSE	13188	14202	11940	3144	42474
SIRT5	0.258161	0.588109	0.192609	7.63995	6.68512	316	77	FALSE	13187	10059	10365	8058	41669
PVALB	1	0	0.19252	1.07266	0.938659	35	30	FALSE	13186	676	2119	3233	19214
PBK	1	0	0.192512	9.65751	8.4511	174	73	FALSE	13185	6733	9582	8845	38345
ATP7B	1	0	0.192467	0.406045	0.355334	408	81	FALSE	13184	11387	11159	1677	37407
SAMD12	1	0	0.192439	0.630692	0.551934	107	56	FALSE	13183	4126	6634	2322	26265
LINC01119	1	0	0.192347	0.180177	0.157688	65	36	FALSE	13182	2102	3213	672	19169
RAB11FIP1	1	0	0.192337	20.1634	17.6467	510	90	FALSE	13181	12499	12697	11201	49578
ABCG2	1	0	0.192275	0.393204	0.344142	497	88	FALSE	13180	12394	12375	1636	39585
GAB1	0.352247	0.453153	0.192227	2.58454	2.26213	867	85	FALSE	13179	14297	11944	4956	44376
IFT57	0.344261	0.463112	0.192168	4.65546	4.07488	312	93	FALSE	13178	9984	13101	6505	42768
DTYMK	1	0	0.192108	16.2925	14.2613	38	24	FALSE	13177	797	1184	10568	25726
ST3GAL6	1	0	0.192088	3.27582	2.86745	344	72	FALSE	13176	10524	9481	5532	38713
MRTO4	1	0	0.192014	16.9129	14.8052	145	57	FALSE	13175	5723	6806	10677	36381
ZNF319	1	0	0.191989	11.8091	10.3377	150	52	FALSE	13174	5907	6032	9523	34636
RAD51C	1	0	0.191971	3.28874	2.879	285	60	FALSE	13173	9497	7421	5542	35633
EZH2	1	0	0.191911	13.5821	11.8904	171	74	FALSE	13172	6630	9777	9994	39573
MND1	1	0	0.19188	5.88387	5.15111	70	49	TRUE	13171	2357	5429	7133	28090
GSKIP	0.349336	0.456756	0.19187	7.92253	6.93594	261	80	FALSE	13170	8976	10913	8172	41231
SEC61A2	0.205558	0.687066	0.19186	8.91862	7.80804	264	75	FALSE	13169	9047	9998	8583	40797
ZFYVE16	0.356908	0.447444	0.191844	7.18269	6.28834	1003	99	FALSE	13168	14551	13959	7837	49515
PLPP3	1	0	0.19182	1.42883	1.25094	235	64	FALSE	13167	8415	8061	3755	33398
TAF1A-AS1	1	0	0.191801	0.582796	0.510245	63	42	FALSE	13166	1992	4240	2205	21603
C11orf54	0.195486	0.708884	0.191767	5.40193	4.72956	449	83	FALSE	13165	11884	11541	6891	43481
MID1IP1	1	0	0.191683	37.4752	32.8126	242	64	FALSE	13164	8573	8066	12764	42567
PIF1	1	0	0.191574	10.723	9.38956	90	37	FALSE	13163	3316	3427	9205	29111
CD38	1	0	0.191555	13.1527	11.5173	585	110	FALSE	13162	13108	14681	9893	50844
CHMP3	1	0	0.191346	16.9695	14.8617	285	81	FALSE	13161	9496	11121	10688	44466
PADI2	1	0	0.19122	106.059	92.893	255	64	FALSE	13160	8840	8070	14196	44266
XRCC2	1	0	0.191046	2.87543	2.51879	389	73	FALSE	13159	11143	9685	5217	39204
CCNB2	1	0	0.191028	17.9175	15.6954	117	54	FALSE	13158	4602	6305	10846	34911
PAQR6	1	0	0.19069	12.3458	10.8172	66	33	FALSE	13157	2153	2692	9682	27684
HMGB1	0.635887	0.19662	0.190565	44.2954	38.8144	620	99	FALSE	13156	13326	13933	13084	53499
METTL9	1	0	0.190445	120.84	105.897	308	78	FALSE	13155	9914	10554	14272	47895
TRAPPC2	7.6417e-05	4.11681	0.190413	8.89351	7.79387	335	94	FALSE	13154	10378	13249	8574	45355
YPEL4	1	0	0.190345	3.47838	3.04843	91	43	FALSE	13153	3368	4445	5675	26641
TIMP2	1	0	0.190211	55.1414	48.3302	261	82	FALSE	13152	8975	11287	13443	46857
NUP37	1	0	0.190172	9.17391	8.04094	257	74	FALSE	13151	8884	9817	8666	40518
LINC02218	1	0	0.190162	0.591713	0.518641	68	60	FALSE	13150	2258	7306	2235	24949
ARMC2	1	0	0.190136	0.998923	0.875579	339	70	FALSE	13149	10446	9135	3102	35832
ESCO2	1	0	0.190087	3.81433	3.34346	385	86	FALSE	13148	11092	12024	5900	42164
ZNF746	1	0	0.190064	17.6372	15.4602	197	60	FALSE	13147	7433	7384	10803	38767
CENPM	1	0	0.190017	19.5858	17.1689	47	21	FALSE	13146	1193	768	11111	26218
TDP2	0.994374	0.00245013	0.189925	49.6392	43.5163	200	77	FALSE	13145	7503	10314	13298	44260
CDCA5	1	0	0.1899	16.057	14.0766	41	22	FALSE	13144	930	898	10523	25495
KCNE5	1	0	0.189871	2.25675	1.97846	62	35	FALSE	13143	1940	3031	4692	22806
TBKBP1	1	0	0.189829	33.6438	29.4958	89	27	FALSE	13142	3270	1733	12546	30691
RBM11	1	0	0.189828	0.544685	0.477531	229	73	FALSE	13141	8270	9606	2096	33113
CFAP54	1	0	0.189747	0.285594	0.250397	941	72	FALSE	13140	14438	9543	1190	38311
LPCAT3	1	0	0.189733	20.6189	18.078	175	54	FALSE	13139	6773	6351	11268	37531
CCNA2	1	0	0.189639	23.3826	20.5025	268	84	FALSE	13138	9123	11648	11609	45518
SMTNL1	1	0	0.189627	2.21196	1.93952	38	22	FALSE	13137	796	892	4649	19474
PLAC9	1	0	0.18959	1.48505	1.30218	46	35	FALSE	13136	1142	3007	3825	21110
AANAT	1	0	0.189559	0.579645	0.508275	65	24	FALSE	13135	2101	1238	2197	18671
CAPZA2	0.424545	0.372077	0.189458	31.9138	27.9863	486	102	FALSE	13134	12301	14195	12437	52067
SHISA4	1	0	0.189413	5.67751	4.97896	50	26	FALSE	13133	1348	1496	7023	23000
SMYD1	1	0	0.189357	0.164013	0.143839	352	77	FALSE	13132	10622	10377	598	34729
UBE2T	1	0	0.1893	21.6074	18.9503	78	50	FALSE	13131	2752	5638	11404	32925
ADAM20P1	1	0	0.189298	0.155771	0.136617	307	97	FALSE	13130	9894	13652	542	37218
CHST5	1	0	0.189293	0.083618	0.073336	188	64	FALSE	13129	7160	8035	185	28509
CDH1	1	0	0.189233	1.45932	1.27993	386	84	FALSE	13128	11104	11686	3795	39713
CASK	1	0	0.189216	1.56387	1.37164	789	100	FALSE	13127	14081	14041	3922	45171
PIGBOS1	0.425487	0.371113	0.189164	14.023	12.2997	67	51	FALSE	13126	2201	5818	10096	31241
ZNF577	0.496911	0.303722	0.189065	1.01523	0.890537	304	104	FALSE	13125	9842	14324	3127	40418
ZNF502	0.0847259	1.07198	0.188968	0.554581	0.486497	244	68	FALSE	13124	8622	8746	2120	32612
DERL3	1	0	0.188925	6.5545	5.74999	61	30	FALSE	13123	1889	2167	7514	24693
PAPSS1	1	0	0.188906	31.5143	27.6466	236	97	FALSE	13122	8437	13637	12399	47595
FGGY	1	0	0.188852	0.896245	0.786279	139	44	FALSE	13121	5488	4675	2912	26196
CAB39	0.339149	0.469609	0.188844	71.0029	62.2915	386	77	FALSE	13120	11103	10393	13808	48424
FAH	1	0	0.188841	8.35685	7.33156	131	57	FALSE	13119	5173	6792	8370	33454
ALG13	1	0	0.18875	5.6196	4.93044	369	90	FALSE	13118	10865	12655	6986	43624
NCF4	1	0	0.188743	632.004	554.501	56	23	FALSE	13117	1649	1078	14884	30728
BAIAP2	1	0	0.188742	2.01047	1.76393	114	46	FALSE	13116	4455	4964	4444	26979
MSH2	1	0	0.188716	8.84045	7.75649	276	56	FALSE	13115	9319	6724	8556	37714
STK3	0.0952164	1.02129	0.188648	3.69434	3.24151	149	50	FALSE	13114	5867	5704	5813	30498
ACTG2	1	0	0.188565	1.23869	1.08692	62	32	FALSE	13113	1939	2509	3498	21059
PCNA	1	0	0.188524	119.55	104.905	109	66	FALSE	13112	4221	8323	14265	39921
PKMYT1	1	0	0.188514	8.16097	7.16132	46	20	FALSE	13111	1141	643	8283	23178
DCAF12	1	0	0.188478	70.3104	61.6996	329	85	FALSE	13110	10284	11837	13798	49029
TPPP3	1	0	0.188443	2.6264	2.3048	27	26	FALSE	13109	404	1450	4994	19957
KBTBD6	0.615446	0.21081	0.188402	3.26015	2.86104	479	99	FALSE	13108	12224	13907	5525	44764
PAK1IP1	1	0	0.188328	11.7892	10.3465	134	57	FALSE	13107	5289	6794	9513	34703
TFPI	1	0	0.188314	0.680066	0.596846	518	114	FALSE	13106	12571	14799	2449	42925
VWF	1	0	0.188305	1.27914	1.12262	293	44	FALSE	13105	9665	4733	3554	31057
DSCC1	1	0	0.188248	4.25549	3.73492	233	87	FALSE	13104	8369	12145	6223	39841
SLC4A1	1	0	0.188204	95.7661	84.0537	233	46	FALSE	13103	8368	5038	14104	40613
MEF2A	0.108648	0.96398	0.188175	25.0576	21.9935	541	82	FALSE	13102	12774	11386	11824	49086
ISOC2	1	0	0.188144	14.0855	12.3633	17	12	FALSE	13101	136	100	10113	23450
CD59	0.356588	0.447833	0.188105	91.9739	80.7308	660	81	FALSE	13100	13570	11208	14069	51947
SLC15A2	0.194929	0.710123	0.188051	3.09507	2.71683	515	82	FALSE	13099	12547	11382	5381	42409
DYNLT1	1	0	0.188035	48.4354	42.5167	51	45	FALSE	13098	1397	4753	13256	32504
GTF2IP4	1	0	0.187709	5.71787	5.02029	284	66	TRUE	13097	9476	8410	7050	38033
MPP1	1	0	0.187655	171.98	151.004	99	49	FALSE	13096	3767	5460	14496	36819
SH3BP5	1	0	0.187408	12.4159	10.9034	237	78	FALSE	13095	8477	10517	9710	41799
CYB5D1	1	0	0.187406	2.12973	1.8703	266	58	FALSE	13094	9094	7060	4585	33833
NEBL	1	0	0.187396	0.239825	0.210612	744	74	FALSE	13093	13926	9911	989	37919
MARVELD2	0.99352	0.00282319	0.187349	0.394131	0.346132	480	82	FALSE	13092	12239	11375	1643	38349
CKMT2	1	0	0.187304	0.822748	0.722575	76	37	FALSE	13091	2649	3404	2768	21912
BTN2A1	1	0	0.1873	33.0986	29.0687	86	33	FALSE	13090	3121	2723	12512	31446
SCRG1	1	0	0.18725	0.281694	0.247406	391	76	FALSE	13089	11172	10211	1174	35646
HACD4	1	0	0.187244	9.16199	8.04682	1042	117	FALSE	13088	14600	14877	8660	51225
LIMCH1	1	0	0.187225	0.118683	0.104238	498	84	FALSE	13087	12401	11717	335	37540
AURKA	1	0	0.187123	12.9108	11.3402	157	49	TRUE	13086	6136	5527	9828	34577
TMEM240	1	0	0.187048	0.609361	0.535264	30	17	FALSE	13085	512	340	2287	16224
TRMT10A	1	0	0.186984	1.90251	1.67124	454	114	FALSE	13084	11956	14793	4320	44153
CLSPN	1	0	0.186982	3.33721	2.93154	270	46	FALSE	13083	9174	5048	5574	32879
FRMD5	1	0	0.186771	0.0596281	0.0523874	435	79	FALSE	13082	11737	10794	85	35698
MELK	1	0	0.186554	10.1882	8.95237	206	63	FALSE	13081	7672	7876	9042	37671
LYPLAL1	0.244904	0.611005	0.18651	7.30045	6.41512	4060	60	FALSE	13080	14999	7479	7899	43457
AOC2	1	0	0.186435	4.90661	4.3118	156	50	FALSE	13079	6107	5711	6661	31558
CDKN2A	1	0	0.186417	1.93415	1.6997	86	49	FALSE	13078	3120	5444	4353	25995
RPH3AL	1	0	0.186298	0.933728	0.820614	126	53	FALSE	13077	4961	6154	2977	27169
CA3	1	0	0.186111	2.27605	2.00059	164	89	FALSE	13076	6379	12448	4709	36612
VSIR	1	0	0.186061	700.62	615.846	218	42	FALSE	13075	7991	4378	14895	40339
RN7SL832P	1	0	0.186052	0.37649	0.330937	130	72	FALSE	13074	5126	9390	1583	29173
LIMS2	1	0	0.186023	1.74435	1.53333	90	22	FALSE	13073	3315	970	4129	21487
ACBD6	0.841698	0.0748439	0.18585	11.1459	9.79874	398	52	FALSE	13072	11269	6092	9333	39766
FAM27C	1	0	0.18584	0.650101	0.571528	24	19	FALSE	13071	303	505	2374	16253
GDPD3	1	0	0.185795	15.1135	13.2872	54	36	FALSE	13070	1546	3197	10323	28136
AMDHD1	1	0	0.185724	0.661348	0.581462	192	79	FALSE	13069	7285	10686	2406	33446
PRKDC	1	0	0.185698	23.9158	21.0274	1083	91	FALSE	13068	14654	12905	11674	52301
WFS1	1	0	0.185664	2.17972	1.9165	130	45	FALSE	13067	5125	4835	4621	27648
VPS9D1-AS1	0.392191	0.406502	0.185642	5.7077	5.01854	55	26	FALSE	13066	1605	1503	7039	23213
METTL1	1	0	0.185599	4.59201	4.03768	54	30	FALSE	13065	1545	2158	6453	23221
PGRMC1	0.571777	0.242773	0.185495	25.5325	22.452	165	71	FALSE	13064	6409	9232	11885	40590
ADGRB2	1	0	0.185437	0.585557	0.514929	108	26	FALSE	13063	4186	1591	2214	21054
PIK3CG	1	0	0.185433	9.34687	8.2195	643	107	FALSE	13062	13476	14538	8737	49813
DCBLD2	1	0	0.18541	0.530599	0.466609	654	130	FALSE	13061	13540	14978	2071	43650
ITGA7	1	0	0.185371	11.1446	9.80078	142	33	FALSE	13060	5593	2778	9332	30763
CEACAM8	1	0	0.18535	37.6017	33.0682	188	84	FALSE	13059	7159	11619	12774	44611
DEPDC1B	1	0	0.185332	6.0702	5.33842	252	89	FALSE	13058	8791	12467	7241	41557
CPNE5	1	0	0.185246	15.5012	13.6333	140	36	FALSE	13057	5522	3324	10407	32310
STMN1	1	0	0.185152	29.5475	25.9887	153	59	FALSE	13056	6008	7172	12277	38513
POP1	1	0	0.185142	5.58304	4.91063	325	65	FALSE	13055	10210	8261	6967	38493
MAP7D2	5.08203e-41	40.294	0.185087	1.27126	1.11819	274	79	FALSE	13054	9256	10735	3542	36587
SSR4P1	1	0	0.185082	0.2903	0.255348	106	32	FALSE	13053	4081	2584	1209	20927
OBSCN	1	0	0.185044	0.981319	0.86319	442	23	FALSE	13052	11812	1154	3062	29080
LINC00989	1	0	0.184999	1.38317	1.2167	213	65	FALSE	13051	7852	8217	3691	32811
SDCBP2	1	0	0.184981	2.87517	2.52917	78	46	FALSE	13050	2751	4922	5216	25939
RAB31	1	0	0.18498	65.9163	57.984	387	71	FALSE	13049	11113	9334	13720	47216
ZNF667-AS1	1	0	0.184919	0.513657	0.451863	166	69	FALSE	13048	6447	8871	2022	30388
USP32P3	1	0	0.184885	0.362121	0.318565	479	109	FALSE	13047	12223	14627	1533	41430
NKD2	1	0	0.184872	0.662039	0.582414	34	15	FALSE	13046	637	225	2409	16317
PIH1D2	1	0	0.18486	0.209665	0.184449	71	42	FALSE	13045	2407	4250	826	20528
ZBTB34	0.928488	0.0322236	0.184834	10.9034	9.5923	745	98	TRUE	13044	13934	13842	9253	50073
RPH3A	1	0	0.184828	6.36144	5.5965	205	54	FALSE	13043	7641	6374	7403	34461
LBR	0.317205	0.498661	0.184735	65.0566	57.2375	504	104	FALSE	13042	12440	14345	13698	53525
KLHL21	1	0	0.184632	28.6081	25.1715	201	58	FALSE	13041	7540	7032	12188	39801
SLF1	0.0232356	1.63385	0.184512	3.47001	3.05342	643	86	FALSE	13040	13475	12096	5666	44277
DLGAP5	1	0	0.184512	15.4326	13.5799	242	67	FALSE	13039	8572	8576	10394	40581
TRIP13	1	0	0.184306	5.87076	5.16669	110	43	FALSE	13038	4262	4465	7125	28890
XRCC4	0.265449	0.576019	0.184273	6.20988	5.46527	170	57	FALSE	13037	6588	6835	7316	33776
ASB2	1	0	0.184203	5.57237	4.90443	79	32	FALSE	13036	2804	2540	6963	25343
KIAA1522	1	0	0.184162	0.745136	0.655839	208	43	FALSE	13035	7723	4529	2605	27892
HSPD1	1	0	0.184088	187.62	165.144	177	53	FALSE	13034	6838	6200	14548	40620
ARHGAP19	0.0498444	1.30238	0.184065	15.9123	14.0063	560	108	FALSE	13033	12932	14589	10494	51048
WDR62	1	0	0.184048	3.19235	2.81	134	25	FALSE	13032	5288	1434	5463	25217
MYLIP	1	0	0.18404	35.6047	31.3405	643	36	FALSE	13031	13474	3358	12659	42522
MORF4L2-AS1	0.925928	0.0334229	0.183964	0.41309	0.363635	317	82	FALSE	13030	10080	11311	1704	36125
S1PR1	0.538113	0.269127	0.183958	26.7251	23.5257	126	95	FALSE	13029	4960	13357	11998	43344
TEK	1	0	0.18384	0.193145	0.170037	325	62	FALSE	13028	10209	7773	744	31754
WASF3	1	0	0.183758	0.227384	0.20019	445	100	FALSE	13027	11834	14000	922	39783
FAM157A	1	0	0.183751	17.1295	15.081	317	79	FALSE	13026	10079	10752	10715	44572
SCN5A	1	0	0.183656	0.386764	0.340534	384	44	FALSE	13025	11076	4738	1620	30459
ST7L	0.00148212	2.82912	0.183567	1.72726	1.52089	180	68	FALSE	13024	6922	8710	4109	32765
MIR194-2HG	1	0	0.183535	0.18495	0.162857	38	19	FALSE	13023	795	532	695	15045
TMEM98	1	0	0.183501	0.188194	0.165717	337	65	FALSE	13022	10414	8269	709	32414
MLLT11	1	0	0.183441	9.56363	8.42173	229	77	FALSE	13021	8269	10333	8811	40434
NOP10	1	0	0.183403	341.098	300.378	41	41	FALSE	13020	929	4048	14746	32743
IP6K1	1	0	0.183384	29.7213	26.1736	251	57	FALSE	13019	8772	6878	12287	40956
ACOT13	0.195078	0.709792	0.183349	6.28141	5.53177	338	83	FALSE	13018	10432	11498	7364	42312
NMRK1	0.862503	0.0642394	0.183083	9.15568	8.06449	141	58	FALSE	13017	5566	6983	8659	34225
TNFRSF1A	1	0	0.183058	173.5	152.825	117	52	FALSE	13016	4601	6004	14505	38126
INTS6-AS1	0.243666	0.613205	0.183052	0.479951	0.422759	68	56	FALSE	13015	2257	6600	1915	23787
SPTLC2	1	0	0.183013	35.5291	31.2962	793	90	TRUE	13014	14096	12742	12650	52502
SLC25A34	1	0	0.182996	0.900148	0.792915	155	57	FALSE	13013	6080	6817	2918	28828
CRIP3	1	0	0.182972	4.13131	3.63921	49	35	FALSE	13012	1296	3012	6137	23457
FECH	1	0	0.182932	17.5394	15.4507	745	92	FALSE	13011	13933	13035	10788	50767
FRAT2	1	0	0.182888	199.298	175.569	142	61	FALSE	13010	5592	7519	14578	40699
FAM157B	1	0	0.182882	2.63836	2.32424	239	78	FALSE	13009	8515	10520	5006	37050
LIMK2	1	0	0.182862	129.182	113.804	176	40	FALSE	13008	6799	4011	14326	38144
CAPN12	1	0	0.182772	1.42439	1.2549	99	79	FALSE	13007	3766	10662	3743	31178
ZBTB37	1	0	0.182708	4.29557	3.78461	2132	107	FALSE	13006	14977	14567	6249	48799
NOP16	1	0	0.182692	14.6217	12.8826	26	25	FALSE	13005	367	1311	10213	24896
[truncated: 13,004 more rows]
