# Supplementary material for: The XIST lncRNA is a sex-specific reservoir of TLR7 ligands in SLE
Source: JCI Insight. 2023 Sep 21;8(20):e169344. doi: 10.1172/jci.insight.169344 (PMC10634230; doi:10.1172/jci.insight.169344)
Supplement: Supplemental table 2 [file jciinsight-8-169344-s008.xlsx]

## Sheet: Sheet1
gene	blood	Blood Norm	spleen	Spleen Norm	kidney	Kidney Norm	SLE Tissue Avg	liver	Liver Norm	adipose	Adipose Norm	adrgland	Adr Norm	bladder	Bladder Norm	brain	Brain Norm	colon	Colon Norm	heart	Heart Norm	pituitary	Pit Norm	salgland	Sal Norm	skin	Skin Norm	thyroid	Thyroid Norm	muscle	Muscle Norm	Average % of Max
XIST	56656	0.97914	61253	0.9831	64784	0.981353	0.981198	59018	0.985407	63291	1	61740	1	65073	1	63370	0.999621	65206	1	61024	0.990167	67849	1	65520	1	64764	1	65648	1	30467	0.517803	0.962439
BCORP1	24900	0.430327	26998	0.433313	28057	0.425009	0.42955	25778	0.430408	27261	0.430725	0	0	27732	0.426168	0	0	27877	0.427522	0	0	28645	0.422188	27849	0.425046	0	0	27601	0.420439	30467	0.517803	0.319263
TTTY10	12818	0.221523	13859	0.222434	14405	0.218208	0.220722	0	0	13851	0.218846	13592	0.220149	14166	0.217694	0	0	14258	0.218661	13146	0.213305	14743	0.217291	14292	0.218132	14341	0.221435	14152	0.215574	11014	0.187189	0.187363
LINC00278	3425	0.0591915	3673	0.058951	3808	0.0576839	0.0586088	0	0	3668	0.0579545	0	0	3778	0.0580579	0	0	3768	0.0577861	0	0	0	0	3749	0.0572192	0	0	3730	0.0568182	30467	0.517803	0.065431
TTTY15	27193	0.469955	29468	0.472956	30636	0.464076	0.468996	28190	0.470681	29794	0.470746	29229	0.473421	30278	0.465293	30756	0.485156	30461	0.46715	28559	0.463394	31256	0.46067	30406	0.464072	30395	0.469319	30144	0.459176	26973	0.45842	0.467632
NLGN4Y	26120	0.451411	28291	0.454065	29412	0.445535	0.450337	27064	0.45188	28598	0.451849	28037	0.454114	29071	0.446744	29534	0.46588	29245	0.448502	27393	0.444475	30008	0.442276	29183	0.445406	29197	0.450821	28930	0.440684	25120	0.426928	0.448038
TTTY14	2862	0.0494617	3089	0.0495779	3193	0.0483678	0.0491358	2875	0.0480031	3052	0.0482217	3011	0.048769	3151	0.0484225	3139	0.0495157	3146	0.0482471	2858	0.0463735	3280	0.0483426	3141	0.0479396	3199	0.0493947	3124	0.0475871	2625	0.0446133	0.0481892
ZFY	27000	0.466619	29251	0.469473	30408	0.460623	0.465572	27969	0.466991	29569	0.467191	29020	0.470036	30056	0.461881	30534	0.481654	30226	0.463546	28344	0.459906	31042	0.457516	30173	0.460516	30180	0.466	29918	0.455734	26757	0.454749	0.464162
UTY	25431	0.439504	27569	0.442477	28682	0.434477	0.438819	26335	0.439708	27862	0.440221	27313	0.442387	28335	0.435434	28788	0.454112	28496	0.437015	26667	0.432695	29274	0.431458	28449	0.434203	28464	0.439503	28209	0.429701	22765	0.386903	0.434653
MAGI2	28108	0.485768	38422	0.616666	35417	0.536499	0.546311	31133	0.519819	34693	0.548151	43341	0.701992	43968	0.675672	44299	0.698789	39703	0.608886	34330	0.557034	45977	0.677637	42467	0.648153	39020	0.602495	34487	0.525332	4690	0.079709	0.565507
PRKY	23142	0.399945	25057	0.40216	26063	0.394804	0.39897	23894	0.398951	25274	0.39933	24778	0.401328	25711	0.39511	26118	0.411995	25874	0.396804	24145	0.391773	26578	0.391723	25852	0.394567	25873	0.399497	25618	0.390233	26925	0.457605	0.401722
GRIN2A	28037	0.484541	0	0	34228	0.518488	0.334343	0	0	31926	0.504432	46234	0.74885	31627	0.486023	41889	0.660772	47576	0.729626	45652	0.740743	32621	0.480788	43743	0.667628	35409	0.546739	35438	0.539818	26947	0.457979	0.504429
NRXN1	27995	0.483815	0	0	46604	0.705961	0.396592	28800	0.480866	30892	0.488095	45618	0.738873	33067	0.508152	44629	0.703994	35801	0.549045	34078	0.552945	39338	0.579787	42508	0.648779	33032	0.510036	31179	0.474942	18604	0.316185	0.516098
NTRK3	31650	0.546982	41333	0.663387	48378	0.732833	0.647734	28926	0.482969	34614	0.546902	38907	0.630175	36051	0.554009	45741	0.721535	46790	0.717572	34040	0.552328	51627	0.76091	49606	0.757112	46597	0.719489	40609	0.618587	34042	0.578562	0.63889
TMSB4Y	17244	0.298014	18658	0.299458	19418	0.294145	0.297206	17727	0.295983	18791	0.296898	18369	0.297522	19133	0.294024	19419	0.306322	19239	0.29505	17831	0.289323	19829	0.292252	19263	0.294002	19310	0.298159	19053	0.29023	16732	0.284369	0.29505
USP9Y	27158	0.46935	29406	0.471961	30562	0.462955	0.468089	28156	0.470113	29733	0.469782	29183	0.472676	30213	0.464294	30684	0.484021	30398	0.466184	28505	0.462518	31180	0.45955	30340	0.463065	30346	0.468563	30072	0.458079	25525	0.433811	0.465128
TXLNGY	25838	0.446538	27981	0.44909	29102	0.440839	0.445489	26735	0.446387	28292	0.447015	27729	0.449125	28757	0.441919	29229	0.461069	28919	0.443502	27072	0.439267	29709	0.437869	28877	0.440736	28891	0.446097	28632	0.436144	28139	0.478237	0.446922
FSIP2	24799	0.428581	39980	0.641672	35016	0.530425	0.533559	32121	0.536315	29065	0.459228	38952	0.630904	30094	0.462465	40952	0.645992	45610	0.699476	31900	0.517605	45692	0.673437	27796	0.424237	28241	0.43606	29619	0.451179	30133	0.512126	0.536647
LINC00598	30741	0.531272	38255	0.613986	40622	0.615345	0.586868	40277	0.672494	43748	0.69122	23492	0.380499	39949	0.613911	34020	0.536644	38008	0.582891	38227	0.620266	34120	0.502881	39823	0.607799	41141	0.635245	38917	0.592813	26222	0.445657	0.576195
KCNC1	16197	0.27992	29765	0.477723	27506	0.416663	0.391435	15712	0.262339	28834	0.455578	32551	0.527227	31450	0.483303	29857	0.470975	21047	0.322777	0	0	30442	0.448673	24807	0.378617	18321	0.282889	20754	0.316141	30467	0.517803	0.376042
HMCN1	31756	0.548814	38857	0.623648	33539	0.508051	0.560171	41911	0.699776	38868	0.614116	43988	0.712472	32637	0.501544	46286	0.730132	35482	0.544152	34408	0.5583	34935	0.514893	50415	0.76946	39299	0.606803	34614	0.527267	21504	0.365472	0.588327
EIF1AY	16919	0.292398	18302	0.293744	19061	0.288737	0.291626	17395	0.290439	18442	0.291384	18034	0.292096	18764	0.288353	19060	0.300659	18881	0.289559	17500	0.283953	19465	0.286887	18895	0.288385	18964	0.292817	18718	0.285127	27379	0.465321	0.301991
PLA2R1	25151	0.434665	26651	0.427744	32521	0.49263	0.45168	27969	0.466991	33009	0.521543	38126	0.617525	35561	0.546479	35391	0.55827	37924	0.581603	24555	0.398426	29983	0.441908	31877	0.486523	33579	0.518482	36369	0.554	24379	0.414334	0.497408
FIGN	28675	0.495567	40761	0.654207	47632	0.721533	0.623769	50508	0.843318	41603	0.657329	48948	0.792809	38548	0.592381	50893	0.802805	39340	0.603319	49132	0.797209	42492	0.626273	42872	0.654335	48996	0.756531	49572	0.755118	31715	0.539013	0.686116
HMCN2	11023	0.190502	27790	0.446024	22390	0.339165	0.325231	15555	0.259717	19058	0.301117	26978	0.436961	16186	0.248736	15514	0.244723	27822	0.426679	18555	0.301071	20138	0.296806	31539	0.481364	32975	0.509156	17541	0.267198	25870	0.439674	0.345926
GREM1	31128	0.53796	33964	0.545116	54274	0.822146	0.635074	40636	0.678488	54414	0.859743	33932	0.549595	36647	0.563168	45329	0.715036	45438	0.696838	32318	0.524387	51085	0.752922	48376	0.738339	55471	0.85651	52640	0.801852	11528	0.195924	0.655868
CACNA1C	35125	0.607037	45932	0.7372	42367	0.641778	0.662005	31621	0.527967	36397	0.575074	46802	0.75805	53551	0.822937	43144	0.680569	54197	0.831166	55148	0.894824	50696	0.747189	40303	0.615125	38194	0.589741	43239	0.658649	41033	0.697378	0.692312
DNAH11	34936	0.603771	31148	0.49992	43885	0.664773	0.589488	41023	0.68495	42243	0.667441	41378	0.670198	42546	0.65382	40329	0.636164	40685	0.623946	36203	0.587425	44109	0.650105	33022	0.503999	45266	0.698938	46546	0.709024	9130	0.155169	0.600643
FAT4	31009	0.535904	48866	0.78429	39231	0.594274	0.638156	46865	0.782492	40932	0.646727	48744	0.789504	50870	0.781737	49916	0.787393	55543	0.851808	40105	0.650738	51542	0.759657	42818	0.65351	52295	0.80747	45190	0.688368	25192	0.428151	0.702802
CACNA1G	18224	0.314951	20348	0.326582	36569	0.55395	0.398494	0	0	31574	0.49887	33993	0.550583	20305	0.312034	33809	0.533315	23238	0.356378	37169	0.603099	21379	0.315097	36113	0.551175	37070	0.572386	21063	0.320848	31601	0.537076	0.42309
LONRF2	28405	0.490901	40807	0.654945	51776	0.784307	0.643384	47451	0.792276	47969	0.757912	50371	0.815857	51581	0.792664	45435	0.716708	51800	0.794405	48165	0.781519	52465	0.773261	36958	0.564072	47300	0.730344	43960	0.669632	17079	0.290267	0.693938
ADAMTSL3	25313	0.437464	42334	0.679453	47935	0.726123	0.614347	44512	0.743204	33257	0.525462	47126	0.763298	36554	0.561738	40294	0.635612	41529	0.636889	37629	0.610563	49502	0.729591	45991	0.701938	44432	0.68606	33897	0.516345	26156	0.444535	0.626552
FAM227A	37828	0.653751	35599	0.571357	36911	0.559131	0.594746	39114	0.653076	29099	0.459765	38854	0.629316	29382	0.451524	35911	0.566473	34105	0.523035	31418	0.509784	50468	0.743828	32067	0.489423	30260	0.467235	34330	0.522941	15079	0.256276	0.537128
C4orf50	28387	0.49059	43929	0.705052	0	0	0.398547	0	0	0	0	43431	0.70345	0	0	35871	0.565842	31665	0.485615	0	0	34547	0.509175	0	0	0	0	42407	0.645976	30467	0.517803	0.308233
INTU	38004	0.656793	33226	0.533271	40285	0.61024	0.600101	42407	0.708058	34668	0.547756	38680	0.626498	41551	0.638529	48666	0.767675	38470	0.589976	39974	0.648613	49787	0.733791	43350	0.66163	37297	0.575891	36632	0.558006	14161	0.240674	0.606493
DNAH7	35862	0.619774	39375	0.631962	34290	0.519427	0.590388	0	0	29735	0.469814	36743	0.595125	25824	0.396847	40075	0.632158	34343	0.526685	25110	0.407431	47622	0.701882	29077	0.443788	29542	0.456148	28892	0.440105	29033	0.493431	0.488972
TENM2	20261	0.350155	0	0	25129	0.380656	0.243604	35070	0.585554	22245	0.351472	39182	0.634629	29207	0.448834	30680	0.483957	34460	0.528479	49722	0.806782	44018	0.648764	40548	0.618864	30146	0.465475	23841	0.363164	31580	0.536719	0.480234
ATP10B	31332	0.541486	0	0	19965	0.302431	0.281306	18189	0.303697	19360	0.305889	0	0	37940	0.583038	36258	0.571947	44721	0.685842	19393	0.314668	20468	0.30167	40869	0.623764	35690	0.551078	19597	0.298516	30882	0.524856	0.393925
THSD4	32562	0.562743	39046	0.626681	38820	0.588048	0.592491	37786	0.630902	34735	0.548814	42439	0.687383	49830	0.765755	49010	0.773102	48558	0.744686	53733	0.871864	56503	0.832776	49018	0.748138	40408	0.623927	39198	0.597094	30919	0.525485	0.67516
CACNA1B	19785	0.341928	24056	0.386094	0	0	0.242674	0	0	29665	0.468708	39767	0.644104	26393	0.405591	37138	0.585828	34634	0.531147	21505	0.348937	38242	0.563634	0	0	22627	0.349376	23236	0.353948	31531	0.535886	0.367679
MUC12	16579	0.286522	28341	0.454868	18034	0.27318	0.33819	0	0	18924	0.299	0	0	17428	0.267822	18665	0.294428	45644	0.699997	0	0	24414	0.359828	0	0	31214	0.481965	0	0	30467	0.517803	0.262361
GABRB2	26773	0.462696	32746	0.525567	40762	0.617466	0.535243	0	0	34653	0.547519	47135	0.763443	30268	0.465139	45193	0.712891	45404	0.696316	30987	0.502791	34780	0.512609	48465	0.739698	46346	0.715614	44770	0.681971	17346	0.294804	0.549235
VGLL3	34563	0.597325	35607	0.571486	50627	0.766901	0.645237	32835	0.548237	54678	0.863914	49220	0.797214	53059	0.815377	48905	0.771445	49087	0.752799	37612	0.610287	40661	0.599287	40794	0.622619	50669	0.782364	44213	0.673486	36849	0.626268	0.693267
GALNT16	14365	0.248259	21405	0.343546	35518	0.538029	0.376611	16372	0.273359	22098	0.349149	34723	0.562407	18736	0.287923	29885	0.471417	19884	0.304941	38721	0.628282	21601	0.318369	21369	0.326145	34192	0.527948	20413	0.310946	28878	0.490797	0.398768
AR	39207	0.677583	47687	0.765368	42780	0.648035	0.696995	53284	0.889668	49668	0.784756	46544	0.753871	50669	0.778649	40399	0.637269	49847	0.764454	49004	0.795132	35775	0.527274	49189	0.750748	51392	0.793527	48439	0.737859	38911	0.661313	0.731034
LRRC7	35587	0.615022	34103	0.547347	35205	0.533288	0.565219	39487	0.659303	33613	0.531087	42676	0.691221	41272	0.634242	46570	0.734612	35889	0.550394	33154	0.537952	35034	0.516352	39669	0.605449	41304	0.637762	40086	0.61062	19242	0.327028	0.582112
TEX15	29552	0.510724	47992	0.770263	0	0	0.426996	0	0	0	0	0	0	49392	0.759024	38348	0.604915	0	0	0	0	53152	0.783387	0	0	0	0	0	0	30467	0.517803	0.263074
ARFGEF3	40877	0.706445	47474	0.761949	45624	0.691116	0.719836	45404	0.758098	36965	0.584048	49203	0.796939	50067	0.769397	46913	0.740023	50747	0.778257	45095	0.731705	47159	0.695058	43532	0.664408	46789	0.722454	46285	0.705048	9811	0.166743	0.684779
PPARGC1A	42093	0.72746	44590	0.715661	42715	0.64705	0.696724	51314	0.856776	35495	0.560822	39168	0.634402	49755	0.764603	40578	0.640092	51398	0.78824	57278	0.929385	38727	0.570782	53856	0.821978	38040	0.587363	41355	0.629951	27429	0.46617	0.689382
WNK3	29643	0.512296	46188	0.741309	43786	0.663273	0.63896	34990	0.584218	42076	0.664802	42315	0.685374	50617	0.777849	48666	0.767675	48482	0.743521	36660	0.59484	42118	0.620761	40380	0.6163	36420	0.562349	41428	0.631063	30217	0.513554	0.645279
CCDC73	36128	0.624371	26507	0.425433	0	0	0.349935	28993	0.484088	0	0	39651	0.642225	0	0	35290	0.556677	0	0	0	0	0	0	0	0	0	0	0	0	30467	0.517803	0.216706
TTBK1	9938	0.171751	13826	0.221905	19268	0.291873	0.228509	15098	0.252087	0	0	27518	0.445708	12890	0.198085	24089	0.379989	17537	0.268948	20922	0.339478	35455	0.522557	0	0	0	0	11499	0.175161	39353	0.668825	0.262424
IYD	18289	0.316074	18307	0.293824	23870	0.361584	0.323828	28712	0.479396	34418	0.543806	23294	0.377292	35411	0.544173	35782	0.564438	38179	0.585514	17950	0.291254	0	0	35592	0.543223	34615	0.534479	41528	0.632586	40662	0.691072	0.450581
SCUBE1	25556	0.441664	35686	0.572754	37982	0.575354	0.529924	30617	0.511203	47780	0.754926	45192	0.731973	50355	0.773823	45679	0.720557	33425	0.512606	41130	0.66737	43779	0.645242	46088	0.703419	45741	0.706272	45090	0.686845	29873	0.507707	0.634114
TRPA1	32498	0.561637	30396	0.48785	0	0	0.349829	0	0	0	0	0	0	42252	0.649302	0	0	50238	0.770451	0	0	0	0	0	0	52755	0.814573	0	0	30467	0.517803	0.253441
MIR100HG	24268	0.419404	38964	0.625365	50206	0.760524	0.601765	30720	0.512923	36766	0.580904	32494	0.526304	40501	0.622393	48679	0.76788	40140	0.615588	36565	0.593299	47840	0.705095	39972	0.610073	45142	0.697023	50651	0.771554	23440	0.398375	0.61378
KLB	35904	0.6205	0	0	42052	0.637007	0.419169	45601	0.761387	48605	0.767961	24547	0.397587	41269	0.634195	27052	0.426728	42172	0.64675	38892	0.631056	39067	0.575793	42167	0.643574	41854	0.646254	39743	0.605395	9784	0.166284	0.544032
GLI3	27488	0.475053	38883	0.624065	43584	0.660214	0.586444	32099	0.535948	41328	0.652984	44302	0.717557	42975	0.660412	47055	0.742263	52761	0.809143	37466	0.607918	35339	0.520848	46656	0.712088	48294	0.745692	49476	0.753656	28144	0.478322	0.646411
PKDREJ	27042	0.467345	41893	0.672375	41742	0.632311	0.590677	25533	0.426317	30434	0.480858	40962	0.66346	39063	0.600295	40063	0.631968	35724	0.547864	40735	0.660961	33018	0.486639	29265	0.446658	28685	0.442916	27339	0.416448	15814	0.268767	0.523012
DISP2	31896	0.551233	36890	0.592078	38449	0.582428	0.575246	22132	0.369532	34458	0.544438	37543	0.608082	24732	0.380065	36404	0.57425	41189	0.631675	35165	0.570583	42823	0.631152	34270	0.523046	37513	0.579226	41497	0.632114	26537	0.45101	0.548061
ATRNL1	25854	0.446814	43634	0.700318	33043	0.500538	0.549223	34789	0.580862	30414	0.480542	50666	0.820635	45474	0.698815	39993	0.630864	35656	0.546821	32783	0.531933	45160	0.665596	31973	0.487988	29644	0.457723	29909	0.455597	9077	0.154268	0.543954
TDRD6	25721	0.444515	39630	0.636054	42919	0.65014	0.576903	39936	0.6668	43730	0.690936	33238	0.538354	32401	0.497918	34998	0.552071	42309	0.648851	37480	0.608145	40723	0.6002	37235	0.5683	42878	0.662065	46742	0.71201	30320	0.515304	0.599444
GRID1	20483	0.353991	25192	0.404327	34940	0.529274	0.429197	32392	0.54084	28549	0.451075	40389	0.654179	39227	0.602815	36090	0.569297	41283	0.633117	36733	0.596025	39641	0.584253	40141	0.612653	39984	0.61738	33106	0.504296	10644	0.1809	0.522295
PTGER3	15824	0.273474	17953	0.288142	41742	0.632311	0.397976	18251	0.304732	43971	0.694743	26370	0.427114	36784	0.565273	29022	0.457804	26891	0.412401	31833	0.516518	18748	0.276319	23669	0.361248	38393	0.592814	20444	0.311418	25963	0.441255	0.437038
ADGRV1	24840	0.42929	0	0	31732	0.480679	0.303323	29761	0.496911	28247	0.446304	42753	0.692468	42464	0.652559	49371	0.778796	43469	0.666641	41509	0.673519	47395	0.698536	32668	0.498596	30732	0.474523	49604	0.755606	27841	0.473173	0.54784
MAGI1	28944	0.500216	42412	0.680705	42053	0.637022	0.605981	43547	0.727092	43766	0.691504	38245	0.619453	35141	0.540024	38701	0.610484	40442	0.620219	45184	0.733149	41234	0.607732	39196	0.59823	36889	0.569591	38548	0.587192	47111	0.800676	0.634886
EPPK1	39504	0.682716	43429	0.697028	35976	0.544967	0.64157	40552	0.677085	28202	0.445593	0	0	34479	0.529851	30464	0.48055	44926	0.688986	40417	0.655801	38638	0.56947	32910	0.502289	50547	0.78048	42245	0.643508	24829	0.421982	0.554687
ATP8A2	35925	0.620863	29613	0.475283	27276	0.413179	0.503108	0	0	28028	0.442843	43017	0.696744	41594	0.63919	37694	0.594599	29757	0.456354	24088	0.390849	54305	0.80038	28896	0.441026	25661	0.396223	25914	0.394742	27647	0.469875	0.482143
NAV3	28153	0.486546	42439	0.681138	47363	0.717458	0.628381	28424	0.474588	35171	0.555703	36737	0.595028	38529	0.592089	44751	0.705919	33223	0.509508	34316	0.556807	49428	0.7285	33856	0.516728	43577	0.672858	32585	0.496359	40066	0.680943	0.598011
ERVW-1	12355	0.213522	28624	0.45941	0	0	0.224311	0	0	24743	0.39094	27322	0.442533	13932	0.214098	26488	0.417831	28788	0.441493	26618	0.4319	14881	0.219325	24970	0.381105	13950	0.215397	19943	0.303787	17879	0.303863	0.29568
NEGR1	27760	0.479754	32088	0.515007	47085	0.713247	0.569336	30233	0.504792	42599	0.673066	46714	0.756625	41630	0.639743	46895	0.739739	46224	0.708892	36586	0.593639	39840	0.587186	47370	0.722985	43507	0.671778	37291	0.568045	35101	0.59656	0.631404
GPR161	25417	0.439262	27453	0.440616	30196	0.457411	0.445763	25145	0.419839	30999	0.489785	39644	0.642112	33427	0.513685	40994	0.646654	38753	0.594316	28864	0.468343	43821	0.645861	30900	0.471612	33825	0.522281	36174	0.55103	16296	0.276959	0.505318
PKD1L1	41556	0.718179	45215	0.725693	34025	0.515413	0.653095	34625	0.578124	36722	0.580209	33437	0.541578	48866	0.750941	46400	0.73193	35538	0.545011	35631	0.578144	36483	0.537709	34230	0.522436	35972	0.555432	34564	0.526505	21508	0.36554	0.584856
GREB1	23308	0.402814	39834	0.639328	43516	0.659184	0.567109	33732	0.563214	42028	0.664044	32987	0.534289	28715	0.441274	34043	0.537007	37752	0.578965	34946	0.567029	50916	0.750431	31964	0.487851	37700	0.582114	31266	0.476267	40480	0.687979	0.571453
LVRN	24290	0.419785	0	0	41099	0.622571	0.347452	0	0	46334	0.732079	22781	0.368983	25954	0.398844	36075	0.56906	34298	0.525995	23718	0.384845	29905	0.440758	41328	0.630769	44075	0.680548	29770	0.453479	30980	0.526522	0.450282
MAPK10	38682	0.66851	32680	0.524508	37023	0.560827	0.584615	28585	0.477276	43257	0.683462	36021	0.583431	44930	0.690455	46761	0.737625	38197	0.58579	30714	0.498361	47347	0.697829	44747	0.682952	32403	0.500324	35249	0.536939	19598	0.333078	0.584091
ZNF704	41007	0.708691	34993	0.561631	43432	0.657911	0.642745	37047	0.618563	41471	0.655243	46587	0.754568	40913	0.628725	46622	0.735432	43378	0.665246	40570	0.658283	52195	0.769282	39958	0.60986	49661	0.766799	44418	0.676609	39508	0.671459	0.675887
KIF6	33534	0.579541	22334	0.358457	22201	0.336302	0.424767	24278	0.405363	22101	0.349197	36111	0.584888	33594	0.516251	37653	0.593952	23238	0.356378	21407	0.347347	31844	0.469336	23122	0.3529	37207	0.574501	22336	0.340239	16784	0.285253	0.429994
CCDC187	29468	0.509272	31970	0.513113	25499	0.386261	0.469548	30446	0.508348	0	0	30865	0.499919	17823	0.273892	25166	0.396978	31447	0.482272	0	0	41862	0.616988	32828	0.501038	0	0	22104	0.336705	30467	0.517803	0.369506
SHC4	25387	0.438743	29447	0.472619	28822	0.436598	0.44932	26213	0.437671	28466	0.449764	33103	0.536168	29912	0.459668	47304	0.74619	32362	0.496304	44029	0.714409	46892	0.691123	34664	0.52906	32823	0.506809	29472	0.44894	31072	0.528085	0.526143
SLC7A11-AS1	20813	0.359694	0	0	0	0	0.119898	0	0	0	0	0	0	37714	0.579564	0	0	0	0	35632	0.57816	0	0	0	0	37473	0.578608	37184	0.566415	19503	0.331464	0.199594
LCMT1-AS2	11556	0.199713	0	0	26776	0.405605	0.201773	0	0	24055	0.38007	25039	0.405556	12430	0.191016	26274	0.414456	20601	0.315937	0	0	25169	0.370956	13634	0.208089	14278	0.220462	21951	0.334374	30467	0.517803	0.264269
CPNE4	22060	0.381245	26945	0.432462	24891	0.377051	0.396919	0	0	23847	0.376783	26801	0.434095	25041	0.384814	33469	0.527952	29809	0.457151	43417	0.704478	32446	0.478209	30896	0.471551	24613	0.380041	24349	0.370902	40975	0.696392	0.431542
CECR2	37099	0.641152	30328	0.486759	46489	0.704219	0.61071	46173	0.770938	29826	0.471252	42357	0.686054	46594	0.716027	44465	0.701407	31173	0.47807	44867	0.728006	52997	0.781102	43465	0.663385	29366	0.453431	32624	0.496953	31998	0.543823	0.621505
ZNF385D	32276	0.5578	42387	0.680304	35875	0.543437	0.593847	30025	0.501319	44199	0.698346	36574	0.592387	36991	0.568454	40738	0.642616	34667	0.531654	34884	0.566023	33288	0.490619	49388	0.753785	41325	0.638086	35739	0.544403	30122	0.511939	0.588078
FRMD5	35698	0.61694	26728	0.42898	42493	0.643687	0.563202	0	0	27600	0.436081	45917	0.743716	28507	0.438077	45164	0.712433	29044	0.445419	45459	0.737612	45712	0.673731	29103	0.444185	39777	0.614184	30785	0.46894	37810	0.642601	0.536439
SPTLC3	27288	0.471597	34270	0.550027	41316	0.625858	0.549161	44508	0.743138	35448	0.56008	34297	0.555507	49141	0.755167	46496	0.733445	36875	0.565515	37666	0.611163	53295	0.785494	47432	0.723932	49755	0.768251	41182	0.627315	22506	0.382501	0.630599
UNC79	29308	0.506507	32334	0.518955	48391	0.73303	0.586164	31023	0.517982	33959	0.536553	47585	0.770732	45723	0.702642	43038	0.678897	36524	0.560133	43077	0.698962	60236	0.887795	45329	0.691835	33066	0.510561	31424	0.478674	9073	0.1542	0.596497
MEIOC	17172	0.29677	26778	0.429782	21782	0.329955	0.352169	21054	0.351533	26364	0.416552	23680	0.383544	18980	0.291672	19459	0.306953	20348	0.312057	18478	0.299822	30118	0.443897	18596	0.283822	19968	0.308319	19484	0.296795	25303	0.430038	0.345434
TMEM232	31893	0.551181	26540	0.425962	24942	0.377823	0.451656	22796	0.380618	22508	0.355627	34198	0.553903	23502	0.361164	31510	0.49705	34609	0.530764	22782	0.369658	38799	0.571843	24322	0.371215	23709	0.366083	22574	0.343864	4030	0.068492	0.40835
NEK10	41088	0.710091	43885	0.704346	43540	0.659547	0.691328	33585	0.560759	43975	0.694807	38768	0.627924	48363	0.743211	34029	0.536786	48190	0.739042	45954	0.745643	41370	0.609736	42400	0.647131	37737	0.582685	33867	0.515888	21037	0.357535	0.629009
SGCD	19708	0.340598	27345	0.438882	21731	0.329183	0.369554	24378	0.407033	25680	0.405745	40116	0.649757	25491	0.391729	39265	0.61938	28453	0.436356	46815	0.759614	40409	0.595573	37676	0.575031	31664	0.488914	25638	0.390537	46408	0.788729	0.507804
LINC01597	17406	0.300814	19744	0.316888	21430	0.324623	0.314108	0	0	19249	0.304135	18871	0.305653	19892	0.305687	21709	0.342446	20342	0.311965	17954	0.291319	22697	0.334522	19421	0.296413	0	0	19706	0.300177	11850	0.201397	0.262403
RAB3C	39647	0.685187	28662	0.46002	44643	0.676255	0.607154	42494	0.70951	37487	0.592296	46734	0.756948	35517	0.545802	41871	0.660488	32548	0.499157	29501	0.478679	46478	0.685021	30939	0.472207	37439	0.578084	42172	0.642396	28385	0.482418	0.594965
RYR2	33039	0.570987	30130	0.483581	41517	0.628903	0.561157	29563	0.493605	29966	0.473464	42354	0.686006	33330	0.512194	39574	0.624255	33934	0.520412	55863	0.906425	40509	0.597046	31181	0.4759	36148	0.55815	32878	0.500823	30467	0.517803	0.56997
POU5F2	40510	0.700102	33237	0.533448	0	0	0.411183	0	0	0	0	0	0	0	0	0	0	0	0	0	0	43787	0.64536	0	0	33970	0.52452	39360	0.599561	30467	0.517803	0.23472
TLL2	37357	0.645611	31876	0.511604	36922	0.559297	0.572171	0	0	30089	0.475407	0	0	29441	0.45243	44673	0.704688	35973	0.551682	32876	0.533442	46953	0.692022	35471	0.541377	39767	0.614029	44906	0.684042	35535	0.603936	0.504638
NRXN3	27950	0.483038	32219	0.517109	43551	0.659714	0.553287	30334	0.506478	32328	0.510784	47695	0.772514	35604	0.547139	46193	0.728665	41210	0.631997	35148	0.570307	53553	0.789297	44061	0.672482	40183	0.620453	34122	0.519772	26000	0.441884	0.598109
SIX4	41630	0.719458	0	0	47954	0.726411	0.481956	29171	0.48706	42955	0.67869	33703	0.545886	35650	0.547846	47996	0.757106	34250	0.525258	36920	0.599059	53289	0.785406	37967	0.579472	45503	0.702597	49032	0.746893	33709	0.572902	0.59827
MUC3A	19926	0.344365	37053	0.594694	36276	0.549511	0.49619	45596	0.761304	31718	0.501146	19715	0.319323	26840	0.41246	37110	0.585387	45576	0.698954	26372	0.427908	21298	0.313903	36789	0.561493	22645	0.349654	40657	0.619318	30848	0.524278	0.504247
DNAH14	40287	0.696248	39059	0.62689	37405	0.566614	0.629917	36587	0.610883	33015	0.521638	34397	0.557127	43319	0.665699	44330	0.699278	37476	0.574732	29521	0.479004	46804	0.689826	32595	0.497482	32565	0.502826	34121	0.519757	9798	0.166522	0.558302
SEMA5A	30426	0.525828	36533	0.586348	42018	0.636492	0.582889	40045	0.66862	38731	0.611951	48583	0.786897	53511	0.822323	52831	0.833375	44348	0.680121	51846	0.841246	51957	0.765774	51253	0.78225	39782	0.614261	46148	0.702961	39925	0.678547	0.702466
NCAN	21074	0.364205	0	0	0	0	0.121402	0	0	0	0	0	0	0	0	41510	0.654794	34152	0.523755	0	0	23906	0.352341	0	0	0	0	22112	0.336827	30467	0.517803	0.183315
ENPP1	34000	0.587595	45083	0.723574	53388	0.808725	0.706631	54418	0.908602	57614	0.910303	52266	0.84655	55303	0.849861	50253	0.792709	53037	0.813376	37085	0.601736	62920	0.927353	49470	0.755037	53048	0.819097	45908	0.699305	29757	0.505736	0.769971
STOX2	38047	0.657536	36657	0.588338	39870	0.603954	0.616609	44323	0.740049	31989	0.505427	39937	0.646858	45822	0.704163	40719	0.642316	32671	0.501043	40085	0.650414	47432	0.699082	34216	0.522222	32185	0.496958	38591	0.587847	19733	0.335373	0.592105
DLG2	30769	0.531756	41430	0.664944	34628	0.524547	0.573749	34640	0.578374	32156	0.508066	43043	0.697166	46476	0.714213	47639	0.751475	35522	0.544766	42056	0.682395	47288	0.696959	46192	0.705006	38022	0.587085	38246	0.582592	22942	0.389911	0.610617
KDM5D	25105	0.43387	27133	0.43548	28243	0.427827	0.432392	26036	0.434716	27488	0.434311	27027	0.437755	27879	0.428427	28315	0.446651	28103	0.430988	26262	0.426124	28845	0.425135	28063	0.428312	28078	0.433543	27791	0.423334	26845	0.456245	0.433514
FAM225A	25873	0.447142	22679	0.363994	0	0	0.270379	0	0	32459	0.512853	0	0	32049	0.492508	32031	0.505269	0	0	0	0	0	0	17465	0.26656	17085	0.263804	31747	0.483594	30467	0.517803	0.256902
NAALADL2	43418	0.750359	38093	0.611386	39726	0.601772	0.654506	35964	0.600481	36283	0.573273	47346	0.766861	50948	0.782936	47984	0.756917	39476	0.605404	33803	0.548483	39262	0.578667	39868	0.608486	37242	0.575042	34799	0.530085	38467	0.653767	0.636261
FGFR2	22931	0.396298	30304	0.486374	47500	0.719533	0.534068	34134	0.569926	29659	0.468613	48081	0.778766	49508	0.760807	52854	0.833738	51271	0.786293	26955	0.437368	32252	0.47535	42285	0.645375	39888	0.615898	43879	0.668398	33904	0.576216	0.614597
MTCL1	33645	0.58146	39322	0.631111	28517	0.431978	0.548183	37871	0.632322	35455	0.56019	39859	0.645594	35944	0.552364	39231	0.618844	43474	0.666718	39825	0.646195	33971	0.500685	40465	0.617598	44024	0.67976	34932	0.532111	31004	0.526929	0.588257
CNGB1	29990	0.518293	0	0	0	0	0.172764	0	0	0	0	33138	0.536735	0	0	21008	0.331388	21643	0.331917	0	0	18248	0.26895	16879	0.257616	0	0	0	0	30467	0.517803	0.18418
APOB	29505	0.509911	24320	0.390332	40946	0.620253	0.506832	49144	0.820544	43705	0.690541	39038	0.632297	39201	0.602416	40772	0.643152	43953	0.674064	45724	0.741911	42645	0.628528	33017	0.503922	43167	0.666528	24941	0.37992	40956	0.696069	0.613359
NEK5	36178	0.625235	37614	0.603698	28219	0.427463	0.552132	25735	0.42969	27977	0.442038	32006	0.5184	26918	0.413659	41694	0.657696	35826	0.549428	29499	0.478647	35630	0.525137	38057	0.580846	30944	0.477796	29440	0.448452	23539	0.400058	0.505216
NFASC	22458	0.388124	31292	0.502231	45495	0.689162	0.526505	33419	0.557988	30991	0.489659	47549	0.770149	31400	0.482535	41856	0.660252	35158	0.539184	43020	0.698037	51999	0.766393	38543	0.588263	32673	0.504493	36298	0.552919	32461	0.551692	0.582739
SLC13A3	18757	0.324162	25492	0.409142	47405	0.718094	0.4838	26836	0.448073	25034	0.395538	26146	0.423486	35665	0.548077	37486	0.591318	23649	0.362681	24119	0.391352	41907	0.617651	25328	0.386569	33656	0.519671	35755	0.544647	16473	0.279967	0.464029
VWDE	20586	0.355771	31581	0.506869	31793	0.481603	0.448081	34635	0.578291	0	0	35658	0.577551	20959	0.322084	26518	0.418305	37888	0.581051	30734	0.498686	46012	0.678153	24682	0.376709	22513	0.347616	28737	0.437744	22593	0.38398	0.436294
KCNT1	14209	0.245563	26597	0.426877	27160	0.411422	0.361287	16440	0.274494	17948	0.283579	31231	0.505847	22521	0.346088	29685	0.468262	20506	0.31448	17456	0.283239	44064	0.649442	32537	0.496596	18051	0.27872	17144	0.26115	29911	0.508353	0.383608
APBA1	18981	0.328033	29039	0.466071	28565	0.432705	0.408936	40534	0.676785	32930	0.520295	38428	0.622417	39831	0.612097	37148	0.585986	31939	0.489817	39237	0.636654	32647	0.481171	28338	0.432509	39548	0.610648	27271	0.415413	26087	0.443362	0.516931
SRRM3	10007	0.172943	5856	0.0939877	20956	0.317443	0.194791	4116	0.0687237	20042	0.316664	17770	0.28782	19285	0.296359	18695	0.294902	10779	0.165307	13388	0.217232	31492	0.464148	21480	0.327839	17738	0.273887	21899	0.333582	44838	0.762046	0.292859
IQCH	26918	0.465202	29688	0.476487	31934	0.483739	0.475143	28296	0.47245	29605	0.46776	36499	0.591173	43528	0.66891	39091	0.616636	39317	0.602966	35395	0.574314	47737	0.703577	40198	0.613523	29926	0.462078	30778	0.468834	38419	0.652951	0.554707
CEP170P1	6689	0.115601	0	0	0	0	0.0385335	0	0	0	0	0	0	0	0	0	0	0	0	0	0	0	0	0	0	11435	0.176564	0	0	30467	0.517803	0.0539978
MID1	35907	0.620552	33020	0.529965	47900	0.725593	0.62537	41562	0.693949	36424	0.5755	35430	0.573858	38379	0.589784	42908	0.676846	50757	0.77841	32868	0.533312	35554	0.524017	45717	0.697756	38182	0.589556	32570	0.496131	31119	0.528884	0.608941
FAT1	41892	0.723986	39373	0.63193	56207	0.851428	0.735781	53968	0.901089	51932	0.820527	48959	0.792987	45288	0.695957	51769	0.816623	59687	0.915361	55388	0.898718	43013	0.633952	47500	0.724969	54073	0.834924	44963	0.68491	23782	0.404188	0.755437
LGI2	12852	0.222111	25865	0.415129	16506	0.250034	0.295758	14533	0.242653	13992	0.221074	23919	0.387415	13837	0.212638	19227	0.303294	14967	0.229534	18619	0.302109	15102	0.222582	20141	0.307402	23010	0.35529	26839	0.408832	40089	0.681334	0.317429
SLC8A1-AS1	30490	0.526934	0	0	28024	0.42451	0.317148	0	0	0	0	0	0	0	0	0	0	0	0	30349	0.492439	0	0	0	0	18559	0.286564	0	0	20644	0.350856	0.138753
CHRFAM7A	30263	0.523011	20683	0.331958	0	0	0.28499	0	0	22438	0.354521	32349	0.523955	33452	0.514069	30526	0.481528	22254	0.341288	21358	0.346552	20552	0.302908	23265	0.355082	0	0	33594	0.511729	29202	0.496303	0.33886
TMEM108	29108	0.50305	35562	0.570764	22540	0.341438	0.471751	0	0	22591	0.356939	33356	0.540266	41973	0.645014	36403	0.574234	27318	0.418949	26088	0.4233	25677	0.378443	36629	0.559051	22588	0.348774	34622	0.527388	14011	0.238124	0.428382
PLA2G4E	27295	0.471718	0	0	0	0	0.157239	0	0	0	0	31349	0.507758	20007	0.307455	18598	0.293372	0	0	23817	0.386451	18063	0.266224	38539	0.588202	31924	0.492928	0	0	29569	0.502541	0.254443
STRCP1	11688	0.201994	20422	0.327769	27971	0.423707	0.317823	15145	0.252872	15171	0.239702	0	0	13068	0.200821	16773	0.264583	13778	0.2113	0	0	15349	0.226223	16611	0.253526	15446	0.238497	18014	0.274403	30467	0.517803	0.242213
CEP112	23254	0.40188	27341	0.438818	38201	0.578672	0.473123	25035	0.418002	33697	0.532414	26537	0.429819	29971	0.460575	40550	0.63965	28501	0.437092	28083	0.455671	37047	0.546021	31495	0.480693	32397	0.500232	28401	0.432626	36228	0.615714	0.491192
SEC16B	19184	0.331542	30035	0.482056	39717	0.601636	0.471745	46124	0.77012	30955	0.48909	30274	0.490347	29308	0.450386	34843	0.549626	31140	0.477563	36129	0.586224	43458	0.640511	28339	0.432524	28824	0.445062	41783	0.63647	27475	0.466952	0.523341
STXBP6	25881	0.447281	35976	0.577408	33015	0.500114	0.508268	37561	0.627146	34438	0.544122	27583	0.446761	39350	0.604705	40290	0.635549	45688	0.700672	48673	0.789761	46750	0.68903	46710	0.712912	50926	0.786332	36829	0.561007	42687	0.725488	0.623219
PRKG1	37300	0.644626	34557	0.554634	37864	0.573567	0.590942	31955	0.533544	37204	0.587824	43400	0.702948	39964	0.614141	49224	0.776477	50340	0.772015	50469	0.818903	51050	0.752406	46961	0.716743	39083	0.603468	37552	0.57202	36243	0.615969	0.655952
MYH15	21742	0.37575	25499	0.409254	39172	0.59338	0.459461	0	0	38473	0.607875	38799	0.628426	24005	0.368893	39953	0.630233	40831	0.626185	30315	0.491887	31957	0.471002	24121	0.368147	26529	0.409626	24004	0.365647	29257	0.497238	0.456236
PIWIL2	16598	0.28685	22936	0.368119	32010	0.48489	0.379953	23482	0.392072	21192	0.334834	17866	0.289375	22438	0.344813	19448	0.30678	20738	0.318038	17798	0.288788	22042	0.324868	20546	0.313584	22851	0.352835	20189	0.307534	27314	0.464216	0.345173
MPDZ	38942	0.673003	40805	0.654913	49212	0.745467	0.691128	52390	0.874741	46641	0.736929	48481	0.785245	53642	0.824336	54532	0.860208	52446	0.804312	54321	0.881405	57752	0.851184	43113	0.658013	52258	0.806899	44641	0.680005	31572	0.536583	0.758216
RYR3	31709	0.548001	27619	0.44328	36590	0.554268	0.515183	23005	0.384108	24573	0.388254	26077	0.422368	25785	0.396247	39319	0.620232	38360	0.588289	23091	0.374671	41557	0.612492	37759	0.576297	25430	0.392656	36175	0.551045	20878	0.354833	0.48047
CNTNAP2	24332	0.420511	23518	0.37746	23732	0.359494	0.385821	32196	0.537568	22166	0.350224	37755	0.611516	22719	0.349131	41793	0.659258	38377	0.58855	22030	0.357456	29043	0.428053	37580	0.573565	22579	0.348635	38330	0.583872	27654	0.469994	0.467686
ZNF667	18293	0.316143	29750	0.477482	31754	0.481012	0.424879	20454	0.341515	32415	0.512158	28755	0.465743	25832	0.39697	30394	0.479446	28274	0.43361	26053	0.422732	45761	0.674454	27438	0.418773	25919	0.400207	34516	0.525774	24665	0.419195	0.451014
PTPN21	37017	0.639735	34993	0.561631	41786	0.632977	0.611448	46976	0.784345	43699	0.690446	46046	0.745805	51695	0.794416	47746	0.753163	46594	0.714566	46876	0.760604	46278	0.682073	47280	0.721612	51628	0.797171	45453	0.692374	34168	0.580703	0.703441
DDX3Y	24800	0.428599	26785	0.429894	27936	0.423177	0.427223	25648	0.428237	27105	0.42826	26862	0.435083	27544	0.423278	27947	0.440846	27714	0.425022	25923	0.420623	28477	0.419711	27699	0.422756	27731	0.428185	27421	0.417697	23821	0.404851	0.425081
OPRD1	35221	0.608696	35132	0.563862	41902	0.634735	0.602431	39246	0.65528	36401	0.575137	42088	0.681697	0	0	30804	0.485913	29815	0.457243	0	0	44189	0.651284	0	0	0	0	37112	0.565318	30467	0.517803	0.426465
MYT1	25888	0.447402	43963	0.705598	28389	0.430039	0.527679	35292	0.589261	0	0	46528	0.753612	0	0	42833	0.675663	38378	0.588565	38885	0.630943	51031	0.752126	0	0	0	0	32257	0.491363	27400	0.465678	0.43535
ZNF521	20270	0.35031	40087	0.643389	33929	0.513959	0.502553	34155	0.570276	33071	0.522523	35601	0.576628	34704	0.533309	37347	0.589125	29017	0.445005	33858	0.549375	40964	0.603752	39291	0.599679	37818	0.583936	39882	0.607513	43714	0.742943	0.562115
KCNQ2	14691	0.253893	27891	0.447645	32261	0.488692	0.396743	0	0	0	0	35474	0.574571	0	0	32873	0.518551	20276	0.310953	30566	0.49596	30972	0.456484	0	0	0	0	30972	0.471789	39280	0.667584	0.312408
PART1	15342	0.265144	0	0	16860	0.255397	0.173513	0	0	13937	0.220205	0	0	20155	0.309729	22247	0.350932	26333	0.403843	0	0	15951	0.235096	21687	0.330998	16763	0.258832	29216	0.44504	30467	0.517803	0.239535
NPR3	26451	0.457132	47644	0.764678	35942	0.544452	0.588754	32558	0.543612	51128	0.807824	40582	0.657305	29662	0.455827	30263	0.47738	33542	0.514401	41456	0.672659	29045	0.428083	45510	0.694597	40097	0.619125	47461	0.722962	25714	0.437023	0.586471
ZNF483	12263	0.211932	28799	0.462219	31146	0.471802	0.381984	29362	0.490249	16505	0.26078	29090	0.471169	17463	0.26836	26723	0.421538	18196	0.279054	20406	0.331105	29103	0.428938	15598	0.238065	17854	0.275678	17996	0.274129	27035	0.459474	0.356299
PCDHGA5	21156	0.365622	29309	0.470404	38294	0.58008	0.472036	37408	0.624591	31365	0.495568	39086	0.633074	36277	0.557482	41346	0.652207	38296	0.587308	36655	0.594759	43557	0.64197	30675	0.468178	29093	0.449216	34119	0.519726	22164	0.376689	0.534458
SLC12A5	21263	0.367471	24780	0.397715	38558	0.584079	0.449755	22889	0.382171	26445	0.417832	40638	0.658212	0	0	39201	0.618371	27891	0.427737	21364	0.346649	38820	0.572153	35240	0.537851	26760	0.413193	37153	0.565943	21638	0.367749	0.443808
PZP	24785	0.428339	24031	0.385693	26589	0.402772	0.405602	48946	0.817238	27298	0.431309	20565	0.33309	23359	0.358966	35474	0.55958	22242	0.341104	23359	0.37902	25824	0.38061	30135	0.459936	24863	0.383902	33551	0.511074	30124	0.511973	0.44564
ENPP6	17305	0.299068	28992	0.465316	32351	0.490055	0.418147	0	0	17765	0.280688	18269	0.295902	21997	0.338036	40392	0.637158	20842	0.319633	24886	0.403797	44268	0.652449	29109	0.444277	30932	0.477611	18247	0.277952	13165	0.223746	0.373713
LINC01152	21015	0.363185	0	0	0	0	0.121062	24129	0.402875	0	0	0	0	0	0	37654	0.593968	0	0	0	0	26078	0.384353	32493	0.495925	29671	0.45814	24471	0.372761	30467	0.517803	0.239267
KLHL33	27143	0.469091	29609	0.475219	29451	0.446126	0.463479	33676	0.562279	29824	0.47122	33862	0.548461	29866	0.458961	37271	0.587926	30862	0.4733	29385	0.476797	31481	0.463986	30027	0.458288	29525	0.455886	33796	0.514806	23387	0.397474	0.483988
FLJ46284	34129	0.589824	33970	0.545212	29412	0.445535	0.526857	34057	0.56864	27777	0.438878	22746	0.368416	25132	0.386212	32390	0.510932	33805	0.518434	29597	0.480237	39455	0.581512	25683	0.391987	29383	0.453693	37765	0.575265	25020	0.425228	0.485334
ADGRG6	42759	0.73897	51268	0.822842	43750	0.662728	0.741513	54209	0.905113	39261	0.620325	36250	0.58714	58033	0.891814	50192	0.791747	39975	0.613057	36220	0.587701	34626	0.510339	48325	0.737561	43106	0.665586	47808	0.728248	17846	0.303302	0.677765
EYS	40296	0.696404	42163	0.676709	41575	0.629781	0.667631	33167	0.55378	33531	0.529791	35352	0.572595	31555	0.484917	39953	0.630233	44271	0.678941	31222	0.506604	47858	0.70536	34351	0.524283	36647	0.565854	44210	0.67344	17841	0.303217	0.582127
ADAMTS16	17676	0.30548	0	0	31260	0.473529	0.25967	0	0	24127	0.381207	0	0	21353	0.328139	24453	0.385731	21224	0.325492	0	0	30787	0.453758	23835	0.363782	31213	0.48195	26372	0.401718	30467	0.517803	0.294573
STUM	20932	0.361751	39385	0.632122	40360	0.611376	0.535083	22560	0.376678	27905	0.4409	22391	0.362666	31557	0.484948	38741	0.611115	47352	0.726191	26511	0.430164	47488	0.699907	35965	0.548916	28803	0.444738	39632	0.603705	25181	0.427964	0.517543
JPH3	6895	0.119161	12811	0.205614	8739	0.132379	0.152385	0	0	7815	0.123477	24530	0.397311	21541	0.331028	23130	0.364861	10854	0.166457	21835	0.354292	22910	0.337662	17455	0.266407	20747	0.320348	14578	0.222063	36833	0.625996	0.26447
LINC00504	22517	0.389143	0	0	21927	0.332152	0.240432	0	0	34538	0.545702	0	0	0	0	23723	0.374215	0	0	0	0	29949	0.441407	34862	0.532082	24461	0.377694	0	0	30467	0.517803	0.234013
PDE1C	12320	0.212917	17239	0.276683	28817	0.436522	0.308707	14851	0.247963	17549	0.277275	28878	0.467736	35005	0.537934	26993	0.425797	28957	0.444085	38437	0.623674	17382	0.256187	29966	0.457357	16538	0.255358	29917	0.455718	33681	0.572426	0.396509
DNAH6	36341	0.628052	38782	0.622444	27934	0.423146	0.557881	41187	0.687688	28838	0.455641	40077	0.649125	40947	0.629247	30162	0.475786	27646	0.423979	24398	0.395879	43601	0.642618	38043	0.580632	27650	0.426935	28996	0.441689	23119	0.39292	0.525052
CGNL1	23750	0.410452	26084	0.418643	48608	0.736318	0.521804	46394	0.774628	29646	0.468408	46569	0.754276	49166	0.755551	47723	0.7528	29091	0.44614	36002	0.584164	37230	0.548718	38069	0.581029	33205	0.512708	36195	0.55135	39313	0.668145	0.597555
PPP1R9A	42174	0.72886	47781	0.766876	44216	0.669787	0.721841	45258	0.75566	37150	0.586971	43579	0.705847	39031	0.599803	46935	0.74037	52336	0.802626	48091	0.780318	46657	0.687659	40075	0.611645	44487	0.686909	42652	0.649708	19146	0.325396	0.673229
LRRC37A6P	25467	0.440126	30516	0.489776	22746	0.344558	0.42482	0	0	21621	0.341613	23095	0.374069	21039	0.323314	36540	0.576395	21582	0.330982	34469	0.559289	24257	0.357514	21281	0.324802	20716	0.319869	24385	0.371451	28482	0.484067	0.375855
SLC14A2	21251	0.367264	30284	0.486053	39426	0.597228	0.483515	0	0	21924	0.3464	36752	0.59527	0	0	0	0	0	0	28004	0.454389	36495	0.537886	34164	0.521429	23139	0.357282	36257	0.552294	18517	0.314706	0.342013
XKR9	22462	0.388193	38377	0.615944	25908	0.392456	0.465531	27076	0.45208	25778	0.407293	32059	0.519258	26347	0.404884	33630	0.530492	39449	0.60499	22033	0.357504	41087	0.605565	27337	0.417231	27119	0.418736	24027	0.365997	26735	0.454375	0.462333
SHROOM2	20134	0.34796	30130	0.483581	29270	0.443384	0.424975	35911	0.599596	25906	0.409316	25839	0.418513	40799	0.626973	34036	0.536896	27065	0.415069	25372	0.411683	46001	0.677991	36116	0.551221	26999	0.416883	26450	0.402906	18387	0.312497	0.470298
ZNF578	40738	0.704042	46923	0.753106	33123	0.50175	0.652966	0	0	35047	0.553744	43181	0.699401	45836	0.704378	46830	0.738713	39614	0.607521	32854	0.533085	38152	0.562307	42676	0.651343	46051	0.711059	37202	0.566689	25890	0.440014	0.58181
ADCY10	34258	0.592054	23760	0.381344	39916	0.60465	0.526016	27431	0.458008	37815	0.597478	35209	0.570279	24547	0.377223	26943	0.425009	35972	0.551667	30894	0.501282	40184	0.592256	26148	0.399084	32915	0.50823	37548	0.57196	16869	0.286698	0.494481
ACVR1C	31203	0.539257	46957	0.753651	49684	0.752617	0.681842	47494	0.792994	50405	0.796401	46624	0.755167	37839	0.581485	38153	0.601839	51419	0.788562	45224	0.733798	52601	0.775266	41610	0.635073	36960	0.570687	47606	0.725171	19783	0.336223	0.675879
RHBDL3	20296	0.35076	20737	0.332825	23005	0.348481	0.344022	0	0	34371	0.543063	29800	0.482669	41777	0.642002	31365	0.494763	22770	0.349201	42008	0.681616	29106	0.428982	34196	0.521917	21840	0.337224	25144	0.383012	31717	0.539047	0.429038
MCMDC2	23281	0.402347	21836	0.350464	21513	0.32588	0.359564	33099	0.552645	26006	0.410896	30354	0.491642	22120	0.339926	28564	0.450579	22638	0.347177	31587	0.512526	36108	0.532182	33734	0.514866	25308	0.390773	22506	0.342828	25250	0.429137	0.426258
ADGRL2	40906	0.706946	45421	0.728999	51782	0.784397	0.740114	49345	0.8239	44008	0.695328	53712	0.869971	46472	0.714152	50377	0.794665	43849	0.672469	54190	0.87928	45168	0.665714	55385	0.845314	42111	0.650222	45670	0.69568	30507	0.518483	0.736368
SVEP1	26414	0.456492	39659	0.63652	52981	0.80256	0.631857	33441	0.558355	48294	0.763047	48846	0.791156	53480	0.821846	33506	0.528536	49439	0.758197	34307	0.556661	46206	0.681012	48725	0.743666	57075	0.881277	49805	0.758667	18529	0.31491	0.670194
LINC01140	17365	0.300105	16600	0.266427	18304	0.27727	0.281268	16374	0.273392	24910	0.393579	15809	0.256058	32244	0.495505	20344	0.320914	16749	0.256863	18526	0.3006	15781	0.23259	23347	0.356334	17470	0.269749	21234	0.323452	38957	0.662095	0.332329
ZNF208	19633	0.339301	35833	0.575113	35409	0.536378	0.483598	29049	0.485023	25396	0.401258	36146	0.585455	33336	0.512286	37756	0.595577	30170	0.462687	33695	0.54673	28644	0.422173	25471	0.388752	24989	0.385847	29538	0.449945	28195	0.479189	0.477714
CASR	30776	0.531877	43250	0.694155	36442	0.552026	0.592686	28059	0.468493	0	0	0	0	45892	0.705239	0	0	43163	0.661948	0	0	46777	0.689428	0	0	0	0	47155	0.718301	30467	0.517803	0.369285
AKAP6	33386	0.576984	44436	0.71319	36667	0.555434	0.615203	41549	0.693732	32211	0.508935	46491	0.753013	36035	0.553763	47908	0.755718	40471	0.620664	53630	0.870193	41369	0.609722	46116	0.703846	34025	0.525369	34231	0.521432	40771	0.692925	0.643661
RASAL2	31366	0.542074	46764	0.750554	40207	0.609059	0.633895	44126	0.73676	49485	0.781865	43893	0.710933	41749	0.641572	48236	0.760892	45983	0.705196	49769	0.807545	49274	0.72623	54090	0.825549	42530	0.656692	51441	0.783588	43336	0.736518	0.718335
CDON	40479	0.699566	32072	0.51475	48443	0.733818	0.649378	33333	0.556552	38587	0.609676	43957	0.71197	36953	0.56787	39901	0.629413	52355	0.802917	38895	0.631105	51382	0.757299	46321	0.706975	41482	0.64051	44030	0.670698	27282	0.463672	0.646453
PCDH9	41174	0.711577	47147	0.756701	33970	0.51458	0.660953	41955	0.700511	34510	0.545259	45455	0.736233	33183	0.509935	51987	0.820062	38714	0.593718	37306	0.605322	34476	0.508128	41651	0.635699	34600	0.534247	33481	0.510008	9202	0.156393	0.589225
KCND3	28644	0.495031	36611	0.5876	44603	0.675649	0.586094	36243	0.605139	32115	0.507418	43230	0.700194	43523	0.668833	41446	0.653784	44216	0.678097	40891	0.663492	33266	0.490295	29312	0.447375	31150	0.480977	41556	0.633012	21699	0.368786	0.577046
CHST5	28509	0.492698	19304	0.309826	26119	0.395653	0.399392	0	0	25044	0.395696	27373	0.443359	20834	0.320164	24170	0.381266	42220	0.647486	24211	0.392844	31450	0.463529	31155	0.475504	22081	0.340946	26511	0.403836	26198	0.445249	0.39387
PDE3A	41470	0.716693	41043	0.658733	50674	0.767613	0.714346	34389	0.574184	41904	0.662085	42465	0.687804	38239	0.587632	51485	0.812143	55845	0.85644	59608	0.967191	38336	0.565019	49839	0.760668	40983	0.632805	43515	0.662853	39522	0.671697	0.705571
IGSF9	13548	0.234139	11120	0.178474	8407	0.12735	0.179988	19543	0.326304	10420	0.164636	11451	0.185471	14404	0.221351	8624	0.136038	28912	0.443395	7679	0.124598	9217	0.135846	27494	0.419628	19207	0.296569	12567	0.19143	23913	0.406414	0.239443
FLG	19331	0.334082	35303	0.566607	25833	0.39132	0.43067	34726	0.57981	21385	0.337884	34448	0.557953	36651	0.563229	21095	0.33276	22930	0.351655	25162	0.408275	22469	0.331162	41021	0.626084	51510	0.795349	22563	0.343697	34472	0.58587	0.473716
ZNF462	44117	0.762439	42272	0.678458	50048	0.758131	0.733009	37048	0.61858	44889	0.709248	49887	0.808017	48441	0.74441	51355	0.810092	43800	0.671717	48432	0.785851	46147	0.680143	46302	0.706685	40496	0.625286	48642	0.740952	33972	0.577372	0.711825
ST8SIA5	40149	0.693863	27867	0.44726	43210	0.654548	0.598557	38523	0.643208	42600	0.673081	49431	0.800632	42430	0.652037	41624	0.656592	29786	0.456798	43078	0.698978	48364	0.712818	41927	0.639911	0	0	42801	0.651977	18466	0.313839	0.579703
ADAM12	23127	0.399685	28532	0.457933	37329	0.565462	0.47436	38750	0.646998	47006	0.742696	24802	0.401717	30479	0.468382	38559	0.608244	39589	0.607137	29537	0.479263	45812	0.675205	27817	0.424557	35117	0.54223	40574	0.618054	23231	0.394823	0.535493
LRP4	18120	0.313153	30753	0.49358	28195	0.4271	0.411278	35777	0.597359	28535	0.450854	38051	0.61631	33146	0.509366	46084	0.726946	41107	0.630417	41949	0.680659	30111	0.443794	40071	0.611584	44666	0.689673	37753	0.575082	43800	0.744404	0.567352
IGFN1	27386	0.47329	21343	0.342551	38849	0.588487	0.46811	19747	0.32971	22910	0.361979	36092	0.58458	20868	0.320686	32813	0.517604	22005	0.337469	20694	0.335778	23518	0.346623	35697	0.544826	39052	0.602989	45432	0.692055	34518	0.586652	0.464352
BSN	21019	0.363255	31090	0.498989	27034	0.409513	0.423919	18611	0.310743	26615	0.420518	34830	0.56414	20197	0.310375	31451	0.49612	27782	0.426065	30576	0.496122	41066	0.605256	26316	0.401648	27459	0.423986	19317	0.294251	35532	0.603885	0.441658
FAM124A	18647	0.322261	30282	0.486021	38148	0.577869	0.46205	19492	0.325452	25760	0.407009	23296	0.377324	38604	0.593241	41268	0.650976	31284	0.479772	34241	0.55559	39578	0.583325	24874	0.37964	23440	0.361929	25523	0.388786	8428	0.143238	0.442162
NECTIN3	18013	0.311304	25480	0.408949	35308	0.534848	0.418367	36314	0.606325	30214	0.477382	37386	0.605539	34046	0.523197	33387	0.526659	39692	0.608717	31714	0.514587	24686	0.363837	36934	0.563706	44338	0.684609	36137	0.550466	15518	0.263737	0.502924
RAMP2-AS1	15870	0.274269	21917	0.351764	18254	0.276513	0.300848	9417	0.157233	30228	0.477603	9167	0.148477	27772	0.426782	22483	0.354655	20460	0.313775	11294	0.183255	22709	0.334699	28096	0.428816	27352	0.422333	24620	0.37503	21687	0.368582	0.326252
AFAP1-AS1	16086	0.278001	28368	0.455301	33350	0.505188	0.41283	0	0	22241	0.351409	32752	0.530483	19192	0.29493	33214	0.52393	22335	0.34253	17571	0.285105	36772	0.541968	19689	0.300504	19021	0.293697	19074	0.29055	36805	0.62552	0.374608
RIMBP3	23089	0.399029	25168	0.403942	0	0	0.267657	0	0	0	0	0	0	0	0	17469	0.275562	0	0	0	0	27204	0.400949	0	0	25009	0.386156	24582	0.374452	30467	0.517803	0.183859
ANGPT2	27588	0.476781	44071	0.707332	46140	0.698932	0.627682	39808	0.664663	52467	0.82898	30751	0.498073	34909	0.536459	50014	0.788939	46918	0.719535	32620	0.529288	42522	0.626715	40072	0.6116	45743	0.706303	38852	0.591823	30779	0.523105	0.633902
ITIH5	24956	0.431295	37119	0.595753	40454	0.6128	0.546616	27982	0.467208	55760	0.88101	28440	0.460641	44896	0.689933	46553	0.734344	42977	0.659096	31700	0.51436	38839	0.572433	45143	0.688996	47998	0.741122	38145	0.581053	39972	0.679345	0.620626
WTIP	31746	0.548641	33717	0.541152	42971	0.650928	0.58024	31013	0.517815	38410	0.606879	37391	0.60562	40276	0.618936	40511	0.639035	36304	0.556759	37545	0.6092	41558	0.612507	35799	0.546383	44046	0.6801	38793	0.590924	24462	0.415745	0.582708
CARMN	11248	0.19439	13012	0.20884	23389	0.354298	0.25251	6959	0.116192	12301	0.194356	20572	0.333204	18053	0.277427	17544	0.276745	19662	0.301537	13029	0.211407	9142	0.13474	11959	0.182524	17634	0.272281	15629	0.238073	44913	0.76332	0.270622
ITGA11	21535	0.372172	30306	0.486406	39716	0.601621	0.486733	25964	0.433514	29838	0.471441	42621	0.69033	28590	0.439353	39880	0.629082	27509	0.421878	31671	0.513889	29251	0.431119	35537	0.542384	29860	0.461059	28050	0.427279	30539	0.519026	0.496037
STAB2	29319	0.506697	36172	0.580554	35145	0.532379	0.539877	39861	0.665548	20909	0.330363	22202	0.359605	32994	0.507031	0	0	36369	0.557755	17483	0.283677	33288	0.490619	34598	0.528053	34348	0.530356	21825	0.332455	23454	0.398613	0.440247
CREG2	35335	0.610667	0	0	36299	0.54986	0.386842	0	0	0	0	0	0	36477	0.560555	37799	0.596255	38607	0.592077	35898	0.582476	24861	0.366417	0	0	24190	0.37351	0	0	28266	0.480396	0.314147
DISP3	14245	0.246185	25605	0.410956	17760	0.26903	0.308723	0	0	0	0	26167	0.423826	26367	0.405191	20654	0.325804	26465	0.405868	0	0	28566	0.421023	11354	0.173291	0	0	19279	0.293672	30467	0.517803	0.25951
JAKMIP3	20855	0.36042	36619	0.587728	29595	0.448307	0.465485	34783	0.580762	24874	0.39301	35005	0.566974	41005	0.630138	32054	0.505631	32481	0.498129	32252	0.523317	39167	0.577267	23220	0.354396	25195	0.389028	27566	0.419906	18363	0.312089	0.476474
EDIL3	28203	0.48741	39393	0.632251	48059	0.728001	0.615887	31044	0.518333	41725	0.659256	42998	0.696437	39865	0.61262	57953	0.914172	47327	0.725807	39141	0.635097	43762	0.644991	52079	0.794857	37495	0.578948	49813	0.758789	42108	0.715648	0.673508
DYNC2H1	28519	0.492871	41137	0.660241	45846	0.694479	0.615864	41485	0.692663	41892	0.661895	45021	0.729203	43890	0.674473	44064	0.695082	43026	0.659847	33713	0.547023	52611	0.775413	42548	0.649389	46388	0.716262	40259	0.613256	38500	0.654328	0.661095
COBL	30519	0.527435	18054	0.289763	29927	0.453336	0.423512	37897	0.632756	28999	0.458185	24034	0.389278	21479	0.330075	36813	0.580702	31297	0.479971	40336	0.654486	35554	0.524017	32252	0.492247	39670	0.612532	25925	0.394909	37505	0.637417	0.497141
ELFN2	2730	0.0471804	8925	0.143245	4137	0.0626676	0.0843642	6388	0.106659	2258	0.0356765	17816	0.288565	18338	0.281807	5818	0.0917752	4671	0.0716345	0	0	2215	0.032646	18129	0.276694	21499	0.331959	0	0	30467	0.517803	0.152554
ROR2	19854	0.343121	25386	0.407441	40133	0.607938	0.452833	21375	0.356892	29075	0.459386	38650	0.626012	43438	0.667527	35810	0.56488	42160	0.646566	27470	0.445724	24434	0.360123	32731	0.499557	39650	0.612223	27293	0.415748	29474	0.500926	0.500938
AHNAK2	27417	0.473826	36695	0.588948	43957	0.665864	0.576213	40239	0.671859	32791	0.518099	24549	0.397619	36159	0.555668	34757	0.54827	44059	0.675689	26279	0.426399	42143	0.621129	48887	0.746139	52929	0.81726	39804	0.606325	35356	0.600894	0.594266
B4GALNT1	24565	0.424537	28684	0.460373	28330	0.429145	0.438018	28406	0.474287	17582	0.277796	31251	0.506171	19795	0.304197	28128	0.443701	18213	0.279315	21943	0.356044	34968	0.51538	31464	0.48022	30969	0.478182	30106	0.458597	41416	0.703887	0.439456
ASPA	23526	0.406581	32377	0.519645	44846	0.67933	0.535185	33684	0.562412	33931	0.536111	42198	0.683479	32986	0.506908	49141	0.775168	32638	0.500537	28860	0.468278	31089	0.458209	44199	0.674588	44261	0.68342	33261	0.506657	38063	0.646901	0.573882
PTPRG-AS1	30164	0.5213	19876	0.319006	23324	0.353314	0.397873	26489	0.442279	25742	0.406724	34026	0.551118	21665	0.332934	36813	0.580702	21215	0.325353	21126	0.342788	33215	0.489543	24613	0.375656	27335	0.422071	21157	0.322279	18395	0.312633	0.406513
PKD2L2	27931	0.482709	39758	0.638109	0	0	0.373606	0	0	28593	0.45177	35140	0.569161	26824	0.412214	31893	0.503092	0	0	35719	0.579572	41313	0.608896	28680	0.437729	0	0	27870	0.424537	21266	0.361427	0.364614
MET	37858	0.65427	44958	0.721568	53275	0.807014	0.727617	46933	0.783627	38030	0.600875	26224	0.424749	41902	0.643923	34120	0.538221	48270	0.740269	38726	0.628363	44837	0.660835	49219	0.751206	50549	0.780511	43279	0.659258	39706	0.674825	0.671301
CYP26B1	33505	0.57904	35169	0.564456	34212	0.518246	0.553914	34158	0.570327	51007	0.805912	33208	0.537868	41327	0.635087	35988	0.567688	31811	0.487854	32137	0.521451	39978	0.58922	47248	0.721123	53023	0.818711	38510	0.586613	24865	0.422594	0.595079
WNK2	25313	0.437464	31872	0.51154	16250	0.246156	0.398387	16902	0.282208	16136	0.254949	26036	0.421704	36254	0.557128	26964	0.42534	36545	0.560455	40117	0.650933	32019	0.471916	27980	0.427045	22270	0.343864	17187	0.261805	38556	0.65528	0.433852
SHANK2	33762	0.583482	37002	0.593875	38223	0.579005	0.585454	43684	0.72938	32419	0.512221	44961	0.728231	43901	0.674642	43217	0.681721	36467	0.559258	29261	0.474785	50315	0.741573	37798	0.576893	33460	0.516645	36957	0.562957	31397	0.533609	0.603218
ASAH2	25147	0.434596	38129	0.611964	25290	0.383095	0.476551	36408	0.607894	28666	0.452924	34215	0.554179	26893	0.413274	24466	0.385936	39335	0.603242	36319	0.589307	33993	0.50101	30915	0.471841	26644	0.411401	25363	0.386348	43322	0.73628	0.502886
UNC13A	20300	0.350829	26825	0.430536	38537	0.583761	0.455042	19874	0.331831	25770	0.407167	39998	0.647846	28319	0.435188	36166	0.570496	26450	0.405638	26461	0.429353	53632	0.790461	35104	0.535775	33183	0.512368	32386	0.493328	38136	0.648142	0.504848
SATB2	27460	0.474569	44672	0.716977	34587	0.523926	0.571824	44592	0.74454	46242	0.730625	45777	0.741448	35633	0.547585	47242	0.745212	52943	0.811934	34913	0.566494	34501	0.508497	41298	0.630311	48536	0.749429	46587	0.709648	9186	0.156121	0.623821
FAM83F	40004	0.691357	30778	0.493981	48332	0.732137	0.639158	31058	0.518567	44699	0.706246	43228	0.700162	38985	0.599096	44715	0.705351	49274	0.755667	40140	0.651306	48472	0.71441	45029	0.687256	51545	0.79589	45666	0.695619	29293	0.49785	0.662993
WNT3	18886	0.326392	34461	0.553093	25556	0.387124	0.422203	31119	0.519585	23862	0.37702	22156	0.35886	24735	0.380112	31938	0.503802	24913	0.382066	24765	0.401834	29720	0.438032	23978	0.365965	32740	0.505528	23630	0.35995	32707	0.555873	0.427682
TFAP2A	24037	0.415412	35809	0.574728	36530	0.553359	0.5145	0	0	25591	0.404339	32893	0.532766	35540	0.546156	27603	0.43542	27879	0.427553	25935	0.420818	26838	0.395555	44704	0.682295	40011	0.617797	40793	0.62139	16100	0.273628	0.460081
CCNB3	19659	0.339751	30728	0.493179	22894	0.3468	0.393243	34730	0.579877	33142	0.523645	34814	0.563881	37356	0.574063	33928	0.535193	33539	0.514355	0	0	33164	0.488791	25116	0.383333	28757	0.444028	22546	0.343438	30467	0.517803	0.443209
CDH4	17415	0.30097	34289	0.550332	29244	0.44299	0.431431	24509	0.40922	23559	0.372233	23910	0.387269	36520	0.561216	29355	0.463056	23756	0.364322	30892	0.501249	22613	0.333284	20460	0.312271	40434	0.624328	34662	0.527998	20717	0.352096	0.433522
ENAH	42919	0.741735	45382	0.728373	48844	0.739892	0.736667	43920	0.73332	43441	0.686369	49175	0.796485	52329	0.804158	55316	0.872575	52344	0.802748	46377	0.752507	44782	0.660024	49186	0.750702	50179	0.774798	40879	0.6227	24991	0.424735	0.726075
GALNTL6	20857	0.360455	37231	0.597551	34341	0.5202	0.492735	17158	0.286482	0	0	31201	0.505361	35262	0.541884	24309	0.383459	23585	0.3617	0	0	0	0	27724	0.423138	29809	0.460271	32151	0.489748	30467	0.517803	0.363203
FAM156A	16032	0.277068	19425	0.311768	20407	0.309127	0.299321	0	0	19691	0.311118	18058	0.292485	15565	0.239193	11815	0.186374	19121	0.29324	9933	0.161172	18062	0.266209	17145	0.261676	14646	0.226144	15709	0.239291	32946	0.559935	0.26232
SGIP1	43261	0.747645	32726	0.525246	49220	0.745588	0.672827	47188	0.787885	50639	0.800098	47741	0.773259	36436	0.559925	49968	0.788213	39183	0.600911	35992	0.584001	57605	0.849018	36030	0.549908	48201	0.744256	46279	0.704957	11114	0.188888	0.66332
TTC3P1	22006	0.380312	27623	0.443344	17674	0.267727	0.363794	26585	0.443882	18563	0.293296	28568	0.462715	29983	0.460759	25779	0.406647	27574	0.422875	28451	0.461642	32665	0.481437	23355	0.356456	19686	0.303965	17018	0.259231	29403	0.49972	0.396267
SGO1-AS1	12168	0.21029	10351	0.166132	12483	0.189093	0.188505	0	0	0	0	0	0	0	0	0	0	0	0	0	0	24331	0.358605	0	0	0	0	0	0	30467	0.517803	0.0961282
MUC6	25297	0.437188	29247	0.469409	16819	0.254775	0.387124	32905	0.549406	11970	0.189126	25571	0.414172	28830	0.443041	26980	0.425592	36607	0.561405	20176	0.327373	13375	0.197129	29255	0.446505	28529	0.440507	27852	0.424263	7018	0.119275	0.379944
SYT1	21159	0.365674	39888	0.640195	27234	0.412543	0.472804	26133	0.436335	26279	0.415209	42911	0.695028	29472	0.452907	41273	0.651055	40963	0.628209	36906	0.598832	33575	0.494849	38088	0.581319	40549	0.626104	27024	0.41165	27402	0.465712	0.525041
SLIT3	23634	0.408448	29970	0.481013	40222	0.609286	0.499582	25477	0.425382	40829	0.6451	47804	0.774279	38631	0.593656	37127	0.585655	38756	0.594362	47239	0.766494	31681	0.466934	43467	0.663416	52899	0.816796	37404	0.569766	51231	0.870698	0.618086
ARNT2	20974	0.362477	33796	0.54242	38679	0.585912	0.496936	25251	0.421609	24564	0.388112	35991	0.582945	28840	0.443195	41032	0.647254	31048	0.476153	31515	0.511358	36855	0.543191	27356	0.417521	33917	0.523701	35925	0.547237	16812	0.285729	0.485254
DRP2	21933	0.379051	31351	0.503178	22090	0.334621	0.405616	0	0	22651	0.357887	36356	0.588856	26621	0.409094	31542	0.497555	41476	0.636076	20550	0.333442	45245	0.666848	41636	0.63547	38115	0.588521	37226	0.567055	22672	0.385323	0.458865
ZNF541	12551	0.216909	16226	0.260424	13503	0.204544	0.227293	12822	0.214085	28996	0.458138	19323	0.312974	25148	0.386458	14557	0.229627	17586	0.269699	13819	0.224225	26932	0.39694	17100	0.260989	14092	0.21759	14403	0.219397	10444	0.177501	0.269967
SEZ6L	22852	0.394933	28839	0.462861	0	0	0.285931	0	0	27442	0.433585	44722	0.72436	25874	0.397615	42090	0.663943	30179	0.462826	31827	0.516421	37208	0.548394	40985	0.625534	26388	0.407449	31028	0.472642	33925	0.576573	0.445809
KIAA1549	25999	0.44932	35428	0.568613	37420	0.566841	0.528258	27473	0.458709	36758	0.580778	41982	0.679981	44222	0.679575	39606	0.624759	38815	0.595267	34578	0.561058	46328	0.68281	35932	0.548413	44205	0.682555	30939	0.471286	17228	0.292799	0.562851
CLCNKA	7911	0.136719	19943	0.320082	29081	0.440521	0.299107	7788	0.130034	20512	0.32409	27012	0.437512	11104	0.170639	26504	0.418084	10373	0.15908	21215	0.344232	38885	0.573111	26090	0.398199	10441	0.161216	21530	0.327961	33641	0.571747	0.327549
LIFR	41436	0.716105	57577	0.9241	51980	0.787397	0.809201	47619	0.795081	59922	0.94677	55255	0.894963	57926	0.89017	56873	0.897135	53996	0.828083	52203	0.847039	42989	0.633598	56392	0.860684	56837	0.877602	49347	0.751691	39625	0.673448	0.821591
RAB3B	26773	0.462696	42565	0.683161	38483	0.582943	0.576267	44159	0.73731	0	0	45139	0.731114	31201	0.479477	33623	0.530381	40959	0.628148	0	0	39343	0.579861	43739	0.667567	43081	0.6652	0	0	30467	0.517803	0.484377
RBMS3	31726	0.548295	42218	0.677591	47178	0.714656	0.646847	36742	0.613471	51086	0.807161	45474	0.73654	47851	0.735343	51187	0.807442	47394	0.726835	40013	0.649245	40173	0.592094	50360	0.76862	51807	0.799935	47682	0.726328	23361	0.397033	0.686706
ABCC11	33703	0.582462	0	0	0	0	0.194154	40209	0.671358	37230	0.588235	35555	0.575883	0	0	35431	0.558901	0	0	0	0	23184	0.3417	0	0	24635	0.380381	0	0	30467	0.517803	0.281115
FHAD1	29719	0.51361	31928	0.512439	25733	0.389805	0.471951	0	0	32260	0.509709	28708	0.464982	34216	0.525809	24879	0.39245	29192	0.447689	0	0	20806	0.306652	17743	0.270803	17762	0.274257	19490	0.296886	30467	0.517803	0.361526
TACR1	22429	0.387622	0	0	37516	0.568295	0.318639	0	0	29150	0.460571	21908	0.354843	32236	0.495382	23841	0.376077	24189	0.370963	19156	0.310823	21852	0.322068	37358	0.570177	25340	0.391267	27860	0.424385	13509	0.229593	0.350804
SLC12A1	22404	0.38719	0	0	40751	0.617299	0.33483	37965	0.633891	0	0	24239	0.392598	0	0	26037	0.410717	0	0	0	0	27479	0.405002	0	0	0	0	0	0	30467	0.517803	0.2243
OTP	16241	0.28068	0	0	0	0	0.0935601	0	0	0	0	0	0	0	0	0	0	0	0	0	0	0	0	0	0	0	0	0	0	30467	0.517803	0.0532322
BRSK2	15826	0.273508	29397	0.471817	30804	0.466621	0.403982	12701	0.212065	20099	0.317565	31407	0.508698	31831	0.489158	29787	0.469871	25726	0.394534	19333	0.313695	30613	0.451193	29405	0.448794	28665	0.442607	21497	0.327459	29640	0.503748	0.406089
ITGA2	40260	0.695781	40958	0.657368	38910	0.589411	0.64752	28916	0.482802	34110	0.538939	38556	0.62449	48638	0.747437	48321	0.762233	38454	0.589731	31969	0.518725	34886	0.514171	46531	0.71018	50569	0.78082	40226	0.612753	37978	0.645456	0.631353
CROCC2	6209	0.107305	13398	0.215035	24134	0.365584	0.229308	15943	0.266196	13115	0.207217	8890	0.143991	8464	0.130069	13645	0.215241	0	0	0	0	25578	0.376984	10200	0.155678	16581	0.256022	21068	0.320924	30467	0.517803	0.218537
DLK1	20219	0.349429	38621	0.61986	28532	0.432205	0.467165	37859	0.632121	21411	0.338295	41675	0.675008	39609	0.608686	34504	0.544279	36841	0.564994	27211	0.441522	49652	0.731802	30457	0.46485	22573	0.348542	21521	0.327824	38301	0.650946	0.515357
LCA5L	19966	0.345056	15254	0.244824	14740	0.223283	0.271054	16090	0.26865	15562	0.24588	20578	0.333301	21720	0.333779	18501	0.291841	19230	0.294912	13474	0.218627	29778	0.438886	17681	0.269857	16464	0.254215	16831	0.256383	28399	0.482656	0.300143
SHD	1056	0.01825	1438	0.0230796	0	0	0.0137765	6631	0.110716	0	0	0	0	0	0	9125	0.143941	19735	0.302656	14077	0.228411	2191	0.0322923	0	0	0	0	0	0	37969	0.645303	0.10031
PDZRN3	21767	0.376182	22714	0.364556	36745	0.556616	0.432451	22708	0.379149	35062	0.553981	42352	0.685973	49975	0.767984	38789	0.611872	46572	0.714229	46177	0.749262	36376	0.536132	40823	0.623062	29818	0.46041	30375	0.462695	42136	0.716124	0.570548
LGSN	38499	0.665347	34240	0.549546	28479	0.431402	0.548765	37830	0.631637	0	0	0	0	26931	0.413858	0	0	0	0	0	0	0	0	0	0	0	0	0	0	30467	0.517803	0.213973
RBFADN	20280	0.350483	17437	0.279861	19702	0.298447	0.309597	26969	0.450294	16014	0.253022	21938	0.355329	16643	0.255759	17462	0.275452	20463	0.313821	22431	0.363962	26823	0.395334	26084	0.398107	18706	0.288833	22797	0.347261	16702	0.283859	0.327322
SMOC1	18943	0.327377	37778	0.60633	40099	0.607423	0.51371	41227	0.688356	31463	0.497116	38658	0.626142	37757	0.580225	42147	0.664842	31801	0.487701	23059	0.374152	42603	0.627909	36329	0.554472	37746	0.582824	40379	0.615083	38092	0.647394	0.565823
CHRM5	35728	0.617458	40204	0.645267	32605	0.493903	0.585543	33184	0.554064	36369	0.574631	0	0	30069	0.462081	42243	0.666356	31018	0.475692	28987	0.470339	27897	0.411163	39751	0.6067	28642	0.442252	40996	0.624482	16480	0.280086	0.488298
ABCA8	27492	0.475122	43080	0.691426	44222	0.669878	0.612142	45940	0.767047	45191	0.714019	51348	0.831681	50798	0.780631	51760	0.816481	43406	0.665675	45499	0.738261	42382	0.624652	55771	0.851206	43859	0.677213	45321	0.690364	41775	0.709988	0.713576
ANKRD20A11P	5061	0.0874652	11892	0.190864	0	0	0.0927766	0	0	20890	0.330063	14881	0.241027	23575	0.362285	18747	0.295722	20371	0.31241	0	0	5587	0.0823446	22014	0.335989	18284	0.282317	9076	0.138252	30467	0.517803	0.21177
SH3TC2	44301	0.765619	33428	0.536513	34930	0.529122	0.610418	32264	0.538703	34672	0.547819	43552	0.70541	51217	0.78707	51237	0.808231	36616	0.561543	45433	0.73719	47678	0.702707	45337	0.691957	36570	0.564666	40420	0.615708	19540	0.332093	0.62829
CHD5	22786	0.393792	33197	0.532806	21861	0.331152	0.41925	18527	0.30934	20032	0.316506	38369	0.621461	23139	0.355585	35312	0.557024	24757	0.379674	34423	0.558543	52200	0.769355	26660	0.406899	22616	0.349206	20289	0.309057	6530	0.110981	0.420092
A2ML1	29838	0.515666	28755	0.461513	28165	0.426645	0.467941	31040	0.518266	34641	0.547329	17853	0.289164	20676	0.317735	25100	0.395937	33965	0.520888	26184	0.424858	20755	0.3059	49970	0.762668	48662	0.751374	17769	0.270671	25675	0.43636	0.462998
PHEX	25225	0.435944	44442	0.713286	29664	0.449352	0.532861	0	0	42054	0.664455	28244	0.457467	30454	0.467997	44651	0.704341	45077	0.691301	0	0	30469	0.449071	36442	0.556197	44370	0.685103	43270	0.659121	30467	0.517803	0.496763
LRRC49	22819	0.394363	33839	0.54311	32571	0.493388	0.476953	25843	0.431493	31210	0.493119	40346	0.653482	32207	0.494936	36413	0.574392	39754	0.609668	43052	0.698556	45203	0.666229	37767	0.576419	43357	0.669461	34431	0.524479	22993	0.390778	0.547592
ENPP3	23804	0.411386	38108	0.611626	46223	0.700189	0.5744	28605	0.47761	34003	0.537249	42625	0.690395	28451	0.437217	38708	0.610594	47171	0.723415	28545	0.463167	34677	0.511091	48548	0.740965	37207	0.574501	28142	0.42868	33571	0.570557	0.565909
GOLGA6L5P	30058	0.519468	45433	0.729191	49179	0.744967	0.664542	46216	0.771656	46230	0.730436	44277	0.717153	39921	0.61348	47390	0.747547	44388	0.680735	40185	0.652036	39502	0.582205	37241	0.568391	41611	0.642502	43887	0.66852	24116	0.409864	0.651877
RAPGEF4	24262	0.419301	40300	0.646808	33867	0.51302	0.526376	46245	0.77214	43809	0.692184	50633	0.8201	33780	0.519109	51452	0.811623	31584	0.484373	43759	0.710028	36621	0.539743	45282	0.691117	48100	0.742697	37485	0.571	23800	0.404494	0.622516
MOBP	24241	0.418938	25419	0.40797	26935	0.408013	0.411641	24362	0.406766	26259	0.414893	41216	0.667574	26258	0.403516	58749	0.926728	42075	0.645263	40702	0.660425	31079	0.458061	26800	0.409035	27099	0.418427	43234	0.658573	18317	0.311307	0.507699
POU4F1	24100	0.416501	0	0	0	0	0.138834	0	0	0	0	0	0	0	0	42882	0.676436	0	0	0	0	0	0	0	0	41849	0.646177	0	0	30467	0.517803	0.150461
LINC00900	12810	0.221385	18259	0.293054	17736	0.268666	0.261035	0	0	18027	0.284827	28487	0.461403	31406	0.482627	21361	0.336956	15540	0.238322	15118	0.245303	18192	0.268125	25453	0.388477	16840	0.260021	26946	0.410462	21835	0.371097	0.302048
MYOM3	26037	0.449977	0	0	25853	0.391623	0.280533	19038	0.317872	23479	0.370969	28691	0.464707	28805	0.442657	29208	0.460738	30170	0.462687	40529	0.657618	14734	0.217159	32921	0.502457	16526	0.255173	29991	0.456846	30467	0.517803	0.397886
TRHDE-AS1	31504	0.544458	23469	0.376673	32580	0.493524	0.471552	20390	0.340446	42090	0.665023	28398	0.459961	28083	0.431561	32944	0.519671	32543	0.49908	21675	0.351696	23121	0.340771	38661	0.590064	21954	0.338985	22099	0.336629	20051	0.340777	0.441955
SYT5	32977	0.569915	42071	0.675232	0	0	0.415049	0	0	0	0	46147	0.747441	0	0	42358	0.66817	36674	0.562433	0	0	55098	0.812068	0	0	44903	0.693333	27946	0.425695	30467	0.517803	0.378139
USHBP1	11549	0.199592	15905	0.255272	14926	0.2261	0.226988	16522	0.275863	21520	0.340017	11384	0.184386	16888	0.259524	24657	0.388948	13172	0.202006	16579	0.269009	15375	0.226606	20512	0.313065	23883	0.36877	22427	0.341625	38466	0.65375	0.300302
MUC19	21076	0.36424	0	0	34970	0.529728	0.297989	0	0	0	0	0	0	0	0	25009	0.394501	0	0	0	0	35929	0.529544	35822	0.546734	22752	0.351306	0	0	30467	0.517803	0.21559
LINC00639	28854	0.498661	27107	0.435062	16529	0.250382	0.394702	0	0	21310	0.336699	31949	0.517477	29556	0.454198	31809	0.501767	19562	0.300003	20973	0.340305	18017	0.265546	33392	0.509646	18009	0.278071	16976	0.258591	35300	0.599942	0.369757
ISM2	8046	0.139053	12855	0.20632	9277	0.140529	0.161967	0	0	8624	0.136259	0	0	9722	0.149401	9052	0.14279	7575	0.11617	0	0	26882	0.396203	0	0	0	0	7285	0.110971	30467	0.517803	0.137033
ARHGEF26	34355	0.59373	40607	0.651735	37799	0.572582	0.606016	50590	0.844687	48583	0.767613	41805	0.677114	40519	0.62267	49600	0.782408	47149	0.723078	37051	0.601184	34999	0.515837	46578	0.710897	42340	0.653758	47303	0.720555	18238	0.309964	0.649854
SLC52A1	10617	0.183485	27691	0.444436	14315	0.216845	0.281588	0	0	0	0	0	0	30732	0.47227	0	0	29575	0.453563	0	0	16230	0.239208	26890	0.410409	17207	0.265688	12090	0.184164	30467	0.517803	0.225858
ELAVL3	21051	0.363808	0	0	23045	0.349087	0.237632	0	0	0	0	38003	0.615533	22165	0.340617	39687	0.626037	28241	0.433104	22088	0.358397	40104	0.591077	0	0	0	0	36109	0.55004	27712	0.47098	0.313245
XKR7	30731	0.531099	19865	0.31883	0	0	0.28331	0	0	0	0	34430	0.557661	0	0	27423	0.43258	0	0	0	0	44964	0.662707	0	0	0	0	0	0	30467	0.517803	0.201379
CLEC18C	16846	0.291136	0	0	14597	0.221116	0.170751	0	0	0	0	0	0	0	0	5196	0.0819636	0	0	0	0	0	0	0	0	0	0	0	0	30467	0.517803	0.0741346
UMODL1	31436	0.543283	35148	0.564119	19190	0.290692	0.466031	17887	0.298654	0	0	33834	0.548008	0	0	33594	0.529924	35368	0.542404	0	0	25561	0.376734	0	0	0	0	34987	0.532948	30467	0.517803	0.316305
LINC00484	6755	0.116741	14462	0.232112	0	0	0.116285	0	0	9507	0.150211	19887	0.322109	20606	0.31666	7701	0.121478	4458	0.0683679	6927	0.112397	8034	0.11841	0	0	7029	0.108533	6317	0.0962253	17817	0.302809	0.137737
COL10A1	30119	0.520523	29544	0.474176	39316	0.595562	0.530087	0	0	37567	0.59356	0	0	0	0	26000	0.410133	0	0	0	0	25479	0.375525	32036	0.48895	27700	0.427707	24747	0.376965	30467	0.517803	0.318727
NYAP1	11602	0.200508	14848	0.238308	15563	0.235749	0.224855	14124	0.235824	17156	0.271065	29618	0.479721	21161	0.325189	25560	0.403193	19138	0.293501	14478	0.234918	41968	0.61855	21589	0.329502	16325	0.252069	23154	0.352699	6352	0.107956	0.30525
SRCIN1	26917	0.465185	31613	0.507383	38864	0.588715	0.520428	33642	0.561711	40594	0.641387	39115	0.633544	32367	0.497395	38597	0.608843	26387	0.404671	24498	0.397501	43027	0.634158	28431	0.433929	35210	0.543666	38558	0.587345	28336	0.481585	0.532468
NIPAL1	27464	0.474638	44255	0.710285	36136	0.547391	0.577438	44503	0.743054	36726	0.580272	42492	0.688241	47206	0.725431	40572	0.639997	49381	0.757308	42883	0.695814	38674	0.570001	52162	0.796123	52431	0.80957	34423	0.524357	42676	0.725301	0.665852
SRD5A3-AS1	12058	0.208389	6250	0.100311	6779	0.102689	0.13713	3426	0.057203	10260	0.162108	4776	0.0773567	6838	0.105082	12655	0.199625	4724	0.0724473	6795	0.110255	13311	0.196186	6132	0.0935897	5799	0.0895405	10218	0.155648	13585	0.230884	0.130754
ITGA8	28913	0.49968	44024	0.706577	37917	0.574369	0.593542	36879	0.615758	36963	0.584017	53192	0.861548	54964	0.844651	47748	0.753194	36217	0.555424	36066	0.585202	40742	0.60048	36233	0.553007	50460	0.779137	40540	0.617536	29431	0.500195	0.642052
PSD3	35115	0.606864	43650	0.700575	49606	0.751435	0.686291	45081	0.752705	36768	0.580936	53111	0.860236	43777	0.672737	48461	0.764441	40352	0.618839	51931	0.842625	42374	0.624534	47668	0.727534	50426	0.778612	39132	0.596088	36659	0.623039	0.70008
GNAS-AS1	18883	0.32634	0	0	0	0	0.10878	0	0	0	0	0	0	0	0	0	0	0	0	0	0	22650	0.33383	0	0	21981	0.339402	18949	0.288646	30467	0.517803	0.120401
PKP4-AS1	23494	0.406028	26032	0.417809	36968	0.559994	0.461277	32537	0.543261	27301	0.431357	23142	0.37483	23749	0.364959	35024	0.552481	22356	0.342852	22367	0.362924	27265	0.401848	25385	0.387439	24972	0.385585	27408	0.417499	8892	0.151124	0.406666
MIR181A1HG	9794	0.169262	0	0	0	0	0.0564206	0	0	0	0	0	0	0	0	0	0	0	0	0	0	0	0	0	0	0	0	0	0	30467	0.517803	0.0458043
LAMA3	32991	0.570157	41224	0.661638	42888	0.649671	0.627155	37975	0.634058	36975	0.584206	36644	0.593521	39881	0.612866	41985	0.662287	43709	0.670322	32690	0.530423	42946	0.632964	48743	0.743941	51102	0.789049	43658	0.665032	43888	0.7459	0.649736
CHRNB2	25989	0.449147	0	0	19360	0.293267	0.247471	0	0	0	0	31288	0.50677	0	0	25364	0.400101	20046	0.307426	0	0	28194	0.41554	24837	0.379075	16550	0.255543	0	0	30467	0.517803	0.234978
C2orf16	22505	0.388936	35794	0.574487	34796	0.527092	0.496838	35668	0.595539	33663	0.531877	31905	0.516764	34575	0.531326	29248	0.461369	36242	0.555808	25501	0.413776	37180	0.547982	32681	0.498794	22864	0.353036	23874	0.363667	23853	0.405394	0.48439
PROM1	34421	0.594871	22785	0.365695	34938	0.529243	0.496603	25579	0.427085	21649	0.342055	0	0	42383	0.651315	35795	0.564643	45670	0.700396	30102	0.488431	23384	0.344648	37270	0.568834	31358	0.484189	24646	0.375427	31352	0.532844	0.464645
LCTL	27960	0.48321	30465	0.488958	0	0	0.324056	0	0	15751	0.248866	0	0	0	0	33093	0.522021	15896	0.243781	0	0	32631	0.480936	0	0	25614	0.395497	0	0	30467	0.517803	0.225405
DTNA	26060	0.450374	36096	0.579334	41881	0.634416	0.554708	40295	0.672794	31545	0.498412	30839	0.499498	50867	0.781691	54860	0.865382	46881	0.718968	48638	0.789194	34926	0.514761	32833	0.501114	35834	0.553301	34624	0.527419	47261	0.803226	0.625992
MMEL1	3618	0.062527	5722	0.0918371	9582	0.145149	0.0998376	0	0	5697	0.0900128	4969	0.0804827	11177	0.171761	18131	0.286005	6965	0.106815	0	0	5801	0.0854987	10310	0.157357	5472	0.0844914	5518	0.0840544	30467	0.517803	0.13092
CACNG8	17696	0.305826	0	0	20300	0.307506	0.204444	0	0	25600	0.404481	0	0	26511	0.407404	32367	0.510569	34055	0.522268	25516	0.414019	23619	0.348111	33780	0.515568	38754	0.598388	35536	0.541311	5583	0.094886	0.331356
OSBPL6	34065	0.588718	32532	0.522133	43663	0.66141	0.590754	34333	0.573249	35009	0.553143	43841	0.710091	33306	0.511825	44295	0.698725	38652	0.592768	33475	0.543161	41894	0.617459	49428	0.754396	50271	0.776218	44152	0.672557	22908	0.389334	0.611012
DCLK2	18531	0.320256	25398	0.407633	28868	0.437295	0.388395	24350	0.406565	28695	0.453382	29068	0.470813	29054	0.446483	42794	0.675048	31416	0.481796	39837	0.64639	45034	0.663739	33587	0.512622	40911	0.631694	29543	0.450021	24021	0.40825	0.494132
GRID2IP	10572	0.182707	23945	0.384313	19626	0.297296	0.288105	0	0	0	0	20377	0.330045	25046	0.384891	15188	0.239581	22861	0.350597	0	0	12510	0.18438	14378	0.219444	10302	0.15907	17025	0.259338	30467	0.517803	0.233964
CATSPERB	35634	0.615834	41485	0.665827	29370	0.444899	0.57552	38824	0.648233	28153	0.444818	30560	0.494979	41936	0.644445	0	0	35525	0.544812	26610	0.43177	26934	0.39697	29881	0.456059	28176	0.435057	34678	0.528242	20279	0.344652	0.473106
SCUBE3	23540	0.406823	25943	0.41638	31723	0.480542	0.434582	23980	0.400387	26639	0.420897	43890	0.710884	46076	0.708066	40912	0.645361	43708	0.670306	41965	0.680918	29929	0.441112	28264	0.43138	44391	0.685427	53460	0.814343	35911	0.610326	0.56821
PLCH1	37328	0.64511	39996	0.641929	41824	0.633553	0.640197	37365	0.623873	25934	0.409758	0	0	41251	0.633919	37735	0.595246	42357	0.649587	27177	0.44097	30355	0.447391	38074	0.581105	27158	0.419338	33369	0.508302	31176	0.529853	0.517329
PMP2	22434	0.387709	25082	0.402562	39103	0.592335	0.460869	23676	0.395312	26727	0.422288	40664	0.658633	27945	0.429441	56706	0.894501	28977	0.444392	26945	0.437206	44874	0.66138	45152	0.689133	29021	0.448104	33377	0.508424	23921	0.40655	0.518531
ZNF471	30118	0.520505	34460	0.553077	39559	0.599243	0.557608	38482	0.642523	35347	0.558484	41523	0.672546	38217	0.587294	47907	0.755702	43079	0.66066	33904	0.550122	49895	0.735383	40022	0.610836	37115	0.573081	45725	0.696518	17190	0.292153	0.600542
STRA6	11374	0.196568	7598	0.121947	23143	0.350572	0.223029	0	0	22512	0.35569	22376	0.362423	12032	0.1849	21143	0.333517	8133	0.124728	5554	0.0901184	14791	0.217999	19452	0.296886	6908	0.106664	17598	0.268066	37688	0.640528	0.243374
ARHGAP20	36469	0.630265	43786	0.702757	45223	0.685041	0.672688	40425	0.674965	41903	0.662069	42746	0.692355	33785	0.519186	35004	0.552166	36394	0.558139	26601	0.431624	46967	0.692228	42077	0.642201	45293	0.699355	43644	0.664818	19612	0.333316	0.609366
TMEM130	8069	0.13945	9293	0.149151	18323	0.277558	0.18872	0	0	8678	0.137113	30995	0.502025	9144	0.140519	24686	0.389406	15689	0.240607	11688	0.189648	33432	0.492741	23866	0.364255	12752	0.1969	9593	0.146128	33224	0.564659	0.262011
CCDC40	24183	0.417935	26087	0.418692	19978	0.302628	0.379752	25232	0.421292	24046	0.379928	20800	0.336897	17469	0.268452	26844	0.423447	20427	0.313269	27201	0.44136	31963	0.47109	14412	0.219963	16825	0.259789	17050	0.259718	26592	0.451945	0.359094
FCAMR	22038	0.380865	9443	0.151558	35744	0.541453	0.357959	13384	0.223469	0	0	0	0	0	0	0	0	22734	0.348649	0	0	0	0	0	0	0	0	0	0	30467	0.517803	0.144253
MUC4	24033	0.415343	11594	0.186082	26763	0.405408	0.335611	24103	0.402441	24260	0.383309	23385	0.378766	9938	0.152721	11847	0.186879	35543	0.545088	19610	0.318189	25492	0.375717	21218	0.32384	22419	0.346165	12721	0.193776	22619	0.384422	0.33321
TMEM184A	20545	0.355063	14540	0.233364	17826	0.27003	0.286152	24442	0.408101	21369	0.337631	19269	0.312099	36027	0.55364	24612	0.388239	32029	0.491197	18032	0.292585	23467	0.345871	36550	0.557845	29057	0.44866	16023	0.244074	12963	0.220313	0.363914
NUTM2B	31017	0.536042	26749	0.429317	22826	0.34577	0.437043	22748	0.379817	26731	0.422351	30708	0.497376	32394	0.49781	23657	0.373174	35530	0.544889	21964	0.356385	34224	0.504414	23422	0.357479	24713	0.381585	23121	0.352197	34630	0.588555	0.437811
EGFR	25693	0.444032	37034	0.594389	46462	0.70381	0.580743	47032	0.78528	49929	0.78888	44289	0.717347	50152	0.770704	46018	0.725905	52571	0.806229	33359	0.541279	35347	0.520966	53898	0.822619	54603	0.843107	44741	0.681529	9846	0.167338	0.660894
SMAD6	19057	0.329347	24584	0.394569	28811	0.436431	0.386782	28265	0.471933	41609	0.657424	36986	0.599061	33509	0.514945	40192	0.634003	28142	0.431586	37165	0.603034	39919	0.588351	35332	0.539255	38462	0.593879	44250	0.674049	20619	0.350431	0.52122
MAP2	27361	0.472858	45589	0.731695	37121	0.562312	0.588955	32377	0.54059	36292	0.573415	48572	0.786718	33221	0.510519	47467	0.748762	37171	0.570055	37892	0.61483	47917	0.70623	44591	0.680571	46158	0.712711	51380	0.782659	37806	0.642533	0.642431
LCA5	29961	0.517792	42540	0.682759	43297	0.655866	0.618806	39226	0.654946	36861	0.582405	41365	0.669987	37096	0.570067	48673	0.767786	42985	0.659218	32727	0.531024	40939	0.603384	45683	0.697237	42251	0.652384	44632	0.679868	23879	0.405836	0.622037
GPR37L1	32410	0.560116	0	0	22361	0.338726	0.299614	35302	0.589428	20477	0.323537	35853	0.580709	21942	0.337191	44957	0.709168	24165	0.370595	21660	0.351452	23739	0.34988	37921	0.57877	34051	0.52577	22078	0.336309	32426	0.551097	0.433517
CFAP46	28097	0.485578	16472	0.264373	25196	0.381671	0.377207	14382	0.240132	15467	0.244379	30188	0.488954	29864	0.458931	23000	0.36281	20121	0.308576	17162	0.278468	26881	0.396189	25725	0.392628	26382	0.407356	19693	0.299979	27755	0.471711	0.365449
HSPA12A	26397	0.456198	30272	0.48586	38972	0.590351	0.510803	30453	0.508465	50971	0.805344	42303	0.68518	36175	0.555914	41522	0.654983	35608	0.546085	39072	0.633977	40919	0.603089	44773	0.683349	47581	0.734683	41559	0.633058	37459	0.636636	0.614211
OPHN1	27184	0.469799	36576	0.587038	39539	0.59894	0.551926	42650	0.712115	37601	0.594097	39698	0.642987	37777	0.580533	52281	0.824699	37505	0.575177	41493	0.67326	37358	0.550605	44267	0.675626	43074	0.665092	37829	0.57624	11849	0.20138	0.595173
GHR	36936	0.638335	30929	0.496405	39588	0.599682	0.578141	41806	0.698023	54706	0.864357	45214	0.732329	34542	0.530819	37579	0.592785	36967	0.566926	38356	0.622359	31672	0.466801	46124	0.703968	48183	0.743978	33422	0.509109	40532	0.688863	0.630316
LIMCH1	37540	0.648774	54457	0.874025	42808	0.648459	0.723752	46231	0.771906	47092	0.744055	48773	0.789974	38952	0.598589	51822	0.817459	35151	0.539076	53168	0.862697	40319	0.594246	44095	0.673001	36006	0.555957	50941	0.775972	41237	0.700845	0.706336
RALGAPA1P1	28560	0.49358	41281	0.662553	45002	0.681694	0.612609	30996	0.517532	35396	0.559258	30563	0.495028	31591	0.48547	44476	0.701581	38040	0.583382	33326	0.540743	47453	0.699391	37021	0.565034	35151	0.542755	33831	0.515339	22480	0.38206	0.561693
NUTM2A	17064	0.294903	28543	0.45811	23332	0.353435	0.368816	14252	0.237962	18000	0.284401	15024	0.243343	23954	0.36811	19938	0.314509	19909	0.305325	22076	0.358202	22417	0.330395	16979	0.259142	18226	0.281422	15617	0.23789	2695	0.045803	0.29153
NACAD	4196	0.0725161	8824	0.141624	23320	0.353253	0.189131	5020	0.0838175	11515	0.181937	23571	0.381778	15459	0.237564	21695	0.342225	14179	0.217449	15030	0.243875	31940	0.470751	19348	0.295299	23606	0.364493	10893	0.16593	42409	0.720763	0.284885
PDZD7	12883	0.222647	15151	0.243171	16481	0.249655	0.238491	0	0	17935	0.283374	26876	0.435309	18952	0.291242	23762	0.37483	20347	0.312042	18232	0.29583	37766	0.556618	26657	0.406853	30866	0.476592	26152	0.398367	24742	0.420503	0.331136
PAH	25106	0.433887	0	0	42223	0.639597	0.357828	48737	0.813748	0	0	32089	0.519744	0	0	32808	0.517525	0	0	0	0	48364	0.712818	36485	0.556853	0	0	30587	0.465924	30467	0.517803	0.345193
SMIM10L2A	23370	0.403885	32039	0.51422	40437	0.612543	0.510216	30701	0.512606	28170	0.445087	43103	0.698137	36245	0.55699	39182	0.618071	29925	0.45893	30907	0.501493	34404	0.507067	33277	0.507891	30112	0.46495	30116	0.45875	24782	0.421183	0.51212
STKLD1	18326	0.316714	22107	0.354813	18535	0.28077	0.317432	23961	0.40007	19482	0.307816	21929	0.355183	16364	0.251471	25057	0.395258	17890	0.274361	17185	0.278841	23458	0.345738	19700	0.300672	19572	0.302205	17270	0.26307	28733	0.488333	0.327688
CELF3	34751	0.600574	0	0	26080	0.395062	0.331878	0	0	0	0	44314	0.717752	0	0	40243	0.634808	32826	0.50342	0	0	56901	0.838642	0	0	0	0	23564	0.358945	30467	0.517803	0.304467
ST8SIA1	30679	0.530201	41257	0.662167	45074	0.682784	0.625051	30813	0.514476	31492	0.497575	39037	0.632281	42625	0.655034	43363	0.684024	46417	0.711852	30849	0.500552	38352	0.565255	32650	0.498321	34767	0.536826	45467	0.692588	35019	0.595166	0.597273
LPO	22287	0.385168	10182	0.163419	0	0	0.182863	0	0	0	0	0	0	0	0	24774	0.390794	0	0	0	0	0	0	25289	0.385974	0	0	0	0	30467	0.517803	0.122877
DIRC3	16181	0.279643	19726	0.316599	21909	0.331879	0.309374	0	0	33613	0.531087	32023	0.518675	24784	0.380865	28668	0.452219	23345	0.358019	23815	0.386419	24846	0.366196	20704	0.315995	33593	0.518699	33414	0.508987	16969	0.288397	0.370245
GPR137C	35939	0.621105	32966	0.529098	31481	0.476876	0.54236	32343	0.540022	39828	0.629284	43690	0.707645	39290	0.603783	43268	0.682525	32195	0.493743	30886	0.501152	36284	0.534776	31095	0.474588	44320	0.684331	43743	0.666326	20826	0.353949	0.566614
PEG3	32708	0.565266	49411	0.793038	39834	0.603408	0.653904	49968	0.834302	51104	0.807445	59788	0.968384	44212	0.679422	48616	0.766886	54535	0.836349	50171	0.814068	63523	0.936241	38904	0.593773	38972	0.601754	48861	0.744288	31853	0.541359	0.739065
A1CF	40266	0.695885	0	0	39818	0.603166	0.433017	54756	0.914246	0	0	0	0	0	0	0	0	52940	0.811888	0	0	0	0	0	0	0	0	0	0	30467	0.517803	0.236199
SAXO2	22114	0.382179	41111	0.659824	29316	0.444081	0.495361	23303	0.389084	25732	0.406566	26667	0.431924	27544	0.423278	29577	0.466558	26724	0.40984	25870	0.419763	43459	0.640525	29559	0.451145	26805	0.413887	28220	0.429868	13813	0.234759	0.440219
POU5F1B	15705	0.271417	29317	0.470533	18619	0.282042	0.34133	16318	0.272457	20964	0.331232	15971	0.258682	28116	0.432069	0	0	26230	0.402264	18375	0.29815	28491	0.419918	16197	0.247207	16560	0.255698	21283	0.324199	22607	0.384218	0.310006
COL12A1	23663	0.408949	30816	0.494591	51947	0.786897	0.563479	27903	0.465889	43869	0.693132	47637	0.771574	41813	0.642555	33575	0.529624	41151	0.631092	33513	0.543777	34394	0.50692	46607	0.71134	44323	0.684377	39424	0.600536	37634	0.63961	0.607391
VSNL1	16289	0.28151	26562	0.426315	19431	0.294342	0.334056	29284	0.488947	19058	0.301117	40887	0.662245	30179	0.463771	35595	0.561488	35101	0.538309	41340	0.670777	19502	0.287432	42060	0.641941	24265	0.374668	32931	0.50163	33534	0.569928	0.470961
MYO15A	16064	0.277621	20077	0.322232	20936	0.31714	0.305665	32458	0.541942	22958	0.362737	16812	0.272303	24957	0.383523	22198	0.350159	21464	0.329172	18048	0.292844	38706	0.570473	27566	0.420726	23422	0.361652	23081	0.351587	11124	0.189058	0.356211
CTSV	37307	0.644747	34196	0.54884	36095	0.54677	0.580119	23799	0.397365	32456	0.512806	35982	0.582799	41206	0.633227	38596	0.608827	42719	0.655139	0	0	29140	0.429483	46573	0.710821	38798	0.599067	26886	0.409548	30467	0.517803	0.519816
TMEM47	24981	0.431727	32693	0.524717	47566	0.720533	0.558992	44623	0.745058	39972	0.631559	46391	0.751393	42062	0.646382	49338	0.778276	49205	0.754608	42284	0.686094	35710	0.526316	46843	0.714942	41697	0.64383	39000	0.594078	19305	0.328099	0.631841
ABI3BP	29731	0.513817	46214	0.741726	52887	0.801136	0.68556	29884	0.498965	43439	0.686338	45671	0.739731	46617	0.71638	37647	0.593857	45309	0.694859	37615	0.610336	37334	0.550251	45916	0.700794	44670	0.689735	43130	0.656989	29939	0.508829	0.646916
PLXNA4	27738	0.479374	43197	0.693304	49518	0.750102	0.640927	28753	0.480081	55083	0.870313	45647	0.739342	50136	0.770458	38452	0.606556	49126	0.753397	47832	0.776116	50881	0.749915	46575	0.710852	48220	0.744549	44593	0.679274	32440	0.551335	0.690331
ZNF860	36909	0.637869	42045	0.674815	31684	0.479952	0.597545	0	0	29075	0.459386	28403	0.460042	32786	0.503834	34033	0.536849	30442	0.466859	0	0	32626	0.480862	38089	0.581334	30388	0.469211	41381	0.630347	30467	0.517803	0.459944
TRH	4569	0.0789624	0	0	0	0	0.0263208	0	0	0	0	0	0	0	0	11829	0.186595	0	0	0	0	6051	0.0891833	13656	0.208425	0	0	0	0	30467	0.517803	0.0720646
ARHGEF15	10255	0.177229	25356	0.406959	24875	0.376808	0.320332	27166	0.453583	31251	0.493767	17715	0.286929	33322	0.512071	30068	0.474304	19366	0.296997	23054	0.374071	20585	0.303394	29593	0.451664	23981	0.370283	32441	0.494166	20341	0.345706	0.387862
SLC12A3	17682	0.305584	35601	0.57139	37861	0.573521	0.483498	0	0	0	0	0	0	25633	0.393911	0	0	0	0	0	0	0	0	0	0	0	0	0	0	30467	0.517803	0.157481
SH3RF2	34054	0.588528	27782	0.445896	29062	0.440233	0.491552	36463	0.608813	25169	0.397671	25307	0.409896	32482	0.499162	25293	0.398981	42973	0.659034	48580	0.788252	34813	0.513095	46797	0.71424	40016	0.617874	32429	0.493983	41290	0.701745	0.551827
DBH	6649	0.114909	20404	0.32748	16563	0.250898	0.231096	31447	0.525062	8663	0.136876	37664	0.610042	8888	0.136585	16650	0.262643	8960	0.137411	8686	0.140938	11042	0.162744	7660	0.116911	7960	0.122908	10595	0.161391	22716	0.38607	0.239525
COL14A1	27823	0.480843	44459	0.713559	51958	0.787064	0.660488	34895	0.582632	41738	0.659462	47833	0.774749	41061	0.630999	47426	0.748115	41599	0.637963	37903	0.615009	34549	0.509204	51629	0.787988	52135	0.805	41377	0.630286	39182	0.665919	0.668586
OCSTAMP	9189	0.158806	0	0	25089	0.38005	0.179619	0	0	0	0	0	0	0	0	0	0	0	0	0	0	0	0	0	0	0	0	0	0	30467	0.517803	0.0704439
RNF222	13885	0.239963	0	0	0	0	0.0799878	0	0	0	0	0	0	0	0	0	0	0	0	0	0	0	0	33689	0.514179	21157	0.326678	0	0	30467	0.517803	0.106575
UNC13C	27280	0.471458	0	0	30158	0.456836	0.309431	0	0	29427	0.464948	0	0	0	0	50651	0.798987	31318	0.480293	31040	0.503651	34374	0.506625	30766	0.469567	31129	0.480653	30715	0.467874	34003	0.577899	0.378586
PSD2	21368	0.369286	32511	0.521796	36108	0.546967	0.479349	20077	0.33522	22062	0.34858	35487	0.574781	21880	0.336238	43632	0.688267	21845	0.335015	21368	0.346714	26628	0.39246	24688	0.376801	24895	0.384396	30376	0.46271	23343	0.396727	0.427731
MYRIP	34867	0.602579	43199	0.693336	33649	0.509717	0.601877	44394	0.741234	36641	0.578929	35106	0.56861	27030	0.41538	45201	0.713017	30506	0.46784	27168	0.440824	29670	0.437295	41465	0.63286	28967	0.44727	30298	0.461522	19086	0.324377	0.535653
TIFAB	14837	0.256416	26873	0.431307	0	0	0.229241	0	0	0	0	0	0	0	0	0	0	19831	0.304128	0	0	0	0	0	0	16457	0.254107	0	0	30467	0.517803	0.117584
LAMC3	17108	0.295664	31910	0.51215	29370	0.444899	0.417571	23176	0.386963	21913	0.346226	41931	0.679155	46013	0.707098	37380	0.589646	23487	0.360197	21047	0.341506	30581	0.450721	32142	0.490568	37284	0.57569	21331	0.32493	19994	0.339809	0.456348
ADGRF5	37547	0.648895	50583	0.811848	47646	0.721745	0.727496	40952	0.683764	51212	0.809151	49562	0.802753	46726	0.718055	52383	0.826308	38394	0.588811	43855	0.711585	37612	0.554349	47667	0.727518	47379	0.731564	44878	0.683616	43320	0.736246	0.717081
FLG2	19709	0.340615	36008	0.577922	35881	0.543528	0.487355	35163	0.587107	26739	0.422477	20257	0.328102	36827	0.565934	32806	0.517494	36632	0.561789	23802	0.386208	21223	0.312798	21206	0.323657	52515	0.810867	31893	0.485818	14786	0.251296	0.467707
NCKAP5	39877	0.689162	39875	0.639987	38771	0.587306	0.638818	45108	0.753156	35260	0.557109	45181	0.731795	45406	0.69777	46246	0.729501	32396	0.496825	38981	0.6325	40226	0.592875	47385	0.723214	34322	0.529955	32690	0.497959	15952	0.271113	0.608682
LINC00304	23152	0.400118	21332	0.342375	30846	0.467257	0.40325	0	0	31034	0.490338	29174	0.47253	29443	0.452461	21564	0.340158	32904	0.504616	18606	0.301898	31732	0.467686	27520	0.420024	30374	0.468995	31249	0.476008	33640	0.57173	0.411746
KCNJ10	31536	0.545011	40907	0.65655	30716	0.465288	0.555617	25830	0.431276	20266	0.320204	33420	0.541302	24858	0.382002	45687	0.720683	20913	0.320722	19883	0.322619	23346	0.344088	31891	0.486737	34273	0.529198	35546	0.541464	24516	0.416662	0.468254
ERBB3	17833	0.308193	3895	0.062514	31348	0.474862	0.281856	26459	0.441779	6910	0.109178	7130	0.115484	26313	0.404361	22017	0.347304	21930	0.336319	12760	0.207042	7611	0.112176	22897	0.349466	29034	0.448305	20382	0.310474	23138	0.393243	0.294713
TYRO3	36851	0.636866	34746	0.557667	39277	0.594971	0.596501	28651	0.478378	50929	0.80468	40256	0.652025	39713	0.610284	46860	0.739187	34252	0.525289	32310	0.524258	33103	0.487892	47871	0.730632	45710	0.705793	43951	0.669495	12686	0.215605	0.595535
SCN8A	38353	0.662824	39905	0.640468	40567	0.614512	0.639268	40048	0.66867	41863	0.661437	43442	0.703628	29093	0.447083	39133	0.617298	44134	0.67684	28824	0.467694	51983	0.766157	29011	0.442781	34830	0.537799	36712	0.559225	38500	0.654328	0.60805
PRR36	9890	0.170921	17829	0.286152	21165	0.320609	0.259227	3469	0.0579209	11676	0.184481	20312	0.328993	19393	0.298019	17141	0.270388	11280	0.17299	14780	0.239818	31780	0.468393	11138	0.169994	5146	0.0794577	20421	0.311068	18748	0.318632	0.245189
OVOS2	31836	0.550196	24521	0.393558	0	0	0.314585	0	0	38348	0.6059	0	0	40756	0.626312	39211	0.618529	22806	0.349753	22616	0.366964	26252	0.386918	22574	0.344536	29437	0.454527	25081	0.382053	19595	0.333027	0.360818
BEND6	31865	0.550697	22855	0.366819	25534	0.386791	0.434769	0	0	24111	0.380955	34547	0.559556	23581	0.362378	34985	0.551866	33162	0.508573	24742	0.40146	39097	0.576235	26041	0.397451	38356	0.592243	36041	0.549004	16595	0.282041	0.431071
TMEM178B	7944	0.13729	23975	0.384794	19105	0.289404	0.270496	21838	0.364623	10255	0.162029	25880	0.419177	11243	0.172775	17620	0.277944	12081	0.185274	33555	0.544459	22901	0.337529	11831	0.180571	9232	0.142548	20137	0.306742	39409	0.669777	0.304996
CPEB1	26805	0.463249	40282	0.646519	42766	0.647822	0.585864	29716	0.49616	34092	0.538655	43028	0.696923	47365	0.727875	49036	0.773512	38985	0.597874	29126	0.472595	51666	0.761485	44412	0.677839	46960	0.725094	38777	0.590681	18607	0.316236	0.608835
TSHR	35100	0.606605	38923	0.624707	36185	0.548133	0.593148	24442	0.408101	24640	0.389313	25004	0.404989	24826	0.38151	31271	0.49328	26394	0.404779	0	0	24015	0.353948	24225	0.369734	23084	0.356433	39510	0.601846	30467	0.517803	0.430745
KLK3	5329	0.0920968	6126	0.0983212	9374	0.141998	0.110805	7065	0.117962	6240	0.0985922	22338	0.361808	6381	0.0980591	6038	0.0952456	25623	0.392955	6061	0.098345	23007	0.339091	23968	0.365812	6311	0.0974461	8316	0.126676	36006	0.611941	0.20909
CLDN11	23149	0.400066	32606	0.52332	39377	0.596486	0.506624	27004	0.450878	39613	0.625887	28903	0.468141	46987	0.722066	55080	0.868852	40398	0.619544	29672	0.481454	54380	0.801486	41626	0.635317	55025	0.849623	43644	0.664818	38060	0.64685	0.623653
RET	23770	0.410798	29902	0.479922	25033	0.379202	0.423307	40351	0.673729	25747	0.406803	45135	0.73105	24761	0.380511	42012	0.662713	29754	0.456308	22493	0.364968	34097	0.502542	39278	0.599481	25242	0.389754	24184	0.368389	12831	0.21807	0.468283
RBM20	24469	0.422878	26713	0.428739	41806	0.63328	0.494966	25202	0.420791	44312	0.700131	25815	0.418124	29491	0.453199	38236	0.603149	47837	0.733629	52556	0.852767	31068	0.457899	38863	0.593147	32663	0.504339	34290	0.522331	31172	0.529785	0.551612
PNMA5	10332	0.17856	12717	0.204106	0	0	0.127555	0	0	0	0	0	0	0	0	18616	0.293656	0	0	0	0	16100	0.237292	0	0	12187	0.188176	0	0	30467	0.517803	0.107973
NR5A1	21804	0.376821	29022	0.465798	0	0	0.280873	0	0	0	0	29451	0.477017	0	0	0	0	0	0	0	0	37345	0.550413	0	0	0	0	0	0	30467	0.517803	0.15919
SRGAP1	41166	0.711439	35604	0.571438	43543	0.659593	0.64749	45143	0.75374	49425	0.780917	36877	0.597295	38292	0.588447	47241	0.745197	46523	0.713477	39350	0.638488	38165	0.562499	38930	0.59417	50357	0.777546	46816	0.713137	27179	0.461922	0.657954
CARD10	16245	0.280749	15541	0.24943	26252	0.397667	0.309282	19026	0.317672	17054	0.269454	16509	0.267396	17976	0.276244	24418	0.385178	24292	0.372542	15709	0.254892	21308	0.31405	25209	0.384753	27868	0.430301	23665	0.360483	26503	0.450433	0.334083
CLLU1	32000	0.55303	0	0	0	0	0.184343	0	0	0	0	0	0	0	0	0	0	0	0	0	0	0	0	22448	0.342613	0	0	0	0	30467	0.517803	0.0942297
NTNG1	23363	0.403764	34817	0.558807	32347	0.489995	0.484188	0	0	28871	0.456163	42277	0.684759	32336	0.496919	33238	0.524308	45765	0.701853	24160	0.392017	36995	0.545255	40895	0.624161	29476	0.455129	26633	0.405694	14627	0.248594	0.465828
REG4	18419	0.318321	0	0	0	0	0.106107	0	0	0	0	0	0	8913	0.136969	0	0	32871	0.50411	0	0	0	0	12537	0.191346	0	0	0	0	30467	0.517803	0.111237
MEIS3	10712	0.185127	15239	0.244583	25231	0.382201	0.270637	9249	0.154428	22594	0.356986	21931	0.355215	21632	0.332427	18709	0.295123	18199	0.2791	13166	0.21363	21033	0.309997	22393	0.341774	28476	0.439689	23425	0.356827	30882	0.524856	0.318131
FAM86B1	21555	0.372518	24214	0.38863	12960	0.196319	0.319156	16573	0.276715	15552	0.245722	24182	0.391675	22604	0.347364	18267	0.28815	23713	0.363663	14783	0.239867	23277	0.343071	22148	0.338034	16822	0.259743	14782	0.225171	7435	0.126362	0.293534
RHOJ	23002	0.397525	36457	0.585128	32833	0.497357	0.493337	27656	0.461765	35495	0.560822	28213	0.456965	33663	0.517311	45742	0.721551	34269	0.52555	32926	0.534253	35134	0.517826	31848	0.486081	40090	0.619017	35890	0.546704	37280	0.633593	0.53743
STC1	30600	0.528835	27375	0.439364	47953	0.726396	0.564865	37314	0.623021	43610	0.68904	30921	0.500826	35591	0.54694	49780	0.785248	35227	0.540242	36782	0.59682	45624	0.672434	45365	0.692384	53143	0.820564	42337	0.644909	49926	0.848519	0.643703
ZNF365	8811	0.152273	11856	0.190287	22706	0.343952	0.228837	0	0	9916	0.156673	25309	0.409929	10349	0.159037	24046	0.37931	19248	0.295188	9591	0.155622	20356	0.300019	28532	0.43547	11825	0.182586	16476	0.250975	2758	0.0468737	0.230546
KIRREL2	11132	0.192385	0	0	16572	0.251034	0.147806	0	0	10527	0.166327	0	0	0	0	11195	0.176594	0	0	0	0	13930	0.205309	0	0	0	0	0	0	30467	0.517803	0.10063
MEGF11	33513	0.579178	24938	0.40025	45588	0.69057	0.556666	0	0	27394	0.432826	36897	0.597619	29519	0.453629	36376	0.573808	30674	0.470417	32101	0.520866	26891	0.396336	37155	0.567079	25367	0.391684	36977	0.563262	22036	0.374514	0.467469
PCDHGB3	14786	0.255535	32770	0.525953	27544	0.417239	0.399575	0	0	20766	0.328104	31896	0.516618	28750	0.441812	33243	0.524387	29837	0.457581	33146	0.537822	34597	0.509912	22935	0.350046	21011	0.324424	25609	0.390096	21104	0.358674	0.39588
LINC01814	33719	0.582739	35157	0.564263	32375	0.490419	0.545807	33793	0.564232	0	0	35693	0.578118	47654	0.732316	0	0	46878	0.718922	33845	0.549164	47383	0.69836	46765	0.713752	0	0	46311	0.705444	23295	0.395911	0.486243
LINC01579	18438	0.318649	10441	0.167576	0	0	0.162075	0	0	4749	0.0750344	0	0	6002	0.0922349	18573	0.292977	8959	0.137395	0	0	4594	0.0677092	0	0	4391	0.0678	0	0	30467	0.517803	0.115812
LACTB2-AS1	28175	0.486926	32716	0.525086	40450	0.61274	0.541584	24766	0.413511	0	0	24025	0.389132	32042	0.492401	0	0	0	0	0	0	38133	0.562027	0	0	30200	0.466308	38330	0.583872	30467	0.517803	0.336654
GRIA3	32853	0.567772	28039	0.450021	42042	0.636855	0.551549	32520	0.542977	28526	0.450712	36962	0.598672	26753	0.411123	41814	0.659589	28231	0.432951	26181	0.424809	28125	0.414523	26113	0.39855	42476	0.655858	26167	0.398596	16983	0.288635	0.488776
GNG12-AS1	17274	0.298533	21024	0.337431	27808	0.421238	0.352401	26479	0.442112	22925	0.362216	24940	0.403952	18712	0.287554	26839	0.423368	19088	0.292734	16011	0.259792	17277	0.254639	28173	0.429991	18191	0.280881	18077	0.275363	23838	0.405139	0.344996
TECTA	29798	0.514975	30526	0.489937	27581	0.417799	0.474237	26926	0.449576	27662	0.437061	37619	0.609313	27409	0.421204	28730	0.453197	26826	0.411404	30081	0.48809	37561	0.553597	24688	0.376801	28696	0.443086	26905	0.409837	24526	0.416832	0.459514
TTLL7	38894	0.672174	42189	0.677126	50696	0.767947	0.705749	48514	0.810025	37335	0.589894	48745	0.789521	40704	0.625513	53675	0.846689	46607	0.714766	38705	0.628022	60268	0.888267	40091	0.611889	45085	0.696143	48818	0.743633	44305	0.752987	0.720973
KCNAB1	23820	0.411662	30324	0.486695	27910	0.422783	0.44038	34192	0.570894	34037	0.537786	38662	0.626207	29860	0.458869	37448	0.590718	31875	0.488835	38024	0.616972	32732	0.482424	39845	0.608135	41773	0.645003	33433	0.509277	34722	0.590119	0.536425
NAT8L	24990	0.431882	32686	0.524604	29633	0.448883	0.468456	14234	0.237661	43850	0.692832	31670	0.512958	22537	0.346334	32312	0.509701	33689	0.516655	31316	0.508129	30719	0.452755	31850	0.486111	34133	0.527037	23381	0.356157	19918	0.338517	0.459348
LINC01359	19324	0.333961	24171	0.38794	24915	0.377414	0.366439	11991	0.20021	15075	0.238186	11408	0.184775	24274	0.373027	13560	0.2139	18666	0.286262	13264	0.21522	15687	0.231205	10915	0.16659	25345	0.391344	24141	0.367734	19631	0.333639	0.286761
TNNI3K	21203	0.366435	24552	0.394055	27243	0.412679	0.391056	22176	0.370266	26832	0.423947	34987	0.566683	27571	0.423693	34969	0.551614	27387	0.420007	48301	0.783725	33284	0.49056	32109	0.490064	26951	0.416142	25354	0.386211	24527	0.416849	0.460862
REEP1	25440	0.439659	28455	0.456698	31434	0.476165	0.457507	27228	0.454618	30091	0.475439	31012	0.5023	46008	0.707021	39124	0.617156	51547	0.790525	47389	0.768927	53979	0.795575	40781	0.622421	38298	0.591347	34226	0.521356	26142	0.444297	0.577567
STOX1	28511	0.492733	18282	0.293423	21071	0.319185	0.368447	15376	0.256729	35837	0.566226	22232	0.360091	35210	0.541085	35686	0.562924	34270	0.525565	25383	0.411861	27202	0.40092	28152	0.42967	27923	0.43115	35091	0.534533	24624	0.418498	0.436306
PLEKHH2	40647	0.70247	41222	0.661606	47127	0.713883	0.692653	37362	0.623823	52725	0.833057	48764	0.789828	40194	0.617676	50589	0.798009	43598	0.668619	34101	0.553318	40879	0.6025	50432	0.769719	54019	0.83409	41174	0.627194	34299	0.58293	0.691915
EPB41L1	28786	0.497485	28728	0.461079	39571	0.599424	0.51933	40049	0.668687	46630	0.736756	48569	0.78667	48641	0.747484	40039	0.63159	35880	0.550256	30798	0.499724	38357	0.565329	43148	0.658547	32646	0.504076	31526	0.480228	41523	0.705705	0.606203
ACRV1	28999	0.501167	0	0	0	0	0.167056	0	0	0	0	0	0	0	0	20890	0.329526	0	0	0	0	0	0	0	0	0	0	0	0	30467	0.517803	0.0898997
MLIP	30316	0.523927	0	0	20886	0.316383	0.280103	25180	0.420423	18935	0.299174	34365	0.556608	22558	0.346657	21790	0.343723	17852	0.273778	45500	0.738277	35031	0.516308	37672	0.574969	33143	0.51175	30858	0.470052	37802	0.642465	0.435633
LINC00310	19710	0.340632	18530	0.297403	15874	0.240461	0.292832	16321	0.272507	18453	0.291558	17473	0.283009	16931	0.260185	19381	0.305723	18026	0.276447	15299	0.248239	18900	0.27856	27370	0.417735	27240	0.420604	18644	0.284	19119	0.324938	0.3028
LRGUK	36462	0.630144	31591	0.50703	31049	0.470333	0.535835	26973	0.450361	39757	0.628162	34819	0.563962	26566	0.408249	33651	0.530823	34487	0.528893	26368	0.427844	40672	0.599449	28658	0.437393	28537	0.440631	29664	0.451864	32149	0.546389	0.508102
RNF152	38647	0.667905	46255	0.742384	50555	0.765811	0.725367	50012	0.835036	42107	0.665292	51765	0.838435	41310	0.634826	48476	0.764678	54338	0.833328	38888	0.630991	40843	0.601969	53397	0.814973	42231	0.652075	42714	0.650652	15348	0.260847	0.690614
SPTBN4	11080	0.191487	18237	0.292701	16588	0.251276	0.245155	11563	0.193064	28315	0.447378	29068	0.470813	25006	0.384276	25816	0.407231	19777	0.3033	24834	0.402953	38786	0.571652	27271	0.416224	14273	0.220385	13214	0.201286	24106	0.409694	0.344248
COL6A4P2	34570	0.597446	32677	0.52446	37573	0.569159	0.563688	30753	0.513474	31653	0.500119	38946	0.630807	35758	0.549506	34043	0.537007	32088	0.492102	32383	0.525442	41189	0.607069	30888	0.471429	30449	0.470153	41624	0.634048	28253	0.480175	0.54016
INA	17243	0.297997	0	0	0	0	0.0993323	0	0	0	0	38276	0.619955	32669	0.502036	35029	0.55256	27481	0.421449	0	0	47995	0.70738	34451	0.525809	21754	0.335896	18071	0.275271	30467	0.517803	0.317077
PTH2R	24490	0.423241	23869	0.383093	42669	0.646353	0.484229	20800	0.347292	36169	0.571471	24306	0.393683	0	0	26631	0.420087	0	0	0	0	23454	0.345679	33076	0.504823	34155	0.527376	0	0	30467	0.517803	0.338727
SYDE1	19121	0.330453	21237	0.34085	25269	0.382777	0.35136	19621	0.327606	28518	0.450585	26797	0.43403	37981	0.583668	30751	0.485077	29318	0.449621	25659	0.416339	22920	0.337809	24340	0.37149	35023	0.540779	31635	0.481888	48490	0.824113	0.450472
FAIM2	14055	0.242901	26803	0.430183	34669	0.525169	0.399418	15302	0.255493	18571	0.293422	38062	0.616489	23224	0.356891	34308	0.541187	24605	0.377343	24763	0.401801	32313	0.476249	33602	0.512851	33207	0.512739	33767	0.514364	22774	0.387056	0.429609
PTPRB	27857	0.48143	54657	0.877235	39650	0.600621	0.653095	44628	0.745141	51731	0.817352	39492	0.63965	42743	0.656847	49673	0.78356	42395	0.65017	41860	0.679215	37140	0.547392	47562	0.725916	45578	0.703755	44123	0.672115	42172	0.716735	0.686476
PCDHGB2	15289	0.264228	27303	0.438208	31657	0.479543	0.393993	27850	0.465004	20546	0.324628	32854	0.532135	27247	0.418714	27925	0.440499	21998	0.337362	30920	0.501704	33843	0.498799	20338	0.310409	20865	0.32217	20478	0.311936	32538	0.553001	0.413223
CPLX2	12125	0.209547	20123	0.322971	25769	0.390351	0.307623	14849	0.24793	13574	0.21447	35181	0.569825	14497	0.222781	29856	0.470959	19912	0.305371	27919	0.45301	34095	0.502513	28505	0.435058	13952	0.215428	28255	0.430402	20142	0.342324	0.355529
THRB	39903	0.689612	46077	0.739527	35615	0.539499	0.656213	40278	0.672511	48845	0.771753	42458	0.68769	40961	0.629462	40706	0.642111	52025	0.797856	47452	0.76995	56212	0.828487	42494	0.648565	47931	0.740087	42386	0.645656	36720	0.624076	0.695123
SLC5A11	16093	0.278122	14014	0.224922	25996	0.393789	0.298945	25125	0.419505	25243	0.39884	23063	0.37355	8823	0.135586	29889	0.47148	26593	0.407831	0	0	13251	0.195301	24327	0.371291	19302	0.298036	24571	0.374284	30467	0.517803	0.324023
PLEKHD1	19143	0.330833	35203	0.565002	25772	0.390396	0.428744	0	0	26810	0.423599	33246	0.538484	34974	0.537458	30916	0.48768	21522	0.330062	19718	0.319942	25480	0.37554	28410	0.433608	22885	0.35336	24580	0.374421	21203	0.360356	0.388049
GPR176	30722	0.530944	25964	0.416717	40135	0.607968	0.518543	28732	0.47973	30386	0.4801	38282	0.620052	26766	0.411323	32580	0.513929	31106	0.477042	24068	0.390524	41475	0.611284	27250	0.415904	47525	0.733818	34730	0.529034	19995	0.339826	0.50388
VSTM4	27881	0.481845	25922	0.416043	30301	0.459002	0.452297	29023	0.484589	39833	0.629363	46125	0.747085	38626	0.59358	41863	0.660362	31568	0.484127	34231	0.555428	30164	0.444575	37553	0.573153	41588	0.642147	34184	0.520717	38519	0.654651	0.556444
TRIM36	38733	0.669391	45935	0.737248	46900	0.710445	0.705695	40864	0.682295	38264	0.604573	33067	0.535585	31506	0.484164	50567	0.797662	50239	0.770466	42978	0.697355	46758	0.689148	32446	0.495208	32312	0.498919	32911	0.501325	15030	0.255443	0.608615
SCN4B	16585	0.286625	22799	0.36592	22020	0.333561	0.328702	17932	0.299406	27874	0.44041	24238	0.392582	21793	0.334901	32904	0.51904	23188	0.355611	26314	0.426967	26364	0.388569	27442	0.418834	22631	0.349438	30208	0.460151	32185	0.547001	0.394601
GRM8	28168	0.486805	0	0	25846	0.391517	0.292774	30826	0.514693	0	0	30137	0.488128	16769	0.257695	21338	0.336593	18480	0.28341	30201	0.490037	16173	0.238368	0	0	0	0	20031	0.305127	38269	0.650402	0.296185
HEYL	17802	0.307658	32337	0.519003	31971	0.484299	0.436987	22707	0.379132	33741	0.533109	43509	0.704713	33016	0.507369	39991	0.630833	27877	0.427522	33016	0.535713	31770	0.468246	26705	0.407585	25467	0.393228	35106	0.534761	46617	0.792281	0.508363
CCDC110	18929	0.327135	31638	0.507784	30834	0.467076	0.433998	28697	0.479146	17772	0.280798	18780	0.304179	31126	0.478324	23426	0.36953	30482	0.467472	18566	0.301249	36215	0.533759	21723	0.331548	24646	0.380551	25573	0.389547	19421	0.33007	0.396545
ZNRF3	32137	0.555398	40532	0.650531	44749	0.677861	0.62793	35785	0.597492	37940	0.599453	44106	0.714383	42234	0.649025	49002	0.772975	48008	0.736251	44157	0.716485	39372	0.580289	37518	0.572619	38981	0.601893	36212	0.551609	31677	0.538367	0.634309
RPS6KA6	43389	0.749857	48026	0.770809	40104	0.607498	0.709388	33635	0.561594	34841	0.550489	47606	0.771072	39311	0.604106	41951	0.66175	51499	0.789789	34391	0.558024	55140	0.812687	44107	0.673184	43882	0.677568	43442	0.661741	15945	0.270994	0.648078
NFIB	42426	0.733215	44275	0.710606	53299	0.807377	0.750399	45268	0.755827	48270	0.762668	43003	0.696518	45308	0.696264	53241	0.839843	48106	0.737754	46622	0.756482	42118	0.620761	47347	0.722634	44322	0.684362	51805	0.789133	45780	0.778055	0.739433
TLR3	30812	0.532499	40405	0.648493	35830	0.542755	0.574583	46950	0.783911	36812	0.581631	44573	0.721947	43496	0.668419	48342	0.762564	44980	0.689814	32792	0.532079	33469	0.493287	49351	0.75322	46087	0.711614	35748	0.544541	41828	0.710889	0.645178
FGF9	25733	0.444723	28820	0.462556	38018	0.575899	0.494393	0	0	32395	0.511842	35491	0.574846	33871	0.520508	37707	0.594804	32506	0.498512	43437	0.704803	40701	0.599876	44697	0.682189	45323	0.699818	28971	0.441308	37075	0.630109	0.529453
PCDHGB7	24307	0.420078	34284	0.550252	33238	0.503492	0.491274	23653	0.394928	27739	0.438277	36047	0.583852	36705	0.564059	36007	0.567988	34533	0.529599	25839	0.41926	25729	0.37921	33374	0.509371	27304	0.421592	26243	0.399753	21581	0.366781	0.469899
RBFOX3	14002	0.241985	16167	0.259477	15570	0.235855	0.245773	15327	0.255911	16424	0.2595	31360	0.507937	44349	0.681527	31263	0.493154	35600	0.545962	16819	0.272903	27507	0.405415	27489	0.419551	26504	0.40924	28320	0.431392	29805	0.506552	0.395091
DNAJC27-AS1	35173	0.607867	29079	0.466713	27651	0.418859	0.497813	33761	0.563698	31534	0.498238	38224	0.619112	28206	0.433452	39231	0.618844	30543	0.468408	29835	0.484099	43338	0.638742	32597	0.497512	35935	0.554861	27297	0.415809	21593	0.366984	0.510213
LDHAL6B	18570	0.32093	0	0	22579	0.342028	0.220986	19356	0.323182	34639	0.547297	0	0	24969	0.383708	0	0	33009	0.506226	0	0	0	0	0	0	21916	0.338398	0	0	30467	0.517803	0.218638
GREM2	20193	0.348979	38166	0.612557	24838	0.376248	0.445928	46328	0.773526	23560	0.372249	33490	0.542436	30547	0.469427	32312	0.509701	37395	0.57349	0	0	31568	0.465268	37526	0.572741	37436	0.578037	24008	0.365708	30467	0.517803	0.471878
PLEKHA5	14436	0.249486	29182	0.468366	26820	0.406271	0.374708	28160	0.47018	28177	0.445198	28047	0.454276	35593	0.54697	28868	0.455374	26139	0.400868	36045	0.584861	24433	0.360108	36385	0.555327	34608	0.534371	26109	0.397712	50109	0.851629	0.478733
ZMIZ1-AS1	18743	0.32392	25631	0.411373	24146	0.365765	0.36702	18375	0.306802	30241	0.477809	31662	0.512828	22189	0.340986	20609	0.325094	23467	0.35989	14977	0.243015	31387	0.462601	20468	0.312393	21448	0.331172	34033	0.518416	40382	0.686313	0.398559
NPY6R	19208	0.331957	24240	0.389048	38193	0.57855	0.433185	20479	0.341932	20283	0.320472	42287	0.684921	23787	0.365543	34576	0.545414	28619	0.438901	47900	0.777219	40411	0.595602	37614	0.574084	0	0	35813	0.545531	21118	0.358912	0.456539
HEATR4	13790	0.238322	27547	0.442124	23777	0.360176	0.346874	27602	0.460863	24836	0.39241	16391	0.265484	28064	0.431269	22379	0.353014	25750	0.394902	20924	0.33951	29046	0.428098	27922	0.42616	15288	0.236057	19625	0.298943	30112	0.511769	0.37194
COLCA1	27937	0.482813	45994	0.738195	35343	0.535378	0.585462	30844	0.514994	31737	0.501446	30798	0.498834	50982	0.783459	41875	0.660551	48205	0.739272	28353	0.460052	32668	0.481481	57495	0.877518	41253	0.636974	46863	0.713853	13617	0.231428	0.590417
IMPG2	42131	0.728116	46099	0.739881	46401	0.702886	0.723628	44404	0.741401	45249	0.714936	44439	0.719776	34010	0.522644	46365	0.731378	46567	0.714152	36221	0.587717	49067	0.723179	35329	0.539209	33925	0.523825	47239	0.71958	34672	0.589269	0.66653
SYTL4	34673	0.599226	37682	0.604789	44908	0.68027	0.628095	44208	0.738129	44409	0.701664	43443	0.703644	37966	0.583437	44923	0.708632	45976	0.705088	30981	0.502693	41214	0.607437	45689	0.697329	46492	0.717868	38418	0.585212	39961	0.679158	0.654305
NID2	32787	0.566632	24192	0.388277	43700	0.661971	0.53896	30843	0.514977	32540	0.514133	42795	0.693149	28780	0.442273	36443	0.574865	31214	0.478698	34970	0.567418	41390	0.610031	28342	0.43257	37288	0.575752	34418	0.524281	15696	0.266762	0.520786
SLC25A27	19295	0.33346	38780	0.622412	41535	0.629175	0.528349	43020	0.718293	35449	0.560095	35754	0.579106	33578	0.516005	46556	0.734391	37978	0.582431	34586	0.561188	50725	0.747616	34752	0.530403	45557	0.703431	41808	0.636851	25117	0.426877	0.592116
ENAM	41460	0.71652	40279	0.646471	47625	0.721427	0.694806	43817	0.7316	0	0	0	0	0	0	0	0	31643	0.485277	47136	0.764822	45868	0.676031	30530	0.465965	0	0	0	0	31976	0.543449	0.383437
GRHL3	22007	0.380329	0	0	28737	0.43531	0.27188	26078	0.435417	15635	0.247034	0	0	39678	0.609746	25178	0.397167	0	0	0	0	14168	0.208817	42987	0.65609	37532	0.579519	0	0	30467	0.517803	0.297815
FGD5	28278	0.488706	42150	0.6765	45179	0.684375	0.616527	37542	0.626828	39331	0.621431	33405	0.541059	33651	0.517127	40647	0.641181	30865	0.473346	32923	0.534204	29934	0.441186	40080	0.611722	42518	0.656507	40917	0.623279	33581	0.570727	0.580545
SKOR1	14384	0.248587	29717	0.476952	30004	0.454503	0.393347	23219	0.387681	26494	0.418606	29097	0.471283	20619	0.31686	18458	0.291163	27484	0.421495	20604	0.334318	31852	0.469454	15911	0.242842	25049	0.386774	29505	0.449442	20933	0.355767	0.381715
NBPF20	27515	0.47552	36573	0.58699	35777	0.541953	0.534821	39559	0.660506	41505	0.65578	37617	0.609281	39073	0.600449	38687	0.610263	32196	0.493758	33475	0.543161	44187	0.651255	30396	0.463919	36406	0.562133	43106	0.656623	18511	0.314604	0.561746
ACKR2	35244	0.609094	32761	0.525808	27709	0.419738	0.518213	44620	0.745008	42211	0.666935	31526	0.510625	43014	0.661011	39786	0.627599	39164	0.60062	24283	0.394013	41194	0.607142	40479	0.617811	42680	0.659008	34310	0.522636	13778	0.234164	0.560081
ADCY5	24256	0.419197	26903	0.431788	41966	0.635704	0.495563	26600	0.444133	43278	0.683794	37268	0.603628	42409	0.651714	32598	0.514213	40353	0.618854	44521	0.722392	47060	0.693599	30937	0.472176	35997	0.555818	34409	0.524144	28592	0.485936	0.563806
KCNIP4	24390	0.421513	39640	0.636215	47981	0.72682	0.594849	31477	0.525563	38877	0.614258	29095	0.47125	40369	0.620365	39015	0.615437	36963	0.566865	32218	0.522765	31936	0.470692	29721	0.453617	35335	0.545596	28585	0.435428	43466	0.738728	0.557674
PRICKLE2	29260	0.505677	38653	0.620374	43171	0.653957	0.593336	35641	0.595088	53152	0.839803	44856	0.726531	49562	0.761637	48684	0.767959	49506	0.759225	37817	0.613613	43697	0.644033	45672	0.69707	43777	0.675947	50321	0.766528	27599	0.46906	0.6731
MCF2L2	27343	0.472547	43336	0.695535	31925	0.483602	0.550561	0	0	42662	0.674061	41465	0.671607	46795	0.719115	55533	0.875998	35523	0.544781	31234	0.506799	52513	0.773969	41570	0.634463	44068	0.68044	45882	0.698909	33979	0.577491	0.600621
ADAMTS4	26352	0.455421	40544	0.650724	54924	0.831993	0.646046	29896	0.499165	50665	0.800509	34098	0.552284	54057	0.830713	51148	0.806827	36947	0.56662	38676	0.627552	40769	0.600878	33140	0.5058	34592	0.534124	37817	0.576057	20458	0.347695	0.612424
UNC5B	22050	0.381073	25154	0.403717	29938	0.453503	0.412764	32674	0.545549	25055	0.39587	39049	0.632475	31825	0.489066	34996	0.55204	31476	0.482716	31389	0.509314	26474	0.39019	41104	0.62735	26670	0.411803	37087	0.564937	24519	0.416713	0.483754
GALNT8	9610	0.166082	11581	0.185873	10450	0.158297	0.170084	0	0	13960	0.220568	24982	0.404632	13651	0.20978	18608	0.293529	27036	0.414624	11791	0.191319	15763	0.232325	23605	0.360272	27514	0.424835	22663	0.34522	34513	0.586567	0.279595
MAG	2407	0.0415983	6705	0.107614	3211	0.0486405	0.0659509	14325	0.239181	3057	0.0483007	21145	0.342485	2897	0.0445192	28790	0.454144	2623	0.0402264	5421	0.0879604	17481	0.257646	19456	0.296947	4573	0.0706102	15040	0.229101	11130	0.18916	0.166542
ARHGAP39	28540	0.493234	23803	0.382034	28896	0.437719	0.437662	20199	0.337257	22532	0.356006	23738	0.384483	24174	0.37149	35835	0.565274	26537	0.406972	25311	0.410693	33823	0.498504	32050	0.489164	24822	0.383268	26029	0.396493	37004	0.628903	0.4361
LINC01348	9609	0.166065	0	0	12293	0.186215	0.117427	34066	0.56879	27245	0.430472	23380	0.378685	23403	0.359642	0	0	23542	0.36104	15192	0.246503	12098	0.178308	13610	0.207723	27791	0.429112	11459	0.174552	23750	0.403644	0.272717
PKIB	31053	0.536664	40748	0.653998	28776	0.435901	0.542188	41191	0.687755	27468	0.433995	39990	0.647716	28837	0.443148	39387	0.621305	49640	0.76128	33988	0.551485	50716	0.747483	44390	0.677503	32797	0.506408	41451	0.631413	6335	0.107667	0.562915
LINC01305	28986	0.500942	0	0	0	0	0.166981	0	0	31224	0.49334	0	0	32484	0.499193	16568	0.26135	0	0	0	0	0	0	34545	0.527244	34110	0.526681	0	0	30467	0.517803	0.22177
LINC00029	8333	0.144013	0	0	0	0	0.0480042	0	0	0	0	0	0	0	0	0	0	0	0	0	0	0	0	0	0	0	0	0	0	30467	0.517803	0.044121
KLHL13	19471	0.336502	35579	0.571036	29355	0.444672	0.450737	36332	0.606625	23912	0.37781	39231	0.635423	39387	0.605274	29369	0.463277	29909	0.458685	31088	0.50443	29003	0.427464	35830	0.546856	35787	0.552576	23810	0.362692	20940	0.355886	0.483281
CAPN14	22277	0.384996	37307	0.598771	27023	0.409346	0.464371	0	0	36597	0.578234	0	0	23524	0.361502	25146	0.396662	34438	0.528142	27037	0.438699	22372	0.329732	46179	0.704808	22478	0.347076	35422	0.539575	35684	0.606468	0.414934
SOX5	43681	0.754904	48893	0.784724	38450	0.582443	0.707357	41873	0.699142	47574	0.751671	46697	0.756349	42906	0.659352	51340	0.809856	37651	0.577416	37742	0.612397	38871	0.572905	41316	0.630586	40663	0.627864	48022	0.731507	23903	0.406244	0.663824
TJP1	34294	0.592676	46929	0.753202	53512	0.810604	0.718827	52346	0.874007	48296	0.763078	44900	0.727243	52827	0.811811	59165	0.93329	56482	0.866209	54712	0.887749	55534	0.818494	58835	0.89797	53854	0.831542	54876	0.835913	41099	0.698499	0.806819
KCNA2	26304	0.454591	31127	0.499583	31825	0.482087	0.478754	19481	0.325269	20397	0.322273	30894	0.500389	16220	0.249259	26447	0.417185	18263	0.280082	15184	0.246374	36329	0.535439	26719	0.407799	16431	0.253706	32397	0.493496	35028	0.595319	0.40419
AOC4P	14554	0.251525	11639	0.186804	25895	0.392259	0.276863	30141	0.503256	27881	0.440521	9866	0.159799	12178	0.187144	0	0	13289	0.2038	10122	0.164238	12091	0.178205	20887	0.318788	24668	0.380891	10901	0.166052	5121	0.0870341	0.241354
SOBP	30522	0.527487	31863	0.511395	45740	0.692873	0.577252	41064	0.685634	32955	0.52069	42667	0.691075	51635	0.793493	40347	0.636448	39333	0.603211	42777	0.694094	48655	0.717107	36820	0.561966	35072	0.541535	32790	0.499482	24372	0.414215	0.606047
DNM1P46	13756	0.237734	20359	0.326758	30320	0.45929	0.341261	0	0	15568	0.245975	27362	0.443181	28409	0.436571	26124	0.412089	15768	0.241818	19753	0.320509	19159	0.282377	27772	0.423871	21822	0.336946	15667	0.238652	22537	0.383028	0.319253
ZNF774	23611	0.40805	19703	0.31623	24794	0.375581	0.36662	30490	0.509083	17265	0.272788	31835	0.51563	21092	0.324128	27018	0.426192	30804	0.472411	29676	0.481519	33955	0.50045	28646	0.43721	19105	0.294994	24185	0.368404	15248	0.259148	0.397454
CRB2	17804	0.307692	33256	0.533753	26506	0.401515	0.41432	0	0	20559	0.324833	0	0	22428	0.344659	33127	0.522557	20708	0.317578	16507	0.26784	22545	0.332282	0	0	17916	0.276635	32463	0.494501	25530	0.433896	0.303849
RAB40A	30409	0.525534	30213	0.484913	29134	0.441324	0.483924	29035	0.484789	28241	0.446209	30914	0.500713	29733	0.456918	28876	0.455501	30213	0.463347	28876	0.468538	45924	0.676856	29163	0.445101	29787	0.459931	29110	0.443426	9807	0.166675	0.461318
TRIM72	40972	0.708086	35047	0.562498	44216	0.669787	0.646791	0	0	30104	0.475644	0	0	0	0	38538	0.607912	30366	0.465693	33255	0.539591	0	0	49107	0.749496	45985	0.71004	45455	0.692405	20026	0.340352	0.434767
CASP14	14984	0.258957	0	0	31847	0.482421	0.247126	0	0	15809	0.249783	0	0	0	0	0	0	0	0	14875	0.24136	0	0	19105	0.29159	45909	0.708866	25537	0.388999	17865	0.303625	0.19504
PAQR5	36636	0.633151	29849	0.479071	44543	0.674741	0.595654	25751	0.429957	41782	0.660157	43576	0.705799	28764	0.442027	44147	0.696391	40921	0.627565	29543	0.479361	46135	0.679966	45266	0.690873	36201	0.558968	29610	0.451042	12631	0.214671	0.561583
SLC38A11	25312	0.437447	47854	0.768048	30843	0.467212	0.557569	27446	0.458258	34030	0.537675	42262	0.684516	42799	0.657707	43660	0.688709	42811	0.65655	28856	0.468214	33918	0.499904	40118	0.612302	42430	0.655148	32006	0.48754	9553	0.162358	0.549439
IGF2BP1	26036	0.449959	0	0	42106	0.637825	0.362595	0	0	0	0	0	0	0	0	0	0	0	0	0	0	0	0	0	0	33941	0.524072	0	0	30467	0.517803	0.141977
PRKD1	31107	0.537597	33004	0.529708	35923	0.544164	0.537157	20800	0.347292	30114	0.475802	31454	0.509459	45611	0.700921	36778	0.58015	41292	0.633255	28947	0.46969	28377	0.418238	26552	0.40525	38013	0.586946	35328	0.538143	27670	0.470266	0.516459
GALNT5	42370	0.732247	29831	0.478782	46079	0.698008	0.636346	0	0	32807	0.518352	0	0	31632	0.4861	37382	0.589677	51209	0.785342	30449	0.494061	34449	0.50773	54131	0.826175	52311	0.807717	34274	0.522087	20832	0.354051	0.520022
NKPD1	20241	0.349809	20721	0.332568	23376	0.354101	0.345493	0	0	11426	0.180531	22178	0.359216	25215	0.387488	12282	0.193741	13263	0.203402	0	0	14327	0.21116	26597	0.405937	29244	0.451547	23910	0.364215	30467	0.517803	0.287435
TTYH1	5925	0.102397	7637	0.122572	19108	0.289449	0.171473	5634	0.0940693	7068	0.111675	8321	0.134775	8906	0.136862	29273	0.461763	10934	0.167684	20366	0.330456	13232	0.195021	19525	0.298001	9904	0.152924	14185	0.216077	23687	0.402573	0.21442
USP6	28569	0.493735	34504	0.553783	45156	0.684026	0.577182	30555	0.510168	35757	0.564962	31698	0.513411	31968	0.491264	49177	0.775736	33882	0.519615	34546	0.560539	44113	0.650164	40872	0.62381	34994	0.540331	44370	0.675877	24661	0.419127	0.57177
CAMK2B	13765	0.237889	27185	0.436314	14962	0.226645	0.300283	15511	0.258983	18122	0.286328	30602	0.495659	13258	0.20374	27712	0.437139	19820	0.30396	32021	0.519568	29567	0.435777	29230	0.446123	13391	0.206766	23183	0.353141	30847	0.524261	0.358153
BCAN	4342	0.0750393	0	0	4822	0.073044	0.0493611	0	0	19753	0.312098	25707	0.416375	15386	0.236442	27077	0.427122	22214	0.340674	19094	0.309817	10265	0.151292	21097	0.321993	25182	0.388827	21798	0.332044	22929	0.389691	0.251631
B3GALT2	37312	0.644833	30974	0.497127	30036	0.454988	0.532316	26641	0.444817	28988	0.458011	39498	0.639747	41021	0.630384	45874	0.723633	38049	0.58352	53363	0.865861	46467	0.684859	44630	0.681166	32785	0.506223	44372	0.675908	35245	0.599007	0.606006
KIF1A	14127	0.244146	15385	0.246926	18792	0.284663	0.258578	14276	0.238362	14967	0.236479	36360	0.588921	15945	0.245033	35066	0.553144	23153	0.355075	38984	0.632549	41940	0.618137	32288	0.492796	19053	0.294191	17020	0.259262	22396	0.380632	0.378021
PRAME	7796	0.134732	24658	0.395756	18001	0.27268	0.267723	0	0	0	0	13238	0.214415	0	0	15043	0.237294	8396	0.128761	7864	0.1276	22087	0.325532	0	0	9726	0.150176	0	0	19497	0.331362	0.154554
SHE	18058	0.312082	30700	0.492729	23000	0.348406	0.384406	24549	0.409888	30987	0.489596	28889	0.467914	24584	0.377791	32274	0.509102	19290	0.295832	23152	0.375661	21969	0.323793	26931	0.411035	28959	0.447147	31172	0.474835	39369	0.669097	0.426994
ADRA2B	13964	0.241329	35723	0.573348	22765	0.344846	0.386507	32676	0.545582	23412	0.36991	21368	0.346097	29453	0.452615	18381	0.289949	20420	0.313161	20369	0.330505	23242	0.342555	34494	0.526465	22493	0.347307	32725	0.498492	37459	0.636636	0.410586
ATP1A4	22135	0.382542	13984	0.224441	0	0	0.202327	0	0	24711	0.390435	0	0	35487	0.545341	29617	0.467189	19671	0.301675	17477	0.283579	14563	0.214638	0	0	0	0	0	0	40014	0.680059	0.23266
TMEM269	33985	0.587336	36230	0.581485	36978	0.560145	0.576322	32571	0.543829	36678	0.579514	0	0	26589	0.408603	31446	0.496041	24585	0.377036	0	0	36558	0.538814	29039	0.443208	29703	0.458634	37220	0.566963	30467	0.517803	0.443961
KCNS1	17391	0.300555	0	0	33843	0.512656	0.27107	0	0	0	0	17985	0.291302	32863	0.505017	26820	0.423068	17036	0.261264	29961	0.486143	34384	0.506772	19914	0.303938	29917	0.461939	26373	0.401733	16538	0.281072	0.315697
CAMK2A	19398	0.33524	22737	0.364925	23228	0.351859	0.350675	21035	0.351216	34011	0.537375	37367	0.605232	30386	0.466952	40261	0.635092	29975	0.459697	36820	0.597436	27379	0.403528	37220	0.568071	38613	0.596211	38157	0.581236	42045	0.714577	0.504576
FLRT1	18864	0.326011	16757	0.268947	20615	0.312278	0.302412	32112	0.536165	29481	0.465801	32932	0.533398	18194	0.279594	22655	0.357368	21093	0.323483	20685	0.335632	19571	0.288449	27797	0.424252	31999	0.494086	23547	0.358686	33500	0.56935	0.391567
LRFN2	10723	0.185317	26781	0.42983	0	0	0.205049	0	0	0	0	27080	0.438614	0	0	19393	0.305912	0	0	0	0	13470	0.198529	27081	0.413324	0	0	0	0	30467	0.517803	0.165955
FAT2	29919	0.517066	33002	0.529676	22438	0.339892	0.462212	33175	0.553914	35393	0.559211	37051	0.600113	41103	0.631644	37139	0.585844	35576	0.545594	25729	0.417475	23284	0.343174	44985	0.686584	33521	0.517587	35561	0.541692	23158	0.393582	0.517537
PDGFRA	24857	0.429584	50724	0.814111	46203	0.699886	0.64786	29416	0.491151	49631	0.784172	47626	0.771396	50727	0.77954	45884	0.723791	45674	0.700457	34262	0.555931	27890	0.41106	39831	0.607921	50624	0.781669	47881	0.72936	41222	0.70059	0.665374
DPY19L2	27793	0.480324	50241	0.806359	52698	0.798273	0.694985	32474	0.542209	41446	0.654848	39285	0.636297	39536	0.607564	51907	0.8188	45628	0.699752	53617	0.869982	57874	0.852982	43562	0.664866	38790	0.598944	49183	0.749193	27160	0.461599	0.682799
HIF3A	38534	0.665952	46981	0.754037	49373	0.747906	0.722632	28956	0.48347	55168	0.871656	39716	0.643278	56657	0.870668	53300	0.840774	57670	0.884428	52216	0.84725	57796	0.851833	51724	0.789438	52582	0.811902	52973	0.806925	26643	0.452812	0.754822
CDH13	31349	0.54178	24294	0.389914	29111	0.440976	0.457557	32883	0.549038	32385	0.511684	37198	0.602494	30682	0.471501	33284	0.525034	27460	0.421127	47230	0.766348	24206	0.356763	38430	0.586538	48393	0.747221	26039	0.396646	33352	0.566835	0.524927
ACOT11	26882	0.46458	37893	0.608176	30483	0.461759	0.511505	26087	0.435567	31342	0.495205	40087	0.649287	41800	0.642356	41268	0.650976	38207	0.585943	43969	0.713435	33739	0.497266	42718	0.651984	27281	0.421237	31522	0.480167	35644	0.605789	0.557582
CCSER1	28518	0.492854	40858	0.655763	34945	0.529349	0.559322	35296	0.589327	35030	0.553475	45688	0.740006	49315	0.757841	40840	0.644225	42082	0.64537	36635	0.594435	39548	0.582883	34495	0.52648	32693	0.504802	39819	0.606553	21363	0.363076	0.585763
GOLGA8R	35388	0.611583	39970	0.641511	43685	0.661744	0.638279	40828	0.681694	33001	0.521417	31147	0.504487	31581	0.485316	40156	0.633435	43504	0.667178	39498	0.640889	43868	0.646553	37429	0.571261	31953	0.493376	33785	0.514639	38001	0.645847	0.594729
SAMD13	23544	0.406892	27185	0.436314	26702	0.404484	0.415897	0	0	25702	0.406092	35387	0.573162	28986	0.445438	33112	0.522321	41956	0.643438	35869	0.582006	30007	0.442261	27711	0.42294	35248	0.544253	28115	0.428269	42399	0.720593	0.465231
CDS1	37531	0.648618	34170	0.548422	39751	0.602151	0.599731	40981	0.684248	30976	0.489422	43879	0.710706	41870	0.643431	37536	0.592107	47935	0.735132	41122	0.66724	39201	0.577768	50101	0.764667	40075	0.618785	39298	0.598617	42679	0.725352	0.640444
ZNF492	40063	0.692377	43799	0.702966	0	0	0.465114	0	0	40774	0.644231	0	0	0	0	0	0	0	0	0	0	0	0	0	0	38951	0.60143	0	0	30467	0.517803	0.210587
SDK1	35484	0.613242	45594	0.731775	44606	0.675695	0.673571	23958	0.40002	40767	0.64412	39300	0.63654	38053	0.584774	33641	0.530665	39438	0.604822	35781	0.580578	32093	0.473006	41365	0.631334	41089	0.634442	37814	0.576011	34332	0.583491	0.593368
GPR61	18734	0.323765	25413	0.407874	16805	0.254563	0.328734	15201	0.253807	17247	0.272503	28190	0.456592	17252	0.265118	18077	0.285153	17269	0.264838	21658	0.35142	36481	0.537679	17810	0.271825	24008	0.3707	17446	0.265751	27371	0.465185	0.336451
IGSF22	23094	0.399115	16557	0.265737	25921	0.392653	0.352502	14179	0.236743	19377	0.306157	25392	0.411273	20601	0.316583	19154	0.302142	17950	0.275281	17439	0.282963	22492	0.331501	15002	0.228968	29958	0.462572	18005	0.274266	9389	0.159571	0.309702
EFHB	28350	0.48995	16345	0.262334	30873	0.467666	0.40665	0	0	19110	0.301939	23319	0.377697	23843	0.366404	19349	0.305218	24437	0.374766	15478	0.251144	19092	0.28139	23791	0.363111	19681	0.303888	16401	0.249832	36483	0.620048	0.334359
PAQR9	29804	0.515079	0	0	0	0	0.171693	28295	0.472434	0	0	0	0	0	0	18190	0.286936	0	0	35392	0.574266	18958	0.279415	0	0	0	0	0	0	32569	0.553527	0.178777
DSCR9	6410	0.110779	0	0	0	0	0.0369263	0	0	0	0	0	0	21560	0.33132	10641	0.167855	0	0	0	0	11987	0.176672	0	0	0	0	6958	0.10599	30467	0.517803	0.0940279
FSIP1	27729	0.479218	37447	0.601018	36507	0.553011	0.544415	40814	0.68146	31994	0.505506	41638	0.674409	29819	0.458239	33254	0.524561	32221	0.494142	28911	0.469106	47650	0.702295	37306	0.569383	44296	0.68396	29697	0.452367	20426	0.347151	0.546388
GLIDR	17429	0.301211	19093	0.306439	19088	0.289146	0.298932	18892	0.315434	13490	0.213142	22295	0.361111	17315	0.266086	18053	0.284775	15693	0.240668	13530	0.219536	20332	0.299665	10041	0.153251	16966	0.261967	22676	0.345418	19483	0.331124	0.279265
PCDHGA10	25368	0.438415	37030	0.594325	36280	0.549572	0.527437	31821	0.531306	36571	0.577823	28993	0.469598	43037	0.661365	42284	0.667003	41143	0.63097	37788	0.613143	43487	0.640938	29944	0.457021	36732	0.567167	34917	0.531882	29659	0.50407	0.562307
RUNDC3A-AS1	29138	0.503569	37187	0.596845	33594	0.508884	0.536433	0	0	0	0	45144	0.731195	30625	0.470625	38867	0.613102	31482	0.482808	0	0	48592	0.716179	31240	0.476801	32085	0.495414	32704	0.498172	30467	0.517803	0.44076
KCTD19	10247	0.177091	23572	0.378326	14850	0.224949	0.260122	0	0	10096	0.159517	0	0	0	0	23424	0.369499	0	0	0	0	17263	0.254433	0	0	19558	0.301989	9820	0.149586	30467	0.517803	0.168879
AFAP1L1	30391	0.525223	28640	0.459667	44860	0.679543	0.554811	32855	0.548571	40806	0.644736	27580	0.446712	30746	0.472485	40584	0.640187	29252	0.448609	43585	0.707204	45446	0.669811	41077	0.626938	45588	0.70391	34220	0.521265	39844	0.67717	0.584802
SPRED3	18647	0.322261	20487	0.328813	35788	0.542119	0.397731	17851	0.298053	31567	0.49876	20884	0.338257	28434	0.436955	26814	0.422974	19905	0.305263	31380	0.509168	42610	0.628012	18964	0.289438	27558	0.425514	29253	0.445604	13188	0.224137	0.401022
GSTM5	17713	0.30612	19399	0.31135	18491	0.280103	0.299191	15510	0.258966	20530	0.324375	29676	0.480661	33653	0.517158	23268	0.367038	19856	0.304512	16759	0.271929	20826	0.306946	26739	0.408104	27272	0.421098	18918	0.288173	40421	0.686976	0.368901
ADAM20P1	37218	0.643209	29830	0.478766	39616	0.600106	0.574027	31907	0.532742	36349	0.574315	28977	0.469339	29026	0.446053	38528	0.607755	32963	0.505521	30451	0.494094	45203	0.666229	41685	0.636218	39398	0.608332	44259	0.674187	24294	0.412889	0.55665
ZBTB8A	29378	0.507717	39838	0.639393	39819	0.603181	0.58343	35273	0.588943	36346	0.574268	39355	0.637431	38645	0.593871	41181	0.649604	41246	0.632549	32813	0.532419	44068	0.649501	38367	0.585577	44189	0.682308	38939	0.593148	18313	0.311239	0.58541
IL34	4721	0.0815893	29014	0.465669	24277	0.36775	0.305003	9351	0.156131	11428	0.180563	17790	0.288144	10612	0.163078	16230	0.256018	11446	0.175536	10093	0.163768	25114	0.370145	25524	0.38956	20713	0.319823	14209	0.216442	5656	0.0961267	0.246023
TEX14	29159	0.503932	35547	0.570523	22668	0.343377	0.47261	22588	0.377146	22180	0.350445	35250	0.570943	36602	0.562476	37214	0.587027	22561	0.345996	25893	0.420136	36165	0.533022	22817	0.348245	30001	0.463236	34878	0.531288	6971	0.118476	0.441751
CASKIN1	5893	0.101844	0	0	23209	0.351572	0.151139	0	0	14111	0.222954	22586	0.365824	11535	0.177262	20847	0.328848	8905	0.136567	16631	0.269852	28376	0.418223	15756	0.240476	9192	0.141931	9667	0.147255	40053	0.680722	0.238889
NRXN2	15240	0.263381	27843	0.446875	40133	0.607938	0.439398	34023	0.568073	23506	0.371396	35570	0.576126	37495	0.576199	33429	0.527321	30364	0.465663	18173	0.294873	21614	0.31856	29000	0.442613	20796	0.321104	20814	0.317055	41116	0.698788	0.453064
TSPAN6	36945	0.638491	36891	0.592094	39082	0.592017	0.607534	38657	0.645445	48815	0.771279	41961	0.67964	45546	0.699922	37943	0.598527	51373	0.787857	32412	0.525913	40675	0.599493	45102	0.68837	40041	0.61826	36160	0.550816	37174	0.631792	0.641328
PLEKHH1	20073	0.346906	29822	0.478638	36016	0.545573	0.457039	37938	0.63344	39503	0.624149	31568	0.511305	42951	0.660043	43703	0.689387	42332	0.649204	33066	0.536524	36119	0.532344	33383	0.509509	29599	0.457029	44955	0.684789	17762	0.301875	0.544048
CDH2	20881	0.36087	36127	0.579832	36978	0.560145	0.500282	34437	0.574985	15583	0.246212	36976	0.598899	15372	0.236227	37445	0.590671	20635	0.316459	42906	0.696187	25435	0.374877	15507	0.236676	36814	0.568433	31420	0.478613	30467	0.517803	0.462459
NANOS1	24880	0.429981	26809	0.43028	27997	0.424101	0.42812	22472	0.375209	46607	0.736392	35993	0.582977	37770	0.580425	32568	0.513739	40532	0.621599	42139	0.683742	30941	0.456027	39456	0.602198	42529	0.656677	29972	0.456556	14916	0.253505	0.520227
GUCY2D	19897	0.343864	0	0	0	0	0.114621	0	0	0	0	0	0	0	0	0	0	0	0	0	0	22876	0.33716	20306	0.309921	7157	0.110509	21177	0.322584	30467	0.517803	0.129456
FAM184A	22347	0.386205	28414	0.45604	29257	0.443187	0.428477	33093	0.552545	26439	0.417737	29011	0.46989	27130	0.416916	36602	0.577373	27429	0.420651	22839	0.370583	33983	0.500862	26883	0.410302	33325	0.514561	29821	0.454256	21560	0.366424	0.450502
TMEM236	32051	0.553912	24966	0.4007	37951	0.574884	0.509832	23101	0.385711	38739	0.612078	28243	0.457451	37733	0.579856	36280	0.572294	43327	0.664463	34984	0.567646	30192	0.444988	36331	0.554502	37255	0.575242	36208	0.551548	18053	0.30682	0.52014
LARP6	18230	0.315055	22247	0.35706	36379	0.551072	0.407729	36235	0.605006	35199	0.556145	34577	0.560042	40986	0.629846	34370	0.542165	30747	0.471536	37697	0.611666	38217	0.563265	31530	0.481227	44412	0.685751	38732	0.589995	40596	0.689951	0.547319
HLF	28855	0.498678	39122	0.627901	52147	0.789927	0.638835	44177	0.737611	37529	0.59296	52837	0.855799	41342	0.635317	44142	0.696312	53932	0.827102	43945	0.713046	46773	0.689369	53334	0.814011	41065	0.634071	41559	0.633058	34399	0.584629	0.688653
BNC2	31030	0.536267	35004	0.561808	53359	0.808286	0.635454	36190	0.604254	42495	0.671422	46234	0.74885	43505	0.668557	50022	0.789065	55381	0.849324	36296	0.588934	54365	0.801265	50223	0.766529	41949	0.647721	51661	0.786939	45504	0.773365	0.706839
IQSEC3	11313	0.195514	13988	0.224505	16176	0.245035	0.221685	14075	0.235006	18518	0.292585	28867	0.467557	18780	0.288599	27221	0.429394	15227	0.233521	14472	0.234821	24618	0.362835	24138	0.368407	25420	0.392502	27743	0.422602	7518	0.127772	0.301377
SLC7A2	40534	0.700517	43748	0.702147	58722	0.889525	0.764063	48809	0.81495	47380	0.748606	51749	0.838176	42359	0.650946	51318	0.809509	44814	0.687268	54017	0.876472	59289	0.873837	52382	0.799481	51352	0.79291	50978	0.776535	25171	0.427794	0.759245
HSP90B2P	27352	0.472703	17178	0.275704	21328	0.323078	0.357162	23363	0.390085	24653	0.389518	22052	0.357175	19727	0.303152	31693	0.499937	31203	0.47853	20789	0.337319	30843	0.454583	26273	0.400992	30632	0.472979	31499	0.479817	20231	0.343837	0.398627
CRYM-AS1	25774	0.445431	0	0	0	0	0.148477	0	0	39040	0.616833	0	0	41949	0.644645	0	0	30512	0.467932	0	0	0	0	36282	0.553755	41737	0.644448	40559	0.617825	30467	0.517803	0.300578
ZNF883	26252	0.453692	39007	0.626055	33786	0.511793	0.530513	0	0	29370	0.464047	35412	0.573567	37145	0.57082	39323	0.620295	32570	0.499494	28994	0.470453	38315	0.56471	37078	0.565904	39865	0.615543	35756	0.544662	21313	0.362226	0.496217
ADAMTS7P1	5448	0.0941534	8165	0.131047	0	0	0.0750667	0	0	0	0	21009	0.340282	0	0	8212	0.129539	0	0	21325	0.346017	6420	0.0946219	0	0	0	0	0	0	13285	0.225786	0.090763
GDF7	35432	0.612343	45353	0.727907	40071	0.606998	0.649083	37440	0.625125	28270	0.446667	41741	0.676077	45179	0.694282	32081	0.506057	31950	0.489986	32310	0.524258	46131	0.679907	42910	0.654915	37044	0.571984	43598	0.664118	23518	0.399701	0.592022
ESR1	41049	0.709417	48809	0.783376	40541	0.614118	0.702304	38851	0.648684	48798	0.77101	46462	0.752543	34537	0.530742	38758	0.611383	37424	0.573935	35182	0.570858	56566	0.833704	46262	0.706074	49728	0.767834	44283	0.674552	31937	0.542786	0.672735
VIT	23806	0.41142	0	0	0	0	0.13714	0	0	31224	0.49334	18811	0.304681	43077	0.66198	28714	0.452945	37002	0.567463	25863	0.41965	22365	0.329629	41695	0.636371	42106	0.650145	39916	0.608031	26839	0.456143	0.399453
FILIP1	30870	0.533502	44504	0.714281	38909	0.589396	0.612393	37155	0.620367	40588	0.641292	46017	0.745335	58547	0.899713	46893	0.739707	50578	0.775665	58071	0.942252	39303	0.579272	50852	0.776129	45691	0.7055	40619	0.618739	27152	0.461463	0.689508
LANCL3	41035	0.709175	42472	0.681668	42957	0.650716	0.68052	0	0	44173	0.697935	43672	0.707353	33276	0.511364	37548	0.592296	48746	0.747569	29892	0.485024	33748	0.497399	47267	0.721413	44499	0.687095	46438	0.707379	19751	0.335679	0.582138
SCN3A	36433	0.629642	48607	0.780134	51239	0.776172	0.728649	37134	0.620016	37270	0.588867	48333	0.782847	38522	0.591981	52299	0.824983	37938	0.581818	42757	0.693769	57353	0.845304	45799	0.699008	49780	0.768637	40364	0.614855	32712	0.555958	0.690266
HEXA-AS1	22602	0.390612	21688	0.348088	21220	0.321442	0.353381	20404	0.34068	0	0	31967	0.517768	20233	0.310928	34075	0.537511	33671	0.516379	0	0	34539	0.509057	32489	0.495864	21573	0.333102	30575	0.465742	30467	0.517803	0.373665
LRRIQ3	28973	0.500717	35470	0.569287	25647	0.388503	0.486169	24543	0.409788	39957	0.631322	38096	0.617039	26096	0.401027	34615	0.54603	30251	0.46393	28626	0.464482	33706	0.49678	38750	0.591422	32839	0.507056	25164	0.383317	40315	0.685175	0.510392
TSPAN10	5831	0.100773	14540	0.233364	12933	0.19591	0.176682	17686	0.295298	16024	0.25318	18968	0.307224	6207	0.0953852	17545	0.276761	6062	0.0929669	3846	0.0624047	17712	0.26105	18283	0.279045	8432	0.130196	10130	0.154308	5809	0.098727	0.189106
CHGB	10237	0.176918	9678	0.15533	14338	0.217193	0.183147	9196	0.153543	9822	0.155188	40603	0.657645	10428	0.160251	26122	0.412058	16007	0.245484	36888	0.59854	43222	0.637032	36074	0.55058	10751	0.166003	11702	0.178254	35071	0.59605	0.337338
DOC2A	15983	0.276221	17125	0.274853	25054	0.37952	0.310198	19501	0.325603	10679	0.168729	13435	0.217606	21988	0.337897	18525	0.29222	24320	0.372972	6815	0.110579	18019	0.265575	18851	0.287714	8556	0.13211	21239	0.323529	19193	0.326195	0.272755
ZNF876P	22906	0.395866	26419	0.42402	39633	0.600364	0.473417	23665	0.395128	30396	0.480258	30931	0.500988	26846	0.412552	33597	0.529971	27786	0.426126	26460	0.429336	37344	0.550399	27391	0.418056	32355	0.499583	26976	0.410919	43207	0.734326	0.480526
VAC14-AS1	7551	0.130498	8096	0.129939	24486	0.370916	0.210451	23863	0.398434	0	0	7259	0.117574	9362	0.143869	24335	0.383869	0	0	0	0	23780	0.350484	12340	0.188339	13013	0.20093	19802	0.301639	30467	0.517803	0.21562
INHBC	17625	0.304599	0	0	0	0	0.101533	39984	0.667602	0	0	0	0	0	0	18559	0.292756	0	0	0	0	33348	0.491503	0	0	0	0	14560	0.221789	30467	0.517803	0.166403
GATA6	32640	0.564091	48097	0.771948	43259	0.65529	0.663777	39572	0.660723	40837	0.645226	43452	0.70379	54667	0.840087	0	0	50719	0.777827	50705	0.822732	42580	0.62757	41692	0.636325	29821	0.460456	47939	0.730243	29916	0.508438	0.626983
COL8A1	34770	0.600902	29210	0.468815	49729	0.753298	0.607672	41031	0.685083	38578	0.609534	44645	0.723113	35345	0.543159	45163	0.712418	35482	0.544152	37233	0.604138	39636	0.58418	35012	0.534371	53621	0.827945	39268	0.59816	39336	0.668536	0.63052
TMEM100	23780	0.410971	30307	0.486422	43791	0.663349	0.520247	30474	0.508816	39197	0.619314	26925	0.436103	33667	0.517373	39573	0.624239	33908	0.520013	33747	0.547574	36659	0.540303	46101	0.703617	45291	0.699324	31517	0.480091	42162	0.716566	0.564938
SSC5D	18909	0.326789	27744	0.445286	21092	0.319503	0.363859	14282	0.238463	19028	0.300643	23447	0.37977	14480	0.222519	16722	0.263779	20298	0.31129	14250	0.231219	25527	0.376233	25949	0.396047	29035	0.44832	11527	0.175588	37998	0.645796	0.33875
DBIL5P	13569	0.234502	16238	0.260617	16534	0.250458	0.248526	0	0	14941	0.236068	23731	0.38437	20480	0.314723	13612	0.214721	12386	0.189952	14969	0.242885	22997	0.338944	12245	0.186889	17119	0.264329	11492	0.175055	29449	0.500501	0.252934
WNT7B	22044	0.380969	0	0	13642	0.20665	0.195873	12274	0.204936	0	0	0	0	31108	0.478048	14038	0.221441	0	0	0	0	11022	0.162449	28883	0.440827	17981	0.277639	8886	0.135358	30467	0.517803	0.201741
ITGA9-AS1	13317	0.230147	6275	0.100713	7811	0.118322	0.149727	7075	0.118129	6658	0.105197	12563	0.203482	17223	0.264672	11436	0.180396	7436	0.114039	5798	0.0940776	10068	0.148388	11226	0.171337	9387	0.144942	12996	0.197965	20009	0.340064	0.168791
ZFR2	13301	0.229871	20303	0.325859	25525	0.386655	0.314128	0	0	11626	0.183691	28922	0.468448	0	0	22728	0.35852	14534	0.222894	20870	0.338634	40349	0.594688	0	0	11873	0.183327	11935	0.181803	18949	0.322048	0.253096
SYCE1	6516	0.112611	8995	0.144368	9740	0.147542	0.13484	9519	0.158936	10122	0.159928	8232	0.133333	7934	0.121925	17123	0.270104	8741	0.134052	7440	0.12072	12093	0.178234	8188	0.124969	10731	0.165694	9387	0.14299	28578	0.485698	0.173407
SV2B	25560	0.441733	43240	0.693994	29267	0.443339	0.526355	25843	0.431493	33080	0.522665	45291	0.733576	29818	0.458224	42499	0.670395	33187	0.508956	28083	0.455671	33182	0.489057	44542	0.679823	35381	0.546307	43495	0.662549	11651	0.198015	0.529053
SRRM2-AS1	10129	0.175051	13888	0.2229	14255	0.215936	0.204629	10196	0.17024	20982	0.331516	22053	0.357191	21863	0.335977	13819	0.217986	17135	0.262783	14467	0.23474	12403	0.182803	11358	0.173352	8106	0.125162	9319	0.141954	28167	0.478713	0.241754
DSEL	42779	0.739315	38657	0.620438	41240	0.624707	0.661487	36733	0.613321	49986	0.789781	46792	0.757888	41588	0.639098	49985	0.788482	40755	0.625019	36128	0.586208	36864	0.543324	42608	0.650305	52263	0.806976	49134	0.748446	34158	0.580533	0.674256
MPP3	18699	0.32316	26736	0.429108	27759	0.420495	0.390921	22380	0.373673	33330	0.526615	38253	0.619582	29239	0.449326	31396	0.495252	33607	0.515397	46057	0.747315	42829	0.63124	28401	0.433471	30140	0.465382	30563	0.465559	45350	0.770747	0.511088
ARHGAP29	43813	0.757185	55486	0.89054	57891	0.876937	0.841554	52547	0.877363	51586	0.815061	39262	0.635925	42786	0.657508	53234	0.839732	43251	0.663298	41847	0.679004	49237	0.725685	43991	0.671413	58411	0.901905	53266	0.811388	20686	0.35157	0.743634
TIGD4	31704	0.547915	35361	0.567538	22295	0.337726	0.484393	0	0	0	0	23030	0.373016	24216	0.372136	35947	0.567041	29278	0.449008	22954	0.372448	38746	0.571062	23678	0.361386	0	0	32889	0.50099	36603	0.622087	0.376157
BCL6B	17783	0.307329	37534	0.602414	29428	0.445777	0.45184	24818	0.414379	30066	0.475044	25893	0.419388	26576	0.408403	39822	0.628167	25499	0.391053	26991	0.437952	28948	0.426653	27773	0.423886	27889	0.430625	36789	0.560398	15494	0.263329	0.44232
NUDT11	20141	0.348081	27473	0.440937	38060	0.576536	0.455184	0	0	30452	0.481143	39503	0.639828	30995	0.476311	36467	0.575244	42579	0.652992	22672	0.367873	30726	0.452859	30905	0.471688	43144	0.666173	35078	0.534335	35693	0.606621	0.486041
CALY	3198	0.0552685	7078	0.113601	17328	0.262486	0.143785	0	0	3514	0.0555213	23199	0.375753	13487	0.20726	17967	0.283418	9684	0.148514	0	0	23895	0.352179	17075	0.260607	2857	0.044114	2415	0.0367871	30467	0.517803	0.180887
MLPH	27390	0.473359	14851	0.238356	27136	0.411058	0.374258	39098	0.652808	22871	0.361363	13785	0.223275	39951	0.613941	29991	0.473089	38458	0.589792	29840	0.48418	32790	0.483279	30219	0.461218	27926	0.431196	42772	0.651535	18361	0.312055	0.457367
CA6	20777	0.359072	7406	0.118865	0	0	0.159312	0	0	0	0	0	0	0	0	0	0	0	0	0	0	0	0	7772	0.11862	16011	0.247221	0	0	30467	0.517803	0.0907721
SMYD1	34729	0.600194	0	0	0	0	0.200065	0	0	0	0	0	0	0	0	40323	0.63607	44668	0.685029	52488	0.851663	0	0	44888	0.685104	0	0	0	0	30467	0.517803	0.265057
LEKR1	27707	0.478838	34149	0.548085	22623	0.342695	0.456539	30665	0.512005	22072	0.348738	27820	0.450599	34859	0.535691	26884	0.424078	34701	0.532175	23273	0.377625	31173	0.459447	24386	0.372192	21617	0.333781	23179	0.35308	21660	0.368123	0.429143
GATA4	23338	0.403332	0	0	0	0	0.134444	31448	0.525078	0	0	27536	0.445999	28071	0.431377	0	0	0	0	36888	0.59854	28215	0.41585	0	0	0	0	0	0	23343	0.396727	0.21446
HES2	13870	0.239704	0	0	24118	0.365341	0.201682	0	0	15637	0.247065	0	0	29195	0.44865	0	0	34789	0.533525	0	0	15480	0.228154	35533	0.542323	23905	0.369109	0	0	30467	0.517803	0.232778
SRSF12	28424	0.491229	28842	0.462909	46334	0.701871	0.552003	35298	0.589361	40540	0.640533	29325	0.474976	40837	0.627557	38555	0.608181	33451	0.513005	32630	0.52945	40614	0.598594	28642	0.437149	34769	0.536857	30861	0.470098	23413	0.397916	0.538646
LINC00865	24713	0.427095	29001	0.465461	29981	0.454154	0.448903	37649	0.628615	28799	0.455025	40968	0.663557	55095	0.846665	32057	0.505679	42425	0.65063	34884	0.566023	30441	0.448658	39054	0.596062	28476	0.439689	35468	0.540275	25213	0.428508	0.541073
C2orf72	20067	0.346802	0	0	31073	0.470696	0.272499	41070	0.685734	23090	0.364823	37814	0.612472	38837	0.596822	39932	0.629902	44645	0.684676	23638	0.383547	31559	0.465136	36279	0.553709	24638	0.380427	37303	0.568228	28771	0.488978	0.48213
SLC6A13	20828	0.359954	7706	0.12368	29366	0.444838	0.309491	18688	0.312028	0	0	7252	0.11746	0	0	19363	0.305439	0	0	15679	0.254405	29975	0.44179	0	0	0	0	25769	0.392533	20926	0.355648	0.207185
GOLGA2P7	15025	0.259665	11071	0.177688	23285	0.352723	0.263358	22666	0.378448	8839	0.139657	18902	0.306155	16113	0.247614	14393	0.22704	15987	0.245177	20014	0.324744	25003	0.368509	22078	0.336966	21352	0.329689	14533	0.221378	35363	0.601013	0.301098
NYNRIN	28550	0.493407	27616	0.443232	30222	0.457805	0.464815	31919	0.532943	30654	0.484334	37702	0.610658	35099	0.539379	35812	0.564912	30826	0.472748	29308	0.475548	30462	0.448968	39615	0.604625	33240	0.513248	36188	0.551243	26359	0.447985	0.509402
LIPG	18499	0.319703	15246	0.244696	25795	0.390745	0.318381	37525	0.626544	25714	0.406282	15076	0.244185	35273	0.542053	32170	0.507461	25025	0.383784	19526	0.316826	17590	0.259252	31206	0.476282	17433	0.269177	34297	0.522438	29748	0.505583	0.401001
CBARP	4276	0.0738987	4331	0.0695118	14507	0.219753	0.121055	5609	0.0936519	13148	0.207739	23819	0.385795	11137	0.171146	13693	0.215998	7243	0.111079	10792	0.17511	32284	0.475821	19876	0.303358	18900	0.291829	7283	0.11094	23574	0.400653	0.220419
LINC01187	24625	0.425574	26601	0.426941	28652	0.434023	0.428846	0	0	0	0	0	0	0	0	0	0	0	0	0	0	0	0	29872	0.455922	0	0	0	0	30467	0.517803	0.150684
ZNF702P	35805	0.618789	40139	0.644224	37931	0.574582	0.612531	31436	0.524878	32318	0.510626	43046	0.697214	37828	0.581316	32861	0.518361	43174	0.662117	40987	0.665049	30063	0.443087	43642	0.666087	41954	0.647798	41738	0.635785	9207	0.156478	0.569759
TNN	20243	0.349844	34982	0.561455	18545	0.280921	0.397406	19940	0.332933	37926	0.599232	24314	0.393813	19732	0.303229	19863	0.313326	19520	0.299359	19168	0.311017	22862	0.336954	40503	0.618178	21881	0.337857	23568	0.359006	11712	0.199052	0.373078
SCN2B	30736	0.531186	24111	0.386977	19333	0.292858	0.403674	0	0	19055	0.30107	33985	0.550454	17825	0.273923	33144	0.522826	34395	0.527482	38290	0.621288	22448	0.330852	34966	0.533669	20109	0.310497	19919	0.303421	28080	0.477234	0.397582
RFPL2	24842	0.429324	14828	0.237987	0	0	0.222437	18773	0.313448	0	0	0	0	0	0	31302	0.493769	0	0	0	0	31429	0.46322	0	0	0	0	30350	0.462314	30467	0.517803	0.194524
CCDC162P	27623	0.477386	22680	0.36401	31475	0.476786	0.439394	20199	0.337257	24947	0.394163	32461	0.525769	18699	0.287354	25576	0.403445	34715	0.53239	32643	0.529661	35439	0.522322	21960	0.335165	23268	0.359274	19973	0.304244	18920	0.321555	0.411385
PROM2	32833	0.567427	29209	0.468799	35852	0.543089	0.526438	26658	0.445101	24192	0.382234	23907	0.387221	49710	0.763911	31283	0.493469	41496	0.636383	30003	0.486825	26778	0.394671	41555	0.634234	36474	0.563183	32278	0.491683	18661	0.317154	0.505026
HERC2P10	3818	0.0659834	19351	0.31058	0	0	0.125521	0	0	0	0	0	0	0	0	9907	0.156277	0	0	0	0	0	0	0	0	0	0	0	0	30467	0.517803	0.0700429
RASL12	3853	0.0665883	12276	0.197028	18720	0.283572	0.182396	5399	0.0901456	14645	0.231392	8962	0.145157	18241	0.280316	29603	0.466968	16517	0.253305	19685	0.319406	11222	0.165397	15066	0.229945	14118	0.217991	12735	0.193989	18833	0.320077	0.230752
NUTM2G	19555	0.337953	17016	0.273104	28954	0.438597	0.349885	0	0	0	0	0	0	30708	0.471901	0	0	19564	0.300034	0	0	21508	0.316998	18215	0.278007	21708	0.335186	29275	0.445939	30467	0.517803	0.247701
SLC1A2	27398	0.473498	42745	0.686049	44570	0.67515	0.611566	37995	0.634392	34325	0.542336	49164	0.796307	37894	0.582331	55029	0.868047	46972	0.720363	45626	0.740321	33686	0.496485	31682	0.483547	42028	0.648941	45171	0.688079	10663	0.181223	0.614471
KLHL32	29624	0.511968	35359	0.567506	31518	0.477437	0.51897	36868	0.615575	24683	0.389992	39531	0.640282	40042	0.61534	44826	0.707102	39814	0.610588	38557	0.625621	45057	0.664078	38183	0.582769	36208	0.559076	35798	0.545302	24635	0.418685	0.568755
HOXA-AS2	20243	0.349844	16603	0.266475	19453	0.294675	0.303665	11079	0.184983	15179	0.239829	16630	0.269355	27468	0.422111	0	0	19080	0.292611	15654	0.254	0	0	0	0	12853	0.198459	25739	0.392076	22833	0.388059	0.236832
MMP27	16980	0.293452	0	0	0	0	0.0978173	0	0	19378	0.306173	0	0	17525	0.269313	0	0	18578	0.284912	0	0	0	0	35547	0.542537	36105	0.557486	0	0	30467	0.517803	0.184778
PTPN14	35846	0.619498	46706	0.749623	47087	0.713277	0.694133	42859	0.715605	46076	0.728002	49054	0.794525	47688	0.732839	48643	0.767312	52392	0.803484	49613	0.805014	52727	0.777123	46326	0.707051	55344	0.854549	49268	0.750487	19984	0.339639	0.723869
GHET1	21698	0.374989	0	0	0	0	0.124996	0	0	0	0	0	0	0	0	17372	0.274032	0	0	0	0	26275	0.387257	0	0	0	0	0	0	30467	0.517803	0.103605
DUBR	14278	0.246755	14078	0.225949	12679	0.192062	0.221589	13716	0.229012	13199	0.208545	22926	0.371331	15892	0.244218	18911	0.298309	15461	0.23711	16914	0.274444	26546	0.391251	20445	0.312042	25571	0.394834	12782	0.194705	42713	0.72593	0.3031
LAMA2	23791	0.411161	44479	0.71388	46007	0.696917	0.607319	25231	0.421275	50716	0.801315	45523	0.737334	50165	0.770903	40136	0.63312	49112	0.753182	47626	0.772773	32103	0.473154	48590	0.741606	50723	0.783197	47968	0.730685	26384	0.44841	0.659261
EML6	19369	0.334739	27806	0.446281	25910	0.392487	0.391169	37488	0.625927	25635	0.405034	37078	0.600551	31132	0.478417	29554	0.466196	26408	0.404993	20021	0.324858	44835	0.660806	23921	0.365095	26709	0.412405	28846	0.439404	37717	0.64102	0.466547
IL1RL2	13816	0.238771	11746	0.188521	16124	0.244248	0.223847	29749	0.496711	23011	0.363575	14641	0.23714	14764	0.226884	12740	0.200965	22039	0.33799	12346	0.200325	28973	0.427022	31452	0.480037	25495	0.39366	25977	0.395701	26281	0.44666	0.325214
HOGA1	15035	0.259838	14226	0.228325	27530	0.417026	0.30173	37250	0.621953	30778	0.486293	27813	0.450486	21096	0.32419	34139	0.538521	29937	0.459114	39059	0.633766	22422	0.330469	32184	0.491209	34401	0.531175	18474	0.28141	32269	0.548429	0.440147
C4B	24748	0.4277	19185	0.307916	39032	0.59126	0.442292	38539	0.643475	18783	0.296772	28360	0.459346	34917	0.536582	32232	0.508439	31232	0.478974	22695	0.368246	28818	0.424737	33900	0.517399	13948	0.215367	35067	0.534167	42906	0.72921	0.469306
FAM171B	28358	0.490089	47079	0.755609	38007	0.575733	0.607144	41375	0.690827	41411	0.654295	52035	0.842809	35926	0.552088	56220	0.886835	44573	0.683572	33218	0.538991	55758	0.821795	38261	0.583959	45344	0.700142	46125	0.702611	42007	0.713931	0.679552
COL15A1	21657	0.374281	28252	0.453439	33469	0.506991	0.444904	24005	0.400805	38594	0.609787	47745	0.773324	36153	0.555576	38545	0.608023	40078	0.614637	35748	0.580042	32278	0.475733	35471	0.541377	38741	0.598187	36218	0.5517	35692	0.606604	0.550034
UGT3A2	33070	0.571522	27424	0.44015	35767	0.541801	0.517825	33043	0.55171	0	0	0	0	0	0	0	0	0	0	0	0	22624	0.333446	0	0	32153	0.496464	0	0	30467	0.517803	0.230193
CRLF2	7898	0.136495	0	0	0	0	0.0454983	0	0	9202	0.145392	0	0	25562	0.39282	0	0	8960	0.137411	0	0	0	0	12496	0.19072	12579	0.194228	0	0	30467	0.517803	0.114325
MEIS2	25643	0.443167	44654	0.716689	41278	0.625282	0.595046	35321	0.589745	38352	0.605963	41234	0.667865	43063	0.661764	40060	0.631921	44126	0.676717	48376	0.784942	52947	0.780365	40594	0.619567	47102	0.727287	41623	0.634033	47158	0.801475	0.664452
CCDC8	28139	0.486304	30159	0.484046	33542	0.508097	0.492816	17662	0.294897	24119	0.381081	39401	0.638176	40720	0.625759	33035	0.521106	26052	0.399534	39944	0.648126	41120	0.606052	32131	0.4904	24682	0.381107	29532	0.449854	25641	0.435782	0.490021
MSANTD1	21250	0.367247	15036	0.241325	27575	0.417708	0.342093	26294	0.439024	26655	0.42115	13694	0.221801	14752	0.226699	15446	0.243651	17123	0.262599	17386	0.282103	31109	0.458503	14813	0.226084	15235	0.235239	27479	0.418581	28955	0.492106	0.330255
PCDHGB6	23459	0.405423	32236	0.517382	31623	0.479027	0.467278	31117	0.519552	27188	0.429571	34147	0.553077	31224	0.47983	31040	0.489636	28107	0.431049	29549	0.479458	31411	0.462955	24247	0.37007	29228	0.4513	25347	0.386105	22831	0.388025	0.456164
CCDC81	29115	0.503171	18866	0.302796	32384	0.490555	0.432174	19341	0.322931	18569	0.293391	23886	0.38688	20170	0.30996	33366	0.526327	25340	0.388615	21964	0.356385	23223	0.342275	31233	0.476694	23244	0.358903	23560	0.358884	10828	0.184028	0.373453
ADAMTSL2	18438	0.318649	33456	0.536963	27263	0.412982	0.422865	22870	0.381854	15547	0.245643	37222	0.602883	17364	0.266839	30470	0.480645	14931	0.228982	23539	0.381941	31691	0.467081	24524	0.374298	12694	0.196004	28771	0.438262	19623	0.333503	0.377769
USP44	40086	0.692774	45372	0.728212	41066	0.622071	0.681019	0	0	33431	0.528211	30959	0.501442	44989	0.691362	39431	0.621999	38905	0.596648	37998	0.61655	48302	0.711904	42827	0.653648	45268	0.698969	44757	0.681772	18364	0.312106	0.577178
AK8	16431	0.283964	19493	0.312859	11312	0.171355	0.256059	0	0	5837	0.0922248	17076	0.276579	11952	0.183671	15829	0.249692	20065	0.307717	4030	0.0653902	10844	0.159825	12042	0.183791	7047	0.10881	8664	0.131977	11666	0.19827	0.181742
SYDE2	31403	0.542713	34814	0.558758	39757	0.602242	0.567904	46028	0.768517	42814	0.676463	39272	0.636087	53754	0.826057	45631	0.7198	52935	0.811812	50061	0.812283	42419	0.625197	42340	0.646215	48445	0.748024	44314	0.675024	30968	0.526318	0.678367
NPHP1	29370	0.507578	31684	0.508522	28511	0.431887	0.482662	20521	0.342633	24757	0.391161	30169	0.488646	28008	0.430409	33470	0.527968	29067	0.445772	31565	0.512169	45006	0.663326	33922	0.517735	27146	0.419153	27894	0.424903	24120	0.409932	0.46812
ZNF618	27458	0.474535	40931	0.656935	45415	0.68795	0.606473	41499	0.692897	41750	0.659651	44245	0.716634	38574	0.59278	38564	0.608323	37276	0.571665	34855	0.565552	52437	0.772849	36290	0.553877	42861	0.661803	39283	0.598388	24043	0.408624	0.614831
APC2	13858	0.239497	11929	0.191458	20111	0.304643	0.245199	14371	0.239949	13941	0.220268	25941	0.420165	12335	0.189556	25338	0.399691	15497	0.237662	22537	0.365682	21765	0.320786	14827	0.226297	16629	0.256763	22726	0.34618	25104	0.426656	0.29235
TPH1	29437	0.508736	46530	0.746798	36338	0.550451	0.601995	30368	0.507046	38253	0.604399	29860	0.483641	32110	0.493446	34523	0.544578	48510	0.74395	29563	0.479685	34588	0.509779	33953	0.518208	33851	0.522682	40533	0.617429	16905	0.287309	0.541209
HECTD2	36563	0.631889	48210	0.773762	45791	0.693645	0.699765	38581	0.644176	41006	0.647896	42288	0.684937	43003	0.660842	46956	0.740701	47199	0.723844	35937	0.583109	52930	0.780115	39531	0.603342	43590	0.673059	43930	0.669175	37371	0.63514	0.676376
KCNMB2	23382	0.404092	25170	0.403974	29050	0.440052	0.416039	0	0	26453	0.417958	41679	0.675073	25067	0.385214	37589	0.592943	27232	0.41763	37377	0.606474	45022	0.663562	0	0	0	0	25544	0.389106	36720	0.624076	0.401344
FAM171A2	3170	0.0547846	6151	0.0987224	5632	0.0853139	0.079607	5147	0.085938	20461	0.323285	19716	0.319339	3345	0.0514038	13661	0.215494	4545	0.0697022	6530	0.105955	17758	0.261728	18406	0.280922	5707	0.0881199	19778	0.301273	13158	0.223627	0.171041
NOS1AP	30303	0.523703	18527	0.297355	34665	0.525108	0.448722	33851	0.565201	23628	0.373323	35789	0.579673	36318	0.558112	30914	0.487649	34565	0.530089	34055	0.552572	21911	0.322938	23315	0.355846	33309	0.514314	32639	0.497182	8777	0.14917	0.455482
FANK1	18377	0.317595	12820	0.205759	23356	0.353798	0.292384	12041	0.201045	9959	0.157353	12251	0.198429	15753	0.242082	19332	0.30495	20162	0.309205	8495	0.137839	21306	0.314021	18524	0.282723	14593	0.225326	14912	0.227151	23239	0.394959	0.258149
MPV17L	29105	0.502998	33689	0.540702	21183	0.320882	0.454861	24631	0.411257	34820	0.550157	35649	0.577405	33694	0.517788	27953	0.440941	33923	0.520244	33493	0.543453	27990	0.412534	30639	0.467628	20655	0.318927	21055	0.320726	37462	0.636687	0.472155
SH2D5	12708	0.219622	0	0	23558	0.356858	0.19216	12785	0.213468	22391	0.353779	28804	0.466537	13973	0.214728	24786	0.390983	29932	0.459038	29152	0.473016	20802	0.306593	13057	0.199283	32404	0.50034	17263	0.262963	25515	0.433641	0.32339
ISX	11952	0.206557	0	0	14190	0.214951	0.140503	0	0	0	0	0	0	0	0	0	0	36649	0.56205	0	0	0	0	0	0	0	0	0	0	30467	0.517803	0.100091
DLX4	29563	0.510914	29765	0.477723	31522	0.477498	0.488711	0	0	34018	0.537486	21244	0.344088	32973	0.506708	20626	0.325362	19660	0.301506	0	0	20062	0.295686	34856	0.53199	23005	0.355213	34403	0.524053	30467	0.517803	0.380402
AK7	35280	0.609716	37391	0.600119	34509	0.522745	0.577527	25106	0.419188	25992	0.410675	28048	0.454292	36633	0.562952	30267	0.477443	40818	0.625985	23939	0.388431	44218	0.651712	39788	0.607265	32012	0.494287	27761	0.422877	14789	0.251347	0.499936
MYCBPAP	28083	0.485336	27611	0.443152	20064	0.303931	0.410806	27330	0.456321	20245	0.319872	25000	0.404924	33860	0.520339	32282	0.509228	23648	0.362666	18795	0.304965	24643	0.363204	26962	0.411508	29616	0.457291	20732	0.315806	20104	0.341678	0.400015
INPP5J	11056	0.191072	9524	0.152858	22432	0.339802	0.227911	13066	0.218159	11076	0.175001	26685	0.432216	13976	0.214774	20942	0.330347	29171	0.447367	32707	0.530699	20538	0.302702	22256	0.339683	14853	0.22934	24965	0.380286	48052	0.816669	0.340065
MST1L	13585	0.234779	17336	0.27824	26766	0.405453	0.306157	27729	0.462983	18615	0.294118	17668	0.286168	18479	0.283973	29289	0.462015	22328	0.342422	18245	0.296041	19520	0.287698	25152	0.383883	19263	0.297434	21347	0.325174	8780	0.149221	0.319307
TTC28	27453	0.474448	41943	0.673178	41543	0.629296	0.592307	46918	0.783377	41641	0.657929	42715	0.691853	45429	0.698124	47484	0.74903	41386	0.634696	39384	0.639039	39340	0.579817	42675	0.651328	45674	0.705237	39911	0.607955	44170	0.750693	0.661733
SYT2	34367	0.593937	28871	0.463374	38347	0.580883	0.546065	34588	0.577506	34042	0.537865	39488	0.639585	25883	0.397753	35055	0.55297	40458	0.620464	37448	0.607626	32584	0.480243	28687	0.437836	30913	0.477318	37341	0.568806	43852	0.745288	0.552097
NUTM2D	32550	0.562536	32301	0.518425	26980	0.408695	0.496552	24869	0.415231	28072	0.443539	25558	0.413962	33841	0.520047	36046	0.568603	30010	0.460234	25740	0.417654	31422	0.463117	35583	0.543086	27317	0.421793	25822	0.39334	35638	0.605687	0.477063
TMEM30B	27747	0.479529	31967	0.513065	44133	0.66853	0.553708	42100	0.702932	33855	0.53491	31843	0.51576	52840	0.812011	42406	0.668928	50787	0.77887	28267	0.458656	53850	0.793674	49977	0.762775	37719	0.582407	41498	0.632129	18458	0.313703	0.614525
LINC01585	9022	0.15592	0	0	0	0	0.0519733	0	0	0	0	0	0	0	0	0	0	0	0	0	0	0	0	0	0	0	0	19295	0.293916	30467	0.517803	0.0645093
SULF1	26513	0.458203	33353	0.53531	47494	0.719443	0.570985	33506	0.55944	40112	0.633771	31906	0.51678	36192	0.556175	46402	0.731962	44025	0.675168	36244	0.58809	44190	0.651299	37955	0.579289	41091	0.634473	46608	0.709968	25502	0.43342	0.598853
PCDHGA6	15340	0.265109	30947	0.496694	23981	0.363266	0.375023	30519	0.509567	23230	0.367035	32147	0.520684	24239	0.372489	34482	0.543932	29499	0.452397	31476	0.510725	36953	0.544636	23209	0.354228	23315	0.359999	27288	0.415671	45631	0.775523	0.456797
PTPRG	42450	0.733629	51440	0.825603	50938	0.771613	0.776948	42074	0.702498	56903	0.899069	54853	0.888452	55152	0.84754	53388	0.842162	54647	0.838067	52311	0.848791	51778	0.763136	52362	0.799176	55227	0.852742	44900	0.683951	35863	0.609511	0.793729
NTN4	29325	0.506801	52141	0.836854	38140	0.577747	0.640467	42109	0.703082	40297	0.636694	41958	0.679592	34980	0.53755	38650	0.609679	33133	0.508128	43872	0.711861	32800	0.483426	38661	0.590064	38630	0.596473	36676	0.558677	17397	0.295671	0.58882
ANK3	28284	0.48881	41672	0.668828	40960	0.620465	0.592701	32254	0.538536	31242	0.493625	42733	0.692144	37917	0.582684	41216	0.650156	34681	0.531868	49091	0.796544	40786	0.601129	42688	0.651526	35274	0.544654	34328	0.52291	35102	0.596577	0.598697
LINC01119	19169	0.331283	23446	0.376304	23066	0.349405	0.352331	23191	0.387214	16229	0.256419	8663	0.140314	12921	0.198562	8867	0.139871	10296	0.1579	8729	0.141636	17861	0.263246	7688	0.117338	12855	0.19849	10062	0.153272	14465	0.24584	0.230473
GLB1L3	19943	0.344659	22788	0.365743	38250	0.579414	0.429939	0	0	0	0	36309	0.588095	32561	0.500377	33463	0.527858	23268	0.356838	0	0	31646	0.466418	28264	0.43138	28075	0.433497	38238	0.58247	30467	0.517803	0.379637
TCP10L	29155	0.503863	24646	0.395564	28193	0.42707	0.442165	27701	0.462516	27116	0.428434	30141	0.488192	25335	0.389332	34740	0.548001	28020	0.429715	34376	0.55778	42777	0.630474	33816	0.516117	26117	0.403264	36222	0.551761	14077	0.239246	0.464755
SCIN	30311	0.523841	47014	0.754566	50871	0.770598	0.683002	0	0	40615	0.641718	32722	0.529997	37985	0.583729	53503	0.843976	54224	0.83158	31148	0.505403	38172	0.562602	55244	0.843162	42032	0.649003	35407	0.539346	40617	0.690307	0.617989
FUT1	25167	0.434941	29133	0.467579	26669	0.403984	0.435501	23374	0.390269	32388	0.511732	25621	0.414982	37869	0.581946	31578	0.498123	37706	0.57826	30990	0.50284	33743	0.497325	39136	0.597314	35920	0.554629	32773	0.499223	36236	0.61585	0.503266
LINGO2	28850	0.498592	31099	0.499133	47002	0.71199	0.569905	0	0	0	0	46864	0.759054	41078	0.63126	38352	0.604978	34288	0.525841	0	0	35355	0.521084	0	0	45570	0.703632	36281	0.55266	30467	0.517803	0.435068
TUB	26568	0.459154	29235	0.469216	33966	0.514519	0.480963	26809	0.447622	36225	0.572356	45307	0.733835	35435	0.544542	43418	0.684891	44438	0.681502	41740	0.677268	53260	0.784978	36706	0.560226	42427	0.655102	43358	0.660462	41290	0.701745	0.609828
DLL3	15237	0.263329	27207	0.436667	0	0	0.233332	0	0	0	0	0	0	0	0	21702	0.342335	0	0	0	0	22003	0.324294	0	0	28472	0.439627	28275	0.430706	30467	0.517803	0.183651
EXOC3L2	5588	0.0965729	16449	0.264003	19436	0.294418	0.218331	13247	0.221181	11038	0.174401	23077	0.373777	11914	0.183087	17692	0.27908	9968	0.152869	12345	0.200308	15050	0.221816	8655	0.132097	8165	0.126073	21254	0.323757	8877	0.150869	0.212954
MYO1A	19724	0.340874	27017	0.433618	0	0	0.258164	13964	0.233153	27791	0.439099	16260	0.263362	16820	0.258479	20018	0.315771	41214	0.632058	0	0	14913	0.219797	28627	0.43692	16198	0.250108	0	0	30467	0.517803	0.289403
LZTS1	20939	0.361872	22815	0.366177	30531	0.462486	0.396845	21893	0.365541	28245	0.446272	35458	0.574312	42361	0.650977	34392	0.542512	25126	0.385333	26983	0.437822	31604	0.465799	27621	0.421566	25705	0.396903	31363	0.477745	25594	0.434984	0.452687
FAM186B	11619	0.200802	22747	0.365085	12991	0.196789	0.254225	13501	0.225422	13344	0.210836	10208	0.165339	10634	0.163416	0	0	21643	0.331917	16309	0.264628	15241	0.224631	11824	0.180464	8845	0.136573	10111	0.154018	35584	0.604769	0.228313
CES1P1	24356	0.420925	13107	0.210365	0	0	0.21043	17807	0.297319	28546	0.451028	25084	0.406284	16838	0.258756	0	0	28069	0.430467	20712	0.33607	27261	0.401789	27837	0.424863	27743	0.428371	26453	0.402952	11034	0.187529	0.310448
FBXO40	33251	0.57465	38180	0.612782	0	0	0.395811	0	0	24385	0.385284	27088	0.438743	0	0	31031	0.489494	0	0	51893	0.842009	0	0	32159	0.490827	26551	0.409965	0	0	28447	0.483472	0.315148
COMP	4150	0.0717211	14813	0.237746	10988	0.166447	0.158638	19105	0.318991	21306	0.336636	2576	0.0417234	6136	0.0942941	23245	0.366675	6699	0.102736	14432	0.234172	8622	0.127076	30435	0.464515	33259	0.513541	28857	0.439572	33334	0.566529	0.272158
SERF1B	27355	0.472755	34860	0.559497	22942	0.347527	0.459926	0	0	23977	0.378837	31820	0.515387	21915	0.336776	23132	0.364893	26503	0.40645	32956	0.53474	27481	0.405032	25607	0.390827	28500	0.440059	23725	0.361397	29792	0.506331	0.401367
KCNH4	12905	0.223027	25195	0.404375	25153	0.381019	0.33614	0	0	24742	0.390924	25034	0.405475	30387	0.466968	14520	0.229044	16131	0.247385	13597	0.220623	27646	0.407464	24519	0.374222	23124	0.35705	0	0	32899	0.559136	0.311114
SGK2	20437	0.353196	12641	0.202886	31242	0.473256	0.343113	36749	0.613588	32793	0.518131	12098	0.195951	15224	0.233953	29239	0.461227	33377	0.51187	26749	0.434026	28387	0.418385	27967	0.426847	13877	0.21427	26393	0.402038	17149	0.291456	0.383405
FBXL2	20249	0.349947	31641	0.507832	35680	0.540483	0.466088	24941	0.416433	25054	0.395854	33190	0.537577	26474	0.406835	32353	0.510348	31556	0.483943	23497	0.381259	43471	0.640702	25301	0.386157	25680	0.396517	28840	0.439313	25011	0.425075	0.454552
CHST3	19002	0.328396	27032	0.433859	40173	0.608544	0.456933	24161	0.403409	43244	0.683257	36220	0.586654	42750	0.656954	44569	0.703048	37029	0.567877	41878	0.679507	34669	0.510973	33301	0.508257	38223	0.590189	30600	0.466122	39814	0.67666	0.560247
SLC44A3	31368	0.542108	28078	0.450647	36560	0.553814	0.515523	36582	0.610799	24065	0.380228	34073	0.551879	41379	0.635886	40178	0.633782	42701	0.654863	32503	0.527389	45364	0.668602	39458	0.602228	24649	0.380597	25457	0.38778	37697	0.640681	0.548086
GRIA1	34403	0.59456	26585	0.426684	42635	0.645838	0.555694	0	0	43695	0.690383	42008	0.680402	27353	0.420343	49400	0.779254	38195	0.585759	26465	0.429417	29924	0.441038	42178	0.643742	32215	0.497421	27906	0.425085	34426	0.585088	0.523001
ADAM33	8297	0.14339	14819	0.237842	30517	0.462274	0.281169	10745	0.179406	21789	0.344267	12065	0.195416	22640	0.347917	21227	0.334842	23429	0.359307	18495	0.300097	31882	0.469896	33946	0.518101	36532	0.564079	20095	0.306102	26467	0.449821	0.347517
MIR194-2HG	15045	0.260011	10501	0.168539	12338	0.186897	0.205149	21708	0.362452	0	0	0	0	2226	0.0342077	14194	0.223901	26993	0.413965	0	0	0	0	0	0	18453	0.284927	0	0	30467	0.517803	0.163514
GRIN1	16750	0.289477	15620	0.250698	20307	0.307612	0.282596	6683	0.111584	6867	0.108499	22882	0.370619	0	0	23746	0.374578	24620	0.377573	21418	0.347526	7599	0.111999	13309	0.203129	8959	0.138333	22372	0.340787	38904	0.661194	0.26624
TXNRD3	19121	0.330453	24513	0.393429	26859	0.406862	0.376915	32065	0.53538	28013	0.442606	34657	0.561338	31554	0.484902	33724	0.531975	27576	0.422906	26795	0.434772	29923	0.441023	27719	0.423062	27866	0.43027	25137	0.382906	17502	0.297456	0.434623
LINC00624	24908	0.430465	40839	0.655459	42416	0.642521	0.576148	34524	0.576438	36718	0.580146	36629	0.593278	34769	0.534308	41877	0.660583	31209	0.478622	33669	0.546309	36281	0.534732	27502	0.41975	31807	0.491122	35727	0.544221	17762	0.301875	0.532655
TACC2	36331	0.62788	28523	0.457789	36687	0.555737	0.547135	42487	0.709394	34954	0.552274	41009	0.664221	44585	0.685154	33012	0.520743	49836	0.764285	49084	0.79643	51373	0.757167	46835	0.71482	47231	0.729279	46377	0.70645	32929	0.559646	0.653418
ADGRG2	36794	0.635881	43137	0.692341	45383	0.687465	0.671896	25675	0.428688	45705	0.722141	37554	0.60826	45519	0.699507	28227	0.445263	43325	0.664433	27674	0.449035	41741	0.615204	45488	0.694261	42709	0.659456	43819	0.667484	26395	0.448597	0.607868
GRM2	14223	0.245805	30884	0.495683	32604	0.493888	0.411792	13719	0.229062	32493	0.513391	27710	0.448818	15726	0.241667	22967	0.36229	30381	0.465923	18642	0.302483	16637	0.245206	32287	0.492781	30051	0.464008	25157	0.38321	4519	0.0768028	0.364068
ZNF781	33459	0.578245	31651	0.507993	26191	0.396743	0.494327	25144	0.419822	28068	0.443475	25860	0.418853	34653	0.532525	38734	0.611004	28923	0.443563	30506	0.494986	44775	0.659921	37733	0.5759	31067	0.479696	36657	0.558387	26117	0.443872	0.504333
ADAM11	10094	0.174447	24744	0.397137	17183	0.260289	0.277291	12240	0.204368	13919	0.219921	26139	0.423372	13686	0.210318	24434	0.385431	16020	0.245683	21389	0.347055	17943	0.264455	26389	0.402763	19707	0.304289	16305	0.24837	14500	0.246435	0.288955
FAM66C	26152	0.451964	41609	0.667817	31169	0.47215	0.530644	0	0	29576	0.467302	40987	0.663865	35121	0.539717	34280	0.540745	30673	0.470401	28350	0.460003	36046	0.531268	40801	0.622726	35409	0.546739	29967	0.45648	19966	0.339333	0.482034
MN1	26910	0.465064	38725	0.621529	46737	0.707975	0.59819	34089	0.569175	35872	0.566779	43517	0.704843	39548	0.607748	37310	0.588542	41550	0.637211	35991	0.583985	43811	0.645713	49144	0.750061	49268	0.760731	44262	0.674232	29408	0.499805	0.62556
MS4A2	23682	0.409277	24551	0.394039	31525	0.477543	0.426953	23947	0.399836	31071	0.490923	0	0	30546	0.469411	0	0	29171	0.447367	24812	0.402596	26748	0.394228	34033	0.519429	41332	0.638194	33329	0.507693	29357	0.498938	0.403298
CDHR5	8957	0.154797	4112	0.0659969	28850	0.437022	0.219272	20161	0.336623	10898	0.172189	15988	0.258957	8904	0.136831	13015	0.205303	35597	0.545916	0	0	22597	0.333048	18345	0.279991	6580	0.1016	19016	0.289666	30467	0.517803	0.255716
B3GNT4	22353	0.386309	24634	0.395371	32888	0.49819	0.426623	15910	0.265645	26836	0.42401	29783	0.482394	27233	0.418499	20171	0.318185	28570	0.43815	0	0	18900	0.27856	25042	0.382204	20277	0.313091	27585	0.420196	30467	0.517803	0.36924
TMEM98	32414	0.560185	30128	0.483549	38818	0.588018	0.543917	29027	0.484656	33158	0.523898	39327	0.636978	34794	0.534692	43206	0.681547	42014	0.644327	32642	0.529645	36889	0.543693	37298	0.569261	38916	0.600889	34780	0.529795	44081	0.74918	0.577354
UNC45B	27643	0.477732	23527	0.377604	21876	0.331379	0.395572	0	0	21823	0.344804	0	0	31425	0.482919	0	0	0	0	48723	0.790573	0	0	42672	0.651282	0	0	36824	0.560931	27742	0.47149	0.299248
RGS13	18158	0.31381	35563	0.57078	27302	0.413573	0.432721	0	0	21885	0.345784	0	0	21269	0.326848	0	0	21988	0.337208	0	0	20287	0.299002	20577	0.314057	35846	0.553487	0	0	30467	0.517803	0.266157
MROH7	12591	0.2176	26040	0.417937	18672	0.282845	0.306127	13904	0.232151	14183	0.224092	18711	0.303061	30487	0.468505	29940	0.472284	20810	0.319142	28757	0.466607	26373	0.388701	20844	0.318132	13421	0.207229	22293	0.339584	39750	0.675572	0.355563
SEMA3G	26022	0.449717	25014	0.40147	28387	0.430008	0.427065	17563	0.293245	44172	0.697919	18623	0.301636	38844	0.59693	35041	0.552749	23645	0.36262	26518	0.430277	21622	0.318678	35692	0.54475	26070	0.402538	24262	0.369577	23011	0.391084	0.436213
FAM87B	15680	0.270985	19977	0.320627	31590	0.478528	0.356713	0	0	22588	0.356891	28505	0.461694	30755	0.472623	28584	0.450894	23451	0.359645	16411	0.266283	18602	0.274168	24795	0.378434	30793	0.475465	29255	0.445634	21195	0.36022	0.358139
ROBO4	15446	0.266941	34109	0.547443	25423	0.385109	0.399831	21457	0.358262	30855	0.48751	21971	0.355863	29919	0.459776	34281	0.540761	23685	0.363233	25225	0.409297	24302	0.358178	26261	0.400809	35036	0.54098	27927	0.425405	33952	0.577032	0.431773
ZNF662	36573	0.632062	38634	0.620069	40062	0.606862	0.619664	36127	0.603202	39440	0.623153	35759	0.579187	43694	0.671461	46241	0.729422	42409	0.650385	35857	0.581811	43887	0.646833	40916	0.624481	45571	0.703647	41054	0.625366	44023	0.748194	0.643076
CDHR3	32520	0.562017	32570	0.522743	38010	0.575778	0.553513	31848	0.531757	42630	0.673555	30944	0.501199	28484	0.437724	31131	0.491072	30866	0.473361	39157	0.635356	33429	0.492697	37053	0.565522	40292	0.622136	28599	0.435642	16309	0.27718	0.519849
SOGA3	34263	0.59214	35094	0.563252	41525	0.629024	0.594805	0	0	35066	0.554044	37948	0.614642	34520	0.530481	36221	0.571363	41141	0.630939	29949	0.485948	46761	0.689192	24312	0.371062	36957	0.570641	36843	0.56122	27639	0.469739	0.522246
CSDC2	5911	0.102155	12881	0.206738	20045	0.303643	0.204179	17777	0.296818	11817	0.186709	31213	0.505556	16564	0.254545	19767	0.311812	27426	0.420605	31575	0.512332	33328	0.491208	21045	0.3212	8771	0.13543	10025	0.152708	30467	0.517803	0.314617
DGKK	20220	0.349446	21227	0.34069	0	0	0.230045	0	0	0	0	39332	0.637059	0	0	24410	0.385052	0	0	0	0	40289	0.593804	0	0	0	0	0	0	30467	0.517803	0.188257
GLIS3	38150	0.659316	34537	0.554313	46768	0.708445	0.640691	36373	0.60731	44975	0.710607	31732	0.513962	37670	0.578888	48714	0.768432	39521	0.606095	31693	0.514246	36444	0.537134	40088	0.611844	48229	0.744688	40000	0.60931	19871	0.337718	0.604154
POTEKP	8881	0.153483	0	0	0	0	0.0511611	0	0	0	0	0	0	0	0	0	0	0	0	0	0	0	0	0	0	0	0	0	0	30467	0.517803	0.0447524
LAMA4	37560	0.649119	29679	0.476343	47851	0.72485	0.616771	31584	0.527349	45380	0.717006	36170	0.585844	40868	0.628033	48146	0.759473	44188	0.677668	37144	0.602693	41509	0.611785	40901	0.624252	49902	0.770521	38168	0.581404	21511	0.365591	0.620129
FUT2	31113	0.537701	22493	0.361009	29113	0.441006	0.446572	29053	0.48509	20054	0.316854	30631	0.496129	34099	0.524011	27378	0.431871	41761	0.640447	23171	0.375969	26194	0.386063	39114	0.596978	25623	0.395636	31176	0.474896	17620	0.299461	0.450875
TERT	20212	0.349308	17789	0.28551	0	0	0.211606	0	0	0	0	0	0	0	0	9163	0.14454	23471	0.359952	0	0	0	0	0	0	0	0	0	0	30467	0.517803	0.110474
HYKK	17479	0.302076	20414	0.327641	9378	0.142059	0.257258	15719	0.262456	14478	0.228753	12215	0.197846	11246	0.172821	16971	0.267707	19620	0.300893	13492	0.218919	15517	0.228699	20119	0.307067	14856	0.229387	15618	0.237905	16558	0.281412	0.247043
ZNF833P	25102	0.433818	25986	0.417071	20084	0.304234	0.385041	29397	0.490834	23382	0.369436	17377	0.281454	17491	0.26879	31451	0.49612	19858	0.304543	17732	0.287717	26881	0.396189	22375	0.341499	19165	0.295921	29490	0.449214	36136	0.61415	0.383399
LINC00943	23645	0.408638	34753	0.557779	0	0	0.322139	0	0	0	0	0	0	35608	0.547201	20928	0.330126	19515	0.299282	0	0	0	0	0	0	0	0	35072	0.534243	30467	0.517803	0.213005
SPINK5	23192	0.400809	29064	0.466472	20945	0.317276	0.394852	28727	0.479647	32408	0.512048	15048	0.243732	28785	0.442349	15373	0.242499	33306	0.510781	19439	0.315415	15647	0.230615	45786	0.69881	38523	0.594821	18700	0.284853	35294	0.59984	0.422664
MATN1	22319	0.385721	22401	0.359532	0	0	0.248418	0	0	30036	0.47457	0	0	24114	0.370568	30221	0.476717	0	0	0	0	20521	0.302451	17135	0.261523	0	0	24582	0.374452	30467	0.517803	0.234889
LINC01801	12188	0.210635	28275	0.453809	28450	0.430963	0.365136	0	0	15556	0.245785	0	0	15889	0.244172	0	0	13476	0.206668	18724	0.303813	0	0	26713	0.407708	16464	0.254215	25016	0.381063	7747	0.131664	0.218033
KLHL35	7622	0.131725	6091	0.0977594	3657	0.0553965	0.0949603	0	0	6310	0.0996982	17731	0.287188	12060	0.18533	7757	0.122362	6671	0.102307	4992	0.0809995	18294	0.269628	6770	0.103327	5670	0.0875486	4945	0.075326	10290	0.174884	0.124899
SLC34A1	18444	0.318753	16497	0.264774	23192	0.351314	0.311614	9654	0.16119	0	0	0	0	0	0	0	0	0	0	0	0	0	0	0	0	5361	0.0827775	0	0	30467	0.517803	0.113107
GRIN3A	34427	0.594974	41655	0.668555	29636	0.448928	0.570819	26413	0.44101	36469	0.576211	28967	0.469177	32917	0.505847	31208	0.492286	32953	0.505368	26837	0.435454	27488	0.405135	36173	0.552091	42073	0.649636	33683	0.513085	7283	0.123778	0.492102
RAI14	35619	0.615575	46104	0.739961	40199	0.608937	0.654824	38259	0.6388	35504	0.560964	39323	0.636913	37577	0.577459	46605	0.735164	37080	0.568659	29741	0.482573	34123	0.502926	38486	0.587393	44222	0.682818	38761	0.590437	21873	0.371743	0.593355
OIT3	11820	0.204276	20439	0.328042	21281	0.322366	0.284895	36124	0.603152	0	0	0	0	0	0	12575	0.198363	27174	0.416741	20845	0.338228	0	0	0	0	0	0	0	0	32847	0.558252	0.197961
KCNJ12	15063	0.260322	29415	0.472105	23280	0.352647	0.361691	24472	0.408602	20502	0.323932	32922	0.533236	19647	0.301922	29424	0.464145	20993	0.321949	37141	0.602645	19615	0.289098	31034	0.473657	35976	0.555494	21191	0.322797	47157	0.801458	0.432267
FAM228A	23776	0.410902	14770	0.237056	15566	0.235795	0.294584	13009	0.217208	18013	0.284606	15548	0.25183	18869	0.289967	18119	0.285816	16137	0.247477	15049	0.244183	17230	0.253946	14671	0.223916	15071	0.232706	15415	0.234813	21213	0.360526	0.267383
FRMPD2	16020	0.276861	0	0	17369	0.263107	0.179989	0	0	0	0	0	0	20591	0.316429	23115	0.364624	0	0	30367	0.492731	33153	0.488629	0	0	0	0	17009	0.259094	23883	0.405904	0.191159
HYAL4	24920	0.430672	0	0	21664	0.328168	0.252947	0	0	0	0	0	0	0	0	0	0	0	0	0	0	0	0	35838	0.546978	31115	0.480437	0	0	30467	0.517803	0.153604
LOX	26672	0.460951	38094	0.611402	51804	0.784731	0.619028	31299	0.522591	43972	0.694759	36585	0.592566	34630	0.532172	44771	0.706234	48179	0.738874	36890	0.598572	49709	0.732642	47914	0.731288	57504	0.887901	41988	0.639593	36126	0.613981	0.65655
HRK	38830	0.671068	31087	0.498941	47543	0.720185	0.630064	0	0	46211	0.730135	45498	0.736929	0	0	39143	0.617456	38750	0.59427	43589	0.707269	52554	0.774573	46178	0.704792	47419	0.732181	31896	0.485864	19554	0.332331	0.553733
ANGPT1	26417	0.456544	31960	0.512952	32326	0.489677	0.486391	32457	0.541925	42846	0.676968	46446	0.752284	34475	0.52979	47868	0.755087	42147	0.646367	42871	0.695619	50663	0.746702	47997	0.732555	39741	0.613628	36962	0.563033	20497	0.348357	0.604099
TEK	31754	0.548779	45372	0.728212	33016	0.500129	0.592373	35186	0.587491	36664	0.579292	32126	0.520343	36427	0.559787	43730	0.689813	29397	0.450833	35765	0.580318	29759	0.438606	38238	0.583608	31664	0.488914	33993	0.517807	46591	0.791839	0.571051
ADCY1	19058	0.329364	12128	0.194652	24473	0.370719	0.298245	22343	0.373055	12680	0.200344	25687	0.416051	20866	0.320655	21161	0.333801	13351	0.204751	13191	0.214035	15152	0.223319	17159	0.261889	18752	0.289544	24463	0.372639	27402	0.465712	0.304702
CORIN	27867	0.481603	46793	0.751019	30669	0.464576	0.565733	36190	0.604254	28253	0.446398	41680	0.675089	47525	0.730334	39264	0.619365	44532	0.682943	54862	0.890183	37844	0.557768	38928	0.594139	32540	0.50244	42930	0.653942	44763	0.760771	0.627655
NBEA	30821	0.532655	46469	0.745819	45304	0.686268	0.654914	40992	0.684432	35441	0.559969	48932	0.792549	49310	0.757764	43067	0.679355	43611	0.668819	48696	0.790135	55724	0.821294	37407	0.570925	36411	0.56221	46002	0.700737	38431	0.653155	0.680406
COL27A1	24780	0.428253	24650	0.395628	41570	0.629705	0.484529	31773	0.530505	35050	0.553791	28000	0.453515	28737	0.441612	31751	0.500852	29792	0.45689	28204	0.457634	28522	0.420375	32096	0.489866	30399	0.469381	34726	0.528973	13875	0.235813	0.466186
CPNE9	8596	0.148558	7913	0.127002	8153	0.123502	0.133021	0	0	0	0	13740	0.222546	0	0	19049	0.300486	11420	0.175137	0	0	23824	0.351133	0	0	23793	0.36738	0	0	30467	0.517803	0.15557
CRNDE	19454	0.336208	23576	0.378391	15924	0.241218	0.318605	17371	0.290039	31100	0.491381	16031	0.259653	15240	0.234199	30101	0.474824	28633	0.439116	30751	0.498962	17476	0.257572	21851	0.333501	21463	0.331403	26188	0.398915	23208	0.394432	0.357321
SPATA6L	21187	0.366158	22475	0.36072	32131	0.486723	0.404533	30634	0.511487	18877	0.298257	15357	0.248737	30871	0.474406	26894	0.424236	19295	0.295908	15034	0.24394	36192	0.53342	28894	0.440995	20960	0.323637	25760	0.392396	15346	0.260813	0.377455
ZNF503-AS2	24649	0.425989	15962	0.256187	20971	0.31767	0.333282	22077	0.368614	18558	0.293217	20919	0.338824	25320	0.389101	14635	0.230858	19411	0.297687	23527	0.381746	32371	0.477104	20523	0.313233	15243	0.235362	21485	0.327276	13036	0.221554	0.324961
LINC01684	29162	0.503984	29848	0.479055	0	0	0.32768	0	0	23016	0.363654	20752	0.336119	0	0	0	0	0	0	0	0	0	0	0	0	0	0	34413	0.524205	30467	0.517803	0.181655
FAM21EP	16881	0.291741	17844	0.286393	17659	0.2675	0.281878	20186	0.33704	17136	0.270749	25711	0.41644	26502	0.407266	21656	0.34161	21648	0.331994	31971	0.518757	23384	0.344648	27557	0.420589	19906	0.307362	27677	0.421597	21726	0.369245	0.355529
DPF1	18380	0.317647	0	0	0	0	0.105882	0	0	21988	0.347411	21993	0.35622	6878	0.105697	18284	0.288418	8680	0.133117	8824	0.143177	27089	0.399254	0	0	23336	0.360324	0	0	20376	0.346301	0.186504
ANTXR1	21451	0.37072	20962	0.336436	36138	0.547421	0.418193	16102	0.268851	27309	0.431483	30585	0.495384	26474	0.406835	36796	0.580433	25704	0.394197	22454	0.364336	23281	0.34313	29914	0.456563	40322	0.622599	24924	0.379661	36758	0.624722	0.441518
CDH5	18126	0.313257	39109	0.627692	31549	0.477907	0.472952	30906	0.516029	37283	0.589073	30804	0.498931	32931	0.506062	41192	0.649778	28299	0.433994	31429	0.509963	36475	0.537591	34217	0.522237	38274	0.590976	32663	0.497548	28801	0.489488	0.517368
MUC5AC	26490	0.457806	22524	0.361506	0	0	0.273104	11119	0.185651	0	0	17516	0.283706	12985	0.199545	0	0	29928	0.458976	0	0	12533	0.184719	13610	0.207723	0	0	0	0	30467	0.517803	0.190496
WDR17	26285	0.454263	46268	0.742593	33727	0.510899	0.569252	32348	0.540106	37987	0.600196	45888	0.743246	35967	0.552718	41176	0.649525	44953	0.6894	32029	0.519698	54856	0.808501	39605	0.604472	44669	0.68972	36183	0.551167	20671	0.351315	0.600521
ARHGEF4	14564	0.251698	15840	0.254229	18435	0.279255	0.261727	29798	0.497529	21791	0.344299	31219	0.505653	20429	0.31394	29544	0.466038	22715	0.348358	24778	0.402044	30088	0.443455	36701	0.56015	31066	0.47968	28289	0.430919	35163	0.597614	0.411657
SCARA3	11282	0.194978	25238	0.405065	33764	0.51146	0.370501	12441	0.207724	20835	0.329194	16465	0.266683	24305	0.373504	35505	0.560069	26172	0.401374	15172	0.246179	19786	0.291618	22114	0.337515	34317	0.529878	22379	0.340894	23029	0.39139	0.359168
TEX13D	37422	0.646735	0	0	0	0	0.215578	0	0	0	0	0	0	0	0	0	0	0	0	0	0	0	0	0	0	0	0	0	0	30467	0.517803	0.0776358
PODNL1	14134	0.244267	16933	0.271772	15830	0.239794	0.251944	13784	0.230148	6701	0.105876	16728	0.270943	18491	0.284158	20142	0.317727	9958	0.152716	4451	0.0722213	21560	0.317764	15380	0.234737	11800	0.1822	14355	0.218666	9783	0.166267	0.220617
ACKR4	21795	0.376666	34858	0.559465	38892	0.589139	0.508423	37226	0.621552	44621	0.705013	26014	0.421348	27533	0.423109	0	0	27161	0.416541	32221	0.522814	44017	0.648749	41507	0.633501	45510	0.702705	33192	0.505606	22660	0.385119	0.500755
PPP2R3A	36790	0.635812	33776	0.542099	53919	0.816769	0.664893	40957	0.683848	39407	0.622632	44879	0.726903	42025	0.645813	45339	0.715194	45741	0.701485	51100	0.829142	47261	0.696561	41039	0.626358	40176	0.620345	36209	0.551563	27863	0.473546	0.659205
MPP2	24161	0.417555	17765	0.285125	26096	0.395304	0.365995	14286	0.238529	21255	0.33583	32777	0.530888	24312	0.373611	32833	0.51792	24807	0.38044	29485	0.47842	32678	0.481628	19741	0.301297	22384	0.345624	21477	0.327154	41258	0.701202	0.407368
LINC01624	11349	0.196136	14622	0.23468	0	0	0.143605	0	0	14717	0.232529	0	0	15040	0.231125	0	0	0	0	0	0	0	0	0	0	0	0	0	0	30467	0.517803	0.0941515
C3orf20	22925	0.396194	0	0	0	0	0.132065	0	0	0	0	0	0	0	0	0	0	0	0	0	0	0	0	0	0	0	0	0	0	30467	0.517803	0.0609332
KCNQ1OT1	40302	0.696507	35424	0.568549	40680	0.616224	0.627093	34824	0.581447	48066	0.759444	40317	0.653013	47527	0.730364	50245	0.792583	38255	0.586679	33690	0.546649	52288	0.770652	36382	0.555281	45703	0.705685	46434	0.707318	11399	0.193732	0.630942
UBE2Q2P1	22977	0.397093	33757	0.541794	37419	0.566826	0.501904	34010	0.567855	33133	0.523503	28850	0.467282	24344	0.374103	32743	0.5165	27649	0.424025	28468	0.461918	24301	0.358163	27083	0.413355	24590	0.379686	27017	0.411543	28990	0.4927	0.459756
XKRX	33120	0.572386	35351	0.567377	35255	0.534045	0.557936	0	0	0	0	21391	0.346469	31250	0.48023	0	0	37899	0.58122	0	0	40167	0.592006	37940	0.57906	43891	0.677707	34535	0.526063	30467	0.517803	0.398291
TSC22D1-AS1	29427	0.508563	34532	0.554232	35062	0.531122	0.531306	34005	0.567772	28724	0.45384	30538	0.494623	30442	0.467813	32960	0.519923	43408	0.665706	28109	0.456093	37958	0.559448	39349	0.600565	32465	0.501282	34803	0.530146	28401	0.48269	0.526254
DHRS2	7399	0.127871	29718	0.476969	10237	0.155071	0.253303	16203	0.270537	10536	0.166469	25884	0.419242	40147	0.616953	8961	0.141354	0	0	0	0	29588	0.436086	0	0	10510	0.162282	0	0	30467	0.517803	0.232709
CADPS2	43114	0.745105	48771	0.782766	43288	0.65573	0.727867	50637	0.845472	42286	0.66812	50378	0.81597	39660	0.609469	49838	0.786163	47030	0.721253	37414	0.607074	53345	0.786231	42555	0.649496	43525	0.672055	48162	0.73364	28379	0.482316	0.704057
TMEFF1	25095	0.433697	33626	0.539691	42583	0.64505	0.539479	33155	0.55358	34008	0.537328	37610	0.609167	31677	0.486792	44021	0.694403	29749	0.456231	32483	0.527065	29576	0.435909	27997	0.427305	42072	0.64962	36010	0.548532	42970	0.730298	0.551644
RAPH1	26803	0.463215	38185	0.612862	45227	0.685102	0.58706	38036	0.635076	43355	0.685011	46721	0.756738	42653	0.655464	43857	0.691816	36682	0.562556	37316	0.605484	42861	0.631712	46422	0.708516	45350	0.700235	39733	0.605243	37101	0.630551	0.641972
MYLK4	28807	0.497848	37925	0.608689	42355	0.641597	0.582711	28089	0.468994	34458	0.544438	33049	0.535293	38408	0.590229	30590	0.482538	32385	0.496657	34479	0.559452	46744	0.688942	44410	0.677808	34008	0.525107	33462	0.509718	5433	0.0923367	0.527976
PDCD6IPP2	16741	0.289321	26589	0.426749	22036	0.333803	0.349958	0	0	17002	0.268632	15860	0.256884	14024	0.215512	24088	0.379973	14563	0.223338	27833	0.451614	20929	0.308464	19199	0.293025	18115	0.279708	16567	0.252361	19839	0.337174	0.287771
PLEKHA6	36819	0.636313	31190	0.500594	45425	0.688101	0.608336	44641	0.745358	32192	0.508635	44376	0.718756	41526	0.638145	46785	0.738004	48788	0.748213	38643	0.627016	56263	0.829238	44012	0.671734	45692	0.705515	44872	0.683524	35109	0.596696	0.669056
SLC17A7	14336	0.247758	28438	0.456425	31187	0.472423	0.392202	24614	0.410973	23524	0.37168	34803	0.563703	26698	0.410278	34938	0.551125	22179	0.340137	23602	0.382963	16602	0.24469	33186	0.506502	34895	0.538802	22154	0.337466	43492	0.73917	0.438273
NOSTRIN	21662	0.374367	24709	0.396575	29203	0.442369	0.404437	22066	0.36843	33088	0.522792	25107	0.406657	32680	0.502205	37393	0.589851	27208	0.417262	25647	0.416145	25213	0.371605	27738	0.423352	23753	0.366762	29923	0.45581	47043	0.799521	0.456913
ZFHX2	21793	0.376631	20171	0.323741	18973	0.287404	0.329259	28220	0.471181	22569	0.356591	30259	0.490104	19029	0.292425	28139	0.443875	18559	0.284621	19623	0.3184	36080	0.531769	27811	0.424466	15840	0.24458	18407	0.280389	20806	0.353609	0.365319
PDZD2	36379	0.628709	37365	0.599701	33811	0.512171	0.580194	38271	0.639	50660	0.80043	42321	0.685471	34885	0.53609	43458	0.685522	33981	0.521133	50195	0.814457	46746	0.688971	47591	0.726358	49248	0.760422	38995	0.594001	36769	0.624909	0.65449
TPO	18944	0.327394	38284	0.614451	32394	0.490707	0.477517	15529	0.259283	37763	0.596657	28950	0.468902	21206	0.32588	34805	0.549027	29118	0.446554	22271	0.361366	18796	0.277027	35370	0.539835	29761	0.45953	47063	0.716899	25501	0.433403	0.457794
DCST1	12292	0.212433	10959	0.17589	18589	0.281588	0.223303	19448	0.324718	10677	0.168697	0	0	7430	0.114179	0	0	20085	0.308024	0	0	8793	0.129597	20307	0.309936	21378	0.330091	18633	0.283832	30467	0.517803	0.210452
MUC21	28093	0.485509	30231	0.485202	25581	0.387503	0.452738	26415	0.441044	31805	0.50252	14697	0.238047	22383	0.343968	0	0	30809	0.472487	28248	0.458348	14631	0.215641	46686	0.712546	26699	0.412251	16381	0.249528	21389	0.363517	0.384541
ADRA2A	29784	0.514733	28870	0.463358	26941	0.408104	0.462065	25796	0.430709	46568	0.735776	22658	0.366991	33100	0.50866	24838	0.391804	27513	0.42194	22888	0.371378	28809	0.424605	30851	0.470864	40168	0.620221	33351	0.508028	21660	0.368123	0.467019
CPXM2	22779	0.393671	25825	0.414487	39262	0.594744	0.467634	18606	0.310659	25136	0.39715	32049	0.519096	27290	0.419375	33215	0.523945	30871	0.473438	20927	0.339559	31642	0.466359	28039	0.427946	21586	0.333302	24597	0.37468	22925	0.389623	0.425202
FAM110C	32287	0.55799	28143	0.45169	56128	0.850231	0.61997	46186	0.771155	35626	0.562892	33150	0.536929	52326	0.804112	35057	0.553002	48437	0.74283	30345	0.492374	49527	0.729959	52161	0.796108	37257	0.575273	36470	0.555539	10019	0.170278	0.610024
FZD4	41796	0.722327	46794	0.751035	51897	0.78614	0.753167	51235	0.855456	61589	0.973108	49965	0.809281	52697	0.809814	52354	0.825851	50288	0.771217	46215	0.749878	51144	0.753792	50634	0.772802	55402	0.855444	58472	0.89069	30630	0.520573	0.789827
FGF17	11410	0.19719	16894	0.271146	24439	0.370204	0.279513	23440	0.391371	24680	0.389945	15423	0.249806	19215	0.295284	29272	0.461747	18600	0.28525	11631	0.188723	34927	0.514775	22534	0.343926	14775	0.228136	29413	0.448041	18809	0.319669	0.330347
MOCOS	39892	0.689422	45027	0.722675	42648	0.646035	0.686044	52058	0.869198	48659	0.768814	49783	0.806333	48292	0.74212	44974	0.709436	46384	0.711346	31572	0.512283	51692	0.761868	46324	0.707021	42781	0.660568	44966	0.684956	34286	0.582709	0.704986
KCNH8	24737	0.42751	41859	0.671829	41521	0.628963	0.576101	24903	0.415798	23710	0.374619	31943	0.517379	24624	0.378406	32568	0.513739	28038	0.429991	25603	0.415431	52783	0.777948	27980	0.427045	26075	0.402616	40923	0.62337	37992	0.645694	0.510023
FBXL22	13929	0.240724	20145	0.323324	11933	0.180762	0.24827	14398	0.240399	12815	0.202477	23701	0.383884	22639	0.347902	14282	0.225289	24995	0.383324	24509	0.39768	12914	0.190334	24300	0.370879	13161	0.203215	14275	0.217448	38844	0.660174	0.304521
LINC01056	3865	0.0667957	0	0	0	0	0.0222652	0	0	0	0	0	0	0	0	0	0	0	0	0	0	0	0	0	0	0	0	0	0	30467	0.517803	0.0389732
ARPP21	30300	0.523651	16775	0.269236	31311	0.474301	0.422396	29325	0.489631	25208	0.398287	0	0	0	0	32256	0.508818	31429	0.481996	16990	0.275677	23620	0.348126	36508	0.557204	32794	0.506362	32402	0.493572	38275	0.650504	0.398491
PCDHGA11	16389	0.283238	31921	0.512326	29676	0.449534	0.415033	26898	0.449108	32759	0.517593	25804	0.417946	26651	0.409555	35059	0.553033	33269	0.510214	32683	0.53031	35492	0.523103	29412	0.448901	36103	0.557455	31972	0.487022	33367	0.56709	0.481095
DNAH8	25130	0.434302	34876	0.559753	32649	0.494569	0.496208	0	0	0	0	0	0	0	0	30008	0.473357	0	0	0	0	0	0	0	0	42333	0.65365	0	0	30467	0.517803	0.208896
PRR19	7843	0.135544	5972	0.0958495	17301	0.262077	0.16449	5048	0.084285	5421	0.085652	8915	0.144396	19981	0.307055	6672	0.105247	5587	0.0856823	0	0	19393	0.285826	5746	0.0876984	5406	0.0834723	6944	0.105776	30467	0.517803	0.159091
SCN4A	28140	0.486321	19650	0.315379	33578	0.508642	0.436781	19909	0.332415	35198	0.55613	23714	0.384095	34034	0.523013	28296	0.446351	34913	0.535426	23718	0.384845	34912	0.514554	35733	0.545375	34222	0.528411	36314	0.553162	12478	0.21207	0.455079
PCDHGB5	22484	0.388573	34186	0.548679	33716	0.510732	0.482662	33580	0.560676	29584	0.467428	35624	0.577	35650	0.547846	35142	0.554343	35663	0.546928	33171	0.538228	26528	0.390986	33434	0.510287	31580	0.487617	25154	0.383165	20974	0.356464	0.491264
PTGFR	41198	0.711992	42318	0.679196	41781	0.632902	0.674697	45951	0.767231	46759	0.738794	47985	0.777211	42383	0.651315	37872	0.597407	34761	0.533095	30740	0.498783	32190	0.474436	40801	0.622726	55050	0.850009	39196	0.597063	18889	0.321029	0.630213
SH2D4B	29453	0.509013	36339	0.583234	0	0	0.364082	0	0	29489	0.465927	0	0	0	0	0	0	0	0	0	0	0	0	0	0	0	0	24536	0.373751	30467	0.517803	0.163315
GCSAML	24705	0.426957	26255	0.421388	43173	0.653988	0.500777	0	0	31507	0.497812	0	0	31109	0.478063	47175	0.744156	29055	0.445588	0	0	27515	0.405533	30108	0.459524	41615	0.642564	0	0	30467	0.517803	0.379558
LINC02154	15634	0.27019	0	0	0	0	0.0900633	0	0	0	0	0	0	0	0	0	0	0	0	0	0	0	0	0	0	0	0	0	0	30467	0.517803	0.0525328
PRPH2	30627	0.529302	21320	0.342182	24324	0.368462	0.413315	17397	0.290473	21158	0.334297	23005	0.372611	25605	0.393481	22064	0.348046	22802	0.349692	21947	0.356109	29967	0.441672	21557	0.329014	24818	0.383207	23047	0.351069	12983	0.220653	0.360685
SMG7-AS1	17952	0.31025	18248	0.292877	28606	0.433326	0.345484	20882	0.348661	19260	0.304309	28167	0.45622	16998	0.261214	27652	0.436193	26891	0.412401	27140	0.44037	29619	0.436543	27316	0.416911	27946	0.431505	23977	0.365236	38989	0.662639	0.400577
ACSM1	9493	0.16406	11912	0.191185	24867	0.376687	0.243977	16750	0.27967	11156	0.176265	24486	0.396599	25604	0.393466	17689	0.279033	24110	0.369751	10694	0.173519	14051	0.207092	16671	0.254441	10650	0.164443	19041	0.290047	21624	0.367511	0.272251
TXNDC2	32028	0.553514	0	0	0	0	0.184505	0	0	0	0	0	0	0	0	0	0	0	0	0	0	0	0	0	0	0	0	0	0	30467	0.517803	0.0714211
ZNF112	24442	0.422412	34714	0.557153	31102	0.471135	0.483567	29041	0.484889	27918	0.441105	29810	0.482831	36272	0.557405	37750	0.595482	31485	0.482854	34527	0.56023	37227	0.548674	32005	0.488477	30969	0.478182	30772	0.468742	40710	0.691888	0.515431
CYP3A5	24168	0.417676	13374	0.21465	38899	0.589245	0.40719	41820	0.698257	35529	0.561359	34532	0.559313	25423	0.390684	24820	0.39152	40643	0.623302	15609	0.25327	32137	0.473655	36572	0.558181	42797	0.660815	20575	0.313414	11022	0.187325	0.459511
TP53TG5	14921	0.257868	19159	0.307498	21090	0.319473	0.294946	0	0	9163	0.144776	19367	0.313686	10031	0.15415	16888	0.266397	19471	0.298607	15863	0.257391	21766	0.320801	11182	0.170665	14365	0.221805	19558	0.297922	22919	0.389521	0.248037
ZNF286B	31679	0.547483	38627	0.619956	30539	0.462607	0.543349	35105	0.586138	33413	0.527927	28396	0.459929	29879	0.459161	35451	0.559217	32728	0.501917	28182	0.457277	41012	0.60446	32145	0.490614	34914	0.539096	39070	0.595144	12784	0.217271	0.508546
COL13A1	14331	0.247671	28882	0.463551	19952	0.302234	0.337819	15730	0.262639	21197	0.334913	32271	0.522692	28957	0.444993	27459	0.433148	20652	0.316719	27234	0.441895	27437	0.404383	22276	0.339988	35565	0.549148	28794	0.438612	24730	0.420299	0.394859
IGFALS	7188	0.124224	13025	0.209049	6851	0.103779	0.145684	23877	0.398668	15599	0.246465	13513	0.218869	3865	0.0593948	7404	0.116793	18903	0.289897	4054	0.0657797	16231	0.239222	8579	0.130937	8679	0.13401	4052	0.0617231	21911	0.372389	0.184747
PPP1R3G	21495	0.371481	33109	0.531393	38705	0.586306	0.496393	29961	0.50025	29734	0.469798	32379	0.524441	43566	0.669494	26889	0.424157	29679	0.455158	39683	0.643891	38336	0.565019	39906	0.609066	41394	0.639151	34278	0.522148	41004	0.696885	0.547243
KCNA1	24411	0.421876	0	0	0	0	0.140625	0	0	40053	0.632839	0	0	26456	0.406559	38155	0.601871	28771	0.441232	0	0	28140	0.414745	38270	0.584096	27299	0.421515	27788	0.423288	30467	0.517803	0.324388
WNT5A	43724	0.755647	51737	0.830369	35724	0.54115	0.709055	35225	0.588142	34921	0.551753	44916	0.727502	57142	0.878121	50591	0.798041	41819	0.641337	43176	0.700568	37141	0.547407	52806	0.805952	47458	0.732784	39041	0.594702	36759	0.624739	0.687881
AMOTL2	36168	0.625063	42462	0.681507	44739	0.67771	0.661427	46260	0.77239	53721	0.848794	44379	0.718805	53644	0.824366	47275	0.745733	54312	0.832929	49063	0.79609	46319	0.682678	54236	0.827778	48705	0.752038	45819	0.69795	42942	0.729822	0.747577
ANKDD1B	27023	0.467017	29064	0.466472	30070	0.455503	0.462997	38402	0.641187	39289	0.620768	26750	0.433269	39275	0.603553	32846	0.518125	43772	0.671288	37951	0.615788	42551	0.627143	37064	0.56569	33557	0.518143	36969	0.56314	28790	0.489301	0.550426
CEP126	32894	0.568481	46046	0.73903	45299	0.686193	0.664568	29935	0.499816	37541	0.593149	40833	0.66137	34928	0.536751	41004	0.646812	42079	0.645324	33216	0.538958	52651	0.776003	46889	0.715644	48696	0.751899	36692	0.55892	18377	0.312327	0.615378
ASIC1	21452	0.370738	24961	0.40062	15411	0.233447	0.334935	10516	0.175583	14328	0.226383	26529	0.429689	18686	0.287154	25024	0.394738	20277	0.310968	14987	0.243177	16500	0.243187	16619	0.253648	19616	0.302884	19370	0.295058	12245	0.20811	0.291692
RAB9B	13525	0.233742	20030	0.321478	12476	0.188987	0.248069	6649	0.111016	8087	0.127775	22324	0.361581	17933	0.275583	17353	0.273733	17989	0.27588	27825	0.451485	28482	0.419785	20120	0.307082	13711	0.211707	18488	0.281623	45743	0.777427	0.307925
LINC00612	15696	0.271261	29939	0.480516	30604	0.463592	0.405123	22901	0.382372	27783	0.438972	29389	0.476012	31124	0.478294	0	0	29594	0.453854	25279	0.410174	18554	0.27346	27799	0.424283	23237	0.358795	21742	0.331191	25320	0.430327	0.378207
ARC	4741	0.0819349	6524	0.104709	8917	0.135075	0.10724	4634	0.0773726	25392	0.401194	28894	0.467995	15525	0.238578	24721	0.389958	8105	0.124298	18003	0.292114	37637	0.554717	8606	0.131349	12794	0.197548	9547	0.145427	22597	0.384048	0.248421
PIH1D2	20528	0.354769	15738	0.252592	15644	0.236976	0.281446	12097	0.20198	13441	0.212368	17468	0.282928	13348	0.205123	13478	0.212607	19846	0.304358	23340	0.378712	24193	0.356571	23541	0.359295	14782	0.228244	13947	0.212451	7777	0.132174	0.262077
VIPR2	13670	0.236248	31109	0.499294	34033	0.515534	0.417025	27585	0.460579	21239	0.335577	29328	0.475024	32191	0.494691	23176	0.365587	24126	0.369997	36063	0.585153	19007	0.280137	28029	0.427793	16056	0.247916	19109	0.291083	43215	0.734462	0.421272
PDE4C	16998	0.293763	22083	0.354428	23132	0.350405	0.332865	31596	0.52755	18628	0.294323	18959	0.307078	20564	0.316014	19145	0.302	21934	0.33638	18083	0.293412	37331	0.550207	20128	0.307204	31093	0.480097	22806	0.347398	9854	0.167474	0.348516
NPTX1	24324	0.420372	34255	0.549787	24157	0.365932	0.445364	0	0	37740	0.596293	45942	0.744121	41206	0.633227	40023	0.631337	43149	0.661734	0	0	29362	0.432755	34163	0.521413	41489	0.640618	23550	0.358731	30467	0.517803	0.471608
NPAS1	13557	0.234295	6978	0.111996	6903	0.104567	0.150286	3567	0.0595572	5783	0.0913716	17065	0.276401	9813	0.1508	10526	0.166041	7380	0.11318	5432	0.0881389	20962	0.308951	16742	0.255525	22670	0.35004	19161	0.291875	37297	0.633882	0.215775
DOCK1	26571	0.459205	43954	0.705454	45659	0.691646	0.618768	43335	0.723552	43796	0.691978	42373	0.686314	51497	0.791373	51410	0.81096	49076	0.75263	39990	0.648872	37291	0.549618	43035	0.656822	50834	0.784911	42807	0.652069	14213	0.241557	0.656464
ZFP37	35529	0.614019	38106	0.611594	36839	0.55804	0.594551	40237	0.671826	35895	0.567142	42159	0.682847	35844	0.550828	44915	0.708506	41948	0.643315	37237	0.604202	48487	0.714631	40787	0.622512	44178	0.682138	42394	0.645777	41481	0.704992	0.638825
SLC35F3	17428	0.301194	0	0	23628	0.357919	0.219704	0	0	0	0	35159	0.569469	0	0	31575	0.498076	19684	0.301874	0	0	38015	0.560288	23135	0.353098	20383	0.314727	34756	0.52943	30467	0.517803	0.286925
LCNL1	3237	0.0559425	16933	0.271772	7692	0.116519	0.148078	3189	0.0532458	5628	0.0889226	20523	0.33241	21635	0.332473	14845	0.23417	8655	0.132733	9443	0.153221	24542	0.361715	20983	0.320253	6449	0.0995769	20085	0.30595	36191	0.615085	0.231599
GCKR	13951	0.241104	28405	0.455895	26441	0.40053	0.365843	33684	0.562412	25250	0.398951	19376	0.313832	11491	0.176586	23389	0.368947	25221	0.38679	24267	0.393753	24347	0.358841	25673	0.391835	10630	0.164134	22716	0.346027	22509	0.382552	0.356146
NME9	27588	0.476781	31313	0.502568	30046	0.455139	0.478163	28058	0.468477	30980	0.489485	22346	0.361937	18617	0.286094	23238	0.366565	30141	0.462243	29534	0.479215	33811	0.498327	19915	0.303953	22927	0.354008	28149	0.428787	29114	0.494808	0.428559
KHDRBS3	20037	0.346283	21824	0.350271	25854	0.391638	0.362731	35877	0.599028	34944	0.552116	32639	0.528652	26245	0.403316	38572	0.608449	25219	0.386759	21796	0.353659	37752	0.556412	29945	0.457036	35957	0.5552	31446	0.479009	29523	0.501759	0.471306
ATP13A4	36094	0.623784	40021	0.64233	28382	0.429933	0.565349	26965	0.450227	26566	0.419744	37557	0.608309	42700	0.656186	48630	0.767107	43818	0.671993	25422	0.412494	32240	0.475173	49389	0.7538	36634	0.565654	53738	0.818578	28714	0.48801	0.585555
SLC4A3	9361	0.161779	14201	0.227923	25520	0.386579	0.25876	21460	0.358312	16013	0.253006	22763	0.368691	26366	0.405176	24358	0.384232	14759	0.226344	36862	0.598118	34846	0.513582	16932	0.258425	13796	0.21302	17041	0.259581	30467	0.517803	0.342171
MAP3K21	30848	0.533121	46208	0.74163	48143	0.729274	0.668008	35651	0.595255	33827	0.534468	47148	0.763654	40844	0.627664	45144	0.712118	48748	0.7476	30369	0.492763	44057	0.649339	37977	0.579625	42607	0.657881	41888	0.63807	27993	0.475756	0.631881
ZNF114	22667	0.391736	26156	0.419799	12071	0.182852	0.331462	0	0	13734	0.216998	11624	0.188273	12664	0.194612	26575	0.419204	0	0	20963	0.340143	12284	0.181049	25100	0.383089	20488	0.316349	18475	0.281425	25111	0.426775	0.26282
GPIHBP1	18724	0.323592	31138	0.499759	24803	0.375718	0.39969	7907	0.132021	31957	0.504922	11411	0.184823	28215	0.43359	29558	0.466259	22246	0.341165	19022	0.308648	12967	0.191116	24126	0.368223	23473	0.362439	26195	0.399022	45225	0.768623	0.377328
HHLA2	37386	0.646112	39216	0.62941	31106	0.471196	0.582239	0	0	0	0	0	0	0	0	35973	0.567451	52372	0.803178	0	0	33577	0.494878	0	0	0	0	0	0	30467	0.517803	0.275335
ZBTB20-AS1	11086	0.19159	14512	0.232915	0	0	0.141502	0	0	0	0	0	0	0	0	0	0	0	0	0	0	0	0	0	0	0	0	0	0	30467	0.517803	0.0628206
CHST8	19560	0.33804	11496	0.184509	0	0	0.174183	0	0	22237	0.351345	21529	0.348704	17348	0.266593	15780	0.248919	6809	0.104423	8132	0.131949	36411	0.536648	6887	0.105113	8048	0.124267	12564	0.191384	25501	0.433403	0.224353
BDNF-AS	23972	0.414289	30695	0.492649	19871	0.301007	0.402648	25960	0.433447	18712	0.29565	31363	0.507985	23163	0.355954	33722	0.531943	20781	0.318698	21947	0.356109	24217	0.356925	22898	0.349481	31655	0.488775	19605	0.298638	30228	0.513741	0.401019
TET1	27944	0.482934	37344	0.599364	29656	0.449231	0.51051	35317	0.589678	36361	0.574505	31004	0.50217	31225	0.479846	43640	0.688393	30578	0.468945	32901	0.533847	33480	0.493449	32215	0.491682	32493	0.501714	31185	0.475034	11702	0.198882	0.501978
PNLIPRP1	22018	0.38052	8440	0.13546	7376	0.111732	0.209237	8466	0.141354	8477	0.133937	22799	0.369274	23975	0.368432	8264	0.130359	23204	0.355857	10238	0.16612	8430	0.124246	26366	0.402411	8253	0.127432	12662	0.192877	20250	0.344159	0.232278
CLMP	30954	0.534953	34448	0.552884	35598	0.539241	0.542359	23869	0.398534	51140	0.808014	43257	0.700632	48157	0.740046	38569	0.608401	40029	0.613885	31400	0.509492	44048	0.649206	38799	0.59217	49252	0.760484	40276	0.613515	25197	0.428236	0.603313
SCML2	36645	0.633306	42211	0.677479	38775	0.587367	0.632717	44383	0.741051	40094	0.633487	37940	0.614512	36927	0.56747	45485	0.717497	37218	0.570776	35565	0.577073	49572	0.730622	42317	0.645864	46431	0.716926	33526	0.510693	29915	0.508421	0.628836
GRIN2C	10307	0.178128	16080	0.258081	24086	0.364856	0.267022	8154	0.136145	15770	0.249167	27350	0.442987	9855	0.151445	23282	0.367259	10467	0.160522	30551	0.495716	12918	0.190393	18494	0.282265	20323	0.313801	23104	0.351938	43342	0.73662	0.311955
GGN	6770	0.117001	0	0	18995	0.287738	0.134913	0	0	18448	0.291479	3706	0.0600259	16316	0.250734	7375	0.116336	15384	0.235929	6547	0.106231	21579	0.318044	5910	0.0902015	9534	0.147211	10692	0.162869	22898	0.389164	0.171531
NPIPB6	9211	0.159186	8975	0.144047	21419	0.324457	0.20923	21709	0.362469	11973	0.189174	0	0	9441	0.145083	22467	0.354403	13940	0.213784	0	0	26027	0.383602	16010	0.244353	25365	0.391653	23020	0.350658	30467	0.517803	0.252045
CADM3	11595	0.200387	31557	0.506484	36471	0.552465	0.419779	13971	0.23327	36977	0.584238	30846	0.499611	22516	0.346011	28865	0.455327	25469	0.390593	21974	0.356547	39379	0.580392	35248	0.537973	26982	0.41662	30521	0.464919	45176	0.76779	0.459509
SMC1B	32233	0.557057	29472	0.47302	0	0	0.343359	0	0	0	0	0	0	0	0	0	0	0	0	0	0	34907	0.514481	0	0	0	0	0	0	30467	0.517803	0.137491
CDR2L	16983	0.293504	18525	0.297323	29641	0.449004	0.34661	16818	0.280805	25314	0.399962	28828	0.466926	33786	0.519202	29489	0.46517	23510	0.36055	25402	0.412169	24581	0.36229	24941	0.380662	35442	0.547248	24664	0.375701	24538	0.417036	0.401837
ZSWIM5	18580	0.321103	37011	0.59402	35963	0.54477	0.486631	34282	0.572397	26104	0.412444	43063	0.697489	31910	0.490372	27812	0.438717	38524	0.590805	28107	0.45606	45392	0.669015	27994	0.427259	23969	0.370098	31647	0.482071	31538	0.536005	0.506842
HCP5B	12593	0.217635	23980	0.384875	12291	0.186185	0.262898	12027	0.200811	13663	0.215876	12936	0.209524	11163	0.171546	12599	0.198741	12692	0.194645	0	0	17057	0.251396	10558	0.161142	13187	0.203616	12525	0.19079	30467	0.517803	0.220306
CYP4F2	13344	0.230614	0	0	27408	0.415178	0.215264	25552	0.426635	0	0	0	0	25646	0.394111	0	0	30024	0.460448	0	0	0	0	0	0	11994	0.185195	0	0	30467	0.517803	0.175332
MAPT	28205	0.487444	23899	0.383575	27998	0.424116	0.431712	32694	0.545883	38485	0.608064	36684	0.594169	44430	0.682772	36790	0.580339	39079	0.599316	37753	0.612575	44471	0.655441	38025	0.580357	33068	0.510592	33238	0.506306	35906	0.610242	0.558746
MCF2L	32768	0.566303	34618	0.555613	46683	0.707157	0.609691	36095	0.602668	47640	0.752714	38536	0.624166	33928	0.521384	41332	0.651986	34889	0.535058	34320	0.556872	51688	0.761809	35921	0.548245	38988	0.602001	44002	0.670272	47920	0.814426	0.631378
KRT81	16367	0.282858	0	0	0	0	0.0942859	0	0	0	0	0	0	34935	0.536859	20246	0.319368	20727	0.31787	0	0	18666	0.275111	36644	0.55928	30394	0.469304	24515	0.373431	30467	0.517803	0.243459
DPPA4	38841	0.671258	39159	0.628495	0	0	0.433251	26004	0.434182	0	0	0	0	0	0	43156	0.680758	0	0	0	0	31471	0.463839	0	0	0	0	0	0	30467	0.517803	0.226422
HOXA10	35559	0.614538	35665	0.572417	32111	0.48642	0.557791	0	0	44781	0.707541	30935	0.501053	39431	0.60595	0	0	42131	0.646122	0	0	0	0	0	0	40581	0.626598	0	0	30467	0.517803	0.351896
EIF3CL	8128	0.14047	10390	0.166758	21133	0.320124	0.209117	8384	0.139985	16266	0.257003	9674	0.156689	20039	0.307946	20069	0.316576	18159	0.278487	17245	0.279815	13448	0.198205	22415	0.342109	13095	0.202196	23054	0.351176	15220	0.258672	0.247747
SHISA7	17603	0.304219	12590	0.202067	0	0	0.168762	0	0	0	0	28647	0.463994	0	0	29060	0.458403	13969	0.214229	0	0	37527	0.553096	28356	0.432784	17232	0.266074	0	0	30467	0.517803	0.227511
KRT80	26511	0.458168	18120	0.290823	22408	0.339438	0.36281	29124	0.486275	14794	0.233746	33789	0.547279	39397	0.605428	19237	0.303451	27517	0.422001	18769	0.304543	17084	0.251794	40510	0.618284	35121	0.542292	32286	0.491805	12147	0.206445	0.406785
PM20D1	14734	0.254636	19745	0.316904	18494	0.280148	0.283896	0	0	21640	0.341913	26737	0.433058	35935	0.552226	29641	0.467568	15090	0.23142	28966	0.469998	32661	0.481378	19453	0.296902	22561	0.348357	17630	0.268553	10298	0.17502	0.327872
SERP2	10020	0.173168	12469	0.200125	15997	0.242324	0.205206	17526	0.292627	16207	0.256071	24372	0.394752	17394	0.2673	23890	0.37685	19162	0.293869	29319	0.475726	31264	0.460788	15873	0.242262	22884	0.353344	13988	0.213076	38098	0.647496	0.325985
RCOR2	16013	0.27674	23124	0.371136	14578	0.220829	0.289568	19340	0.322915	13440	0.212352	23084	0.373891	24844	0.381787	17990	0.283781	14190	0.217618	24006	0.389518	34767	0.512417	15566	0.237576	25982	0.40118	14496	0.220814	40957	0.696086	0.341243
CILP2	24746	0.427665	11975	0.192197	27486	0.41636	0.345407	12127	0.202481	28268	0.446635	0	0	28671	0.440597	13324	0.210178	26318	0.403613	13840	0.224566	29771	0.438783	15861	0.242079	29159	0.450235	26964	0.410736	16691	0.283672	0.31932
CPA5	28937	0.500095	33726	0.541296	0	0	0.34713	0	0	0	0	0	0	0	0	0	0	0	0	0	0	25058	0.36932	0	0	0	0	0	0	30467	0.517803	0.128568
SYPL2	29976	0.518051	24460	0.392579	30894	0.467985	0.459538	40472	0.67575	28838	0.455641	40277	0.652365	27431	0.421542	35382	0.558129	28516	0.437322	43502	0.705858	24427	0.36002	41945	0.640186	25781	0.398076	40584	0.618206	33700	0.572749	0.524964
LRRC4B	9769	0.16883	23369	0.375068	13591	0.205877	0.249925	15775	0.263391	13212	0.20875	26875	0.435293	13969	0.214667	23687	0.373647	13708	0.210226	20661	0.335243	36114	0.53227	18406	0.280922	23052	0.355938	24733	0.376752	32935	0.559748	0.326441
DZIP1	42376	0.732351	36483	0.585546	44130	0.668484	0.662127	31093	0.519151	37912	0.599011	48787	0.790201	44172	0.678807	50219	0.792173	40763	0.625142	34979	0.567564	47177	0.695323	38298	0.584524	44547	0.687836	40240	0.612966	21802	0.370537	0.633974
SPOCK1	25399	0.438951	33382	0.535775	39781	0.602605	0.525777	24672	0.411941	54468	0.860596	42873	0.694412	50249	0.772194	48070	0.758274	45636	0.699874	38564	0.625734	43404	0.639715	50316	0.767949	46568	0.719041	47404	0.722094	32615	0.554309	0.653564
KLK4	2284	0.0394725	0	0	19509	0.295524	0.111665	0	0	0	0	10030	0.162455	1586	0.0243726	0	0	4114	0.0630924	0	0	0	0	3724	0.0568376	15051	0.232398	8926	0.135968	30467	0.517803	0.101861
VEGFC	26566	0.459119	21281	0.341556	34548	0.523336	0.441337	20428	0.341081	27411	0.433095	24648	0.399223	25596	0.393343	32867	0.518456	21481	0.329433	21153	0.343226	18677	0.275273	26413	0.403129	40147	0.619897	28286	0.430874	40387	0.686398	0.433162
CGREF1	6958	0.12025	19228	0.308606	23092	0.349799	0.259552	24294	0.40563	23802	0.376072	19851	0.321526	8975	0.137922	16105	0.254046	20421	0.313177	7821	0.126902	12798	0.188625	12834	0.195879	15606	0.240967	22295	0.339614	20581	0.349785	0.268587
POTEE	25368	0.438415	0	0	0	0	0.146138	0	0	0	0	0	0	0	0	0	0	39732	0.60933	0	0	0	0	0	0	33285	0.513943	0	0	30467	0.517803	0.138633
DNAH10	34060	0.588632	25659	0.411822	36678	0.555601	0.518685	23586	0.393809	36720	0.580177	37130	0.601393	22800	0.350376	31187	0.491955	32565	0.499417	24477	0.39716	39397	0.580657	38645	0.58982	39189	0.605105	35943	0.547511	9334	0.158636	0.490138
MYLK3	41887	0.7239	44376	0.712227	32305	0.489358	0.641828	29243	0.488262	31848	0.5032	39440	0.638808	36037	0.553793	33428	0.527305	41907	0.642686	57550	0.933798	30982	0.456632	50790	0.775183	0	0	45016	0.685718	43775	0.743979	0.591657
SDK2	20731	0.358277	26777	0.429766	28847	0.436976	0.40834	20830	0.347793	22344	0.353036	36096	0.584645	23973	0.368402	38365	0.605183	25276	0.387633	29228	0.47425	26712	0.393698	30601	0.467048	23070	0.356216	23761	0.361946	34059	0.578851	0.433581
BTN1A1	31004	0.535817	34831	0.559031	0	0	0.36495	0	0	0	0	0	0	0	0	0	0	0	0	0	0	0	0	0	0	0	0	0	0	30467	0.517803	0.10751
IL19	19847	0.343	0	0	18855	0.285617	0.209539	0	0	0	0	0	0	0	0	0	0	0	0	0	0	8163	0.120311	27273	0.416255	0	0	0	0	30467	0.517803	0.112199
ADH6	15592	0.269464	16111	0.258579	27147	0.411225	0.313089	32113	0.536182	26820	0.423757	0	0	27594	0.424047	0	0	36256	0.556022	0	0	0	0	22185	0.338599	36633	0.565638	22970	0.349896	30467	0.517803	0.310081
TLCD2	27215	0.470335	39470	0.633486	47453	0.718821	0.607548	39476	0.65912	53098	0.83895	40351	0.653563	49721	0.76408	46463	0.732924	50525	0.774852	34727	0.563476	43875	0.646657	39532	0.603358	36498	0.563554	45282	0.68977	39003	0.662877	0.665055
SMOC2	19747	0.341272	24504	0.393285	31856	0.482557	0.405704	19328	0.322714	30158	0.476497	37734	0.611176	34856	0.535645	35143	0.554358	29505	0.452489	26648	0.432387	33230	0.489764	28002	0.427381	41531	0.641267	27356	0.416707	30950	0.526012	0.473567
CCDC144A	18187	0.314311	22275	0.35751	21645	0.32788	0.333234	25439	0.424748	22095	0.349102	31433	0.509119	33504	0.514868	21664	0.341736	22242	0.341104	24126	0.391465	23373	0.344486	21478	0.327808	22116	0.341486	22223	0.338518	24007	0.408012	0.375477
ADGRA3	31731	0.548382	28063	0.450406	34938	0.529243	0.509344	39054	0.652074	39728	0.627704	35031	0.567396	39661	0.609485	45216	0.713254	44703	0.685566	38006	0.61668	34885	0.514156	36001	0.549466	33371	0.515271	36919	0.562378	19063	0.323986	0.564363
GLT8D2	24859	0.429618	28405	0.455895	36126	0.547239	0.477584	20474	0.341849	27084	0.427928	33096	0.536054	26897	0.413336	28950	0.456668	28104	0.431003	25351	0.411342	30201	0.445121	33251	0.507494	39107	0.603839	31311	0.476953	39234	0.666803	0.476743
SOWAHA	21876	0.378065	0	0	36774	0.557055	0.311707	26618	0.444433	39169	0.618872	39453	0.639018	41462	0.637161	39709	0.626384	44600	0.683986	0	0	31855	0.469498	29787	0.454625	30377	0.469041	26503	0.403714	30467	0.517803	0.459977
USP43	20782	0.359159	22359	0.358858	32373	0.490389	0.402802	41301	0.689591	23458	0.370637	23605	0.382329	34352	0.527899	32442	0.511752	40629	0.623087	0	0	29382	0.43305	34888	0.532479	27393	0.422966	30311	0.46172	30467	0.517803	0.445448
ACSBG1	26815	0.463422	34237	0.549498	33013	0.500083	0.504334	35121	0.586406	30559	0.482833	46540	0.753806	42419	0.651868	53105	0.837698	32046	0.491458	32940	0.53448	30518	0.449793	38985	0.595009	34880	0.538571	41380	0.630331	30618	0.520369	0.572375
NHSL1	30837	0.532931	35021	0.562081	39347	0.596031	0.563681	46791	0.781256	38605	0.60996	43143	0.698785	47179	0.725017	50552	0.797426	52674	0.807809	51661	0.838244	38137	0.562086	50914	0.777076	47282	0.730066	47297	0.720464	24893	0.42307	0.677487
MLANA	21843	0.377495	32295	0.518329	32956	0.49922	0.465015	0	0	29588	0.467491	30153	0.488387	33147	0.509382	0	0	26553	0.407217	0	0	29750	0.438474	34274	0.523107	25656	0.396146	32620	0.496893	30467	0.517803	0.375996
TNFSF15	29188	0.504433	33255	0.533737	53738	0.814027	0.617399	29226	0.487978	30921	0.488553	36329	0.588419	47383	0.728151	44902	0.7083	34817	0.533954	0	0	34110	0.502734	36836	0.56221	32039	0.494704	31918	0.486199	30467	0.517803	0.53008
CALHM1	25495	0.44061	20129	0.323067	0	0	0.254559	0	0	0	0	0	0	0	0	14512	0.228918	0	0	0	0	29094	0.428805	0	0	0	0	0	0	30467	0.517803	0.12928
CAPN11	11535	0.19935	11863	0.190399	11729	0.177672	0.18914	0	0	18308	0.289267	16495	0.267169	27328	0.419959	13269	0.20931	19083	0.292657	11098	0.180075	12660	0.186591	13210	0.201618	13933	0.215135	18324	0.279125	20958	0.356192	0.230968
ANOS1	38423	0.664034	43312	0.69515	45897	0.695251	0.684812	39671	0.662376	34479	0.544769	46840	0.758665	32496	0.499378	50690	0.799602	32251	0.494602	33093	0.536963	48488	0.714646	45857	0.699893	33463	0.516691	38728	0.589934	30526	0.518806	0.626051
ABCA9	36895	0.637627	35227	0.565387	51243	0.776233	0.659749	51491	0.859731	57130	0.902656	42022	0.680628	41833	0.642863	42831	0.675632	43068	0.660491	40925	0.664043	44009	0.648632	53277	0.813141	55090	0.850627	51947	0.791296	36091	0.613386	0.718825
OLFM1	10814	0.18689	37993	0.609781	35966	0.544816	0.447162	22006	0.367428	36216	0.572214	34544	0.559508	27398	0.421035	30476	0.48074	24312	0.372849	23785	0.385932	43118	0.635499	34415	0.525259	33406	0.515811	33698	0.513313	16509	0.280579	0.464777
MCF2	38446	0.664432	41565	0.667111	28526	0.432114	0.587885	35033	0.584936	40944	0.646917	50258	0.814027	26875	0.412998	40337	0.636291	40679	0.623854	33329	0.540792	32940	0.48549	0	0	0	0	27249	0.415077	20580	0.349768	0.48492
CRMP1	13133	0.226967	17505	0.280952	24505	0.371204	0.293041	16126	0.269251	21866	0.345484	33150	0.536929	23672	0.363776	30211	0.476559	26106	0.400362	23063	0.374217	37551	0.55345	27316	0.416911	26209	0.404685	24812	0.377955	26239	0.445946	0.389643
ANKRD18A	18334	0.316852	18804	0.301801	37238	0.564084	0.394246	35510	0.592901	0	0	0	0	24561	0.377438	36533	0.576285	28916	0.443456	34731	0.56354	36224	0.533891	28545	0.435668	30562	0.471898	24659	0.375625	20091	0.341457	0.392993
DNAJC28	21399	0.369822	21632	0.34719	20814	0.315292	0.344101	21650	0.361484	28182	0.445277	25070	0.406058	19631	0.301677	20812	0.328296	22896	0.351133	28502	0.46247	30537	0.450073	22144	0.337973	19918	0.307547	29354	0.447142	39519	0.671646	0.393539
POTEJ	21821	0.377115	0	0	0	0	0.125705	0	0	0	0	0	0	24194	0.371798	0	0	36488	0.55958	0	0	0	0	0	0	26812	0.413995	0	0	30467	0.517803	0.149353
ESRP2	34965	0.604272	22203	0.356354	36965	0.559948	0.506858	43477	0.725923	24997	0.394953	22617	0.366327	46093	0.708328	35833	0.565243	47640	0.730608	29388	0.476846	32341	0.476661	49338	0.753022	37636	0.581125	43985	0.670013	27927	0.474634	0.56295
DDX11-AS1	21390	0.369666	20898	0.335409	14953	0.226509	0.310528	0	0	16414	0.259342	14924	0.241723	28618	0.439783	22514	0.355144	21251	0.325906	15869	0.257488	20338	0.299754	26232	0.400366	18402	0.284139	25019	0.381108	20506	0.34851	0.301657
CFL1P1	22529	0.389351	30654	0.491991	17588	0.266424	0.382589	0	0	17282	0.273056	21437	0.347214	18166	0.279163	23368	0.368615	18353	0.281462	20286	0.329158	35633	0.525181	27239	0.415736	26500	0.409178	24932	0.379783	38334	0.651507	0.360521
MYO5B	41294	0.713651	38062	0.610888	51700	0.783155	0.702565	48172	0.804314	32593	0.514971	45951	0.744266	49054	0.75383	35181	0.554958	52758	0.809097	30957	0.502304	55235	0.814087	49288	0.752259	44266	0.683497	40315	0.614109	28672	0.487296	0.676179
PADI6	13349	0.2307	0	0	0	0	0.0769	0	0	0	0	0	0	0	0	0	0	0	0	0	0	0	0	0	0	0	0	0	0	30467	0.517803	0.0499002
FAM153B	26799	0.463146	40979	0.657706	32359	0.490176	0.537009	27743	0.463217	32571	0.514623	35171	0.569663	30159	0.463464	39932	0.629902	32899	0.504539	29504	0.478728	41607	0.613229	33796	0.515812	47591	0.734837	30864	0.470144	35490	0.603171	0.544824
GCGR	4275	0.0738814	3042	0.0488235	31051	0.470363	0.197689	31440	0.524945	5666	0.089523	22604	0.366116	20161	0.309821	0	0	9949	0.152578	0	0	21012	0.309688	20037	0.305815	5522	0.0852634	20327	0.309636	30467	0.517803	0.237617
PIPSL	24728	0.427354	23069	0.370253	29355	0.444672	0.414093	22711	0.379199	19953	0.315258	21604	0.349919	21506	0.33049	28592	0.451021	23852	0.365795	22598	0.366672	24250	0.357411	22999	0.351023	25340	0.391267	24550	0.373964	18813	0.319737	0.372936
PTPN3	36947	0.638525	26342	0.422784	49570	0.75089	0.604067	47146	0.787184	39159	0.618714	41671	0.674943	42333	0.650546	29395	0.463687	44734	0.686041	47270	0.766997	46180	0.680629	43452	0.663187	38135	0.58883	40202	0.612387	39201	0.666242	0.644772
JPH2	21974	0.379759	28270	0.453728	27388	0.414875	0.416121	21772	0.363521	29018	0.458485	31210	0.505507	49808	0.765417	40382	0.637	41682	0.639236	47527	0.771167	29289	0.431679	33391	0.509631	39656	0.612315	36601	0.557534	42264	0.718299	0.547877
TNC	38278	0.661528	48831	0.783729	40916	0.619799	0.688352	29128	0.486342	42036	0.66417	32001	0.518319	42077	0.646612	47150	0.743761	43487	0.666917	39360	0.63865	34238	0.504621	43332	0.661355	56029	0.865126	48270	0.735285	29892	0.50803	0.64695
LMOD3	37081	0.640841	26985	0.433104	27240	0.412633	0.495526	0	0	30302	0.478773	27231	0.441059	33951	0.521737	41485	0.654399	26751	0.410254	52516	0.852117	46067	0.678964	45310	0.691545	42036	0.649064	40930	0.623477	23669	0.402267	0.526016
EGFEM1P	25287	0.437015	0	0	30333	0.459486	0.298834	0	0	27363	0.432336	0	0	23370	0.359135	30452	0.480361	0	0	0	0	43768	0.64508	0	0	0	0	22414	0.341427	30467	0.517803	0.244843
USP2	33368	0.576672	36184	0.580747	33899	0.513505	0.556975	33041	0.551676	30588	0.483291	41762	0.676417	43581	0.669725	37363	0.589378	40786	0.625495	46525	0.754908	37515	0.552919	45748	0.69823	45032	0.695325	30710	0.467798	29223	0.49666	0.595516
WASF3	39783	0.687538	49179	0.789314	45991	0.696675	0.724509	45117	0.753306	55962	0.884202	54622	0.88471	53679	0.824904	53227	0.839622	47730	0.731988	39270	0.63719	42885	0.632065	46836	0.714835	53853	0.831527	45951	0.69996	41212	0.70042	0.753884
ZNF285	39257	0.678447	39752	0.638012	35350	0.535484	0.617315	33466	0.558772	32921	0.520153	38779	0.628102	35691	0.548476	46139	0.727813	44087	0.676119	43661	0.708437	48722	0.718095	43742	0.667613	37966	0.586221	41696	0.635145	30283	0.514676	0.622771
SH3BP4	31510	0.544562	45440	0.729304	44357	0.671923	0.648596	44289	0.739481	45630	0.720956	34851	0.56448	38912	0.597975	48614	0.766855	49613	0.760866	47030	0.763102	35836	0.528173	42220	0.644383	47945	0.740303	46073	0.701819	21923	0.372593	0.656452
DQX1	17003	0.293849	25654	0.411742	0	0	0.235197	0	0	0	0	25352	0.410625	27879	0.428427	25913	0.408761	33578	0.514953	0	0	26255	0.386962	26629	0.406426	29563	0.456473	25962	0.395473	30467	0.517803	0.308766
SLITRK4	30248	0.522752	32177	0.516435	37480	0.56775	0.535646	0	0	35416	0.559574	47572	0.770522	33708	0.518003	47624	0.751238	33791	0.518219	31405	0.509573	33828	0.498578	33573	0.512408	45719	0.705932	32116	0.489215	8482	0.144156	0.505624
SPTSSB	18111	0.312998	20672	0.331782	20131	0.304946	0.316575	26442	0.441495	19553	0.308938	0	0	35203	0.540977	27821	0.438859	35738	0.548078	22200	0.360214	37534	0.553199	41777	0.637622	35994	0.555772	20251	0.308479	11299	0.192032	0.389026
SIGLEC6	18797	0.324854	36924	0.592624	0	0	0.305826	0	0	24333	0.384462	0	0	35749	0.549368	0	0	22573	0.34618	0	0	0	0	32704	0.499145	36177	0.558597	0	0	30467	0.517803	0.251535
CLVS1	34468	0.595683	0	0	0	0	0.198561	0	0	23909	0.377763	0	0	0	0	30304	0.478026	32195	0.493743	0	0	43950	0.647762	38637	0.589698	25153	0.388379	24343	0.370811	30467	0.517803	0.297311
GUCY2C	33103	0.572093	34328	0.550958	26097	0.395319	0.506123	24218	0.404361	35121	0.554913	0	0	37442	0.575385	24164	0.381172	47571	0.729549	35051	0.568733	0	0	40797	0.622665	25136	0.388117	26033	0.396554	24703	0.419841	0.437311
CC2D2A	33453	0.578141	30744	0.493436	30332	0.459471	0.510349	33611	0.561193	29056	0.459086	41695	0.675332	32638	0.50156	34842	0.54961	32474	0.498022	28700	0.465682	44900	0.661764	31746	0.484524	30604	0.472546	28542	0.434773	12992	0.220806	0.501063
PNCK	6600	0.114063	10959	0.17589	22831	0.345846	0.211933	0	0	6318	0.0998246	20134	0.326109	20193	0.310313	18119	0.285816	20789	0.31882	15209	0.246779	10303	0.151852	11283	0.172207	16028	0.247483	19597	0.298516	33804	0.574517	0.244536
CCDC26	21355	0.369061	26334	0.422656	0	0	0.263906	0	0	0	0	0	0	0	0	0	0	0	0	0	0	0	0	0	0	0	0	0	0	30467	0.517803	0.0873013
WWC1	32964	0.56969	28312	0.454402	39367	0.596334	0.540142	43275	0.722551	27258	0.430677	22249	0.360366	41632	0.639774	39669	0.625753	41034	0.629298	38035	0.617151	32029	0.472063	34440	0.525641	31510	0.486536	33564	0.511272	30611	0.52025	0.544117
RAB26	9980	0.172476	20291	0.325667	9440	0.142998	0.213714	15457	0.258081	14784	0.233588	22748	0.368448	15383	0.236396	22670	0.357605	25975	0.398353	6592	0.106961	28215	0.41585	11681	0.178281	8625	0.133176	8842	0.134688	23922	0.406567	0.257942
TSPEAR	26570	0.459188	28746	0.461368	13869	0.210089	0.376882	15067	0.251569	27566	0.435544	0	0	21304	0.327386	26725	0.42157	19607	0.300693	30756	0.499043	18093	0.266666	0	0	14043	0.216833	15896	0.24214	33683	0.57246	0.31097
TUBA3D	5834	0.100824	19948	0.320162	0	0	0.140329	4742	0.0791758	0	0	18260	0.295756	12945	0.19893	13418	0.21166	9022	0.138362	32980	0.535129	18319	0.269997	5132	0.0783272	5438	0.0839664	6160	0.0938338	22906	0.3893	0.186362
TSHZ2	26933	0.465462	33310	0.534619	43880	0.664697	0.554926	45351	0.757213	42679	0.67433	38351	0.621169	35897	0.551642	46457	0.73283	34678	0.531822	29996	0.486711	32440	0.478121	37422	0.571154	43499	0.671654	37996	0.578784	31263	0.531331	0.590103
RNF212	5263	0.0909562	9921	0.15923	11487	0.174006	0.141397	4840	0.0808121	10907	0.172331	8884	0.143894	16985	0.261015	10994	0.173423	9656	0.148085	6187	0.100389	30045	0.442822	8920	0.136142	12137	0.187403	11961	0.182199	35028	0.595319	0.203202
ZBTB20	35398	0.611755	47928	0.769236	45943	0.695948	0.692313	47147	0.7872	44235	0.698915	48682	0.7885	36211	0.556467	50892	0.802789	39107	0.599745	43941	0.712981	47521	0.700394	38621	0.589454	38022	0.587085	45868	0.698696	18759	0.318819	0.661199
SLC45A1	6470	0.111816	23505	0.377251	13833	0.209543	0.23287	10853	0.18121	22388	0.353731	23966	0.388176	24414	0.375179	18138	0.286115	20938	0.321105	19383	0.314506	25832	0.380728	18441	0.281456	25502	0.393768	21644	0.329698	26027	0.442343	0.316442
THSD1	25921	0.447972	21166	0.33971	20332	0.307991	0.365224	17454	0.291425	22345	0.353052	18895	0.306041	20722	0.318442	32199	0.507919	18677	0.286431	21369	0.34673	25616	0.377544	24722	0.37732	26659	0.411633	24979	0.380499	16145	0.274393	0.35514
SHANK3	18445	0.31877	34484	0.553462	33957	0.514383	0.462205	31923	0.533009	44904	0.709485	27729	0.449125	36824	0.565888	33222	0.524056	29147	0.446999	32334	0.524647	34139	0.503161	35673	0.54446	40736	0.628991	41672	0.634779	29735	0.505362	0.530439
OSMR	26450	0.457114	35097	0.5633	48886	0.740529	0.586981	36561	0.610449	43397	0.685674	32873	0.532443	41819	0.642647	41993	0.662413	35691	0.547358	31409	0.509638	35037	0.516397	32740	0.499695	44280	0.683713	38026	0.579241	38723	0.658118	0.592582
ADD3-AS1	22855	0.394985	25534	0.409816	12268	0.185837	0.330212	0	0	14368	0.227015	15399	0.249417	14834	0.227959	17031	0.268653	19749	0.302871	13829	0.224387	31798	0.468658	27489	0.419551	28854	0.445525	17793	0.271036	5263	0.0894475	0.279011
ZNF658B	33125	0.572473	34821	0.558871	30489	0.46185	0.531064	32198	0.537601	23350	0.368931	26876	0.435309	36301	0.55785	26456	0.417327	34900	0.535227	35237	0.571751	34134	0.503088	34169	0.521505	23224	0.358594	24585	0.374497	31977	0.543466	0.487889
CABYR	12003	0.207438	14735	0.236494	26934	0.407998	0.283977	25597	0.427386	16204	0.256024	13400	0.217039	16275	0.250104	26682	0.420892	13611	0.208738	10321	0.167467	32648	0.481186	13328	0.203419	23931	0.369511	16201	0.246786	10530	0.178963	0.285296
SH3D19	38701	0.668838	41012	0.658235	43014	0.651579	0.659551	47417	0.791708	51480	0.813386	48960	0.793003	46853	0.720007	44619	0.703836	46586	0.714443	45950	0.745578	39653	0.58443	53117	0.810699	53934	0.832777	42686	0.650225	34578	0.587671	0.715095
PLCE1	36489	0.63061	37124	0.595833	39319	0.595607	0.60735	38241	0.638499	36957	0.583922	44152	0.715128	51475	0.791035	49507	0.780941	41975	0.643729	41127	0.667321	46963	0.692169	44733	0.682738	48922	0.755389	45401	0.691582	19449	0.330546	0.653003
MDH1B	29495	0.509739	18310	0.293872	24678	0.373824	0.392478	16772	0.280037	17649	0.278855	22071	0.357483	18375	0.282375	22614	0.356721	21332	0.327148	18661	0.302791	36491	0.537827	20387	0.311157	18511	0.285822	23614	0.359706	19789	0.336325	0.346245
HOXB9	18548	0.32055	0	0	28308	0.428812	0.249787	0	0	26930	0.425495	31230	0.505831	27144	0.417132	0	0	38412	0.589087	0	0	0	0	0	0	27483	0.424356	0	0	30467	0.517803	0.241938
LINC02202	29238	0.505297	39048	0.626713	25914	0.392547	0.508186	0	0	30505	0.48198	29217	0.473226	40453	0.621656	36384	0.573934	29432	0.45137	25095	0.407188	25164	0.370882	35572	0.542918	34360	0.530542	29408	0.447965	25664	0.436173	0.457493
LINC01800	16996	0.293728	22351	0.358729	0	0	0.217486	0	0	0	0	0	0	0	0	0	0	0	0	0	0	0	0	0	0	0	0	0	0	30467	0.517803	0.0780174
CHST4	21645	0.374073	0	0	0	0	0.124691	17630	0.294363	14104	0.222844	30368	0.491869	0	0	0	0	0	0	0	0	31929	0.470589	20181	0.308013	0	0	0	0	30467	0.517803	0.178637
ZNF713	32578	0.56302	31845	0.511106	36213	0.548557	0.540894	33985	0.567438	32039	0.506217	41294	0.668837	38916	0.598036	36000	0.567877	28846	0.442383	33029	0.535924	38235	0.563531	41024	0.626129	29488	0.455315	30324	0.461918	30482	0.518058	0.54229
TEAD1	38406	0.66374	44663	0.716833	46560	0.705294	0.695289	49412	0.825018	56904	0.899085	46085	0.746437	60077	0.923225	50764	0.80077	58387	0.895424	55464	0.899951	48108	0.709045	53691	0.81946	53752	0.829967	44161	0.672694	36872	0.626659	0.78224
GNAI1	44076	0.76173	43399	0.696546	47504	0.719594	0.725957	49061	0.819158	61506	0.971797	58123	0.941416	48816	0.750173	58421	0.921554	59593	0.913919	43729	0.709541	61074	0.900146	57258	0.873901	51098	0.788988	47079	0.717143	44930	0.763609	0.816614
ZC2HC1C	24037	0.415412	19325	0.310163	27787	0.420919	0.382165	19340	0.322915	26026	0.411212	21428	0.347068	32200	0.494829	25687	0.405196	29710	0.455633	28973	0.470112	35798	0.527613	23554	0.359493	20749	0.320379	22769	0.346835	41867	0.711552	0.421289
CCIN	9190	0.158823	0	0	0	0	0.0529411	0	0	13920	0.219936	24676	0.399676	16590	0.254944	0	0	9219	0.141383	0	0	0	0	0	0	16503	0.254817	0	0	30467	0.517803	0.129826
TMEM178A	17181	0.296925	21889	0.351314	35198	0.533182	0.393807	24859	0.415064	24910	0.393579	24587	0.398235	24428	0.375394	38950	0.614411	26131	0.400745	22516	0.365342	31365	0.462277	34954	0.533486	24425	0.377139	29766	0.453418	35416	0.601914	0.438162
NRG2	15436	0.266768	20193	0.324094	18611	0.281921	0.290928	12402	0.207073	31422	0.496469	29321	0.474911	31283	0.480737	22691	0.357936	26214	0.402018	23611	0.383109	33972	0.5007	21274	0.324695	17402	0.268699	28564	0.435108	29603	0.503119	0.38049
GLUD2	28656	0.495239	0	0	29678	0.449564	0.314934	33551	0.560192	32811	0.518415	32366	0.524231	23716	0.364452	33780	0.532858	21273	0.326243	18557	0.301103	34178	0.503736	30712	0.468742	23209	0.358363	18856	0.287229	16379	0.27837	0.397916
TMEM266	9591	0.165754	15381	0.246862	14662	0.222101	0.211572	21900	0.365658	19652	0.310502	29254	0.473826	20539	0.31563	20573	0.324526	21722	0.333129	13843	0.224615	33081	0.487568	16919	0.258226	16293	0.251575	14995	0.228415	24967	0.424327	0.308848
DLC1	39900	0.68956	48987	0.786232	45024	0.682027	0.719273	40253	0.672093	53810	0.8502	49567	0.802834	52990	0.814316	49646	0.783134	44355	0.680229	46144	0.748726	40672	0.599449	44229	0.675046	54107	0.835449	42431	0.646341	45315	0.770152	0.735719
LINC01342	15977	0.276118	8967	0.143919	8834	0.133818	0.184618	0	0	0	0	0	0	19716	0.302983	0	0	12678	0.19443	0	0	0	0	17339	0.264637	0	0	0	0	30467	0.517803	0.122247
SLC25A41	16199	0.279954	15615	0.250618	19390	0.293721	0.274764	3835	0.0640319	3241	0.0512079	6818	0.110431	5259	0.0808169	10970	0.173045	6562	0.100635	17403	0.282379	10907	0.160754	17274	0.263645	4775	0.0737292	16683	0.254128	17268	0.293479	0.182172
MPL	30557	0.528092	31261	0.501733	0	0	0.343275	0	0	31558	0.498617	0	0	31928	0.490649	20413	0.322002	0	0	31326	0.508291	21185	0.312237	0	0	0	0	20948	0.319096	27862	0.473529	0.263617
VEPH1	31971	0.552529	37020	0.594164	25242	0.382368	0.509687	18405	0.307303	34824	0.55022	42343	0.685828	29399	0.451785	27113	0.42769	34849	0.534445	24937	0.404624	32082	0.472844	32083	0.489667	23980	0.370267	19863	0.302568	13010	0.221112	0.449828
ZNF677	25438	0.439625	35277	0.566189	34752	0.526426	0.510747	31290	0.52244	30797	0.486594	36204	0.586395	40510	0.622532	37473	0.591113	32889	0.504386	37097	0.601931	30037	0.442704	37049	0.565461	30767	0.475063	32540	0.495674	29988	0.509662	0.52908
FBLN7	17152	0.296424	29095	0.466969	31783	0.481451	0.414948	20225	0.337691	22711	0.358835	21980	0.356009	25889	0.397845	22793	0.359545	19571	0.300141	18661	0.302791	38005	0.560141	24603	0.375504	31581	0.487632	23436	0.356995	21498	0.36537	0.38689
WBP2NL	21038	0.363583	20348	0.326582	27370	0.414603	0.368256	19275	0.321829	17176	0.271381	21814	0.35332	20672	0.317674	29594	0.466827	18838	0.2889	16792	0.272465	33057	0.487214	21435	0.327152	24077	0.371765	23360	0.355837	27671	0.470283	0.360628
PDGFRL	11666	0.201614	28082	0.450711	33900	0.51352	0.388615	26463	0.441845	26073	0.411954	17158	0.277907	18039	0.277212	23854	0.376282	20431	0.31333	19305	0.31324	33991	0.50098	33942	0.51804	38247	0.59056	25538	0.389014	33635	0.571645	0.409857
SMARCA1	29230	0.505159	41650	0.668475	53823	0.815315	0.662983	46956	0.784011	43132	0.681487	54420	0.881438	51806	0.796121	53095	0.83754	47817	0.733322	43993	0.713824	53026	0.78153	42386	0.646917	48227	0.744658	45264	0.689495	38377	0.652237	0.728769
CAP2	35486	0.613276	38005	0.609973	35380	0.535939	0.586396	41911	0.699776	31710	0.501019	43218	0.7	48876	0.751095	39144	0.617472	50176	0.7695	49637	0.805403	40123	0.591357	48336	0.737729	42942	0.663054	41271	0.628671	51842	0.881082	0.67369
CHST1	32263	0.557576	28750	0.461432	28168	0.426691	0.4819	28520	0.47619	27950	0.441611	39746	0.643764	28038	0.43087	35787	0.564517	24113	0.369797	25289	0.410336	34175	0.503692	31836	0.485897	37578	0.58023	36798	0.560535	36678	0.623362	0.502433
KY	32323	0.558613	0	0	21682	0.328441	0.295684	0	0	0	0	37976	0.615096	23985	0.368586	34228	0.539925	31565	0.484081	37200	0.603602	44460	0.655279	29962	0.457295	41617	0.642595	24953	0.380103	35900	0.61014	0.41625
CA8	41750	0.721532	48670	0.781145	56618	0.857654	0.786777	0	0	41114	0.649603	36096	0.584645	36162	0.555714	51278	0.808878	37849	0.580453	38375	0.622668	45506	0.670695	48446	0.739408	37232	0.574887	49730	0.757525	21897	0.372151	0.618464
GRHL1	20815	0.359729	24158	0.387732	35745	0.541468	0.429643	37991	0.634325	36711	0.580035	23215	0.376012	38286	0.588355	40284	0.635454	30344	0.465356	27018	0.43839	33181	0.489042	51445	0.78518	39047	0.602912	29925	0.45584	26553	0.451282	0.519408
PGLYRP2	12650	0.21862	0	0	0	0	0.0728733	20286	0.33871	0	0	0	0	0	0	0	0	0	0	0	0	0	0	0	0	3083	0.0476036	0	0	30467	0.517803	0.0748491
FZD9	17267	0.298412	13836	0.222065	0	0	0.173492	0	0	20270	0.320267	17636	0.285649	20364	0.312941	13020	0.205382	16462	0.252461	0	0	14617	0.215434	7879	0.120253	20469	0.316055	15107	0.230121	30467	0.517803	0.21979
SLC5A5	17084	0.295249	19375	0.310965	0	0	0.202071	0	0	0	0	0	0	0	0	19406	0.306117	0	0	0	0	36232	0.534009	37305	0.569368	0	0	34337	0.523047	30467	0.517803	0.203771
HTRA4	23136	0.399841	13191	0.211713	0	0	0.203851	0	0	28480	0.449985	10776	0.174538	11016	0.169287	0	0	12946	0.19854	0	0	10713	0.157895	9975	0.152244	26611	0.410892	26739	0.407309	30467	0.517803	0.21667
AMH	5404	0.093393	2936	0.0471223	4322	0.06547	0.0686618	3793	0.0633307	4822	0.0761878	16646	0.269615	3824	0.0587648	9157	0.144446	5442	0.0834586	2237	0.0362973	22434	0.330646	6416	0.0979243	4190	0.0646964	13222	0.201408	20932	0.35575	0.132567
DACT3	12465	0.215423	19355	0.310644	29283	0.443581	0.323216	17736	0.296133	18789	0.296867	30414	0.492614	37847	0.581608	26738	0.421775	28127	0.431356	21203	0.344037	22514	0.331825	26940	0.411172	28184	0.43518	27616	0.420668	46745	0.794456	0.415156
WNT16	26777	0.462765	43224	0.693737	41967	0.635719	0.597407	25100	0.419088	25647	0.405223	24413	0.395416	30895	0.474774	31202	0.492192	28794	0.441585	0	0	41629	0.613554	0	0	34170	0.527608	41284	0.628869	30467	0.517803	0.447222
ALDH1A3	24311	0.420148	27396	0.439701	43492	0.65882	0.506223	23305	0.389117	47024	0.742981	42877	0.694477	45892	0.705239	26687	0.42097	37227	0.570914	25561	0.414749	29544	0.435438	43512	0.664103	41698	0.643845	35518	0.541037	45385	0.771342	0.567525
CACHD1	38730	0.66934	37112	0.595641	44931	0.680618	0.648533	32380	0.54064	39920	0.630737	39006	0.631778	46070	0.707974	48641	0.767281	35637	0.546529	30769	0.499254	38655	0.569721	48266	0.736661	40452	0.624606	41955	0.63909	28690	0.487602	0.621831
ZNF835	28896	0.499386	29588	0.474882	21195	0.321063	0.431777	20487	0.342066	22830	0.360715	31672	0.51299	24580	0.37773	26909	0.424472	23265	0.356792	31117	0.5049	36528	0.538372	31085	0.474435	19720	0.30449	32325	0.492399	35336	0.600554	0.439016
NEBL	37919	0.655324	38860	0.623696	37189	0.563342	0.61412	43483	0.726024	30744	0.485756	45655	0.739472	43917	0.674888	50408	0.795154	44923	0.68894	54960	0.891773	46443	0.684505	52762	0.805281	36951	0.570548	50416	0.767975	30467	0.517803	0.679365
TUBA8	17259	0.298274	13155	0.211135	9540	0.144513	0.217974	8500	0.141922	18731	0.29595	0	0	0	0	14235	0.224548	0	0	13842	0.224598	22351	0.329423	12723	0.194185	0	0	11871	0.180828	23799	0.404477	0.176657
CNNM1	16778	0.289961	33366	0.535518	21097	0.319579	0.381686	31988	0.534095	33716	0.532714	34491	0.558649	26963	0.41435	29021	0.457788	33838	0.51894	16881	0.273909	37249	0.548999	21231	0.324038	33800	0.521895	18490	0.281654	8932	0.151804	0.417593
PGA3	21600	0.373296	6949	0.11153	8029	0.121624	0.20215	8791	0.146781	6555	0.103569	6892	0.111629	25123	0.386074	23210	0.366123	27402	0.420237	5977	0.096982	7285	0.107371	24799	0.378495	21210	0.327497	11405	0.17373	15477	0.26304	0.232532
TSPAN11	8958	0.154814	12650	0.20303	11093	0.168038	0.175294	12988	0.216857	11121	0.175712	23926	0.387528	12528	0.192522	29611	0.467095	19405	0.297595	14366	0.233101	10499	0.154741	19808	0.30232	12588	0.194367	12803	0.195025	19682	0.334506	0.24515
ZSCAN23	32230	0.557005	36615	0.587664	23699	0.358994	0.501221	0	0	23589	0.372707	32866	0.532329	33939	0.521553	36023	0.56824	34733	0.532666	29105	0.472254	33602	0.495247	31973	0.487988	24324	0.375579	29791	0.453799	6811	0.115757	0.428785
OTUB2	29458	0.509099	26773	0.429702	22259	0.337181	0.425327	33771	0.563865	35300	0.557741	34252	0.554778	29116	0.447436	22419	0.353645	34947	0.535948	31918	0.517897	24042	0.354346	35977	0.5491	28472	0.439627	24070	0.366652	4748	0.0806948	0.439847
RFTN2	35376	0.611375	33894	0.543993	36082	0.546573	0.567313	34089	0.569175	38504	0.608365	47753	0.773453	33832	0.519908	55338	0.872922	35188	0.539644	34096	0.553237	43204	0.636767	46938	0.716392	43408	0.670249	47919	0.729938	21679	0.368446	0.617362
EDA	17510	0.302611	22752	0.365165	27290	0.413391	0.360389	29041	0.484889	23920	0.377937	37745	0.611354	23186	0.356308	32419	0.511389	26838	0.411588	36905	0.598816	23723	0.349644	29901	0.456364	34664	0.535236	24703	0.376295	35916	0.610411	0.45076
YAP1	42711	0.73814	46815	0.751372	59344	0.898947	0.796153	45392	0.757898	50254	0.794015	47105	0.762958	58835	0.904138	56269	0.887608	56505	0.866561	47917	0.777495	44145	0.650636	57446	0.87677	55647	0.859227	51583	0.785751	31043	0.527592	0.789274
SLC4A10	36810	0.636158	32444	0.52072	0	0	0.385626	27925	0.466256	30920	0.488537	44468	0.720246	0	0	45013	0.710051	46570	0.714198	0	0	49998	0.736901	0	0	0	0	0	0	30467	0.517803	0.367391
CYP2C9	17510	0.302611	0	0	39072	0.591865	0.298159	45458	0.759	0	0	0	0	18278	0.280885	0	0	38194	0.585744	0	0	0	0	35878	0.547589	23170	0.35776	0	0	30467	0.517803	0.262884
MAST1	10080	0.174205	14938	0.239752	21789	0.330061	0.248006	6892	0.115074	9588	0.151491	25653	0.4155	9118	0.14012	22031	0.347525	12783	0.19604	8733	0.1417	38039	0.560642	9770	0.149115	15861	0.244905	19188	0.292286	19993	0.339792	0.255881
MAPK8IP2	13906	0.240326	25608	0.411004	23668	0.358525	0.336618	18247	0.304665	30350	0.479531	36435	0.590136	29521	0.45366	30175	0.475991	20631	0.316397	27877	0.452328	39911	0.588233	27196	0.415079	17274	0.266722	19137	0.291509	25278	0.429613	0.404915
SHROOM4	38843	0.671293	29901	0.479906	36476	0.552541	0.567913	29338	0.489848	44669	0.705772	31003	0.502154	34653	0.532525	47895	0.755513	32298	0.495323	40376	0.655135	32630	0.480921	45045	0.6875	35940	0.554938	36729	0.559484	36045	0.612604	0.582364
MS4A15	21296	0.368042	0	0	0	0	0.122681	0	0	0	0	0	0	0	0	0	0	0	0	0	0	0	0	0	0	0	0	0	0	30467	0.517803	0.0590563
ZNF730	30201	0.52194	0	0	0	0	0.17398	0	0	0	0	0	0	0	0	32602	0.514276	0	0	0	0	24977	0.368126	0	0	31651	0.488713	21892	0.333476	30467	0.517803	0.182956
TRPV5	26606	0.45981	0	0	37183	0.563251	0.34102	0	0	0	0	0	0	0	0	28902	0.455911	0	0	0	0	0	0	13622	0.207906	0	0	0	0	30467	0.517803	0.146979
ZNF229	31456	0.543629	42181	0.676997	37776	0.572234	0.59762	27833	0.46472	31973	0.505175	44713	0.724214	37980	0.583652	45941	0.72469	42919	0.658206	43234	0.701509	40529	0.597341	43974	0.671154	38798	0.599067	34864	0.531075	35125	0.596968	0.610042
LINC01422	5747	0.0993208	20824	0.334221	21394	0.324078	0.25254	19927	0.332716	11327	0.178967	6989	0.113201	22114	0.339834	19740	0.311386	8599	0.131874	15013	0.243599	17140	0.25262	9076	0.138523	8469	0.130767	19041	0.290047	23313	0.396217	0.241158
BCL2L14	14861	0.256831	22338	0.358521	10882	0.164841	0.260064	11284	0.188406	0	0	0	0	28972	0.445223	0	0	30003	0.460126	0	0	0	0	26926	0.410958	0	0	0	0	30467	0.517803	0.186847
MMRN2	27833	0.481016	41944	0.673194	32714	0.495554	0.549921	31269	0.52209	34748	0.54902	28916	0.468351	42440	0.652191	40385	0.637048	29708	0.455602	32191	0.522327	29683	0.437486	38637	0.589698	30406	0.469489	33065	0.503671	29064	0.493958	0.530046
EXTL3-AS1	10141	0.175259	8381	0.134514	13819	0.209331	0.173035	16183	0.270203	13127	0.207407	10497	0.170019	17560	0.269851	11665	0.184008	8074	0.123823	10414	0.168976	20378	0.300343	7993	0.121993	8059	0.124436	7759	0.118191	28177	0.478883	0.203816
WNT2B	27938	0.48283	29850	0.479087	35220	0.533515	0.498477	26132	0.436319	28567	0.45136	28825	0.466877	24267	0.37292	24529	0.386929	23427	0.359277	28215	0.457813	36689	0.540745	34185	0.521749	33986	0.524767	31084	0.473495	21887	0.371981	0.457311
LOXL4	23100	0.399219	15563	0.249783	33300	0.504431	0.384478	24629	0.411224	31007	0.489912	26042	0.421801	19652	0.301999	21590	0.340569	21611	0.331427	15750	0.255557	18138	0.267329	28167	0.429899	35990	0.55571	24413	0.371877	43897	0.746053	0.405119
ANTXRLP1	10083	0.174256	10863	0.174349	0	0	0.116202	0	0	0	0	0	0	0	0	0	0	0	0	0	0	0	0	0	0	0	0	0	0	30467	0.517803	0.0577606
TM4SF19-AS1	13602	0.235072	29629	0.47554	23977	0.363205	0.357939	0	0	31186	0.49274	22959	0.371866	23886	0.367065	0	0	0	0	0	0	20458	0.301522	29493	0.450137	26340	0.406707	15524	0.236473	30467	0.517803	0.281209
SCARA5	12227	0.211309	22346	0.358649	35223	0.533561	0.36784	13966	0.233186	29169	0.460871	21666	0.350923	42574	0.65425	27357	0.431539	33818	0.518633	28732	0.466202	39710	0.58527	39865	0.60844	42011	0.648678	26147	0.398291	36506	0.620439	0.472016
EDAR	24144	0.417261	30551	0.490338	30300	0.458987	0.455529	18349	0.306368	0	0	0	0	38725	0.595101	0	0	19396	0.297457	0	0	0	0	36946	0.563889	22275	0.343941	0	0	30467	0.517803	0.266076
AKR1E2	10055	0.173773	15474	0.248355	17667	0.267621	0.229916	12411	0.207223	21142	0.334044	14034	0.227308	16176	0.248582	17562	0.277029	16334	0.250498	18612	0.301996	14177	0.208949	14925	0.227793	25708	0.396949	27591	0.420287	22538	0.383045	0.27823
KCNG1	3384	0.058483	6220	0.0998299	11060	0.167538	0.108617	0	0	6962	0.11	19499	0.315824	21509	0.330536	7726	0.121873	21571	0.330813	6466	0.104916	6300	0.0928532	20719	0.316224	21212	0.327528	5551	0.084557	35350	0.600792	0.204118
CCDC62	32077	0.554361	30256	0.485603	36999	0.560464	0.533476	0	0	35427	0.559748	29411	0.476369	27191	0.417854	32747	0.516563	24067	0.369092	24548	0.398313	31891	0.470029	34471	0.526114	27513	0.424819	31893	0.485818	22529	0.382892	0.441869
AGAP12P	7394	0.127785	10340	0.165955	22854	0.346194	0.213311	8849	0.147749	17392	0.274794	12362	0.200227	8343	0.12821	16087	0.253762	10797	0.165583	15240	0.247282	22600	0.333093	14038	0.214255	12441	0.192097	11129	0.169525	30454	0.517582	0.232273
ASAP2	41748	0.721497	38431	0.616811	52396	0.793698	0.710669	45860	0.765712	45143	0.713261	47672	0.772141	45506	0.699307	40728	0.642458	43213	0.662715	40816	0.662275	57775	0.851523	52782	0.805586	55120	0.85109	42416	0.646113	26520	0.450721	0.710327
CCDC171	35075	0.606173	38172	0.612654	32474	0.491919	0.570248	41743	0.696971	32170	0.508287	42573	0.689553	35805	0.550228	44478	0.701612	40593	0.622535	30450	0.494078	46524	0.685699	42837	0.6538	34417	0.531422	33065	0.503671	26352	0.447866	0.586431
PKP3	17353	0.299898	15408	0.247296	6760	0.102401	0.216532	4251	0.0709778	7226	0.114171	2316	0.0375121	26511	0.407404	10825	0.170757	29688	0.455296	5213	0.0845854	17635	0.259915	33239	0.507311	20224	0.312272	15203	0.231584	29069	0.494043	0.253028
GSN-AS1	27769	0.479909	27226	0.436972	25739	0.389896	0.435593	30555	0.510168	30058	0.474917	27673	0.448218	22388	0.344044	31536	0.49746	32967	0.505582	30908	0.501509	24607	0.362673	31730	0.48428	22121	0.341563	28357	0.431955	18812	0.31972	0.435258
FZD7	33401	0.577243	30562	0.490515	47496	0.719473	0.595743	30973	0.517148	36156	0.571266	43351	0.702154	49070	0.754076	45809	0.722608	51836	0.794958	43214	0.701184	38693	0.570281	42069	0.642079	40957	0.632404	47851	0.728903	36360	0.617957	0.649483
CHST6	34516	0.596512	36339	0.583234	24010	0.363705	0.514484	0	0	24251	0.383167	42764	0.692647	22396	0.344167	39140	0.617409	25425	0.389918	29874	0.484731	27620	0.40708	28100	0.428877	38352	0.592181	36615	0.557747	33581	0.570727	0.467474
TMLHE-AS1	28555	0.493493	20479	0.328684	0	0	0.274059	0	0	0	0	0	0	0	0	0	0	0	0	0	0	0	0	0	0	0	0	0	0	30467	0.517803	0.089332
ZNF571-AS1	20793	0.359349	30767	0.493805	21735	0.329243	0.394132	0	0	23702	0.374492	28537	0.462213	17603	0.270512	30779	0.485519	25305	0.388078	31032	0.503521	30727	0.452873	28214	0.430617	19955	0.308119	19632	0.299049	18667	0.317256	0.364976
PTGES2-AS1	19752	0.341358	24556	0.394119	21710	0.328865	0.354781	24919	0.416066	0	0	12037	0.194963	27632	0.424631	27530	0.434268	27151	0.416388	24367	0.395376	28026	0.413064	15301	0.233532	24094	0.372028	27025	0.411665	33764	0.573837	0.356677
LRRC2	36874	0.637264	32339	0.519035	31667	0.479694	0.545331	41971	0.700778	43643	0.689561	26145	0.423469	31730	0.487606	39003	0.615247	38305	0.587446	49057	0.795992	31041	0.457501	43783	0.668239	45130	0.696838	35413	0.539438	22815	0.387753	0.579057
HSF5	27155	0.469298	42214	0.677527	0	0	0.382275	0	0	0	0	0	0	0	0	0	0	0	0	0	0	0	0	0	0	0	0	0	0	30467	0.517803	0.110975
PLSCR4	37365	0.645749	47688	0.765384	52414	0.793971	0.735035	47646	0.795532	50432	0.796827	48272	0.781859	41550	0.638514	56037	0.883948	46090	0.706837	38572	0.625864	53224	0.784448	52402	0.799786	44267	0.683512	45895	0.699107	42358	0.719897	0.741416
ZSCAN12P1	38001	0.656741	39473	0.633534	30266	0.458472	0.582916	28868	0.482001	30847	0.487384	31542	0.510884	41008	0.630185	39756	0.627126	36913	0.566098	41770	0.677754	36245	0.534201	28809	0.439698	35334	0.545581	39687	0.604542	22675	0.385374	0.549305
NECTIN4	33353	0.576413	0	0	43905	0.665076	0.41383	34117	0.569642	22550	0.356291	0	0	50531	0.776528	0	0	33499	0.513741	0	0	23961	0.353152	50219	0.766468	49012	0.756778	22781	0.347017	30467	0.517803	0.413261
GRIK4	24401	0.421703	28376	0.45543	27508	0.416693	0.431275	0	0	37236	0.58833	44864	0.72666	26414	0.405913	39266	0.619396	31861	0.488621	25332	0.411034	32950	0.485637	32481	0.495742	27523	0.424974	28958	0.44111	13072	0.222166	0.440227
PP2D1	21010	0.363099	30507	0.489632	19542	0.296024	0.382918	0	0	30604	0.483544	20722	0.335633	30983	0.476127	17493	0.275941	30753	0.471628	0	0	30447	0.448746	17587	0.268422	28891	0.446097	29379	0.447523	30467	0.517803	0.354681
DEGS2	9041	0.156248	22189	0.356129	15876	0.240491	0.250956	18446	0.307988	11633	0.183802	22490	0.36427	25873	0.3976	20432	0.322302	28408	0.435665	7182	0.116534	13127	0.193474	28471	0.434539	28221	0.435751	11303	0.172176	20172	0.342834	0.29732
SATB1-AS1	11691	0.202046	17525	0.281273	21198	0.321109	0.268143	0	0	0	0	0	0	23661	0.363607	14075	0.222024	11253	0.172576	0	0	24296	0.358089	8521	0.130052	0	0	11028	0.167987	30467	0.517803	0.182438
SLC4A9	26661	0.460761	0	0	27961	0.423555	0.294772	0	0	14397	0.227473	0	0	0	0	20853	0.328943	0	0	14725	0.238926	30588	0.450825	0	0	0	0	25684	0.391238	32860	0.558473	0.205346
NES	19982	0.345333	24386	0.391391	22214	0.336499	0.357741	14031	0.234272	23412	0.36991	29878	0.483933	30417	0.467429	34157	0.538805	20892	0.3204	27157	0.440646	20431	0.301125	31616	0.48254	19438	0.300136	29452	0.448635	30467	0.517803	0.39859
KALRN	25371	0.438467	46280	0.742786	43611	0.660623	0.613958	44779	0.747662	46512	0.734891	44241	0.716569	36454	0.560202	39375	0.621116	43002	0.659479	44863	0.727941	37254	0.549072	45637	0.696535	34130	0.52699	37135	0.565668	10338	0.1757	0.608247
RBFOX2	28464	0.491921	41973	0.673659	46514	0.704597	0.623392	45279	0.756011	41943	0.662701	47511	0.769534	44983	0.69127	45013	0.710051	48755	0.747707	49320	0.80026	52288	0.770652	47192	0.720269	51191	0.790424	48432	0.737753	21568	0.36656	0.692891
IL13	9623	0.166307	0	0	0	0	0.0554355	0	0	0	0	0	0	10098	0.15518	0	0	0	0	0	0	0	0	0	0	0	0	0	0	30467	0.517803	0.0559526
NEU4	4686	0.0809844	4358	0.0699451	17642	0.267242	0.139391	19900	0.332265	14213	0.224566	4212	0.0682216	4005	0.0615463	17783	0.280516	28003	0.429454	9437	0.153123	10089	0.148698	19537	0.298184	0	0	13710	0.208841	37963	0.645201	0.217919
ZC3H12B	34499	0.596219	45452	0.729496	37879	0.573794	0.63317	29859	0.498547	31753	0.501699	43478	0.704211	44865	0.689456	42878	0.676373	40250	0.617274	30810	0.499919	50479	0.74399	33197	0.50667	44015	0.679621	36905	0.562165	15717	0.267119	0.58977
ART4	36841	0.636694	44567	0.715292	43456	0.658275	0.670087	42514	0.709844	28787	0.454836	28508	0.461743	27025	0.415303	0	0	39259	0.602076	32145	0.52158	29733	0.438223	40469	0.617659	41337	0.638271	40414	0.615617	12314	0.209283	0.51298
ACTA2-AS1	23544	0.406892	31565	0.506613	19334	0.292873	0.402126	20184	0.337007	23368	0.369215	29501	0.477826	24917	0.382908	26067	0.41119	27013	0.414272	20493	0.332517	15263	0.224955	29110	0.444292	32411	0.500448	17687	0.269422	28386	0.482435	0.390191
RGS17	41777	0.721999	45514	0.730491	35858	0.54318	0.665223	42158	0.7039	49184	0.777109	40155	0.650389	36444	0.560048	47890	0.755434	38234	0.586357	36401	0.590638	54777	0.807337	40717	0.621444	51646	0.797449	49677	0.756718	26059	0.442887	0.669692
NUAK1	26519	0.458307	44355	0.71189	48320	0.731955	0.63405	37101	0.619465	55293	0.873631	47988	0.777259	38452	0.590906	44668	0.704609	43949	0.674002	50036	0.811877	42869	0.63183	46577	0.710882	43120	0.665802	49829	0.759033	48625	0.826408	0.70319
RSPH4A	34580	0.597619	37711	0.605255	36874	0.55857	0.587148	23304	0.3891	38813	0.613247	24603	0.398494	23905	0.367357	26101	0.411727	27933	0.428381	28695	0.465601	43942	0.647644	24633	0.375962	33556	0.518127	28943	0.440882	34367	0.584085	0.49347
GLDN	18578	0.321069	13492	0.216544	24140	0.365674	0.301096	6013	0.100397	16462	0.2601	9775	0.158325	16974	0.260846	23841	0.376077	20677	0.317103	18957	0.307594	7889	0.116273	22729	0.346902	27053	0.417717	18584	0.283086	26213	0.445504	0.286214
TPTE2	31126	0.537926	36966	0.593298	0	0	0.377074	0	0	0	0	24480	0.396501	0	0	27212	0.429252	0	0	0	0	31266	0.460817	0	0	0	0	0	0	30467	0.517803	0.195706
DLEU2L	32050	0.553895	42053	0.674943	41685	0.631447	0.620095	0	0	40899	0.646206	40428	0.65481	32564	0.500423	32407	0.5112	42705	0.654924	38971	0.632338	41567	0.61264	44074	0.67268	42433	0.655194	39618	0.603491	34472	0.58587	0.572671
PITPNM3	26557	0.458963	43777	0.702613	27142	0.411149	0.524242	32521	0.542994	24769	0.391351	36698	0.594396	26452	0.406497	35025	0.552497	31418	0.481827	21759	0.353059	30410	0.448201	43173	0.658929	34293	0.529507	25529	0.388877	17465	0.296827	0.481179
NR2E1	33313	0.575722	0	0	0	0	0.191907	0	0	0	0	20654	0.334532	0	0	37439	0.590576	0	0	0	0	21315	0.314153	0	0	0	0	0	0	30467	0.517803	0.155519
DUSP15	10115	0.174809	22145	0.355423	20320	0.307809	0.279347	4160	0.0694584	5983	0.0945316	20286	0.328571	7354	0.113012	14325	0.225968	5649	0.0866331	7431	0.120574	17379	0.256142	19585	0.298916	5203	0.0803378	10626	0.161863	21032	0.35745	0.2021
EXOC3L1	7874	0.13608	22217	0.356579	13732	0.208013	0.233557	19037	0.317855	16502	0.260732	17292	0.280078	20663	0.317536	21961	0.346421	14557	0.223246	20133	0.326675	19889	0.293136	20664	0.315385	16213	0.25034	21028	0.320314	17887	0.303999	0.283759
GDF9	24584	0.424866	21555	0.345954	17573	0.266197	0.345672	15732	0.262673	25290	0.399583	30553	0.494866	17359	0.266762	30050	0.47402	21002	0.322087	19837	0.321872	34493	0.508379	28917	0.441346	25139	0.388163	20750	0.31608	41936	0.712725	0.396371
IL17D	22121	0.3823	15281	0.245257	23269	0.35248	0.326679	18226	0.304314	20712	0.32725	25918	0.419793	17531	0.269405	32314	0.509733	17757	0.272322	18414	0.298783	21518	0.317145	22824	0.348352	33985	0.524751	18985	0.289194	39882	0.677816	0.36926
ROCK1P1	29830	0.515528	28855	0.463118	27092	0.410392	0.463012	37770	0.630635	28655	0.45275	35417	0.573648	24803	0.381157	39643	0.625343	40653	0.623455	28231	0.458072	43815	0.645772	28131	0.42935	33368	0.515225	27410	0.41753	22197	0.37725	0.501282
ISM1	15407	0.266267	23393	0.375453	35358	0.535606	0.392442	21566	0.360081	39519	0.624402	30429	0.492857	33085	0.508429	25997	0.410086	33380	0.511916	16703	0.271021	20591	0.303483	41226	0.629212	40002	0.617658	42656	0.649768	21734	0.369381	0.461708
LINC01819	19915	0.344175	22648	0.363496	23256	0.352284	0.353318	0	0	12831	0.20273	0	0	13847	0.212792	23675	0.373458	13808	0.21176	10338	0.167743	11901	0.175404	11132	0.169902	28320	0.43728	21400	0.325981	23260	0.395316	0.248821
FAM201A	19563	0.338092	19062	0.305942	24493	0.371022	0.338352	34643	0.578424	0	0	34021	0.551037	32548	0.500177	27785	0.438291	34459	0.528464	35171	0.57068	37804	0.557178	22455	0.34272	23977	0.370221	23999	0.365571	16040	0.272608	0.406028
FRMPD3	15915	0.275046	31336	0.502937	32408	0.490919	0.422967	0	0	31185	0.492724	31355	0.507856	34013	0.52269	28675	0.45233	19079	0.292596	15654	0.254	19032	0.280505	19577	0.298794	18527	0.286069	26387	0.401947	16172	0.274852	0.355551
LINC01700	28333	0.489657	18748	0.300902	0	0	0.26352	0	0	0	0	0	0	29329	0.450709	25380	0.400353	16951	0.259961	0	0	0	0	0	0	0	0	0	0	30467	0.517803	0.161292
NIPAL4	14341	0.247844	28519	0.457725	0	0	0.23519	0	0	27645	0.436792	0	0	41625	0.639666	35038	0.552702	30770	0.471889	19092	0.309784	31725	0.467582	35995	0.549374	40007	0.617735	17120	0.260785	14118	0.239943	0.350121
LRRC14B	21448	0.370669	0	0	0	0	0.123556	0	0	0	0	0	0	0	0	9531	0.150345	0	0	33187	0.538488	0	0	7510	0.114621	0	0	0	0	32932	0.559697	0.115588
GCNT3	37770	0.652749	40292	0.646679	42819	0.648625	0.649351	39479	0.65917	0	0	38573	0.624765	25803	0.396524	0	0	51018	0.782413	0	0	26584	0.391811	38966	0.594719	37980	0.586437	26417	0.402404	30467	0.517803	0.460273
SEZ6	26122	0.451446	0	0	0	0	0.150482	0	0	0	0	28063	0.454535	0	0	26692	0.421049	14825	0.227356	0	0	29648	0.43697	0	0	0	0	0	0	30467	0.517803	0.167277
CYP2B7P	32499	0.561654	27774	0.445768	33589	0.508809	0.50541	46852	0.782275	27598	0.436049	32827	0.531697	31326	0.481398	23847	0.376171	22440	0.34414	19706	0.319747	36783	0.54213	30908	0.471734	20200	0.311902	32368	0.493054	23331	0.396523	0.46687
PDZK1	30277	0.523253	24455	0.392498	38681	0.585943	0.500565	41124	0.686636	32278	0.509994	25654	0.415517	19321	0.296913	27143	0.428164	37517	0.575361	0	0	27285	0.402143	23243	0.354747	21020	0.324563	34109	0.519574	30467	0.517803	0.43554
NPAS2	31829	0.550075	33742	0.541553	47959	0.726486	0.606038	33316	0.556268	40894	0.646127	37844	0.612958	47262	0.726292	33891	0.534609	45616	0.699568	45941	0.745432	50452	0.743592	39908	0.609096	47218	0.729078	42544	0.648062	40653	0.690919	0.650674
STON1	35544	0.614279	43874	0.70417	55100	0.834659	0.717702	33116	0.552929	56970	0.900128	49562	0.802753	58496	0.898929	52833	0.833407	58611	0.898859	39268	0.637157	38457	0.566803	51742	0.789713	51423	0.794006	51393	0.782857	41292	0.701779	0.754162
NRG4	24916	0.430603	34668	0.556415	27638	0.418662	0.46856	28875	0.482118	27226	0.430172	41526	0.672595	41628	0.639712	31287	0.493533	32218	0.494096	23639	0.383563	45921	0.676812	31562	0.481716	29678	0.458248	38174	0.581495	19369	0.329186	0.501928
TFCP2L1	38845	0.671327	40593	0.65151	51971	0.78726	0.703366	41427	0.691695	35136	0.55515	32816	0.531519	52005	0.799179	49061	0.773906	58360	0.89501	33889	0.549878	35358	0.521128	61220	0.934371	54384	0.839726	61300	0.933768	22208	0.377437	0.700858
DRC3	21368	0.369286	24734	0.396976	18337	0.27777	0.348011	16885	0.281924	12151	0.191986	22996	0.372465	20482	0.314754	21329	0.336451	21632	0.331749	16097	0.261188	33357	0.491636	21217	0.323825	23613	0.364601	16965	0.258424	31115	0.528816	0.340123
EVPL	5023	0.0868085	4767	0.0765095	21351	0.323426	0.162248	18569	0.310041	7314	0.115561	9673	0.156673	32105	0.493369	13221	0.208553	14028	0.215134	4309	0.0699172	8832	0.130171	35157	0.536584	23548	0.363597	16977	0.258607	23806	0.404596	0.24997
UXT-AS1	17226	0.297703	10846	0.174076	21332	0.323139	0.264973	20616	0.34422	0	0	21214	0.343602	21872	0.336115	0	0	20580	0.315615	21123	0.342739	21891	0.322643	8392	0.128083	17939	0.27699	20735	0.315851	24244	0.41204	0.262188
SPEF2	32957	0.56957	32192	0.516676	34043	0.515686	0.533977	34056	0.568624	26635	0.420834	36170	0.585844	34707	0.533355	37451	0.590766	33936	0.520443	24894	0.403927	35862	0.528556	34456	0.525885	28200	0.435427	29893	0.455353	17009	0.289077	0.497335
ERICH3	24463	0.422774	35272	0.566109	42929	0.650292	0.546392	31051	0.51845	26329	0.415999	30620	0.495951	0	0	36567	0.576821	38324	0.587737	0	0	48298	0.711845	26472	0.404029	0	0	25844	0.393675	30467	0.517803	0.417432
ABCA12	27157	0.469333	0	0	29302	0.443869	0.304401	0	0	0	0	0	0	29836	0.4585	40197	0.634082	28621	0.438932	0	0	36168	0.533066	44987	0.686615	52911	0.816982	0	0	30467	0.517803	0.333279
LHFPL1	12768	0.220659	0	0	0	0	0.073553	0	0	0	0	0	0	30148	0.463295	16671	0.262974	0	0	0	0	18423	0.271529	28444	0.434127	0	0	24098	0.367079	30467	0.517803	0.169164
CNKSR3	31536	0.545011	35482	0.56948	51667	0.782655	0.632382	50224	0.838576	46729	0.73832	41731	0.675915	52004	0.799164	50095	0.790217	41143	0.63097	40179	0.651939	37642	0.554791	48634	0.742277	38564	0.595454	35648	0.543017	28137	0.478203	0.662399
THBS2	26238	0.45345	42194	0.677206	57491	0.870878	0.667178	44633	0.745225	54255	0.857231	42971	0.695999	43062	0.661749	39599	0.624649	42909	0.658053	40029	0.649505	38301	0.564504	50240	0.766789	55938	0.863721	50926	0.775743	32451	0.551522	0.694415
DOCK3	24555	0.424364	38812	0.622926	36111	0.547012	0.531434	28290	0.47235	31749	0.501635	41233	0.667849	43253	0.664684	40385	0.637048	34412	0.527743	42454	0.688853	44812	0.660467	30189	0.46076	33014	0.509759	41079	0.625746	34713	0.589966	0.573411
MEX3B	24396	0.421617	31861	0.511363	38830	0.5882	0.50706	40661	0.678905	44100	0.696782	35602	0.576644	28756	0.441904	42157	0.665	39521	0.606095	37866	0.614409	39115	0.576501	29895	0.456273	42210	0.651751	43192	0.657933	31527	0.535818	0.578613
BEAN1	15561	0.268928	18969	0.304449	25092	0.380095	0.317824	23153	0.386579	10580	0.167164	19829	0.321169	16338	0.251072	12604	0.19882	19884	0.304941	14475	0.234869	24335	0.358664	24178	0.369017	10173	0.157078	14814	0.225658	15875	0.269804	0.279887
FGFR3	33830	0.584657	33704	0.540943	34980	0.52988	0.551827	33298	0.555967	26211	0.414135	23807	0.385601	51854	0.796859	45222	0.713348	39515	0.606003	33892	0.549927	33553	0.494525	51181	0.781151	40206	0.620808	34709	0.528714	22439	0.381363	0.565592
PRR16	38763	0.66991	35243	0.565644	50378	0.76313	0.666228	30715	0.51284	51731	0.817352	43799	0.70941	38468	0.591151	38572	0.608449	36355	0.557541	47518	0.771021	39934	0.588572	40763	0.622146	55116	0.851028	50037	0.762201	17534	0.298	0.645893
JAKMIP2	29698	0.513247	39740	0.63782	33014	0.500098	0.550388	31375	0.52386	32984	0.521148	48373	0.783495	48284	0.741997	48351	0.762706	45320	0.695028	35361	0.573763	45845	0.675692	41252	0.629609	45810	0.707337	41460	0.63155	25286	0.429749	0.621807
TSNAXIP1	21809	0.376908	13862	0.222483	19853	0.300735	0.300042	13120	0.219061	13910	0.219778	14262	0.231001	12831	0.197179	18428	0.29069	15516	0.237954	16149	0.262031	34595	0.509882	16659	0.254258	18643	0.287861	12301	0.187378	13076	0.222234	0.267962
SCN9A	42985	0.742875	38621	0.61986	49956	0.756737	0.706491	50048	0.835637	37792	0.597115	46261	0.749287	37137	0.570698	41624	0.656592	41724	0.63988	34681	0.562729	52000	0.766408	47620	0.726801	50347	0.777392	36406	0.554564	34199	0.58123	0.675854
TNS4	29198	0.504606	27368	0.439251	16955	0.256836	0.400231	0	0	17858	0.282157	14987	0.242744	42768	0.657231	0	0	33890	0.519737	14125	0.22919	17982	0.26503	41202	0.628846	47123	0.727611	26973	0.410873	21064	0.357994	0.36814
APLN	24409	0.421841	40162	0.644593	29282	0.443566	0.503333	38680	0.645829	42830	0.676715	41184	0.667055	42482	0.652836	47129	0.74343	39701	0.608855	28194	0.457472	30924	0.455777	35975	0.549069	39840	0.615157	23702	0.361047	40356	0.685872	0.575274
LINC02175	13682	0.236455	23440	0.376208	27287	0.413345	0.342003	0	0	19030	0.300675	28429	0.460463	28570	0.439045	28052	0.442502	29715	0.45571	26831	0.435356	31359	0.462188	29688	0.453114	18038	0.278519	23910	0.364215	7252	0.123252	0.349403
ZNF415	17008	0.293936	18705	0.300212	20808	0.315201	0.303116	14835	0.247696	19943	0.3151	26472	0.428766	21399	0.328846	31177	0.491797	21118	0.323866	27126	0.440143	26859	0.395864	24027	0.366712	17675	0.272914	23188	0.353217	49831	0.846904	0.381412
CFAP77	26084	0.450789	0	0	0	0	0.150263	0	0	0	0	0	0	0	0	22698	0.358047	0	0	30250	0.490832	14940	0.220195	0	0	0	0	0	0	10138	0.172301	0.112811
TRDN	36505	0.630887	30265	0.485748	35882	0.543543	0.553393	25967	0.433564	43329	0.6846	23858	0.386427	23854	0.366573	42264	0.666688	31359	0.480922	45205	0.73349	31261	0.460744	51044	0.77906	41812	0.645606	40610	0.618602	27367	0.465117	0.558771
CHRNA2	21625	0.373728	10802	0.17337	0	0	0.182366	0	0	0	0	26554	0.430094	0	0	15147	0.238934	0	0	0	0	11954	0.176185	0	0	10535	0.162668	0	0	30467	0.517803	0.138185
NTN5	4222	0.0729655	9618	0.154367	10017	0.151738	0.126357	4859	0.0811294	5775	0.0912452	16991	0.275202	20841	0.320271	14144	0.223113	7028	0.107781	5765	0.0935421	24049	0.354449	20017	0.30551	7695	0.118816	9632	0.146722	8076	0.137256	0.175607
LINC01465	22790	0.393861	26843	0.430825	21795	0.330152	0.384946	26568	0.443598	28528	0.450743	34402	0.557208	33269	0.511257	29991	0.473089	32914	0.504769	25777	0.418254	29699	0.437722	25592	0.390598	27448	0.423816	28581	0.435367	18699	0.317799	0.434604
KIAA1549L	24119	0.416829	39946	0.641126	30476	0.461653	0.506536	24255	0.404979	41339	0.653158	39443	0.638856	41906	0.643984	37848	0.597028	27073	0.415192	39604	0.642609	28929	0.426373	40856	0.623565	35394	0.546507	42083	0.64104	12070	0.205136	0.530536
BSND	36342	0.62807	32318	0.518698	45961	0.696221	0.614329	0	0	0	0	0	0	0	0	26612	0.419787	0	0	0	0	37744	0.556294	40890	0.624084	0	0	0	0	30467	0.517803	0.264064
DLEU1	20994	0.362823	26552	0.426155	13287	0.201272	0.330083	23395	0.39062	16524	0.26108	19493	0.315727	19220	0.295361	22933	0.361753	15456	0.237033	25955	0.421142	27202	0.40092	25894	0.395208	18254	0.281854	18799	0.286361	30937	0.525791	0.344207
FAM222A	11572	0.19999	18760	0.301095	28873	0.43737	0.312818	13491	0.225255	22506	0.355596	34511	0.558973	14512	0.223011	29500	0.465344	23094	0.35417	28577	0.463687	39019	0.575086	14346	0.218956	15250	0.23547	25738	0.392061	21666	0.368225	0.358286
CCDC102B	20802	0.359504	23183	0.372083	25106	0.380308	0.370632	19755	0.329844	24161	0.381745	30188	0.488954	24395	0.374887	34802	0.548979	22878	0.350857	23147	0.37558	23907	0.352356	22311	0.340522	37427	0.577898	22827	0.347718	30969	0.526335	0.407171
GLYAT	14097	0.243627	0	0	31418	0.475922	0.23985	39129	0.653326	37196	0.587698	0	0	0	0	0	0	0	0	0	0	0	0	31578	0.48196	0	0	0	0	30467	0.517803	0.197356
LINC02086	25268	0.436687	40573	0.651189	35213	0.533409	0.540428	0	0	0	0	39385	0.637917	41023	0.630415	0	0	45970	0.704996	0	0	0	0	0	0	0	0	0	0	30467	0.517803	0.274161
FBLIM1	22784	0.393758	23196	0.372292	35017	0.53044	0.432163	17940	0.299539	23806	0.376136	35354	0.572627	39213	0.6026	28945	0.456589	34830	0.534153	31385	0.509249	22824	0.336394	24732	0.377473	21781	0.336313	29775	0.453555	23904	0.406261	0.437159
SH3GL1P2	6219	0.107478	18024	0.289282	16514	0.250155	0.215638	0	0	18737	0.296045	6631	0.107402	21116	0.324497	0	0	11334	0.173818	16179	0.262518	17030	0.250999	6736	0.102808	9032	0.13946	20480	0.311967	26788	0.455276	0.20478
NRP1	38689	0.668631	44111	0.707974	58316	0.883375	0.753327	50081	0.836188	50583	0.799213	52597	0.851911	42556	0.653973	49698	0.783954	41076	0.629942	44034	0.71449	39464	0.581645	50743	0.774466	53286	0.822772	44218	0.673562	47419	0.805911	0.745867
PHKA1	38947	0.67309	43350	0.69576	42317	0.641021	0.669957	30659	0.511905	43401	0.685737	49195	0.796809	45611	0.700921	47437	0.748288	36281	0.556406	38409	0.623219	46421	0.684181	43902	0.670055	43292	0.668458	44607	0.679488	25942	0.440898	0.651749
WEE2-AS1	20114	0.347614	23266	0.373415	16665	0.252443	0.324491	16205	0.27057	16924	0.2674	15819	0.25622	22038	0.338666	26914	0.424551	17095	0.262169	16270	0.263995	19788	0.291648	20526	0.313278	17585	0.271524	17655	0.268934	4789	0.0813916	0.285588
POSTN	33426	0.577675	22807	0.366048	37059	0.561372	0.501698	22762	0.380051	51672	0.816419	28963	0.469112	38231	0.587509	38323	0.604521	43494	0.667025	41387	0.67154	26439	0.389674	32454	0.49533	37758	0.583009	36367	0.55397	21978	0.373528	0.539786
FAM3B	21230	0.366901	10121	0.16244	23423	0.354813	0.294718	10705	0.178738	12021	0.189932	0	0	36205	0.556375	0	0	27730	0.425268	12592	0.204316	14912	0.219782	36899	0.563172	17577	0.271401	15372	0.234158	9946	0.169038	0.259756
TRIM2	39009	0.674161	50237	0.806295	43144	0.653548	0.711335	35948	0.600214	38418	0.607006	51686	0.837156	45274	0.695742	52096	0.821781	53620	0.822317	46691	0.757602	51056	0.752495	43889	0.669857	41846	0.646131	46720	0.711674	39947	0.67892	0.71566
MAMLD1	21202	0.366417	32318	0.518698	44176	0.669181	0.518099	26303	0.439174	34092	0.538655	36256	0.587237	38110	0.58565	34368	0.542133	30932	0.474374	27312	0.443161	34167	0.503574	28057	0.42822	31861	0.491955	29756	0.453266	38464	0.653716	0.513027
SEMG1	7115	0.122963	0	0	0	0	0.0409876	0	0	0	0	0	0	5630	0.0865182	0	0	0	0	0	0	0	0	0	0	0	0	0	0	30467	0.517803	0.0484856
JMJD1C-AS1	12209	0.210998	0	0	20865	0.316065	0.175688	0	0	16050	0.253591	0	0	14833	0.227944	0	0	11327	0.173711	0	0	13513	0.199163	7684	0.117277	14426	0.222747	12773	0.194568	30467	0.517803	0.162258
NEURL1B	29798	0.514975	34223	0.549273	49152	0.744558	0.602935	34514	0.576271	37934	0.599359	49274	0.798089	45368	0.697186	39523	0.62345	48531	0.744272	38167	0.619293	33848	0.498872	42447	0.647848	37990	0.586591	45324	0.690409	47791	0.812233	0.646845
BMP4	8430	0.145689	14101	0.226318	18476	0.279876	0.217294	19940	0.332933	19534	0.308638	17668	0.286168	23892	0.367157	20942	0.330347	20171	0.309343	15978	0.259257	31625	0.466109	29501	0.450259	32234	0.497715	30914	0.470905	29807	0.506586	0.349153
TRPV6	21224	0.366797	21233	0.340786	32198	0.487738	0.39844	12940	0.216056	8324	0.131519	0	0	27125	0.41684	22116	0.348866	23742	0.364108	7483	0.121418	28990	0.427272	17237	0.26308	16916	0.261194	19624	0.298928	35501	0.603358	0.309864
SLC18A2	32089	0.554569	25017	0.401518	40825	0.61842	0.524836	28550	0.476691	28719	0.453761	42298	0.685099	39711	0.610253	42386	0.668612	28024	0.429776	22710	0.368489	24105	0.355274	26939	0.411157	31048	0.479402	30024	0.457348	27512	0.467581	0.495863
LAMTOR5-AS1	15814	0.273301	18958	0.304272	16313	0.247111	0.274895	11963	0.199743	14512	0.22929	14626	0.236897	18310	0.281376	16081	0.253668	15802	0.24234	12810	0.207853	18745	0.276275	14406	0.219872	12214	0.188592	18459	0.281181	28075	0.47715	0.261261
VIPR1-AS1	10251	0.17716	10319	0.165618	9548	0.144634	0.162471	16720	0.279169	18571	0.293422	14773	0.239278	15949	0.245094	8824	0.139193	18753	0.287596	14882	0.241473	3386	0.0499049	6384	0.0974359	5375	0.0829936	18137	0.276277	17436	0.296334	0.201039
FAM124B	32816	0.567133	27954	0.448657	23307	0.353056	0.456282	27817	0.464453	34168	0.539856	22358	0.362132	32253	0.495643	38378	0.605389	23868	0.36604	22598	0.366672	26220	0.386446	27906	0.425916	25945	0.400608	32433	0.494044	42793	0.72729	0.466889
GALR2	10199	0.176261	19659	0.315523	0	0	0.163928	0	0	0	0	0	0	0	0	0	0	20446	0.31356	0	0	0	0	0	0	12249	0.189133	0	0	30467	0.517803	0.100819
LINC02018	11966	0.206799	5106	0.0819504	3508	0.0531394	0.113963	8978	0.149903	6399	0.101104	14611	0.236654	4692	0.0721036	15492	0.244376	9401	0.144174	5146	0.0834983	18447	0.271883	10972	0.16746	16767	0.258894	18148	0.276444	32945	0.559918	0.193887
COL5A2	31593	0.545997	38756	0.622027	42623	0.645656	0.60456	32223	0.538018	52472	0.829059	43118	0.69838	46847	0.719915	34260	0.54043	56134	0.860872	38524	0.625085	42719	0.629619	48226	0.73605	55794	0.861497	49209	0.749589	35040	0.595523	0.679848
HEY2	24206	0.418333	30173	0.484271	31380	0.475347	0.459317	34304	0.572764	32424	0.5123	31828	0.515517	30495	0.468628	44493	0.701849	32640	0.500567	49570	0.804316	38466	0.566935	44989	0.686645	34597	0.534201	42623	0.649266	24832	0.422033	0.554198
ZNF295-AS1	13225	0.228557	0	0	0	0	0.0761857	17986	0.300307	0	0	18867	0.305588	0	0	18045	0.284648	0	0	0	0	0	0	0	0	0	0	0	0	30467	0.517803	0.109127
POLN	26649	0.460553	27996	0.449331	26568	0.402454	0.437446	31122	0.519635	36638	0.578882	27411	0.443975	31099	0.477909	25315	0.399328	22941	0.351823	31416	0.509752	29254	0.431163	27776	0.423932	25467	0.393228	31578	0.48102	19799	0.336495	0.443965
GRIN2D	14890	0.257332	18178	0.291754	23521	0.356298	0.301794	13455	0.224654	15260	0.241109	20466	0.331487	13166	0.202327	18319	0.288971	15745	0.241466	10516	0.170631	15040	0.221669	11731	0.179045	23749	0.366701	18273	0.278348	28187	0.479053	0.275389
FAM172BP	24561	0.424468	0	0	0	0	0.141489	0	0	0	0	0	0	0	0	0	0	0	0	0	0	0	0	0	0	0	0	0	0	30467	0.517803	0.0628181
TRPC2	15273	0.263951	23444	0.376272	7403	0.112141	0.250788	0	0	20347	0.321483	9514	0.154098	22253	0.34197	0	0	9169	0.140616	0	0	0	0	18739	0.286004	9154	0.141344	22603	0.344306	30467	0.517803	0.199999
MESP1	23385	0.404144	25710	0.412641	25835	0.39135	0.402712	25609	0.427586	31757	0.501762	26851	0.434904	27376	0.420697	17700	0.279206	27902	0.427905	19952	0.323738	18196	0.268184	14362	0.2192	26178	0.404206	13377	0.203769	30891	0.525009	0.376287
DGKI	28462	0.491886	43094	0.691651	31421	0.475968	0.553168	0	0	39476	0.623722	43803	0.709475	47735	0.733561	37153	0.586065	30976	0.475048	31196	0.506182	49619	0.731315	46128	0.704029	46408	0.716571	39362	0.599592	37174	0.631792	0.578457
PRICKLE1	35132	0.607158	35756	0.573877	36548	0.553632	0.578222	35092	0.585921	32419	0.512221	31875	0.516278	35649	0.547831	36542	0.576427	32863	0.503987	44952	0.729385	37397	0.55118	34865	0.532128	31781	0.49072	34787	0.529902	42727	0.726168	0.569121
EVC2	20192	0.348962	25001	0.401262	38707	0.586336	0.44552	21650	0.361484	33429	0.528179	27443	0.444493	30888	0.474667	38480	0.606998	30308	0.464804	25944	0.420964	28673	0.4226	37695	0.575321	42122	0.650392	40081	0.610544	36843	0.626166	0.501545
PLCB1	27912	0.482381	34559	0.554666	33547	0.508172	0.515073	29548	0.493355	34014	0.537422	37764	0.611662	38833	0.596761	40430	0.637758	39593	0.607199	32693	0.530472	45313	0.667851	35106	0.535806	31793	0.490905	32523	0.495415	12845	0.218308	0.531209
XIRP2	32813	0.567081	19595	0.314496	34024	0.515398	0.465658	30566	0.510352	18977	0.299837	18039	0.292177	35003	0.537904	35744	0.563839	18791	0.288179	47497	0.77068	23672	0.348892	39946	0.609676	37191	0.574254	35835	0.545866	43136	0.733119	0.498117
PXDN	19367	0.334704	34548	0.554489	43836	0.664031	0.517741	30656	0.511855	46872	0.740579	39958	0.647198	36167	0.555791	30905	0.487507	37139	0.569564	32819	0.532517	31625	0.466109	32349	0.493727	46992	0.725588	38224	0.582257	15410	0.261901	0.541854
RBP1	16914	0.292311	11368	0.182454	12525	0.18973	0.221498	15439	0.257781	20804	0.328704	31414	0.508811	16789	0.258003	15524	0.244881	9652	0.148023	13491	0.218903	18801	0.277101	24527	0.374344	7592	0.117226	16415	0.250046	26846	0.456262	0.273639
OR2A1-AS1	17518	0.30275	22101	0.354717	9945	0.150648	0.269371	21552	0.359848	14747	0.233003	15147	0.245335	24397	0.374917	20511	0.323548	22214	0.340674	7865	0.127616	8820	0.129995	14861	0.226816	22785	0.351816	19799	0.301593	20552	0.349292	0.278171
CHRDL1	31851	0.550455	45406	0.728758	40703	0.616572	0.631928	21987	0.367111	50703	0.801109	26456	0.428507	34216	0.525809	38059	0.600357	42399	0.650232	29684	0.481649	30643	0.451635	50481	0.770467	49075	0.757751	37516	0.571472	42729	0.726202	0.601872
NINL	14690	0.253876	22810	0.366096	32394	0.490707	0.370226	28811	0.481049	24463	0.386516	34427	0.557613	22383	0.343968	28941	0.456526	30205	0.463224	22040	0.357618	35918	0.529381	29391	0.448581	22626	0.349361	27087	0.41261	39397	0.669573	0.43778
PDPN	29993	0.518345	17374	0.27885	38678	0.585897	0.461031	31575	0.527199	31854	0.503294	34507	0.558908	44147	0.678423	41533	0.655157	28957	0.444085	33018	0.535746	37867	0.558107	27175	0.414759	42862	0.661818	26890	0.409609	43217	0.734496	0.537646
LNX1	24783	0.428305	41516	0.666324	37531	0.568522	0.554384	35910	0.599579	47979	0.75807	28695	0.464772	47167	0.724832	33972	0.535887	39297	0.602659	33607	0.545303	38018	0.560333	49703	0.758593	47240	0.729418	35723	0.54416	18891	0.321063	0.587188
EPHA1-AS1	32229	0.556988	22294	0.357815	0	0	0.304934	0	0	34604	0.546744	0	0	37349	0.573955	0	0	30044	0.460755	0	0	0	0	31374	0.478846	37475	0.578639	36558	0.556879	30467	0.517803	0.308562
EPHX3	22050	0.381073	25942	0.416364	30449	0.461244	0.41956	27889	0.465655	19122	0.302128	26753	0.433317	21922	0.336883	29739	0.469114	18295	0.280572	17587	0.285364	20023	0.295111	40715	0.621413	31977	0.493747	31039	0.47281	32774	0.557012	0.41812
LINC00920	10052	0.173721	15739	0.252608	16273	0.246505	0.224278	0	0	10727	0.169487	15525	0.251458	9217	0.141641	24609	0.388191	15458	0.237064	12724	0.206458	8515	0.125499	27431	0.418666	10394	0.16049	18244	0.277906	13893	0.236119	0.219054
SLCO2A1	29426	0.508546	44462	0.713607	31803	0.481754	0.567969	25460	0.425099	34813	0.550047	37047	0.600049	36310	0.557989	35134	0.554216	37090	0.568813	35810	0.581048	31999	0.471621	39873	0.608562	40243	0.621379	34716	0.52882	39839	0.677085	0.563242
SLC25A18	25410	0.439141	30894	0.495843	33566	0.50846	0.481148	31924	0.533026	38025	0.600796	27248	0.441335	33527	0.515221	37241	0.587453	33554	0.514585	32234	0.523025	19299	0.28444	31468	0.480281	28561	0.441001	31910	0.486077	15653	0.266031	0.474448
CILP	25483	0.440402	37866	0.607742	34874	0.528274	0.525473	23329	0.389518	37389	0.590747	24657	0.399368	51903	0.797612	33867	0.53423	49277	0.755713	33106	0.537173	25679	0.378473	46918	0.716087	48109	0.742836	29267	0.445817	33648	0.571866	0.562391
CASQ2	23406	0.404507	32477	0.52125	26912	0.407665	0.444474	18478	0.308522	27980	0.442085	19397	0.314172	34448	0.529375	37234	0.587343	39823	0.610726	46565	0.755557	34713	0.511621	44297	0.676084	37677	0.581758	25745	0.392167	30467	0.517803	0.504042
ADAM23	26208	0.452932	29734	0.477225	33820	0.512308	0.480822	26347	0.439909	30919	0.488521	45755	0.741092	33554	0.515636	42542	0.671073	33094	0.50753	52721	0.855444	37730	0.556088	46139	0.704197	44888	0.693101	39091	0.595464	18602	0.316151	0.568445
C2CD4D	6258	0.108152	0	0	17121	0.25935	0.122501	19114	0.319141	0	0	17110	0.27713	21094	0.324159	15098	0.238161	18323	0.281002	6684	0.108454	20144	0.296895	7556	0.115324	11604	0.179174	13551	0.206419	24384	0.414419	0.208519
PKP1	19686	0.340217	31264	0.501782	24681	0.37387	0.40529	30830	0.51476	31557	0.498602	15831	0.256414	37143	0.57079	20470	0.322901	30409	0.466353	15972	0.25916	16432	0.242185	47238	0.720971	37952	0.586005	27238	0.41491	27663	0.470147	0.435938
FTCD	7056	0.121943	5853	0.0939396	26017	0.394107	0.20333	22953	0.38324	16176	0.255581	22431	0.363314	17075	0.262398	12480	0.196864	11712	0.179615	15491	0.251355	26636	0.392578	18327	0.279716	19437	0.30012	7211	0.109843	18615	0.316372	0.260066
GRK6P1	20043	0.346387	0	0	0	0	0.115462	0	0	0	0	0	0	0	0	23192	0.365839	0	0	0	0	0	0	0	0	0	0	0	0	30467	0.517803	0.0820019
ID4	29954	0.517671	45905	0.736767	43175	0.654018	0.636152	33608	0.561143	49403	0.780569	44477	0.720392	55639	0.855024	57440	0.906079	50544	0.775143	42216	0.684991	47662	0.702472	57465	0.87706	53847	0.831434	49353	0.751782	26190	0.445113	0.719977
C9orf152	32713	0.565353	0	0	36922	0.559297	0.374883	19795	0.330512	0	0	0	0	23029	0.353895	0	0	42551	0.652563	0	0	21482	0.316615	33878	0.517063	39575	0.611065	20509	0.312409	30467	0.517803	0.315772
NBPF25P	30532	0.52766	34299	0.550493	30055	0.455275	0.511143	28980	0.483871	29886	0.4722	28198	0.456722	26450	0.406467	38134	0.60154	35502	0.544459	27409	0.444735	41830	0.616516	35863	0.54736	33529	0.51771	37588	0.572569	11607	0.197267	0.49299
GPM6A	25353	0.438156	45663	0.732883	31462	0.476589	0.549209	36293	0.605974	32782	0.517957	45294	0.733625	34883	0.53606	51939	0.819305	51983	0.797212	30306	0.491741	34268	0.505063	44278	0.675794	44518	0.687388	34818	0.530374	27005	0.458964	0.600472
TAS2R19	21758	0.376026	18860	0.3027	0	0	0.226242	0	0	19959	0.315353	28114	0.455361	17169	0.263842	29101	0.45905	20408	0.312977	19482	0.316112	32610	0.480626	0	0	19169	0.295982	19675	0.299704	20521	0.348765	0.281767
PTPRU	26410	0.456423	20528	0.329471	36802	0.557479	0.447791	23139	0.386345	36414	0.575342	30126	0.487949	32933	0.506093	35244	0.555952	34921	0.535549	29647	0.481048	40423	0.595779	32533	0.496535	33480	0.516954	23709	0.361153	36275	0.616513	0.497239
LGI4	7441	0.128597	12445	0.19974	14187	0.214906	0.181081	11382	0.190042	22009	0.347743	15248	0.246971	19139	0.294116	32458	0.512004	20879	0.320201	19687	0.319439	11342	0.167165	30135	0.459936	29206	0.45096	27221	0.414651	33884	0.575877	0.322823
LEF1-AS1	20911	0.361388	12643	0.202918	12653	0.191669	0.251992	0	0	0	0	24397	0.395157	0	0	0	0	0	0	0	0	13103	0.19312	0	0	0	0	13932	0.212223	30467	0.517803	0.138285
UGT8	27989	0.483712	46850	0.751934	45926	0.69569	0.643779	0	0	29349	0.463715	44043	0.713362	30643	0.470902	59824	0.943686	51777	0.794053	27848	0.451858	42920	0.632581	38261	0.583959	32818	0.506732	48691	0.741698	25679	0.436428	0.578021
GPR4	16590	0.286712	31672	0.50833	36456	0.552238	0.449093	18835	0.314483	30650	0.484271	23429	0.379478	36474	0.560509	39553	0.623923	22252	0.341257	27051	0.438926	32811	0.483589	21906	0.334341	34963	0.539852	28042	0.427157	25523	0.433777	0.447256
BHMT2	19992	0.345506	17491	0.280727	33772	0.511581	0.379271	42608	0.711414	42162	0.666161	30038	0.486524	43774	0.672691	35433	0.558933	28685	0.439914	29283	0.475142	30876	0.455069	32061	0.489332	35972	0.555432	32457	0.49441	22807	0.387617	0.50203
KNDC1	26611	0.459897	18374	0.294899	32251	0.48854	0.414446	35499	0.592717	17632	0.278586	28439	0.460625	18687	0.28717	32163	0.507351	22892	0.351072	22941	0.372238	42985	0.633539	22811	0.348153	18065	0.278936	21185	0.322706	34708	0.589881	0.417754
SCRG1	35646	0.616041	36202	0.581036	41054	0.621889	0.606322	22908	0.382488	26026	0.411212	26382	0.427308	44214	0.679452	49638	0.783008	31527	0.483498	27332	0.443485	27144	0.400065	39071	0.596322	25780	0.398061	40799	0.621481	35737	0.607369	0.536848
LRRC69	20389	0.352367	23152	0.371585	21183	0.320882	0.348278	20476	0.341882	25984	0.410548	13866	0.224587	25634	0.393927	28303	0.446462	20265	0.310784	23353	0.378923	29243	0.431001	18817	0.287195	24128	0.372553	29244	0.445467	33770	0.573939	0.377473
MAP3K15	30758	0.531566	24120	0.387122	23959	0.362933	0.427207	0	0	0	0	43823	0.709799	0	0	23123	0.364751	0	0	0	0	22943	0.338148	32710	0.499237	0	0	0	0	30467	0.517803	0.247424
C21orf62-AS1	15862	0.27413	27261	0.437534	14994	0.22713	0.312932	26161	0.436803	15425	0.243716	16889	0.27355	29187	0.448527	27114	0.427706	15805	0.242386	17032	0.276359	30816	0.454185	27470	0.419261	21488	0.331789	21197	0.322889	33847	0.575248	0.359414
DSCAML1	16426	0.283877	26027	0.417729	28362	0.42963	0.377079	15308	0.255593	17582	0.277796	29874	0.483868	32009	0.491894	27784	0.438275	24461	0.375134	16133	0.261772	24864	0.366461	22917	0.349771	17648	0.272497	18423	0.280633	30510	0.518534	0.366898
MATN2	27437	0.474172	31333	0.502889	32635	0.494357	0.490473	28520	0.47619	35693	0.563951	42806	0.693327	38386	0.589891	37870	0.597375	31855	0.488529	30090	0.488236	27203	0.400934	40418	0.61688	31483	0.486119	32432	0.494029	39349	0.668757	0.535709
FMO3	18823	0.325303	19438	0.311976	46875	0.710066	0.449115	36598	0.611067	45005	0.711081	25856	0.418788	22419	0.344521	35749	0.563918	28889	0.443042	22406	0.363557	25725	0.379151	27542	0.42036	25003	0.386063	27453	0.418185	38448	0.653444	0.470701
NHS	33747	0.583222	36755	0.589911	53660	0.812846	0.661993	32916	0.549589	42513	0.671707	40162	0.650502	48139	0.739769	45604	0.719374	42868	0.657424	34303	0.556596	41016	0.604519	48857	0.745681	48520	0.749182	36921	0.562409	20087	0.341389	0.635608
DNAJB13	19247	0.332631	25087	0.402642	23808	0.360645	0.365306	0	0	0	0	0	0	23919	0.367572	18599	0.293387	0	0	0	0	11254	0.165868	0	0	0	0	0	0	30467	0.517803	0.162703
DCHS2	43381	0.749719	0	0	31802	0.481739	0.410486	30743	0.513307	31668	0.500356	45677	0.739828	48621	0.747176	40320	0.636022	38141	0.584931	0	0	34609	0.510089	41376	0.631502	33001	0.509558	39860	0.607178	30467	0.517803	0.51528
LINC01163	31700	0.547846	33342	0.535133	0	0	0.360993	0	0	0	0	0	0	0	0	0	0	0	0	0	0	0	0	0	0	0	0	0	0	30467	0.517803	0.106719
DEPDC4	25758	0.445155	22846	0.366674	18044	0.273332	0.36172	24740	0.413077	19260	0.304309	23976	0.388338	24119	0.370645	25664	0.404833	18214	0.27933	13790	0.223755	33089	0.487686	16878	0.257601	19021	0.293697	16601	0.252879	15107	0.256751	0.334537
BMS1P2	23565	0.407255	36715	0.589269	29060	0.440203	0.478909	37612	0.627997	28882	0.456337	32484	0.526142	42358	0.65093	26935	0.424882	29570	0.453486	28917	0.469203	28792	0.424354	37553	0.573153	30208	0.466432	28417	0.432869	18382	0.312412	0.483662
C2CD4B	12017	0.20768	12506	0.200719	30836	0.467106	0.291835	13304	0.222133	23652	0.373702	13535	0.219226	36377	0.559018	16994	0.26807	15925	0.244226	18287	0.296722	36943	0.544488	14288	0.218071	16932	0.261442	15879	0.241881	26243	0.446014	0.318033
EPHB2	37794	0.653164	41777	0.670513	30209	0.457608	0.593762	23810	0.397549	43518	0.687586	30256	0.490055	30545	0.469396	42184	0.665426	45568	0.698831	30158	0.48934	34890	0.51423	42168	0.64359	44615	0.688886	32277	0.491668	9547	0.162256	0.54534
TULP2	10030	0.17334	10678	0.17138	0	0	0.114907	0	0	19159	0.302713	0	0	25052	0.384983	20974	0.330852	11888	0.182315	0	0	9289	0.136907	0	0	0	0	0	0	30467	0.517803	0.146686
CFAP54	38311	0.662098	41386	0.664238	39610	0.600015	0.642117	0	0	31939	0.504637	38631	0.625705	43299	0.665391	37062	0.584629	33022	0.506426	25845	0.419357	34366	0.506507	27702	0.422802	29989	0.46305	30574	0.465726	19537	0.332042	0.494842
MYO18B	31314	0.541175	23584	0.378519	32390	0.490646	0.470113	0	0	18803	0.297088	32017	0.518578	18835	0.289444	32500	0.512667	26532	0.406895	43909	0.712461	18364	0.27066	38320	0.58486	35092	0.541844	33967	0.517411	32233	0.547817	0.440671
TLN2	34407	0.594629	31316	0.502616	34491	0.522472	0.539906	43853	0.732201	49085	0.775545	42604	0.690055	41930	0.644353	40236	0.634697	44057	0.675659	46321	0.751598	45962	0.677416	33004	0.503724	45558	0.703446	46575	0.709466	32937	0.559782	0.645177
IL33	39176	0.677048	36293	0.582496	49269	0.74633	0.668625	38319	0.639802	39733	0.627783	42133	0.682426	41774	0.641956	49739	0.784601	42486	0.651566	38047	0.617345	34924	0.514731	40045	0.611187	36885	0.569529	46373	0.706389	42117	0.715801	0.651266
RTKN2	15711	0.271521	31928	0.512439	31795	0.481633	0.421864	0	0	29201	0.461377	15427	0.24987	17437	0.267961	19243	0.303546	30310	0.464835	13412	0.217621	31988	0.471459	33853	0.516682	17979	0.277608	31848	0.485133	20956	0.356158	0.355856
WDR31	31121	0.537839	35280	0.566238	30573	0.463122	0.5224	36098	0.602718	34343	0.542621	39417	0.638435	33539	0.515406	34148	0.538663	39309	0.602843	35788	0.580691	41908	0.617666	31845	0.486035	34771	0.536888	32029	0.48789	29121	0.494927	0.547465
SEC14L5	35122	0.606985	37716	0.605335	34639	0.524714	0.579012	22876	0.381954	25722	0.406408	38811	0.62862	23808	0.365866	39982	0.630691	28282	0.433733	33206	0.538796	32254	0.475379	31294	0.477625	38803	0.599145	25865	0.393995	17400	0.295722	0.490998
TMEM254-AS1	28745	0.496777	37602	0.603505	29372	0.444929	0.51507	31077	0.518884	32890	0.519663	36946	0.598413	39081	0.600572	28458	0.448907	24128	0.370027	24508	0.397663	30868	0.454951	34381	0.524741	27175	0.4196	25352	0.386181	32440	0.551335	0.489077
DLGAP1-AS5	23403	0.404455	39809	0.638927	0	0	0.347794	0	0	0	0	0	0	0	0	40626	0.640849	0	0	0	0	0	0	29091	0.444002	0	0	0	0	30467	0.517803	0.176402
MUC5B	26598	0.459672	26410	0.423876	27480	0.416269	0.433272	13869	0.231567	27855	0.44011	11136	0.180369	27253	0.418807	28051	0.442487	37809	0.579839	26444	0.429077	13137	0.193621	29346	0.447894	12618	0.19483	28612	0.43584	12545	0.213209	0.367164
PTCH2	22232	0.384218	18841	0.302395	26814	0.40618	0.364264	19441	0.324601	19360	0.305889	25046	0.405669	19816	0.30452	25091	0.395795	20351	0.312103	17537	0.284553	40869	0.602352	22091	0.337164	19130	0.29538	23739	0.36161	30166	0.512687	0.369008
PLGLB1	33393	0.577105	27887	0.447581	26253	0.397682	0.474123	31473	0.525496	38947	0.615364	24734	0.400615	23923	0.367633	39319	0.620232	37541	0.575729	25428	0.412591	41705	0.614674	30610	0.467186	38093	0.588182	39242	0.597764	16101	0.273645	0.498765
C14orf132	24158	0.417503	31916	0.512246	39132	0.592774	0.507508	28773	0.480415	30949	0.488995	45589	0.738403	31294	0.480906	42680	0.67325	37157	0.56984	28494	0.46234	55584	0.819231	43867	0.669521	46071	0.711367	41219	0.627879	33303	0.566002	0.587378
AMPD1	25806	0.445984	18245	0.292829	14728	0.223101	0.320638	12855	0.214636	15695	0.247982	0	0	31127	0.47834	0	0	16365	0.250974	0	0	30625	0.45137	19305	0.294643	0	0	29627	0.451301	30467	0.517803	0.257931
SLC10A1	11770	0.203412	0	0	0	0	0.0678038	36437	0.608378	0	0	0	0	0	0	0	0	0	0	0	0	0	0	0	0	0	0	0	0	30467	0.517803	0.0886395
MEX3A	35040	0.605568	28772	0.461785	34591	0.523987	0.530447	39136	0.653443	30120	0.475897	27807	0.450389	26005	0.399628	40277	0.635344	31250	0.47925	25345	0.411245	29243	0.431001	28027	0.427763	27527	0.425036	36602	0.557549	12605	0.214229	0.476808
ASB9	28916	0.499732	26835	0.430697	25208	0.381853	0.437427	24406	0.4075	22699	0.358645	21017	0.340411	21650	0.332703	33577	0.529656	21845	0.335015	22573	0.366266	20324	0.299548	27135	0.414148	20813	0.321367	21291	0.324321	39014	0.663064	0.400328
LINC02212	26626	0.460156	15424	0.247552	36492	0.552783	0.420164	0	0	0	0	0	0	0	0	0	0	0	0	0	0	0	0	0	0	0	0	0	0	30467	0.517803	0.118553
MEIS1	41653	0.719856	41171	0.660787	54215	0.821253	0.733965	42645	0.712032	44319	0.700242	44607	0.722498	43757	0.672429	48584	0.766382	47469	0.727985	51136	0.829726	42794	0.630724	45880	0.700244	51074	0.788617	47639	0.725673	36133	0.614099	0.719503
SSR4P1	20927	0.361665	20709	0.332376	23900	0.362039	0.352026	15529	0.259283	16120	0.254697	21141	0.34242	21848	0.335746	15757	0.248557	21123	0.323943	18427	0.298994	25612	0.377485	17534	0.267613	15820	0.244272	19308	0.294114	29157	0.495539	0.319916
SLFNL1	13629	0.235539	15957	0.256107	21078	0.319291	0.270312	15368	0.256595	15810	0.249799	8409	0.1362	24107	0.370461	21017	0.33153	18225	0.279499	9040	0.146682	25155	0.37075	8650	0.132021	10247	0.158221	24219	0.368922	37064	0.629922	0.282769
CUBN	25429	0.439469	32011	0.513771	51004	0.772612	0.575284	27265	0.455236	29090	0.459623	30520	0.494331	29986	0.460806	37603	0.593163	33625	0.515673	24940	0.404673	39031	0.575263	31760	0.484737	40590	0.626737	36454	0.555295	15124	0.25704	0.507229
WDFY3-AS2	38443	0.66438	30410	0.488075	31316	0.474377	0.542277	29559	0.493538	30487	0.481696	36217	0.586605	35811	0.55032	42236	0.666246	30341	0.46531	30486	0.494662	38177	0.562676	41565	0.634386	43203	0.667084	30538	0.465178	26146	0.444365	0.542593
HOXA5	29762	0.514353	33113	0.531458	32383	0.49054	0.512117	31537	0.526564	35549	0.561675	34207	0.554049	43153	0.663148	0	0	38539	0.591035	20887	0.33891	0	0	0	0	26081	0.402708	30743	0.468301	25365	0.431092	0.404922
IQCK	32968	0.56976	32718	0.525118	37286	0.564811	0.55323	30355	0.506829	33356	0.527026	36772	0.595594	41060	0.630984	41038	0.647348	38189	0.585667	32214	0.5227	40460	0.596324	40105	0.612103	33605	0.518884	34492	0.525408	35663	0.606112	0.568978
TSACC	10662	0.184263	6201	0.0995249	16419	0.248716	0.177501	15430	0.25763	6973	0.110174	19735	0.319647	0	0	18405	0.290327	6514	0.0998988	0	0	9160	0.135006	10924	0.166728	5232	0.0807856	5305	0.0808098	30467	0.517803	0.172754
GPR17	20915	0.361457	31089	0.498973	27379	0.414739	0.425056	25927	0.432896	31944	0.504716	25046	0.405669	14648	0.225101	31250	0.492949	35722	0.547833	33666	0.54626	10936	0.161181	15074	0.230067	26814	0.414026	28153	0.428848	29782	0.506161	0.411392
MCPH1-AS1	22395	0.387035	36790	0.590473	26985	0.408771	0.462093	0	0	24624	0.38906	35142	0.569193	24925	0.383031	28302	0.446446	25699	0.39412	23223	0.376813	39564	0.583118	29054	0.443437	26306	0.406182	25335	0.385922	31364	0.533048	0.419777
ANKRD20A5P	23758	0.410591	27117	0.435223	41603	0.630205	0.492006	23490	0.392206	42622	0.673429	25141	0.407208	29900	0.459484	26863	0.423747	27543	0.4224	0	0	44463	0.655323	30898	0.471581	25430	0.392656	30013	0.457181	30467	0.517803	0.449936
KRT73-AS1	15706	0.271434	0	0	0	0	0.0904781	0	0	0	0	0	0	0	0	0	0	0	0	0	0	0	0	0	0	23619	0.364693	0	0	30467	0.517803	0.0769287
CCDC141	33133	0.572611	37403	0.600311	22679	0.343543	0.505489	22022	0.367695	22918	0.362105	35873	0.581033	23797	0.365697	36751	0.579724	22918	0.351471	44506	0.722148	22769	0.335583	37444	0.57149	36359	0.561408	22444	0.341884	26448	0.449498	0.473747
FAM78B	34987	0.604652	29589	0.474898	36764	0.556904	0.545485	33199	0.554314	26828	0.423883	33838	0.548073	30818	0.473591	31465	0.49634	27973	0.428994	35913	0.582719	41480	0.611358	32636	0.498107	30292	0.467729	28478	0.433798	24002	0.407927	0.504219
OBSL1	20880	0.360852	26284	0.421853	27363	0.414497	0.399067	23424	0.391104	28855	0.45591	28739	0.465484	29929	0.45993	24763	0.390621	29714	0.455694	37142	0.602661	27796	0.409674	24301	0.370894	22963	0.354564	26321	0.400941	29325	0.498394	0.430205
CX3CL1	20409	0.352712	21887	0.351282	24408	0.369734	0.35791	18440	0.307888	27402	0.432953	17394	0.28173	23909	0.367418	27210	0.42922	19632	0.301077	22321	0.362178	21197	0.312414	32750	0.499847	23003	0.355182	22734	0.346301	27916	0.474447	0.369626
CEMIP	40774	0.704664	29704	0.476744	47421	0.718337	0.633248	42485	0.70936	33763	0.533457	28517	0.461889	33724	0.518249	40424	0.637663	30961	0.474818	33397	0.541895	57605	0.849018	31771	0.484905	47771	0.737617	45560	0.694004	20651	0.350975	0.592906
ANKRD65	19743	0.341202	23346	0.374699	15097	0.22869	0.314864	7139	0.119198	12728	0.201103	14970	0.242468	33001	0.507138	22124	0.348992	16759	0.257016	10326	0.167548	13429	0.197925	17828	0.2721	10863	0.167732	13732	0.209176	26199	0.445266	0.272017
DOK6	28577	0.493873	32843	0.527124	49143	0.744422	0.588473	34375	0.57395	34974	0.55259	44804	0.725688	50084	0.769659	43246	0.682178	33371	0.511778	37420	0.607172	33438	0.49283	41733	0.636951	36412	0.562226	46397	0.706754	33898	0.576114	0.610887
HSPA12B	8880	0.153466	26735	0.429092	17459	0.26447	0.282343	13024	0.217458	20687	0.326855	14192	0.229867	27126	0.416855	23216	0.366218	16131	0.247385	21245	0.344718	14898	0.219576	21240	0.324176	26737	0.412837	25667	0.390979	48004	0.815853	0.343987
CYP2J2	20643	0.356756	16922	0.271595	35604	0.539332	0.389228	40224	0.671609	17531	0.27699	22505	0.364512	39516	0.607256	40094	0.632457	38734	0.594025	42456	0.688885	20042	0.295391	32626	0.497955	23562	0.363813	27059	0.412183	22806	0.3876	0.464024
SOX7	22911	0.395953	39490	0.633807	33976	0.514671	0.51481	24766	0.413511	35880	0.566905	30249	0.489942	43783	0.672829	43502	0.686216	28892	0.443088	31181	0.505939	33133	0.488334	48666	0.742766	32891	0.507859	30706	0.467737	33255	0.565186	0.53965
HOXA1	19000	0.328362	29374	0.471447	30763	0.466	0.421936	0	0	30688	0.484871	26061	0.422109	35771	0.549706	0	0	34034	0.521946	0	0	0	0	0	0	26841	0.414443	34499	0.525515	30467	0.517803	0.31348
SPON1	24852	0.429497	49961	0.801865	42490	0.643642	0.625001	28217	0.471131	54404	0.859585	51169	0.828782	42831	0.658199	46659	0.736016	44703	0.685566	37481	0.608162	36063	0.531519	38335	0.585089	48849	0.754262	47811	0.728293	30197	0.513214	0.655655
FLNB-AS1	14293	0.247014	31960	0.512952	32736	0.495887	0.418618	26246	0.438222	25912	0.409411	32425	0.525186	30497	0.468658	28257	0.445736	34568	0.530135	19464	0.31582	21785	0.321081	22749	0.347207	20477	0.316179	24231	0.369105	12270	0.208535	0.396742
PRLR	8596	0.148558	13305	0.213543	19144	0.289995	0.217365	20045	0.334686	24203	0.382408	33393	0.540865	25303	0.38884	9515	0.150093	26198	0.401773	18417	0.298832	25490	0.375687	14470	0.220849	19484	0.300846	24565	0.374193	13595	0.231054	0.310148
XCR1	18342	0.31699	33864	0.543511	0	0	0.286834	0	0	30666	0.484524	0	0	27382	0.420789	0	0	31643	0.485277	0	0	0	0	36027	0.549863	31304	0.483355	35528	0.541189	30467	0.517803	0.289553
SPDYE1	29035	0.501789	40102	0.64363	32414	0.49101	0.545476	0	0	43517	0.68757	33632	0.544736	29754	0.45724	0	0	34167	0.523986	0	0	45900	0.676502	35033	0.534692	39353	0.607637	43504	0.662686	30467	0.517803	0.456619
RAB7B	14671	0.253547	17986	0.288672	19332	0.292843	0.278354	15899	0.265461	22249	0.351535	25757	0.417185	17179	0.263996	29213	0.460816	14644	0.224581	15387	0.249667	15296	0.225442	34352	0.524298	22375	0.345485	21569	0.328555	20674	0.351366	0.322897
DIP2C	37668	0.650986	42189	0.677126	43953	0.665803	0.664638	44690	0.746176	49932	0.788927	44046	0.713411	49064	0.753984	43508	0.686311	51851	0.795188	48584	0.788317	50616	0.74601	42368	0.646642	48173	0.743824	35955	0.547694	44711	0.759887	0.714019
LINC01238	14000	0.241951	23237	0.37295	18284	0.276967	0.297289	21897	0.365608	18495	0.292222	23551	0.381454	30762	0.472731	21667	0.341783	26662	0.408889	16189	0.262681	32934	0.485401	15641	0.238721	18333	0.283074	29260	0.44571	10849	0.184385	0.336968
ACSS3	34787	0.601196	27517	0.441643	32551	0.493085	0.511975	45164	0.754091	44887	0.709216	44620	0.722708	36455	0.560217	41339	0.652096	27279	0.418351	34618	0.561707	39356	0.580053	27821	0.424618	38893	0.600534	36854	0.561388	36400	0.618637	0.579969
SPDYE5	27858	0.481448	37754	0.605945	34279	0.519261	0.535551	35705	0.596156	42728	0.675104	29782	0.482378	33260	0.511118	42557	0.67131	42247	0.6479	30214	0.490248	36444	0.537134	30317	0.462714	32376	0.499907	43197	0.658009	23919	0.406516	0.549677
FNDC9	17025	0.294229	0	0	17234	0.261062	0.185097	0	0	0	0	34639	0.561046	0	0	27604	0.435436	33010	0.506242	0	0	44690	0.658669	0	0	0	0	0	0	30467	0.517803	0.215632
A2M-AS1	22798	0.394	26858	0.431066	30056	0.45529	0.426785	38735	0.646747	28099	0.443965	39512	0.639974	33876	0.520585	36105	0.569533	31885	0.488989	36389	0.590443	32187	0.474392	29657	0.45264	26166	0.404021	32509	0.495202	34127	0.580006	0.50579
ADAMTS14	9027	0.156006	11694	0.187687	12252	0.185594	0.176429	8640	0.14426	11238	0.177561	9024	0.146161	12255	0.188327	12419	0.195902	13818	0.211913	22550	0.365893	13638	0.201005	13839	0.211218	21585	0.333287	23763	0.361976	21695	0.368718	0.229034
THY1	21366	0.369252	20720	0.332552	32406	0.490888	0.397564	17639	0.294513	26132	0.412887	20949	0.33931	24714	0.379789	28555	0.450437	24809	0.380471	17231	0.279588	28213	0.41582	20672	0.315507	40825	0.630366	24852	0.378564	33538	0.569996	0.402663
NAP1L3	22700	0.392306	39393	0.632251	30335	0.459517	0.494691	23173	0.386913	25136	0.39715	42914	0.695076	33707	0.517987	47542	0.749945	39676	0.608472	41903	0.679912	51948	0.765641	35154	0.536538	40095	0.619094	26837	0.408801	14661	0.249171	0.539918
CPED1	30845	0.533069	45248	0.726222	37325	0.565402	0.608231	47233	0.788636	39959	0.631354	48777	0.790039	39128	0.601294	46611	0.735259	46534	0.713646	40184	0.65202	34583	0.509705	46400	0.708181	51144	0.789698	34944	0.532293	32526	0.552797	0.655308
ATP8B1	41456	0.716451	48520	0.778737	50604	0.766553	0.753914	49287	0.822931	39521	0.624433	44234	0.716456	56917	0.874664	47456	0.748588	58344	0.894764	36456	0.59153	51372	0.757152	50783	0.775076	53195	0.821367	40352	0.614672	26220	0.445623	0.729933
RASGRF1	21961	0.379534	33965	0.545132	39545	0.599031	0.507899	0	0	23431	0.370211	35159	0.569469	21306	0.327417	38891	0.613481	20988	0.321872	0	0	42067	0.620009	24551	0.37471	21824	0.336977	36045	0.549065	30467	0.517803	0.408314
ATP4A	17341	0.299691	7248	0.116329	0	0	0.138673	22828	0.381153	0	0	33189	0.537561	24517	0.376761	11235	0.177225	0	0	0	0	8448	0.124512	23769	0.362775	0	0	25416	0.387156	30467	0.517803	0.218731
BMP2	22985	0.397231	33324	0.534844	31845	0.48239	0.471489	29764	0.496961	37207	0.587872	27932	0.452413	51955	0.798411	38399	0.60572	41843	0.641705	27879	0.452361	31776	0.468334	40242	0.614194	43141	0.666126	33182	0.505453	21426	0.364146	0.537878
SPATA9	21611	0.373486	17521	0.281209	28436	0.430751	0.361815	26621	0.444483	30224	0.47754	13562	0.219663	26696	0.410247	25876	0.408177	23006	0.35282	21030	0.34123	16049	0.23654	13946	0.212851	16330	0.252146	27609	0.420561	26120	0.443923	0.353709
TTC34	19031	0.328898	32113	0.515408	29618	0.448656	0.430987	26555	0.443381	22191	0.350619	31107	0.503839	33318	0.51201	23043	0.363489	25954	0.398031	22775	0.369544	21964	0.323719	27248	0.415873	18300	0.282564	20371	0.310306	17113	0.290845	0.390479
ANO7	11532	0.199298	23093	0.370638	22597	0.342301	0.304079	22376	0.373606	19632	0.310186	15408	0.249563	20351	0.312741	19433	0.306543	32828	0.503451	14983	0.243112	19589	0.288715	29465	0.44971	11654	0.179946	17242	0.262643	18472	0.313941	0.31376
AMY2A	29127	0.503379	17338	0.278272	16601	0.251473	0.344375	22786	0.380451	17950	0.283611	31967	0.517768	33258	0.511088	28660	0.452093	16981	0.260421	30434	0.493818	20793	0.30646	34015	0.519154	17081	0.263742	19560	0.297953	22529	0.382892	0.380172
LIPC	15028	0.259717	15668	0.251469	32215	0.487995	0.33306	26630	0.444634	15866	0.250683	0	0	14571	0.223918	28279	0.446083	24337	0.373233	15874	0.257569	18223	0.268582	29893	0.456242	31625	0.488311	15583	0.237372	13932	0.236782	0.312173
DPYD-AS1	16699	0.288595	0	0	0	0	0.0961985	0	0	0	0	0	0	0	0	0	0	0	0	0	0	0	0	0	0	0	0	0	0	30467	0.517803	0.0537599
SLC29A4	13290	0.22968	16881	0.270937	26786	0.405756	0.302125	17946	0.299639	40634	0.642019	32790	0.531098	32008	0.491878	29531	0.465833	24292	0.372542	30985	0.502758	19502	0.287432	30061	0.458806	17968	0.277438	21148	0.322142	34917	0.593433	0.410093
CACNA1D	37902	0.65503	44742	0.718101	47687	0.722366	0.698499	44794	0.747913	42237	0.667346	51720	0.837707	48699	0.748375	35498	0.559958	35607	0.546069	44347	0.719568	44378	0.65407	37037	0.565278	31239	0.482351	36220	0.55173	5548	0.0942912	0.61801
PROX2	23775	0.410884	37041	0.594501	29824	0.451776	0.485721	34093	0.569241	35044	0.553696	34537	0.559394	24128	0.370784	33525	0.528836	26682	0.409195	22315	0.36208	39544	0.582824	26619	0.406273	25389	0.392023	37352	0.568974	14241	0.242033	0.466834
WWC2	30518	0.527418	43801	0.702998	44466	0.673574	0.634664	52623	0.878632	49713	0.785467	46263	0.74932	47327	0.727291	51303	0.809272	48394	0.742171	48520	0.787279	39903	0.588115	47466	0.724451	51805	0.799904	48973	0.745994	25687	0.436564	0.711897
CLDN20	13181	0.227797	24010	0.385356	11314	0.171385	0.261513	0	0	0	0	19446	0.314966	0	0	21392	0.337445	22182	0.340183	0	0	12712	0.187357	23410	0.357295	9928	0.153295	22895	0.348754	30467	0.517803	0.222776
BAALC	18888	0.326426	28235	0.453167	38827	0.588154	0.455916	21631	0.361167	27184	0.429508	32008	0.518432	35198	0.5409	42243	0.666356	24552	0.37653	21344	0.346325	40313	0.594158	20603	0.314454	35258	0.544407	24927	0.379707	29858	0.507453	0.463143
NPIPA2	18303	0.316316	15776	0.253202	28627	0.433644	0.334387	18405	0.307303	21675	0.342466	22838	0.369906	25855	0.397323	20759	0.32746	19196	0.29439	26309	0.426886	28381	0.418297	20630	0.314866	28984	0.447533	25262	0.38481	18535	0.315012	0.356628
KAZALD1	16719	0.288941	17286	0.277437	8909	0.134954	0.233777	5503	0.0918821	9575	0.151285	12165	0.197036	8880	0.136462	6999	0.110405	12070	0.185106	15190	0.246471	15683	0.231146	14054	0.214499	16455	0.254076	9792	0.149159	43414	0.737844	0.227114
PPP1R17	16449	0.284275	0	0	0	0	0.0947583	0	0	0	0	34879	0.564934	0	0	28120	0.443575	0	0	0	0	22190	0.32705	0	0	0	0	0	0	30467	0.517803	0.142509
ATAD3C	15627	0.270069	21003	0.337094	22878	0.346558	0.317907	19962	0.3333	18510	0.292459	30591	0.495481	24403	0.37501	33309	0.525428	20014	0.306935	17576	0.285186	35886	0.52891	19243	0.293697	18373	0.283692	22120	0.336949	22814	0.387736	0.3599
UGDH-AS1	21199	0.366365	24120	0.387122	16121	0.244202	0.332563	21801	0.364005	16650	0.263071	24175	0.391561	23425	0.35998	25033	0.39488	20728	0.317885	19672	0.319195	28071	0.413728	18580	0.283578	20893	0.322602	19312	0.294175	26111	0.44377	0.344408
ZNF385C	17639	0.304841	27201	0.436571	19318	0.29263	0.344681	26312	0.439324	15131	0.23907	0	0	23001	0.353465	28912	0.456068	18842	0.288961	15379	0.249538	25717	0.379033	30371	0.463538	28423	0.43887	26366	0.401627	22379	0.380343	0.341592
PRODH	18903	0.326685	21928	0.35194	15399	0.233265	0.303964	15598	0.260435	28291	0.446999	6294	0.101944	29494	0.453245	30474	0.480708	26439	0.405469	27347	0.443729	17037	0.251102	27662	0.422192	33185	0.512399	26360	0.401535	32983	0.560564	0.376814
ISLR	11849	0.204777	24732	0.396944	26041	0.394471	0.332064	15800	0.263808	22289	0.352167	28050	0.454325	22961	0.35285	27868	0.4396	22276	0.341625	19548	0.317183	24742	0.364663	32024	0.488767	36422	0.56238	21581	0.328738	36542	0.621051	0.392223
KCNJ11	21356	0.369079	24179	0.388069	23743	0.359661	0.372269	22502	0.37571	18173	0.287134	22943	0.371607	25895	0.397938	17198	0.271288	24565	0.376729	30274	0.491222	31839	0.469263	25786	0.393559	25083	0.387298	27248	0.415062	29863	0.507538	0.390744
ADPRHL1	33294	0.575394	36170	0.580522	28048	0.424873	0.52693	29367	0.490333	34876	0.551042	35848	0.580628	36293	0.557727	28962	0.456857	38468	0.589946	48104	0.780529	32504	0.479064	43530	0.664377	39659	0.612362	36268	0.552462	42554	0.723228	0.574623
EXPH5	29685	0.513022	39739	0.637804	38914	0.589472	0.580099	44874	0.749249	40267	0.63622	45768	0.741302	38964	0.598774	45253	0.713837	46665	0.715655	45044	0.730878	39392	0.580583	52192	0.796581	49470	0.76385	47369	0.72156	37159	0.631537	0.674688
CCDC3	16257	0.280957	28915	0.464081	42183	0.638991	0.461343	25895	0.432362	32097	0.507134	33929	0.549546	27342	0.420174	38283	0.60389	26276	0.402969	25185	0.408648	41189	0.607069	38546	0.588309	31881	0.492264	32970	0.502224	24798	0.421455	0.488005
C12orf42	12821	0.221575	23036	0.369724	0	0	0.1971	0	0	0	0	0	0	0	0	0	0	0	0	0	0	10202	0.150363	0	0	0	0	0	0	30467	0.517803	0.0839643
STXBP5-AS1	31479	0.544026	31732	0.509293	26212	0.397061	0.48346	23436	0.391304	33046	0.522128	34644	0.561127	36169	0.555822	26864	0.423763	37549	0.575852	22457	0.364384	41953	0.618329	38574	0.588736	33055	0.510392	33297	0.507205	12010	0.204116	0.484903
GSDMA	16085	0.277984	28097	0.450952	29137	0.441369	0.390102	0	0	16545	0.261412	27906	0.451992	29752	0.45721	0	0	28981	0.444453	26448	0.429142	24094	0.355112	30188	0.460745	40624	0.627262	28290	0.430935	32130	0.546066	0.375642
CSPG4	19481	0.336675	23289	0.373784	35505	0.537832	0.416097	15788	0.263608	39327	0.621368	21523	0.348607	29904	0.459545	35366	0.557876	30326	0.46508	34189	0.554746	35629	0.525122	28688	0.437851	34460	0.532086	29009	0.441887	35439	0.602305	0.470558
EFNB2	36774	0.635536	37703	0.605126	45296	0.686147	0.64227	33159	0.553647	41854	0.661295	34784	0.563395	39773	0.611206	42920	0.677036	48538	0.744379	37766	0.612786	40265	0.59345	53164	0.811416	37723	0.582469	38644	0.588655	40662	0.691072	0.641174
SPATA32	6793	0.117398	16530	0.265304	0	0	0.127567	0	0	0	0	0	0	0	0	0	0	15388	0.235991	0	0	0	0	6617	0.100992	0	0	0	0	30467	0.517803	0.0824991
VANGL2	32372	0.559459	40622	0.651976	46740	0.708021	0.639819	29219	0.487861	36769	0.580951	43467	0.704033	47696	0.732961	44992	0.70972	42664	0.654296	36735	0.596057	35277	0.519934	45802	0.699054	40389	0.623634	41165	0.627056	35772	0.607964	0.630865
PPEF1	32796	0.566787	33325	0.53486	20466	0.31002	0.470556	0	0	0	0	28879	0.467752	21439	0.329461	36524	0.576143	28532	0.437567	33943	0.550755	26839	0.39557	0	0	22164	0.342227	28961	0.441156	35196	0.598175	0.370031
WDR88	13930	0.240741	27787	0.445976	17654	0.267424	0.318047	0	0	19849	0.313615	0	0	27709	0.425814	19274	0.304035	26945	0.413229	25863	0.41965	26401	0.389114	14061	0.214606	14493	0.223782	18122	0.276048	20023	0.340302	0.284956
MYO5C	34557	0.597221	41545	0.66679	44058	0.667394	0.643802	42785	0.714369	49856	0.787727	36040	0.583738	37324	0.573571	39889	0.629224	50476	0.774101	31164	0.505663	42191	0.621837	43635	0.66598	35656	0.550553	43555	0.663463	29501	0.501385	0.633534
NXPH3	22535	0.389454	17676	0.283697	30836	0.467106	0.380086	0	0	21409	0.338263	30422	0.492744	37486	0.576061	26484	0.417768	29329	0.44979	19896	0.32283	33457	0.49311	21285	0.324863	31687	0.489269	20727	0.315729	17370	0.295212	0.37706
TMPRSS5	21786	0.37651	24891	0.399496	34963	0.529622	0.435209	23788	0.397182	34553	0.545939	23298	0.377357	24319	0.373719	38031	0.599915	24335	0.373202	28474	0.462015	25109	0.370072	27987	0.427152	29396	0.453894	34315	0.522712	22382	0.380394	0.439279
RASL10A	8529	0.1474	11802	0.18942	13123	0.198788	0.178536	7400	0.123556	15361	0.242704	9527	0.154308	13807	0.212177	14572	0.229864	9834	0.150814	13236	0.214766	14903	0.21965	9939	0.151694	10705	0.165292	14664	0.223373	25171	0.427794	0.20344
CLIC5	21143	0.365398	27571	0.44251	29332	0.444323	0.41741	24369	0.406882	23683	0.374192	16822	0.272465	27578	0.423801	33202	0.52374	38607	0.592077	40118	0.650949	20715	0.30531	34103	0.520498	30037	0.463792	27416	0.417621	20888	0.355003	0.437237
BHMT	15985	0.276256	0	0	32565	0.493297	0.256518	34835	0.58163	33992	0.537075	28855	0.467363	45427	0.698093	23528	0.371139	18980	0.291078	0	0	19469	0.286946	0	0	19473	0.300676	30212	0.460212	30467	0.517803	0.352105
TMEM52B	26501	0.457996	18579	0.29819	34703	0.525684	0.42729	0	0	0	0	19621	0.3178	0	0	26725	0.42157	0	0	0	0	26386	0.388893	18376	0.280464	0	0	0	0	30467	0.517803	0.213893
CASP1P2	25039	0.432729	28283	0.453937	0	0	0.295555	0	0	0	0	0	0	0	0	0	0	0	0	0	0	0	0	40293	0.614973	26530	0.409641	0	0	30467	0.517803	0.161939
CYP21A2	6198	0.107115	9636	0.154656	20156	0.305325	0.189032	19702	0.328959	7795	0.123161	30987	0.501895	21263	0.326756	7900	0.124617	23921	0.366853	8596	0.139478	25180	0.371118	20859	0.318361	22238	0.34337	23846	0.36324	29824	0.506875	0.292119
MIR4458HG	22039	0.380882	27973	0.448962	31805	0.481784	0.437209	26566	0.443565	29722	0.469609	28106	0.455232	30399	0.467152	29581	0.466621	29956	0.459406	31635	0.513305	31064	0.45784	31519	0.481059	28792	0.444568	31949	0.486671	40502	0.688353	0.476334
DNAI2	18462	0.319064	10464	0.167945	0	0	0.162336	0	0	0	0	0	0	0	0	21961	0.346421	0	0	0	0	13728	0.202332	0	0	0	0	0	0	30467	0.517803	0.103571
TTC39A	21235	0.366988	17534	0.281418	40245	0.609634	0.419346	29364	0.490283	30687	0.484856	19519	0.316148	25797	0.396432	18135	0.286068	34499	0.529077	20478	0.332273	30104	0.443691	23085	0.352335	18591	0.287058	28408	0.432732	18813	0.319737	0.395249
TTC41P	31757	0.548831	36841	0.591291	23632	0.357979	0.499367	22728	0.379483	31526	0.498112	21568	0.349336	29101	0.447205	36327	0.573035	28598	0.438579	22732	0.368846	31322	0.461643	23353	0.356426	25046	0.386727	30650	0.466884	42861	0.728445	0.463522
SGSM1	24326	0.420407	27988	0.449202	41919	0.634992	0.501534	34670	0.578875	26931	0.425511	42421	0.687091	29147	0.447912	38011	0.599599	40120	0.615281	42687	0.692633	50298	0.741323	37562	0.573291	41022	0.633407	44361	0.67574	43367	0.737045	0.594154
ARL17B	23788	0.411109	25740	0.413122	29234	0.442839	0.422357	20794	0.347192	26628	0.420723	18409	0.29817	33577	0.51599	28624	0.451525	22568	0.346103	19245	0.312267	34848	0.513611	26874	0.410165	26176	0.404175	26231	0.39957	33042	0.561566	0.416542
CAV2	37117	0.641463	47007	0.754454	41523	0.628993	0.67497	45469	0.759183	49027	0.774628	36713	0.594639	43855	0.673935	47111	0.743146	50795	0.778993	47615	0.772595	36356	0.535837	50387	0.769032	44852	0.692545	39386	0.599957	17378	0.295348	0.66765
LINC01252	24821	0.428962	42627	0.684156	38401	0.581701	0.564939	27615	0.46108	36469	0.576211	32091	0.519776	28164	0.432806	31744	0.500741	27330	0.419133	26785	0.43461	45442	0.669752	28268	0.431441	27788	0.429066	35164	0.535645	32240	0.547936	0.510201
KCNB1	42257	0.730294	34248	0.549674	35980	0.545028	0.608332	33826	0.564783	50874	0.803811	45887	0.74323	40756	0.626312	39616	0.624917	52736	0.80876	31810	0.516145	40234	0.592993	49213	0.751114	48080	0.742388	43881	0.668429	16651	0.282993	0.636725
CCDC122	20729	0.358243	34591	0.555179	26528	0.401848	0.438423	31150	0.520103	23461	0.370685	31345	0.507694	32049	0.492508	29279	0.461858	34864	0.534675	29266	0.474866	29580	0.435968	28495	0.434905	31890	0.492403	27398	0.417347	13161	0.223678	0.445464
DMRTC2	16616	0.287161	0	0	0	0	0.0957204	0	0	0	0	0	0	0	0	0	0	0	0	0	0	0	0	0	0	0	0	0	0	30467	0.517803	0.0536643
LINC01424	22155	0.382887	22132	0.355215	13540	0.205105	0.314402	0	0	0	0	0	0	0	0	24927	0.393208	0	0	0	0	24526	0.361479	0	0	0	0	19653	0.299369	30467	0.517803	0.167671
MTUS1	34972	0.604393	39391	0.632218	45691	0.692131	0.642914	48917	0.816753	47334	0.747879	38560	0.624555	39693	0.609976	51496	0.812317	46858	0.718615	46044	0.747104	42780	0.630518	41526	0.633791	39786	0.614323	39686	0.604527	26537	0.45101	0.662674
KIF7	20559	0.355305	14971	0.240282	30032	0.454927	0.350171	16625	0.277583	25700	0.406061	29948	0.485066	27641	0.424769	25993	0.410023	20273	0.310907	21458	0.348175	20595	0.303542	23481	0.358379	31711	0.489639	23904	0.364124	33931	0.576675	0.38703
AFF2	35672	0.616491	44684	0.71717	48370	0.732712	0.688791	0	0	32844	0.518936	45342	0.734402	48760	0.749312	37907	0.597959	46125	0.707374	30152	0.489242	53782	0.792672	43679	0.666651	34450	0.531931	33302	0.507281	9442	0.160472	0.568174
ALG1L2	7194	0.124328	20072	0.322152	0	0	0.148827	0	0	0	0	0	0	18329	0.281668	4007	0.0632079	0	0	0	0	6768	0.0997509	10052	0.153419	0	0	9273	0.141253	30467	0.517803	0.113572
CLEC18B	18611	0.321639	5371	0.0862036	13735	0.208059	0.2053	16842	0.281206	0	0	12104	0.196048	0	0	19102	0.301322	0	0	0	0	21325	0.314301	21530	0.328602	0	0	20533	0.312774	30467	0.517803	0.191197
FGF8	9828	0.169849	0	0	0	0	0.0566165	0	0	24402	0.385552	0	0	0	0	13748	0.216866	0	0	0	0	0	0	0	0	0	0	0	0	30467	0.517803	0.0860047
OLFML2A	36080	0.623542	49757	0.798591	32119	0.486541	0.636225	23476	0.391972	34358	0.542858	40827	0.661273	40197	0.617722	42215	0.665915	38037	0.583336	43609	0.707594	46628	0.687232	44753	0.683043	45045	0.695525	36921	0.562409	36854	0.626353	0.62226
SFRP5	21320	0.368457	0	0	8207	0.12432	0.164259	14746	0.24621	12055	0.190469	28720	0.465177	29261	0.449664	25046	0.395085	22527	0.345474	35843	0.581584	26565	0.391531	30714	0.468773	23859	0.368399	24211	0.3688	45858	0.779381	0.369555
OOSP1	23311	0.402865	0	0	0	0	0.134288	0	0	0	0	0	0	0	0	0	0	0	0	0	0	0	0	0	0	0	0	0	0	30467	0.517803	0.0613779
EPHB3	15480	0.267528	16968	0.272333	16140	0.24449	0.261451	20871	0.348477	12207	0.192871	23958	0.388047	15073	0.231632	17729	0.279664	23231	0.356271	12357	0.200503	22960	0.338399	28595	0.436432	23878	0.368692	24835	0.378306	8085	0.137409	0.29607
NEK11	27962	0.483245	23911	0.383767	26490	0.401272	0.422762	24427	0.407851	20774	0.32823	32127	0.52036	25546	0.392574	33038	0.521153	22299	0.341978	20627	0.334691	28161	0.415054	25274	0.385745	21667	0.334553	23113	0.352075	28897	0.49112	0.406245
EPHA2	30168	0.521369	29604	0.475139	31363	0.475089	0.490532	41186	0.687671	29808	0.470967	31294	0.506868	43337	0.665975	37676	0.594315	28595	0.438533	31820	0.516307	34966	0.51535	46989	0.71717	34919	0.539173	32491	0.494927	47072	0.800014	0.561258
AKAP12	26868	0.464338	44607	0.715934	59947	0.908081	0.696118	36287	0.605874	54278	0.857594	50687	0.820975	54701	0.84061	46839	0.738855	46009	0.705595	41869	0.679361	46257	0.681764	49701	0.758562	56391	0.870715	43196	0.657994	29738	0.505413	0.720778
CLEC4F	12663	0.218845	31649	0.507961	15993	0.242263	0.323023	28461	0.475205	18063	0.285396	0	0	16919	0.26	29787	0.469871	23623	0.362283	18307	0.297047	33030	0.486816	30283	0.462195	17145	0.26473	30117	0.458765	10936	0.185863	0.331816
NKAPL	19398	0.33524	20094	0.322505	18228	0.276119	0.311288	15711	0.262322	31877	0.503658	21715	0.351717	23788	0.365559	19877	0.313547	22185	0.340229	33999	0.551663	34305	0.505608	19987	0.305052	23816	0.367735	19173	0.292058	8323	0.141454	0.348964
CAND2	27292	0.471666	21894	0.351395	23237	0.351996	0.391685	15703	0.262189	18273	0.288714	30742	0.497927	32796	0.503988	22908	0.361359	27857	0.427215	38091	0.618059	37255	0.549087	33661	0.513752	28610	0.441758	23030	0.35081	43249	0.73504	0.44833
RPS4Y1	14659	0.25334	15105	0.242433	15675	0.237446	0.244406	15062	0.251486	15736	0.248629	15388	0.249239	15485	0.237964	15657	0.246979	16059	0.246281	14786	0.239916	16207	0.238869	15823	0.241499	16172	0.249707	15621	0.237951	28055	0.47681	0.259903
STK32B	25301	0.437257	28788	0.462042	38435	0.582216	0.493838	0	0	32691	0.516519	25378	0.411046	31257	0.480337	41718	0.658075	31736	0.486704	24742	0.40146	27762	0.409173	35344	0.539438	44857	0.692622	33943	0.517045	18138	0.308265	0.460147
AGAP1	25043	0.432798	33012	0.529837	43716	0.662213	0.541616	37757	0.630418	38548	0.60906	44018	0.712958	36071	0.554316	43681	0.68904	39278	0.602368	37887	0.614749	39809	0.586729	35340	0.539377	47195	0.728723	35912	0.547039	31706	0.53886	0.598566
DENND2C	34975	0.604445	42506	0.682214	33402	0.505976	0.597545	32301	0.539321	37663	0.595077	37215	0.60277	39288	0.603753	45149	0.712197	34000	0.521424	37170	0.603115	36489	0.537797	50624	0.77265	50463	0.779183	32413	0.493739	23638	0.40174	0.597027
MYOZ2	35281	0.609733	24567	0.394296	24874	0.376793	0.460274	0	0	24902	0.393452	22360	0.362164	24753	0.380388	39258	0.61927	28493	0.436969	50912	0.826091	24396	0.359563	42559	0.649557	41007	0.633176	36605	0.557595	30467	0.517803	0.474457
DYTN	26000	0.449337	0	0	0	0	0.149779	0	0	0	0	0	0	0	0	0	0	0	0	0	0	0	0	0	0	0	0	0	0	30467	0.517803	0.064476
KRT15	22569	0.390042	9766	0.156743	17355	0.262895	0.269893	22842	0.381386	10898	0.172189	7986	0.129349	24560	0.377422	21869	0.34497	26186	0.401589	7112	0.115398	8272	0.121918	39506	0.602961	25220	0.389414	24171	0.368191	23671	0.402301	0.307784
RLN1	28832	0.49828	0	0	0	0	0.166093	0	0	0	0	0	0	0	0	0	0	0	0	0	0	29207	0.430471	0	0	0	0	0	0	30467	0.517803	0.0964369
DAB2IP	21468	0.371014	31681	0.508474	40281	0.61018	0.496556	31065	0.518684	33360	0.527089	36820	0.596372	32341	0.496996	28929	0.456337	30475	0.467365	31521	0.511455	27660	0.40767	39138	0.597344	32368	0.499784	28034	0.427035	52876	0.898656	0.526297
TPD52L1	34154	0.590256	31475	0.505168	43494	0.65885	0.584758	38971	0.650688	32982	0.521117	41679	0.675073	35269	0.541991	37057	0.584551	37303	0.572079	28988	0.470355	36012	0.530767	42918	0.655037	31809	0.491152	44253	0.674095	28912	0.491375	0.57417
CFI	25346	0.438035	30690	0.492569	43514	0.659153	0.529919	36860	0.615441	27087	0.427976	26980	0.436994	31528	0.484502	34543	0.544894	21848	0.335061	22726	0.368749	29054	0.428216	38461	0.587012	19920	0.307578	27882	0.42472	30131	0.512092	0.470866
LDLRAD2	7978	0.137877	18723	0.300501	17996	0.272605	0.236994	14752	0.24631	20472	0.323458	20579	0.333317	13568	0.208504	19405	0.306102	18186	0.278901	14041	0.227827	13560	0.199856	13542	0.206685	25413	0.392394	23198	0.353369	42879	0.728751	0.301097
AMZ1	10102	0.174585	23892	0.383462	24276	0.367735	0.308594	8031	0.134091	18603	0.293928	0	0	23180	0.356215	14760	0.23283	9786	0.150078	21213	0.344199	20602	0.303645	0	0	13576	0.209623	22299	0.339675	22626	0.384541	0.244974
ANKRD19P	15839	0.273733	17634	0.283023	17122	0.259365	0.27204	15489	0.258616	23649	0.373655	15096	0.244509	17674	0.271603	31333	0.494258	18125	0.277965	17792	0.288691	27600	0.406786	15506	0.236661	19965	0.308273	26543	0.404323	33086	0.562314	0.329585
ADPGK-AS1	16855	0.291291	30597	0.491076	0	0	0.260789	0	0	31886	0.5038	0	0	0	0	17859	0.281714	0	0	0	0	0	0	0	0	0	0	0	0	30467	0.517803	0.139046
TRIM71	41199	0.712009	0	0	49667	0.752359	0.488123	0	0	31391	0.495979	0	0	0	0	34862	0.549926	0	0	0	0	49542	0.73018	0	0	0	0	0	0	30467	0.517803	0.25055
MORC2-AS1	12334	0.213159	12598	0.202196	0	0	0.138451	0	0	0	0	0	0	0	0	19467	0.30708	0	0	0	0	13330	0.196466	0	0	0	0	0	0	30467	0.517803	0.0957802
VPS37D	9015	0.155799	10489	0.168347	23937	0.362599	0.228915	14135	0.236008	17276	0.272961	11449	0.185439	12752	0.195965	17514	0.276272	13800	0.211637	19039	0.308924	25189	0.371251	12279	0.187408	15463	0.238759	14628	0.222825	34187	0.581026	0.265015
MIR3681HG	15102	0.260996	0	0	0	0	0.0869986	0	0	0	0	0	0	0	0	0	0	0	0	0	0	0	0	0	0	0	0	0	0	30467	0.517803	0.0519199
MIR9-3HG	16363	0.282789	19273	0.309328	32334	0.489798	0.360638	0	0	17690	0.279503	31687	0.513233	32730	0.502974	29172	0.46017	18337	0.281216	22136	0.359176	21787	0.32111	31626	0.482692	20526	0.316935	35770	0.544876	5903	0.100325	0.349608
ABHD1	9935	0.171699	14745	0.236655	10237	0.155071	0.187808	13276	0.221666	23177	0.366197	13921	0.225478	14496	0.222765	20323	0.320582	11413	0.17503	13164	0.213597	13602	0.200475	12738	0.194414	11288	0.174294	10454	0.159243	23196	0.394228	0.22876
PRELID2	15190	0.262517	26068	0.418387	31703	0.480239	0.387048	29236	0.488145	21773	0.344014	27203	0.440606	24876	0.382278	30135	0.47536	33371	0.511778	18537	0.300779	24653	0.363351	20557	0.313752	31339	0.483895	19564	0.298014	21250	0.361155	0.394951
IRGM	29381	0.507768	36020	0.578114	36265	0.549345	0.545076	0	0	36063	0.569797	0	0	0	0	0	0	0	0	0	0	0	0	0	0	0	0	0	0	30467	0.517803	0.181522
RCAN2	20117	0.347666	28824	0.46262	34944	0.529334	0.44654	37335	0.623372	33775	0.533646	33516	0.542857	38132	0.585988	37776	0.595892	34053	0.522237	48755	0.791092	36453	0.537267	41474	0.632998	33170	0.512167	34413	0.524205	30467	0.517803	0.55061
TBC1D3D	15625	0.270034	15429	0.247633	30340	0.459593	0.325753	15953	0.266363	29427	0.464948	13970	0.226271	14505	0.222904	16033	0.25291	14725	0.225823	28207	0.457683	31250	0.460582	22568	0.344444	30104	0.464826	29243	0.445451	12679	0.215486	0.334997
OCLN	38799	0.670532	46721	0.749864	45193	0.684587	0.701661	49521	0.826838	40119	0.633882	33941	0.549741	50530	0.776513	47658	0.751775	50306	0.771493	42663	0.692244	38139	0.562116	50444	0.769902	51653	0.797557	43963	0.669678	21051	0.357773	0.6843
STXBP4	33813	0.584363	39042	0.626617	33919	0.513807	0.574929	37581	0.627479	34242	0.541025	36776	0.595659	30103	0.462604	40228	0.634571	35356	0.54222	30383	0.49299	42402	0.624947	34609	0.52822	31818	0.491291	38237	0.582455	13039	0.221605	0.53799
LINC01134	16158	0.279246	15647	0.251132	30758	0.465924	0.332101	22767	0.380134	29151	0.460587	19984	0.32368	19159	0.294423	23785	0.375193	22173	0.340045	13540	0.219698	31979	0.471326	19409	0.29623	26413	0.407835	29482	0.449092	27382	0.465372	0.365328
GP5	22535	0.389454	33315	0.5347	33236	0.503461	0.475872	22649	0.378164	0	0	0	0	29170	0.448266	0	0	0	0	0	0	33909	0.499772	0	0	0	0	34347	0.523199	30467	0.517803	0.252988
CACNA1A	21041	0.363635	32773	0.526001	25315	0.383473	0.42437	20110	0.335771	26560	0.419649	39086	0.633074	24496	0.376439	39933	0.629918	31618	0.484894	24668	0.40026	26324	0.387979	36621	0.558929	24182	0.373386	30933	0.471195	26021	0.442241	0.452456
CDKL3	33361	0.576552	29458	0.472796	32542	0.492949	0.514099	35188	0.587524	30362	0.479721	34901	0.56529	29787	0.457747	35016	0.552355	30699	0.4708	28957	0.469852	35943	0.52975	28193	0.430296	35534	0.548669	31284	0.476542	16400	0.278727	0.492638
RGPD8	30951	0.534901	44312	0.7112	45845	0.694463	0.646855	30514	0.509484	46502	0.734733	36613	0.593019	43297	0.66536	35429	0.55887	43274	0.663651	36938	0.599351	47690	0.702884	33040	0.504274	44305	0.684099	41109	0.626203	14075	0.239212	0.601447
LCN12	6766	0.116931	30842	0.495009	21012	0.318291	0.310077	24493	0.408953	14949	0.236195	14751	0.238921	19092	0.293394	23133	0.364908	23057	0.353602	24285	0.394045	25897	0.381686	12803	0.195406	6247	0.0964579	21556	0.328357	37937	0.644759	0.324461
PHLDB2	36089	0.623697	39977	0.641624	52137	0.789775	0.685032	48026	0.801877	47558	0.751418	34405	0.557256	57167	0.878506	46286	0.730132	45066	0.691133	48421	0.785673	54343	0.80094	37642	0.574512	52427	0.809508	42607	0.649022	37716	0.641003	0.715072
TOB2P1	24545	0.424192	0	0	0	0	0.141397	0	0	0	0	34282	0.555264	0	0	0	0	0	0	0	0	0	0	29626	0.452167	33504	0.517324	0	0	30467	0.517803	0.16445
CATSPER2P1	17059	0.294817	24802	0.398068	28034	0.424661	0.372515	29084	0.485607	29924	0.4728	27655	0.447927	31101	0.47794	30466	0.480582	29434	0.4514	21969	0.356466	27146	0.400094	27527	0.420131	22567	0.34845	22897	0.348784	25753	0.437686	0.416361
PIP5KL1	20252	0.349999	20067	0.322072	32491	0.492176	0.388082	14672	0.244974	26173	0.413534	19645	0.318189	29005	0.44573	18766	0.296022	19181	0.29416	15922	0.258348	36089	0.531902	25954	0.396123	19989	0.308644	29846	0.454637	26839	0.456143	0.372177
DAGLA	8949	0.154658	23808	0.382114	21077	0.319276	0.285349	23480	0.392039	19130	0.302255	25102	0.406576	22799	0.35036	19748	0.311512	25040	0.384014	23658	0.383871	28162	0.415069	22541	0.344032	27342	0.422179	19373	0.295104	21091	0.358453	0.348101
SRGAP3	29269	0.505833	40780	0.654512	31546	0.477861	0.546068	33342	0.556702	30396	0.480258	43724	0.708196	37169	0.571189	41231	0.650393	31618	0.484894	36693	0.595376	40743	0.600495	37242	0.568407	42992	0.663826	44339	0.675405	21062	0.35796	0.570087
OGN	24335	0.420562	32242	0.517478	46634	0.706415	0.548152	25598	0.427403	39363	0.621937	41906	0.67875	34216	0.525809	41398	0.653027	39957	0.612781	36839	0.597745	55959	0.824758	35116	0.535958	39162	0.604688	37428	0.570132	28072	0.477099	0.584969
PLCG1-AS1	17054	0.294731	32210	0.516965	30725	0.465425	0.425707	0	0	26374	0.41671	21953	0.355572	17791	0.273401	25999	0.410118	18552	0.284514	17938	0.29106	20712	0.305266	23277	0.355266	23634	0.364925	22156	0.337497	10198	0.17332	0.322984
ZNF583	28190	0.487185	35806	0.57468	28322	0.429024	0.496963	29049	0.485023	29961	0.473385	33213	0.537949	33027	0.507538	34378	0.542291	28818	0.441953	32411	0.525896	35334	0.520774	37082	0.565965	36761	0.567615	30426	0.463472	28273	0.480515	0.506884
RTN4RL2	7568	0.130792	9114	0.146278	25426	0.385155	0.220742	17143	0.286232	12619	0.199381	17841	0.28897	14580	0.224056	17166	0.270783	9316	0.14287	10253	0.166364	11559	0.170364	11578	0.176709	20498	0.316503	18678	0.284517	24175	0.410867	0.239989
PHLDB1	14338	0.247792	30733	0.493259	32676	0.494978	0.41201	20112	0.335804	41670	0.658387	34006	0.550794	40436	0.621394	33618	0.530303	29539	0.45301	31230	0.506734	27140	0.400006	34663	0.529045	37778	0.583318	29424	0.448209	42146	0.716294	0.504622
ATL1	31830	0.550092	37418	0.600552	32270	0.488828	0.546491	37314	0.623021	30814	0.486862	42555	0.689261	34578	0.531372	40165	0.633577	44625	0.68437	29745	0.482638	40000	0.589544	41555	0.634234	42141	0.650686	37019	0.563901	4127	0.0701406	0.551939
ULBP2	16721	0.288976	0	0	28033	0.424646	0.237874	30454	0.508482	26243	0.41464	32116	0.520181	32217	0.49509	32020	0.505095	19334	0.296506	29772	0.483076	34176	0.503707	33117	0.505449	34734	0.536316	33218	0.506002	30714	0.522001	0.434011
ARHGAP32	36651	0.63341	38885	0.624097	51036	0.773097	0.676868	47305	0.789838	39269	0.620452	49700	0.804989	51863	0.796997	46921	0.740149	48333	0.741235	40610	0.658932	46037	0.678521	55049	0.840186	43526	0.672071	38194	0.5818	35392	0.601506	0.703819
DNMT3B	28567	0.493701	36749	0.589815	30974	0.469196	0.517571	27262	0.455186	30393	0.48021	27922	0.452251	42256	0.649363	41424	0.653437	31847	0.488406	30022	0.487133	43239	0.637283	31646	0.482998	32026	0.494503	43811	0.667362	23194	0.394194	0.526336
SIGLEC8	14210	0.24558	28386	0.45559	32130	0.486708	0.395959	29545	0.493305	18514	0.292522	21137	0.342355	19113	0.293716	36204	0.571095	19339	0.296583	0	0	17200	0.253504	16794	0.256319	30041	0.463853	31816	0.484645	30467	0.517803	0.363572
CP	33937	0.586506	30628	0.491574	47514	0.719746	0.599275	47942	0.800474	45122	0.712929	22913	0.371121	27598	0.424108	46099	0.727182	32506	0.498512	29665	0.48134	40151	0.59177	40474	0.617735	44599	0.688639	44995	0.685398	41221	0.700573	0.606507
NEFL	18453	0.318908	23694	0.380284	24516	0.37137	0.356854	0	0	19949	0.315195	22669	0.367169	34429	0.529083	36459	0.575118	31075	0.476567	33806	0.548532	27457	0.404678	35986	0.549237	27730	0.42817	35475	0.540382	11442	0.194463	0.399944
LINC01993	21373	0.369372	14512	0.232915	22655	0.34318	0.315156	0	0	0	0	0	0	0	0	0	0	0	0	0	0	12138	0.178897	0	0	0	0	0	0	30467	0.517803	0.109478
BFSP1	9612	0.166117	10575	0.169727	24668	0.373673	0.236505	9261	0.154628	10226	0.161571	24818	0.401976	13947	0.214329	15680	0.247342	10684	0.16385	10149	0.164676	12247	0.180504	12988	0.19823	10382	0.160305	11106	0.169175	26404	0.44875	0.22499
ARHGEF34P	26667	0.460864	29776	0.477899	19153	0.290131	0.409632	29908	0.499366	18633	0.294402	26951	0.436524	31330	0.481459	29813	0.470281	31136	0.477502	16006	0.259711	19267	0.283969	28314	0.432143	26081	0.402708	27861	0.4244	9597	0.163106	0.390298
BFSP2-AS1	23009	0.397646	0	0	0	0	0.132549	0	0	0	0	0	0	0	0	0	0	0	0	0	0	0	0	0	0	0	0	0	0	30467	0.517803	0.0610299
GRB7	22095	0.38185	8294	0.133117	33386	0.505734	0.340234	17880	0.298537	12211	0.192934	0	0	30740	0.472393	15287	0.241143	15015	0.23027	11408	0.185105	28703	0.423042	27745	0.423458	34149	0.527284	22147	0.33736	37335	0.634528	0.33245
SLAMF9	12140	0.209806	13957	0.224007	0	0	0.144604	15887	0.265261	30414	0.480542	0	0	13330	0.204847	0	0	0	0	0	0	0	0	0	0	0	0	0	0	30467	0.517803	0.126818
CLCN1	13987	0.241726	15684	0.251725	0	0	0.164484	0	0	24950	0.394211	0	0	13303	0.204432	0	0	0	0	0	0	0	0	15280	0.233211	0	0	23578	0.359158	30467	0.517803	0.146818
AGAP10P	20717	0.358035	17103	0.2745	8212	0.124396	0.25231	9138	0.152575	20685	0.326824	19602	0.317493	21884	0.336299	11144	0.17579	19028	0.291814	12470	0.202337	23903	0.352297	16988	0.25928	17609	0.271895	16093	0.245141	21837	0.371131	0.270654
ZNF665	21348	0.36894	24520	0.393542	24950	0.377944	0.380142	31974	0.533861	25431	0.401811	32648	0.528798	36085	0.554531	35666	0.562608	28872	0.442781	22902	0.371605	28256	0.416454	32208	0.491575	26633	0.411232	33464	0.509749	18548	0.315233	0.445378
ARTN	6274	0.108429	20366	0.326871	27615	0.418314	0.284538	6746	0.112636	18878	0.298273	21971	0.355863	10385	0.15959	10514	0.165852	10905	0.167239	8654	0.140419	22438	0.330705	12020	0.183455	9710	0.149929	10515	0.160172	14101	0.239654	0.22116
PDE8B	28958	0.500458	34477	0.55335	42819	0.648625	0.567478	29193	0.487427	48676	0.769082	34042	0.551377	30628	0.470671	44938	0.708868	33201	0.509171	41752	0.677462	48404	0.713408	43877	0.669673	37283	0.575675	44470	0.677401	32308	0.549092	0.604116
CCDC30	34455	0.595458	31227	0.501188	39212	0.593986	0.563544	38014	0.634709	29758	0.470177	38525	0.623988	30134	0.46308	38643	0.609569	37770	0.579241	27389	0.44441	47427	0.699008	36664	0.559585	32153	0.496464	32987	0.502483	33531	0.569877	0.556215
SEC24B-AS1	30596	0.528766	30879	0.495602	23872	0.361615	0.461994	21480	0.358646	26312	0.415731	29294	0.474474	37102	0.57016	31610	0.498628	31229	0.478928	21101	0.342382	30663	0.45193	31292	0.477595	25614	0.395497	26055	0.396889	28592	0.485936	0.448852
PCDHGA12	27364	0.47291	32121	0.515536	23228	0.351859	0.446769	29987	0.500685	33103	0.523029	36526	0.59161	28897	0.444071	37950	0.598637	34365	0.527022	27840	0.451728	32522	0.479329	33020	0.503968	39477	0.609552	27609	0.420561	17761	0.301858	0.486157
LINC01934	26009	0.449493	24296	0.389946	0	0	0.279813	0	0	0	0	0	0	0	0	0	0	0	0	0	0	0	0	0	0	0	0	0	0	30467	0.517803	0.0904828
TAS2R31	18840	0.325597	35252	0.565788	0	0	0.297128	0	0	27230	0.430235	0	0	24723	0.379927	0	0	35036	0.537313	0	0	30519	0.449808	0	0	22626	0.349361	22239	0.338761	30467	0.517803	0.259639
DIXDC1	28370	0.490296	37105	0.595529	46221	0.700159	0.595328	39168	0.653977	41600	0.657281	48346	0.783058	48567	0.746346	47120	0.743288	51106	0.783762	40661	0.65976	51273	0.755693	44589	0.68054	48871	0.754601	42176	0.642457	38091	0.647377	0.686275
LINC02033	22349	0.38624	24921	0.399978	0	0	0.262072	0	0	0	0	0	0	0	0	15271	0.24089	0	0	0	0	10900	0.160651	0	0	0	0	23015	0.350582	30467	0.517803	0.137076
LSAMP	41220	0.712372	33161	0.532228	34577	0.523775	0.589458	37036	0.61838	39236	0.61993	47220	0.76482	40175	0.617384	53002	0.836073	45532	0.698279	33742	0.547493	53569	0.789533	45957	0.701419	42933	0.662915	34130	0.519894	29400	0.499669	0.642944
HAS3	40313	0.696697	35739	0.573604	31371	0.47521	0.581837	30517	0.509534	31590	0.499123	32455	0.525672	51749	0.795245	40862	0.644572	32821	0.503343	28742	0.466364	46514	0.685552	52221	0.797024	34460	0.532086	39882	0.607513	8588	0.145958	0.563833
YY2	27765	0.47984	40059	0.64294	34405	0.521169	0.547983	38633	0.645044	33943	0.536301	39405	0.638241	40531	0.622854	38989	0.615027	38256	0.586694	29063	0.471572	36965	0.544813	31665	0.483288	33588	0.518621	31608	0.481477	10533	0.179014	0.531126
TDRD12	36786	0.635743	39049	0.626729	40158	0.608316	0.623596	0	0	39494	0.624007	40610	0.657758	40618	0.624191	33222	0.524056	40603	0.622688	0	0	42014	0.619228	39946	0.609676	41169	0.635677	40881	0.62273	30467	0.517803	0.528574
PTPN13	34673	0.599226	46017	0.738565	39664	0.600833	0.646208	27970	0.467007	38410	0.606879	40212	0.651312	48615	0.747084	49104	0.774584	45622	0.69966	32699	0.53057	42709	0.629471	51381	0.784203	45324	0.699833	43060	0.655922	42848	0.728224	0.660892
LINC01529	9418	0.162764	10041	0.161156	19241	0.291464	0.205128	19095	0.318824	6022	0.0951478	13890	0.224976	5625	0.0864414	16459	0.25963	7261	0.111355	7454	0.120948	19255	0.283792	5825	0.0889042	17689	0.27313	12233	0.186342	12771	0.21705	0.192128
DNAAF1	23218	0.401258	11391	0.182823	25162	0.381156	0.321746	12908	0.215521	23823	0.376404	23954	0.387982	11713	0.179998	20360	0.321166	13170	0.201975	9242	0.149959	29582	0.435998	9384	0.143223	10435	0.161123	14998	0.228461	21554	0.366322	0.275558
SLC4A4	33865	0.585262	38075	0.611097	48161	0.729546	0.641968	49743	0.830545	36604	0.578344	44019	0.712974	33291	0.511595	57931	0.913825	54332	0.833236	45628	0.740354	54885	0.808929	49407	0.754075	47156	0.728121	40566	0.617932	24193	0.411173	0.691134
C4A	25216	0.435788	18545	0.297644	39335	0.595849	0.443094	38408	0.641288	18895	0.298542	26092	0.422611	36551	0.561692	33245	0.524419	25565	0.392065	21051	0.341571	34727	0.511828	28564	0.435958	15597	0.240828	34898	0.531593	37766	0.641853	0.458235
OVCH1-AS1	6459	0.111626	6454	0.103586	0	0	0.0717371	0	0	6660	0.105228	0	0	0	0	0	0	0	0	0	0	0	0	0	0	0	0	15477	0.235757	30467	0.517803	0.0716
ENKUR	37458	0.647357	25301	0.406076	33289	0.504264	0.519232	30425	0.507998	0	0	0	0	0	0	42919	0.67702	0	0	0	0	38964	0.574275	0	0	0	0	25496	0.388374	30467	0.517803	0.281544
FAM149A	39214	0.677704	31996	0.51353	42129	0.638173	0.609802	41847	0.698708	39280	0.620625	44399	0.719129	45575	0.700367	41197	0.649856	46065	0.706453	32487	0.52713	40287	0.593774	48191	0.735516	47446	0.732598	45527	0.693502	7895	0.13418	0.62275
NAV2	36694	0.634153	41392	0.664334	47064	0.712929	0.670472	51949	0.867378	50957	0.805122	45928	0.743894	38775	0.595869	47213	0.744755	53434	0.819464	49767	0.807513	48953	0.721499	50116	0.764896	54557	0.842397	43184	0.657811	26964	0.458267	0.722686
PLXNB3	20465	0.35368	18887	0.303133	12264	0.185776	0.280863	11615	0.193932	18503	0.292348	24496	0.396761	22552	0.346565	36381	0.573887	24968	0.38291	22012	0.357164	14488	0.213533	21633	0.330174	17780	0.274535	16923	0.257784	20586	0.34987	0.320803
HTR7P1	27463	0.474621	27780	0.445864	26314	0.398606	0.439697	29510	0.49272	27978	0.442053	34352	0.556398	38921	0.598113	24014	0.378806	29643	0.454605	25080	0.406945	26291	0.387493	33910	0.517552	30169	0.46583	27578	0.420089	13682	0.232533	0.444815
KLKB1	24814	0.428841	29159	0.467997	34728	0.526062	0.4743	46589	0.777884	27457	0.433822	34322	0.555912	27958	0.429641	39764	0.627252	30731	0.471291	29271	0.474947	43291	0.638049	42304	0.645665	31684	0.489222	38378	0.584603	31899	0.54214	0.539555
GOLGA6L10	27599	0.476971	44831	0.719529	46456	0.703719	0.633407	42338	0.706906	32088	0.506992	40944	0.663168	47148	0.72454	39194	0.61826	40883	0.626982	40764	0.661431	44871	0.661336	42907	0.654869	44261	0.68342	41238	0.628168	31920	0.542497	0.638586
NXPH4	5495	0.0949657	7630	0.12246	23531	0.356449	0.191292	22383	0.373723	24913	0.393626	20917	0.338792	5065	0.0778357	11849	0.18691	0	0	22996	0.37313	23272	0.342997	26114	0.398565	15891	0.245368	21986	0.334907	30235	0.51386	0.276906
CFAP53	26803	0.463215	19447	0.312121	25446	0.385458	0.386931	18115	0.302461	16395	0.259042	26635	0.431406	20248	0.311158	25502	0.402278	23719	0.363755	14102	0.228817	34913	0.514569	26453	0.403739	29835	0.460673	18194	0.277145	32548	0.553171	0.377934
PIFO	32180	0.556141	31810	0.510545	31403	0.475695	0.514127	0	0	20599	0.325465	27451	0.444623	36830	0.56598	31362	0.494716	28969	0.444269	33961	0.551047	30582	0.450736	23334	0.356136	22776	0.351677	25790	0.392853	22521	0.382756	0.420176
AKAP3	20543	0.355028	17611	0.282653	15722	0.238158	0.291947	27764	0.463568	16846	0.266167	28349	0.459167	24152	0.371152	30042	0.473893	22703	0.348173	16662	0.270355	31885	0.469941	29407	0.448825	16754	0.258693	15445	0.23527	42970	0.730298	0.37809
GJA3	38508	0.665503	44030	0.706674	34288	0.519397	0.630525	0	0	41640	0.657913	0	0	0	0	33959	0.535682	0	0	48952	0.794288	0	0	44799	0.683745	30163	0.465737	44771	0.681986	38163	0.6486	0.423968
GLYATL1	28983	0.50089	0	0	31688	0.480012	0.326967	34223	0.571412	0	0	0	0	0	0	29377	0.463403	0	0	0	0	0	0	23913	0.364973	16031	0.247529	0	0	30467	0.517803	0.209735
CYP21A1P	22992	0.397352	15769	0.25309	30274	0.458593	0.369678	26604	0.4442	11738	0.185461	30837	0.499466	13616	0.209242	23565	0.371723	20737	0.318023	12141	0.196998	30862	0.454863	28339	0.432524	14362	0.221759	27108	0.41293	33042	0.561566	0.361186
ZNF793-AS1	21929	0.378981	13379	0.214731	14406	0.218223	0.270645	0	0	10515	0.166137	16658	0.269809	23188	0.356338	23288	0.367353	13597	0.208524	21631	0.350982	25931	0.382187	25244	0.385287	11694	0.180563	15246	0.232239	43563	0.740376	0.296782
FAM178B	5826	0.100686	11045	0.17727	16821	0.254806	0.177587	0	0	10734	0.169598	0	0	9301	0.142932	12797	0.201865	10382	0.159218	7753	0.125799	12752	0.187947	21381	0.326328	6404	0.0988821	0	0	24612	0.418294	0.157575
KLF15	41236	0.712649	44222	0.709755	43029	0.651806	0.691403	48919	0.816787	57505	0.908581	45110	0.730645	57598	0.885129	55401	0.873916	56465	0.865948	54629	0.886403	55627	0.819865	47653	0.727305	54300	0.838429	54580	0.831404	47662	0.810041	0.804577
ILDR2	45998	0.794947	33266	0.533913	47371	0.717579	0.682146	48217	0.805066	33805	0.53412	32332	0.52368	49360	0.758533	46536	0.734076	51233	0.78571	50343	0.816859	39961	0.58897	43482	0.663645	33900	0.523439	46082	0.701956	28100	0.477574	0.664004
GPR3	19608	0.338869	18734	0.300677	19579	0.296584	0.312044	13973	0.233303	27115	0.428418	32073	0.519485	34735	0.533785	24777	0.390841	17817	0.273242	21941	0.356012	28312	0.41728	17604	0.268681	26687	0.412065	19697	0.30004	28805	0.489556	0.370589
C1orf127	14773	0.25531	16454	0.264084	0	0	0.173131	0	0	15151	0.239386	22004	0.356398	0	0	12797	0.201865	22374	0.343128	21274	0.345189	10736	0.158234	19435	0.296627	0	0	13692	0.208567	11348	0.192865	0.190777
GTF2H2B	31431	0.543197	44429	0.713077	43551	0.659714	0.638663	38359	0.64047	42088	0.664992	29876	0.4839	44693	0.686813	41668	0.657286	41969	0.643637	33760	0.547785	39666	0.584622	43499	0.663904	44318	0.6843	38385	0.584709	33882	0.575843	0.622283
KIF26A	28491	0.492387	28556	0.458319	24630	0.373097	0.441268	22439	0.374658	25480	0.402585	35355	0.572643	33130	0.509121	29273	0.461763	21300	0.326657	29279	0.475077	23079	0.340152	31431	0.479716	21563	0.332947	30882	0.470418	37505	0.637417	0.447131
ITIH2	14971	0.258732	15493	0.24866	16837	0.255048	0.254147	34483	0.575753	0	0	15142	0.245254	16912	0.259893	19324	0.304824	30534	0.46827	0	0	27076	0.399063	15369	0.23457	0	0	30765	0.468636	30467	0.517803	0.282434
VSTM2L	19568	0.338178	22739	0.364957	23125	0.350299	0.351145	13811	0.230598	9246	0.146087	25813	0.418092	7332	0.112673	20889	0.329511	13312	0.204153	33617	0.545465	19215	0.283202	15397	0.234997	20523	0.316889	8788	0.133865	28529	0.484865	0.299589
ADAMTS3	38037	0.657363	32310	0.51857	45438	0.688298	0.62141	24791	0.413928	40609	0.641624	37967	0.61495	31350	0.481767	29982	0.472947	30158	0.462503	30526	0.495311	32425	0.477899	28661	0.437439	43813	0.676502	42628	0.649342	24844	0.422237	0.540712
PTPRVP	10482	0.181152	24475	0.392819	11609	0.175854	0.249942	10258	0.171275	10820	0.170956	11500	0.186265	15539	0.238793	23997	0.378537	12527	0.192114	8770	0.142301	12254	0.180607	12169	0.18573	16271	0.251235	14206	0.216397	39987	0.6796	0.249576
RGS5	34564	0.597342	37022	0.594196	30477	0.461668	0.551069	31880	0.532291	33410	0.527879	29319	0.474879	35835	0.550689	36718	0.579203	37873	0.580821	35641	0.578306	38463	0.566891	35763	0.545833	42500	0.656229	34227	0.521372	26135	0.444178	0.547452
GAD1	21878	0.3781	22612	0.362918	26121	0.395683	0.3789	0	0	22717	0.358929	30386	0.492161	38633	0.593687	34642	0.546456	24655	0.378109	0	0	46880	0.690946	35163	0.536676	36121	0.557733	36671	0.5586	30467	0.517803	0.42452
SND1-IT1	31499	0.544372	0	0	0	0	0.181457	0	0	0	0	0	0	0	0	20899	0.329668	0	0	0	0	0	0	0	0	0	0	0	0	30467	0.517803	0.0927896
DGCR6	4079	0.0704941	4740	0.0760761	13542	0.205135	0.117235	9618	0.160589	20586	0.32526	17060	0.27632	19517	0.299925	12370	0.195129	17598	0.269883	15480	0.251176	12496	0.184174	16128	0.246154	10097	0.155905	11924	0.181635	20331	0.345536	0.216226
CRHBP	8787	0.151859	34140	0.547941	20167	0.305491	0.335097	32044	0.53503	14096	0.222717	31485	0.509961	21523	0.330752	17103	0.269789	9228	0.141521	16795	0.272513	9788	0.144262	21366	0.326099	10517	0.16239	25873	0.394117	25955	0.441119	0.317037
NAV1	34446	0.595303	42489	0.681941	52145	0.789896	0.689047	33852	0.565217	48830	0.771516	42020	0.680596	46943	0.72139	49138	0.775121	41225	0.632227	52761	0.856093	40293	0.593863	45212	0.690049	50438	0.778797	44588	0.679198	45835	0.77899	0.706013
WNT7A	21549	0.372414	31156	0.500048	35526	0.53815	0.470204	0	0	0	0	0	0	28595	0.43943	30272	0.477522	0	0	0	0	0	0	0	0	28441	0.439148	0	0	30467	0.517803	0.218968
BCO1	32170	0.555968	0	0	28580	0.432932	0.329633	18729	0.312713	0	0	0	0	24079	0.370031	36131	0.569944	37942	0.581879	0	0	23143	0.341096	27312	0.41685	26355	0.406939	24150	0.367871	30467	0.517803	0.324935
TINCR	22847	0.394846	30136	0.483677	25533	0.386776	0.421767	30181	0.503924	18689	0.295287	31393	0.508471	23415	0.359827	23747	0.374594	24632	0.377757	19480	0.31608	39797	0.586552	40259	0.614454	37035	0.571845	26145	0.39826	16454	0.279644	0.430133
LEFTY1	21155	0.365605	9297	0.149215	8863	0.134257	0.216359	8839	0.147582	10552	0.166722	20236	0.327762	7823	0.120219	16791	0.264867	36285	0.556467	18148	0.294467	12355	0.182096	26965	0.411554	17752	0.274103	22150	0.337406	10738	0.182498	0.260988
CACNA1H	13681	0.236438	19239	0.308782	36294	0.549784	0.365001	21537	0.359597	25339	0.400357	32263	0.522562	34276	0.526732	21954	0.34631	36376	0.557863	26377	0.42799	45250	0.666922	32528	0.496459	40252	0.621518	29002	0.44178	27967	0.475314	0.462561
SNX7	28910	0.499628	26193	0.420393	32502	0.492343	0.470788	33286	0.555767	26917	0.42529	35091	0.568367	30057	0.461897	36036	0.568445	36770	0.563905	38493	0.624582	30594	0.450913	31739	0.484417	39702	0.613026	28054	0.42734	29016	0.493142	0.509964
PTGFRN	36106	0.623991	44782	0.718743	47964	0.726562	0.689765	43226	0.721732	38190	0.603403	50224	0.813476	42267	0.649532	43739	0.689955	51539	0.790403	46348	0.752036	38569	0.568453	49152	0.750183	48563	0.749846	37427	0.570116	37824	0.642839	0.691418
TMEM17	17047	0.29461	18275	0.29331	9291	0.140741	0.242887	13389	0.223552	9695	0.153181	23201	0.375786	9436	0.145006	12268	0.19352	9745	0.149449	13341	0.216469	17448	0.257159	15926	0.243071	11476	0.177197	8476	0.129113	32220	0.547596	0.235984
EPB41L4B	39759	0.687123	28712	0.460822	35573	0.538862	0.562269	50174	0.837741	52639	0.831698	47444	0.768448	37940	0.583038	41534	0.655172	52952	0.812073	38556	0.625604	38670	0.569942	48323	0.737531	38014	0.586962	44483	0.677599	36328	0.617414	0.666002
RIBC1	18253	0.315452	20328	0.326261	14561	0.220571	0.287428	18883	0.315284	7593	0.11997	15186	0.245967	14241	0.218847	21471	0.338691	16502	0.253075	18184	0.295051	25055	0.369276	19167	0.292537	8073	0.124653	10127	0.154262	39173	0.665766	0.283711
ZNF469	19260	0.332855	37098	0.595416	31999	0.484723	0.470998	18855	0.314817	34733	0.548783	32174	0.521121	25817	0.396739	32597	0.514197	31011	0.475585	20315	0.329628	34985	0.51563	26381	0.40264	37868	0.584708	34686	0.528363	27382	0.465372	0.467372
IL5RA	22104	0.382006	39022	0.626296	39634	0.600379	0.536227	0	0	29421	0.464853	0	0	38541	0.592273	39448	0.622267	24877	0.381514	30234	0.490573	28426	0.41896	26124	0.398718	38434	0.593447	39158	0.596484	33298	0.565917	0.448912
PRR34	18549	0.320568	22882	0.367252	14012	0.212255	0.300025	0	0	21137	0.333965	25668	0.415743	19627	0.301615	15442	0.243588	25610	0.392755	15629	0.253594	21049	0.310233	12734	0.194353	16057	0.247931	24792	0.37765	27191	0.462125	0.295575
SOX6	44089	0.761955	34208	0.549032	47929	0.726032	0.679006	48238	0.805416	36245	0.572672	48122	0.77943	36616	0.562691	50368	0.794523	36173	0.55475	46547	0.755265	46139	0.680025	49413	0.754167	41454	0.640078	44471	0.677416	22662	0.385153	0.666574
MYH7B	15599	0.269585	14042	0.225372	16260	0.246308	0.247088	24680	0.412075	15077	0.238217	25633	0.415177	15602	0.239761	23842	0.376092	20025	0.307104	36043	0.584829	25560	0.376719	12044	0.183822	22724	0.350874	20380	0.310444	30467	0.517803	0.336945
ADRB1	28459	0.491834	30313	0.486518	36948	0.559691	0.512681	41251	0.688756	45221	0.714493	23635	0.382815	41746	0.641526	36010	0.568035	41019	0.629068	41675	0.676213	44597	0.657298	38853	0.592995	40945	0.632219	41431	0.631108	57084	0.970173	0.621516
EPB41L4A	13563	0.234398	27704	0.444644	29073	0.4404	0.373148	25950	0.43328	29752	0.470083	30875	0.500081	26606	0.408864	30545	0.481828	27898	0.427844	24606	0.399254	20688	0.304912	34198	0.521947	24424	0.377123	25671	0.39104	24446	0.415473	0.416745
GSTO2	36015	0.622418	24639	0.395451	30090	0.455805	0.491225	35295	0.589311	26185	0.413724	28164	0.456171	41760	0.641741	29033	0.457977	41206	0.631936	30412	0.493461	50019	0.737211	38462	0.587027	32472	0.50139	30288	0.46137	13867	0.235677	0.512045
SNX32	18542	0.320447	23219	0.372661	15764	0.238794	0.310634	0	0	9686	0.153039	21504	0.348299	22421	0.344552	20488	0.323185	13783	0.211376	8934	0.144962	24759	0.364913	22114	0.337515	18210	0.281175	21266	0.32394	13327	0.226499	0.26609
PALMD	28729	0.4965	25805	0.414166	38647	0.585428	0.498698	34317	0.572981	44301	0.699957	43575	0.705782	35217	0.541192	39451	0.622314	28349	0.434761	38821	0.629904	27154	0.400212	43485	0.66369	30104	0.464826	26501	0.403683	35076	0.596135	0.548769
COBLL1	21573	0.372829	36662	0.588418	31465	0.476634	0.479294	37792	0.631002	29648	0.468439	38170	0.618238	37278	0.572864	34734	0.547907	32195	0.493743	21761	0.353091	34443	0.507642	37026	0.56511	25788	0.398184	26413	0.402343	40819	0.693741	0.512679
PHYHIP	16605	0.286971	18843	0.302427	18651	0.282527	0.290641	4599	0.0767882	15045	0.237712	19437	0.31482	26408	0.405821	20240	0.319273	25287	0.387802	9406	0.15262	24034	0.354228	23629	0.360638	29593	0.456936	21832	0.332562	29952	0.50905	0.318678
IGDCC4	37940	0.655687	42068	0.675184	42332	0.641248	0.657373	0	0	30286	0.47852	45498	0.736929	34130	0.524488	46835	0.738792	30282	0.464405	29114	0.4724	49417	0.728338	36059	0.550351	45343	0.700127	33756	0.514197	26951	0.458047	0.555914
NRP2	26696	0.461366	44378	0.712259	44694	0.677028	0.616884	40000	0.667869	42487	0.671296	46189	0.748121	39480	0.606703	39285	0.619696	44680	0.685213	28919	0.469236	49186	0.724933	42866	0.654243	42375	0.654299	34490	0.525378	23871	0.4057	0.618889
TRIM45	25111	0.433973	31493	0.505457	31837	0.482269	0.4739	37312	0.622988	30129	0.476039	40106	0.649595	33829	0.519862	39866	0.628861	33282	0.510413	42591	0.691076	45042	0.663857	38884	0.593468	32326	0.499135	35657	0.543154	27952	0.475059	0.553014
DSC3	43174	0.746142	39029	0.626408	47182	0.714716	0.695755	44465	0.74242	35839	0.566257	36993	0.599174	50679	0.778802	34208	0.539609	47961	0.73553	31674	0.513938	40396	0.595381	61419	0.937408	49444	0.763449	45219	0.68881	17512	0.297626	0.656378
FOXD2	18975	0.32793	19596	0.314512	23765	0.359994	0.334145	31642	0.528318	21035	0.332354	33978	0.55034	33835	0.519955	29778	0.469729	34212	0.524676	19230	0.312023	39263	0.578682	32262	0.492399	26310	0.406244	32415	0.49377	16917	0.287513	0.433229
SLCO4A1-AS1	10091	0.174395	17018	0.273136	25063	0.379656	0.275729	0	0	22109	0.349323	19190	0.31082	11543	0.177385	23708	0.373979	10715	0.164325	10303	0.167175	20589	0.303453	10735	0.163843	21624	0.333889	7520	0.11455	13937	0.236867	0.234853
LINC01358	19422	0.335655	13379	0.214731	11924	0.180626	0.24367	0	0	6116	0.096633	9470	0.153385	13165	0.202311	19933	0.31443	7415	0.113717	4332	0.0702904	10002	0.147416	20649	0.315156	20113	0.310558	18810	0.286528	38644	0.656775	0.226547
LDB2	27372	0.473048	52357	0.84032	41225	0.624479	0.645949	40806	0.681326	44972	0.710559	40883	0.66218	38079	0.585174	40062	0.631953	36457	0.559105	38051	0.61741	36230	0.53398	40674	0.620788	45313	0.699663	41362	0.630057	44547	0.7571	0.64181
P2RY6	7264	0.125538	21339	0.342487	28240	0.427782	0.298602	9983	0.166683	14018	0.221485	9289	0.150454	21070	0.32379	24091	0.38002	10125	0.155277	14482	0.234983	11347	0.167239	13336	0.203541	15206	0.234791	19619	0.298851	18150	0.308469	0.249426
IL4	5799	0.100219	0	0	0	0	0.0334065	0	0	0	0	0	0	0	0	0	0	0	0	0	0	20540	0.302731	0	0	0	0	0	0	30467	0.517803	0.0613836
HSD11B1	8448	0.146	15813	0.253796	19193	0.290737	0.230178	32529	0.543128	20141	0.318229	15739	0.254924	17622	0.270804	29341	0.462836	13202	0.202466	15273	0.247818	17899	0.263806	17853	0.272482	37238	0.57498	14107	0.214888	31176	0.529853	0.323116
SPESP1	12278	0.212191	14635	0.234889	15448	0.234007	0.227029	13081	0.21841	15870	0.250747	16062	0.260155	15781	0.242512	14918	0.235322	15253	0.23392	15355	0.249148	15696	0.231337	14945	0.228098	16133	0.249104	15148	0.230746	35822	0.608814	0.261293
NAALAD2	21166	0.365795	29818	0.478573	28754	0.435568	0.426645	24888	0.415548	31119	0.491681	30329	0.491237	25460	0.391253	38312	0.604347	25913	0.397402	24666	0.400227	50780	0.748427	35014	0.534402	26483	0.408915	28503	0.434179	30864	0.52455	0.474807
GNAO1	22328	0.385877	38869	0.62384	32049	0.485481	0.498399	42911	0.716473	26542	0.419365	41527	0.672611	46532	0.715074	42578	0.671641	49137	0.753566	36588	0.593672	50254	0.740674	25745	0.392933	37775	0.583272	29630	0.451347	40865	0.694522	0.593356
DLGAP1	42147	0.728393	41273	0.662424	47533	0.720033	0.703617	0	0	32206	0.508856	35160	0.569485	46358	0.7124	42482	0.670127	43771	0.671273	29268	0.474899	33044	0.487023	41722	0.636783	33776	0.521524	31348	0.477516	21929	0.372695	0.547562
CNKSR2	26693	0.461314	43621	0.700109	44406	0.672665	0.611363	32176	0.537234	39551	0.624907	44504	0.720829	31637	0.486177	44698	0.705082	30527	0.468162	29205	0.473876	45690	0.673407	43511	0.664087	45273	0.699046	43334	0.660096	21470	0.364894	0.594126
OTUD7A	29681	0.512953	35862	0.575579	48197	0.730092	0.606208	38278	0.639117	43979	0.69487	45484	0.736702	45022	0.691869	46893	0.739707	44594	0.683894	44637	0.724274	45198	0.666156	43297	0.660821	50039	0.772636	47632	0.725567	38886	0.660888	0.681008
WNT4	18303	0.316316	22013	0.353305	13354	0.202287	0.290636	11822	0.197389	19001	0.300216	21954	0.355588	27728	0.426106	17170	0.270846	29215	0.448042	10411	0.168927	34546	0.50916	32886	0.501923	22493	0.347307	13459	0.205018	34826	0.591886	0.346288
C1QL3	21830	0.37727	35222	0.565307	29281	0.443551	0.462043	32309	0.539454	35181	0.555861	34928	0.565727	21633	0.332442	25188	0.397325	35418	0.543171	33764	0.54785	20077	0.295907	29980	0.45757	35000	0.540424	34377	0.523656	33457	0.568619	0.483609
CPLX3	16638	0.287541	22717	0.364604	0	0	0.217382	0	0	0	0	15095	0.244493	8283	0.127288	20523	0.323737	8408	0.128945	21313	0.345822	19047	0.280726	20678	0.315598	7708	0.119017	0	0	37332	0.634477	0.211483
CYP11B1	13359	0.230873	15039	0.241373	14342	0.217254	0.229833	30299	0.505894	17749	0.280435	39557	0.640703	31182	0.479185	13447	0.212118	29312	0.449529	29793	0.483417	14387	0.212044	13710	0.209249	31012	0.478846	30738	0.468224	30045	0.510631	0.374652
RASAL1	12711	0.219674	19668	0.315668	28366	0.42969	0.321677	12451	0.207891	0	0	36727	0.594866	12081	0.185653	21197	0.334369	31320	0.480324	0	0	23777	0.35044	26047	0.397543	24949	0.385229	24732	0.376737	30467	0.517803	0.319726
ZNF19	23020	0.397836	27818	0.446474	28999	0.439279	0.427863	26509	0.442613	23231	0.367051	26064	0.422157	30123	0.462911	30698	0.484241	28352	0.434807	24763	0.401801	40006	0.589633	26062	0.397772	25672	0.396393	26826	0.408634	18380	0.312378	0.426932
SLC9B1	20160	0.348409	23207	0.372468	19452	0.29466	0.338513	0	0	20193	0.31905	32603	0.528069	23120	0.355293	30544	0.481812	19731	0.302595	18251	0.296138	30427	0.448452	27886	0.425611	20999	0.324239	19682	0.299811	25530	0.433896	0.3487
UBXN10	37241	0.643606	27360	0.439123	44112	0.668212	0.583647	27926	0.466273	27327	0.431768	35986	0.582864	43584	0.669771	33166	0.523173	49659	0.761571	35772	0.580432	48327	0.712273	35745	0.545559	27081	0.418149	30375	0.462695	32415	0.55091	0.563758
SRL	32042	0.553756	25258	0.405386	23276	0.352587	0.437243	19003	0.317288	24077	0.380417	34917	0.565549	28002	0.430317	36579	0.57701	26760	0.410392	47129	0.764709	28981	0.42714	43342	0.661508	37480	0.578717	32947	0.501874	30467	0.517803	0.496297
GPRC5B	35973	0.621693	40290	0.646647	41063	0.622025	0.630122	33662	0.562045	42084	0.664929	42441	0.687415	49834	0.765817	48668	0.767707	45214	0.693402	47685	0.77373	40956	0.603635	44513	0.67938	47845	0.738759	46755	0.712208	37610	0.639202	0.678573
CYP4B1	25963	0.448698	27499	0.441354	29341	0.44446	0.444837	15786	0.263574	41248	0.65172	17203	0.278636	38069	0.58502	27572	0.434931	37790	0.579548	22196	0.360149	31790	0.46854	38267	0.584051	41104	0.634674	31780	0.484097	27857	0.473444	0.475526
CBS	20749	0.358588	6774	0.108721	24497	0.371082	0.279464	19980	0.3336	22672	0.358218	21867	0.354179	25865	0.397477	14035	0.221393	24201	0.371147	22387	0.363248	9829	0.144866	9654	0.147344	24961	0.385415	18441	0.280907	18531	0.314944	0.300742
DRC1	22760	0.393343	0	0	17225	0.260926	0.218089	0	0	0	0	0	0	0	0	14894	0.234943	8234	0.126277	0	0	18495	0.272591	0	0	0	0	8105	0.123461	30467	0.517803	0.128623
CLDN1	39570	0.683857	29115	0.46729	45441	0.688344	0.613164	49126	0.820243	38627	0.610308	43467	0.704033	50433	0.775022	39865	0.628845	45975	0.705073	29241	0.47446	33849	0.498887	57239	0.873611	58721	0.906692	34529	0.525972	39024	0.663234	0.668391
SOX8	14468	0.250039	20728	0.332681	31902	0.483254	0.355324	12638	0.211013	17799	0.281225	24723	0.400437	19886	0.305595	34093	0.537795	20068	0.307763	19727	0.320088	23786	0.350573	22147	0.338019	20644	0.318757	23410	0.356599	30968	0.526318	0.354677
CELSR2	25454	0.439901	34344	0.551215	32638	0.494403	0.495173	34784	0.580779	25436	0.40189	37858	0.613184	34442	0.529282	38503	0.60736	30021	0.460402	34643	0.562113	32618	0.480744	44870	0.684829	35349	0.545812	33762	0.514288	42525	0.722735	0.545929
SPA17	33710	0.582583	36444	0.58492	30866	0.46756	0.545021	23400	0.390703	24631	0.389171	36668	0.59391	24610	0.378191	28742	0.453387	32889	0.504386	30309	0.49179	38603	0.568955	36587	0.55841	30538	0.471527	25604	0.390019	35906	0.610242	0.495717
SIX3	20590	0.355841	0	0	36395	0.551314	0.302385	0	0	0	0	0	0	0	0	31010	0.489163	0	0	0	0	43528	0.641542	0	0	0	0	0	0	30467	0.517803	0.170378
CPS1	28112	0.485837	31459	0.504911	32683	0.495084	0.495278	45595	0.761287	36256	0.572846	44203	0.715954	33732	0.518372	42218	0.665962	48861	0.749333	36641	0.594532	35379	0.521437	46039	0.702671	36872	0.569329	33680	0.513039	22460	0.38172	0.583488
SLC35G2	32933	0.569155	35040	0.562386	37570	0.569113	0.566884	25195	0.420674	42846	0.676968	40689	0.659038	27434	0.421588	37872	0.597407	28379	0.435221	25629	0.415853	45503	0.670651	33914	0.517613	40105	0.619248	32635	0.497121	38720	0.658067	0.552673
DPF3	23190	0.400774	33426	0.536481	24314	0.36831	0.435189	34253	0.571913	21732	0.343366	33148	0.536897	26928	0.413812	27333	0.431161	29217	0.448072	37928	0.615415	20833	0.307049	32527	0.496444	33354	0.515008	32604	0.496649	37669	0.640205	0.47477
KLK2	12410	0.214472	13222	0.212211	14579	0.220844	0.215842	12011	0.200544	11953	0.188858	11984	0.194104	12284	0.188773	0	0	29441	0.451508	0	0	15905	0.234418	26035	0.39736	12418	0.191742	32251	0.491272	30467	0.517803	0.246927
NMNAT2	33086	0.571799	36464	0.585241	39209	0.593941	0.58366	21319	0.355957	27891	0.440679	39577	0.641027	26225	0.403009	37461	0.590923	31483	0.482824	43438	0.704819	50676	0.746894	36586	0.558394	25824	0.39874	44007	0.670348	43875	0.745679	0.566018
APOL4	15505	0.267961	34760	0.557892	32614	0.494039	0.439964	27724	0.4629	41872	0.661579	28175	0.456349	25153	0.386535	35442	0.559075	36187	0.554964	25064	0.406685	44819	0.66057	39259	0.599191	36854	0.569051	37288	0.567999	29454	0.500586	0.513692
PABPC3	24360	0.420994	38993	0.625831	41463	0.628085	0.558303	0	0	28011	0.442575	35204	0.570198	39595	0.60847	38491	0.607171	39807	0.610481	0	0	35171	0.518372	39387	0.601145	32603	0.503412	37274	0.567786	30467	0.517803	0.481488
ETNK2	8079	0.139623	25508	0.409399	22212	0.336469	0.295164	24011	0.400905	21341	0.337189	25913	0.419712	29776	0.457578	14218	0.22428	23833	0.365503	12228	0.19841	35206	0.518888	35039	0.534783	32092	0.495522	15386	0.234371	28346	0.481755	0.370292
SAMD5	38184	0.659904	37251	0.597872	55260	0.837082	0.698286	50906	0.849963	33630	0.531355	46669	0.755896	36006	0.553317	34396	0.542575	43325	0.664433	38697	0.627892	53460	0.787926	49970	0.762668	33609	0.518946	37488	0.571046	32566	0.553476	0.65429
LINC00968	29883	0.516444	26097	0.418852	0	0	0.311765	0	0	36887	0.582816	0	0	22720	0.349146	0	0	36544	0.560439	19898	0.322862	0	0	38399	0.586065	29152	0.450127	0	0	20880	0.354867	0.276108
MED12L	42692	0.737812	46769	0.750634	45917	0.695554	0.728	0	0	47393	0.748811	48251	0.781519	46548	0.71532	42982	0.678014	35259	0.540732	38266	0.620899	44917	0.662014	45235	0.6904	34052	0.525786	39415	0.600399	26297	0.446931	0.612988
CD34	26939	0.465565	45455	0.729545	43636	0.661001	0.618704	31575	0.527199	43891	0.693479	42156	0.682799	45013	0.691731	50847	0.802079	41644	0.638653	44321	0.719147	37189	0.548114	45944	0.701221	52067	0.80395	43366	0.660584	25805	0.43857	0.650909
ZNF442	42790	0.739505	37348	0.599429	39933	0.604908	0.647947	37809	0.631286	40823	0.645005	35349	0.572546	39034	0.599849	49914	0.787362	48913	0.75013	37881	0.614652	48733	0.718257	40993	0.625656	38327	0.591795	40871	0.622578	20358	0.345995	0.62993
ZSCAN31	29653	0.512469	34768	0.55802	30252	0.458259	0.509583	36418	0.608061	27806	0.439336	36146	0.585455	27460	0.421988	38029	0.599883	41569	0.637503	29710	0.48207	44051	0.649251	30680	0.468254	24268	0.374714	27555	0.419739	33396	0.567583	0.518839
PACSIN1	11002	0.190139	17868	0.286778	31409	0.475786	0.317568	15792	0.263675	24977	0.394637	28054	0.454389	27719	0.425968	28099	0.443244	22625	0.346977	25763	0.418027	18935	0.279076	14212	0.216911	13792	0.212958	27361	0.416783	31432	0.534204	0.357303
SPIRE2	15729	0.271832	11929	0.191458	18328	0.277634	0.246975	13074	0.218293	14436	0.228089	23732	0.384386	18222	0.280024	18884	0.297883	25637	0.393169	14346	0.232776	25655	0.378119	15464	0.23602	11658	0.180007	16007	0.243831	34489	0.586159	0.293312
OLFM5P	7835	0.135406	18801	0.301753	7336	0.111126	0.182762	0	0	0	0	6782	0.109848	0	0	0	0	13617	0.20883	0	0	6325	0.0932217	0	0	0	0	18993	0.289316	30467	0.517803	0.11782
EMP2	35822	0.619083	33391	0.535919	43044	0.652034	0.602345	39109	0.652992	42306	0.668436	34402	0.557208	40838	0.627572	47613	0.751065	41960	0.643499	40118	0.650949	36195	0.533464	53029	0.809356	40583	0.626629	44380	0.67603	41749	0.709546	0.647585
KDF1	20141	0.348081	22313	0.35812	20486	0.310323	0.338841	16902	0.282208	0	0	9689	0.156932	27394	0.420973	18853	0.297394	27015	0.414302	8779	0.142447	31820	0.468983	21769	0.33225	17823	0.275199	23944	0.364733	24164	0.41068	0.305508
ARHGEF28	37402	0.646389	30427	0.488348	49563	0.750784	0.628507	38735	0.646747	36920	0.583337	47467	0.768821	42995	0.660719	43887	0.692289	44707	0.685627	27059	0.439056	44683	0.658565	39192	0.598168	43578	0.672874	45237	0.689084	35116	0.596815	0.638508
SMG1P1	25812	0.446088	40581	0.651318	42328	0.641188	0.579531	31045	0.51835	35121	0.554913	37271	0.603677	43673	0.671139	42167	0.665158	33867	0.519385	28184	0.45731	30541	0.450132	31295	0.47764	33535	0.517803	29328	0.446746	23379	0.397338	0.534546
APLP1	9198	0.158962	19304	0.309826	13695	0.207453	0.225413	9409	0.157099	12736	0.201229	31725	0.513848	14744	0.226576	31160	0.491529	16617	0.254839	18638	0.302418	38392	0.565845	22266	0.339835	25745	0.39752	15134	0.230533	35992	0.611703	0.331281
MFAP5	20666	0.357154	39749	0.637964	42357	0.641627	0.545582	22594	0.377246	38295	0.605062	43190	0.699546	48446	0.744487	28717	0.452992	51142	0.784314	37010	0.600519	45495	0.670533	49379	0.753648	50557	0.780634	31910	0.486077	35034	0.595421	0.612482
ADAMTS17	34053	0.588511	23585	0.378535	26146	0.396062	0.454369	35715	0.596323	24799	0.391825	35117	0.568788	37618	0.578089	31727	0.500473	37236	0.571052	28115	0.45619	27021	0.398252	27273	0.416255	35038	0.54101	36979	0.563292	26859	0.456483	0.493409
ARHGAP42	41212	0.712234	43300	0.694957	46731	0.707885	0.705025	45867	0.765828	41226	0.651372	44871	0.726774	39014	0.599542	48615	0.766871	41294	0.633285	40320	0.654227	50502	0.744329	46075	0.70322	40240	0.621333	40535	0.61746	13456	0.228692	0.655201
TFAP2A-AS1	12122	0.209495	16077	0.258033	18779	0.284466	0.250664	0	0	0	0	12654	0.204956	23286	0.357844	0	0	13462	0.206453	0	0	15457	0.227815	20237	0.308868	16192	0.250015	27235	0.414864	30467	0.517803	0.216041
NOS3	22260	0.384702	33168	0.53234	21007	0.318216	0.411753	16270	0.271656	21612	0.34147	18647	0.302025	21050	0.323483	33150	0.52292	17736	0.272	22320	0.362161	22809	0.336173	20914	0.3192	29396	0.453894	26749	0.407461	29059	0.493873	0.376105
B4GALNT4	9574	0.16546	11745	0.188505	28003	0.424191	0.259385	9997	0.166917	13271	0.209682	27446	0.444542	18978	0.291642	26096	0.411648	19127	0.293332	22018	0.357261	24635	0.363086	28010	0.427503	20187	0.311701	17646	0.268797	21881	0.371879	0.313076
DDIT4L	31460	0.543698	24778	0.397682	48612	0.736378	0.559253	23544	0.393108	34571	0.546223	39095	0.63322	28242	0.434005	35312	0.557024	30178	0.46281	25942	0.420931	44073	0.649575	52643	0.803465	43790	0.676147	41524	0.632525	18908	0.321351	0.54721
GRIK5	23377	0.404006	15876	0.254807	29776	0.451049	0.369954	25123	0.419472	15456	0.244205	30515	0.49425	22961	0.35285	26660	0.420545	26233	0.40231	19353	0.314019	34300	0.505534	28286	0.431716	23289	0.359598	23630	0.35995	24470	0.415881	0.388679
DNM3	22973	0.397024	25195	0.404375	16772	0.254063	0.351821	20942	0.349663	17746	0.280387	26901	0.435714	17670	0.271541	28607	0.451257	17738	0.27203	15984	0.259354	34414	0.507215	20781	0.31717	28473	0.439642	21407	0.326088	33910	0.576318	0.369456
CRTAC1	20718	0.358053	8057	0.129313	13417	0.203242	0.230203	10434	0.174214	26306	0.415636	20871	0.338047	37160	0.571051	18079	0.285185	14439	0.221437	13545	0.219779	12633	0.186193	26663	0.406944	25594	0.395189	25137	0.382906	15616	0.265402	0.303506
SLC16A14	24399	0.421668	37953	0.609139	37762	0.572022	0.534276	23751	0.396564	29186	0.46114	30021	0.486249	28983	0.445392	41769	0.658879	30704	0.470877	37574	0.609671	35256	0.519624	29531	0.450717	29946	0.462387	32998	0.50265	24943	0.42392	0.499393
URAHP	9581	0.165581	7563	0.121385	19618	0.297175	0.194713	18832	0.314433	15383	0.243052	9682	0.156819	20342	0.312603	17483	0.275783	12560	0.19262	14786	0.239916	27810	0.409881	13926	0.212546	10475	0.161741	20138	0.306757	35470	0.602831	0.267541
GCC2-AS1	15126	0.261411	0	0	14767	0.223692	0.161701	0	0	0	0	0	0	0	0	0	0	0	0	0	0	0	0	0	0	11061	0.170789	8546	0.130179	30467	0.517803	0.0869249
SMAD9	40431	0.698737	35537	0.570362	44822	0.678967	0.649355	36223	0.604805	43613	0.689087	39200	0.634921	47173	0.724924	54005	0.851895	52854	0.81057	39073	0.633993	44457	0.655234	38156	0.582357	50229	0.77557	54181	0.825326	28677	0.487381	0.681609
MBOAT4	16022	0.276895	17756	0.284981	0	0	0.187292	0	0	0	0	18431	0.298526	0	0	0	0	0	0	0	0	0	0	0	0	0	0	0	0	30467	0.517803	0.0918803
CACNA1C-AS1	29666	0.512694	31916	0.512246	34086	0.516337	0.513759	0	0	22534	0.356038	30563	0.495028	34443	0.529298	32506	0.512761	25129	0.385379	34516	0.560052	35350	0.52101	20913	0.319185	0	0	34866	0.531105	7971	0.135471	0.39244
PFN4	23797	0.411265	13981	0.224393	14945	0.226388	0.287348	0	0	14951	0.236226	24620	0.398769	16129	0.24786	18464	0.291258	13458	0.206392	14870	0.241279	20924	0.308391	19474	0.297222	19339	0.298607	14981	0.228202	15015	0.255188	0.258096
CLEC9A	26022	0.449717	21245	0.340978	14845	0.224873	0.338523	0	0	25075	0.396186	0	0	16267	0.249981	33073	0.521706	16343	0.250636	0	0	15468	0.227977	29626	0.452167	0	0	26792	0.408116	30467	0.517803	0.269343
EYA2	16004	0.276584	19117	0.306824	36964	0.559933	0.381114	18929	0.316052	25875	0.408826	18370	0.297538	20203	0.310467	35138	0.55428	38124	0.58467	20813	0.337709	39210	0.577901	41321	0.630662	24182	0.373386	31493	0.479725	29785	0.506212	0.434718
ST8SIA6	27276	0.471389	42682	0.685038	35623	0.53962	0.565349	33936	0.56662	30118	0.475865	29240	0.473599	28236	0.433913	45701	0.720904	39309	0.602843	35102	0.56956	30830	0.454391	41219	0.629106	29734	0.459113	30505	0.464675	19840	0.337191	0.525589
DDAH1	39029	0.674507	33674	0.540462	43569	0.659986	0.624985	49929	0.833651	43473	0.686875	49473	0.801312	38207	0.587141	52144	0.822538	50670	0.777076	40640	0.659419	44960	0.662648	46598	0.711203	45205	0.697996	37400	0.569705	46564	0.79138	0.698393
TSKU	22291	0.385238	29505	0.47355	39702	0.601409	0.486732	40012	0.668069	41655	0.65815	33713	0.546048	40180	0.61746	30453	0.480377	38317	0.58763	22330	0.362324	24331	0.358605	39009	0.595375	30672	0.473596	35821	0.545653	49317	0.838169	0.54611
USP32P3	41430	0.716002	39848	0.639553	44068	0.667545	0.674367	0	0	41320	0.652857	44084	0.714027	46594	0.716027	42918	0.677004	36856	0.565224	33874	0.549635	48218	0.710666	34398	0.525	40270	0.621796	46727	0.711781	25680	0.436445	0.593571
PITRM1-AS1	27455	0.474483	36347	0.583363	35130	0.532152	0.529999	32124	0.536365	34470	0.544627	22695	0.36759	30777	0.472961	24807	0.391315	30173	0.462733	30473	0.494451	30885	0.455202	23786	0.363034	34261	0.529013	28656	0.43651	27192	0.462142	0.473729
HDX	28677	0.495602	33066	0.530703	32292	0.489162	0.505156	31231	0.521455	29786	0.47062	35763	0.579252	34762	0.5342	38076	0.600625	30797	0.472303	27042	0.43878	41040	0.604873	33135	0.505723	39224	0.605645	34077	0.519087	13018	0.221248	0.505952
PARVA	42750	0.738814	40519	0.650323	53668	0.812967	0.734034	50057	0.835788	58268	0.920636	51395	0.832443	56776	0.872497	53064	0.837051	57245	0.87791	52414	0.850462	45386	0.668927	50438	0.769811	54792	0.846026	45731	0.696609	28575	0.485647	0.779727
TAS2R4	35256	0.609301	40288	0.646615	34653	0.524926	0.593614	42141	0.703617	43045	0.680112	28391	0.459848	34964	0.537304	37639	0.593731	42059	0.645017	33485	0.543323	48720	0.718065	40443	0.617262	38807	0.599206	44579	0.679061	29486	0.50113	0.603901
UPK1A	11925	0.20609	0	0	8578	0.12994	0.11201	0	0	16057	0.253701	0	0	38207	0.587141	0	0	0	0	0	0	0	0	29266	0.446673	21375	0.330044	0	0	30467	0.517803	0.164759
PCK1	33748	0.58324	22533	0.361651	42282	0.640491	0.52846	51018	0.851833	53275	0.841747	24268	0.393068	26690	0.410155	42293	0.667145	37805	0.579778	40394	0.655428	42014	0.619228	44008	0.671673	42785	0.660629	41706	0.635297	17511	0.297609	0.591265
PDX1	24705	0.426957	0	0	0	0	0.142319	9987	0.16675	0	0	0	0	0	0	0	0	0	0	0	0	0	0	0	0	0	0	0	0	30467	0.517803	0.0741006
NR1I2	15281	0.264089	16009	0.256942	25965	0.39332	0.304784	34621	0.578057	0	0	23870	0.386621	0	0	12869	0.203	35116	0.538539	0	0	19217	0.283232	17959	0.2741	0	0	12496	0.190349	30467	0.517803	0.25907
LEPR	35391	0.611634	43247	0.694107	50425	0.763842	0.689861	45806	0.76481	40011	0.632175	35090	0.568351	37543	0.576937	49910	0.787298	36552	0.560562	33481	0.543258	59242	0.873145	54772	0.835958	51972	0.802483	38339	0.584009	39480	0.670984	0.684637
VN1R1	28167	0.486788	37435	0.600825	28611	0.433401	0.507005	24302	0.405764	30111	0.475755	28694	0.464755	27319	0.419821	38824	0.612424	29764	0.456461	34948	0.567061	41890	0.6174	28205	0.430479	27900	0.430795	34699	0.528561	20261	0.344346	0.484976
ZNF610	25912	0.447816	30383	0.487642	31208	0.472741	0.4694	33725	0.563097	28825	0.455436	36597	0.59276	35566	0.546555	41519	0.654936	32218	0.494096	28538	0.463054	33915	0.49986	41021	0.626084	28657	0.442483	34154	0.52026	21238	0.360951	0.508518
TDRP	39243	0.678205	35112	0.563541	46579	0.705582	0.64911	41660	0.695585	36596	0.578218	39676	0.64263	51800	0.796029	44646	0.704262	38968	0.597614	32094	0.520753	52470	0.773335	39081	0.596474	33046	0.510253	45447	0.692283	32711	0.555941	0.640714
COL6A3	33627	0.581149	41505	0.666148	52458	0.794638	0.680645	36632	0.611634	56272	0.8891	48514	0.785779	51334	0.788868	43534	0.686721	46988	0.720609	43125	0.69974	35148	0.518033	45926	0.700946	57772	0.892039	55490	0.845266	28962	0.492225	0.711526
FAR2P2	22261	0.384719	29141	0.467708	19428	0.294297	0.382241	26736	0.446404	14954	0.236274	24848	0.402462	15733	0.241775	32300	0.509512	22068	0.338435	30907	0.501493	37030	0.545771	28342	0.43257	28030	0.432802	18404	0.280344	22067	0.37504	0.39264
AXL	21718	0.375335	43370	0.696081	48672	0.737287	0.602901	37822	0.631503	39816	0.629094	41312	0.669129	39063	0.600295	48637	0.767218	41981	0.643821	36620	0.594191	34356	0.50636	43987	0.671352	53012	0.818541	39470	0.601237	25996	0.441816	0.625551
LEXM	9223	0.159394	0	0	0	0	0.0531312	7410	0.123723	0	0	0	0	0	0	5858	0.0924062	21022	0.322394	0	0	0	0	24496	0.373871	17198	0.265549	0	0	30467	0.517803	0.123676
FGF13-AS1	19428	0.335759	9232	0.148172	0	0	0.16131	0	0	23989	0.379027	0	0	19264	0.296037	0	0	8807	0.135064	0	0	24514	0.361302	0	0	0	0	21093	0.321305	30467	0.517803	0.166298
CLDN23	25259	0.436531	32023	0.513963	34266	0.519064	0.489853	29476	0.492153	39124	0.618161	30279	0.490428	37534	0.576798	32550	0.513456	41023	0.629129	23355	0.378955	21135	0.311501	28648	0.437241	39533	0.610416	23566	0.358975	43024	0.731216	0.507866
SMCO2	33284	0.575221	0	0	0	0	0.19174	24402	0.407433	0	0	35980	0.582766	25708	0.395064	40973	0.646323	39751	0.609622	0	0	0	0	28655	0.437347	41846	0.646131	0	0	30467	0.517803	0.321181
DRD4	8846	0.152878	4693	0.0753218	19566	0.296387	0.174862	16904	0.282241	16262	0.25694	4809	0.0778912	6910	0.106188	11433	0.180348	8822	0.135294	3711	0.0602142	11626	0.171351	15595	0.238019	7260	0.112099	17069	0.260008	19279	0.327657	0.182189
ANK2	29314	0.50661	38254	0.61397	45011	0.68183	0.600803	31828	0.531423	40509	0.640044	48518	0.785844	35228	0.541361	50550	0.797394	42013	0.644312	54288	0.88087	51997	0.766364	50052	0.763919	51814	0.800043	39594	0.603126	39508	0.671459	0.681905
TTC7B	40290	0.6963	40428	0.648862	50276	0.761584	0.702249	43690	0.72948	49905	0.788501	48281	0.782005	51994	0.79901	44686	0.704893	46173	0.70811	46539	0.755135	49826	0.734366	38172	0.582601	46663	0.720508	38678	0.589173	20145	0.342375	0.689527
PGA5	18765	0.324301	5601	0.089895	6588	0.0997955	0.17133	5614	0.0937354	6419	0.10142	5049	0.0817784	22837	0.350944	19054	0.300565	24834	0.380855	4273	0.0693331	5489	0.0809002	22882	0.349237	7764	0.119881	20453	0.311556	25017	0.425177	0.211958
ZNF366	37184	0.642621	39705	0.637258	35523	0.538105	0.605995	37694	0.629366	43803	0.692089	29575	0.479025	34611	0.53188	43739	0.689955	28117	0.431203	34266	0.555995	30787	0.453758	41319	0.630632	29513	0.455701	39855	0.607102	20175	0.342885	0.554505
FBXO24	19106	0.330194	13358	0.214393	10090	0.152844	0.232477	18260	0.304882	9610	0.151838	19813	0.32091	9357	0.143792	20524	0.323753	8987	0.137825	8809	0.142934	16378	0.241389	11136	0.169963	16423	0.253582	19425	0.295896	27140	0.461259	0.24303
PGLYRP4	17427	0.301177	0	0	0	0	0.100392	0	0	0	0	0	0	0	0	0	0	0	0	0	0	0	0	32703	0.49913	22965	0.354595	0	0	30467	0.517803	0.111514
ETV3L	18252	0.315435	0	0	0	0	0.105145	0	0	0	0	0	0	0	0	21096	0.332776	0	0	0	0	28146	0.414833	0	0	0	0	0	0	30467	0.517803	0.10539
MTMR7	28345	0.489864	40814	0.655057	38589	0.584549	0.57649	36275	0.605674	32760	0.517609	37637	0.609605	30413	0.467367	39277	0.61957	43066	0.660461	40481	0.656839	47761	0.703931	36604	0.558669	39992	0.617504	33734	0.513862	20267	0.344448	0.573667
TUBB3	14162	0.244751	8691	0.139489	14588	0.22098	0.20174	22309	0.372487	24283	0.383672	16228	0.262844	13887	0.213406	24873	0.392356	17566	0.269392	13118	0.212851	25975	0.382835	12294	0.187637	28832	0.445186	22953	0.349637	19442	0.330427	0.293863
ADGRF3	34132	0.589876	35526	0.570186	28390	0.430054	0.530039	35018	0.584686	34063	0.538197	36066	0.584159	37462	0.575692	34060	0.537275	27310	0.418826	0	0	28763	0.423927	37374	0.570421	32274	0.498332	34476	0.525165	30467	0.517803	0.490973
SPAG6	33222	0.574149	0	0	36944	0.55963	0.377927	0	0	0	0	0	0	0	0	33121	0.522463	0	0	0	0	36868	0.543383	0	0	19629	0.303085	32862	0.500579	30467	0.517803	0.234739
PRDM11	8512	0.147106	14832	0.238051	13950	0.211316	0.198824	10618	0.177286	14423	0.227884	20225	0.327583	21232	0.32628	13682	0.215825	21172	0.324694	21493	0.348742	17975	0.264927	17300	0.264042	13976	0.215799	17698	0.269589	15421	0.262088	0.254747
LINC01473	17406	0.300814	18725	0.300533	18454	0.279543	0.29363	14553	0.242987	16972	0.268158	15090	0.244412	17028	0.261675	28306	0.446509	17743	0.272107	14601	0.236914	32873	0.484502	20049	0.305998	16479	0.254447	17516	0.266817	19527	0.331872	0.299819
KIF5A	21430	0.370358	35661	0.572353	29679	0.44958	0.464097	20952	0.34983	26583	0.420012	41281	0.668626	25003	0.38423	50804	0.801401	33833	0.518863	38464	0.624112	44257	0.652287	37211	0.567933	37372	0.577049	41035	0.625076	5446	0.0925577	0.511618
CASKIN2	21758	0.376026	29562	0.474465	23873	0.36163	0.40404	26622	0.4445	24989	0.394827	26811	0.434257	34027	0.522905	29154	0.459886	24481	0.375441	31989	0.519049	34799	0.512889	27085	0.413385	22354	0.345161	25324	0.385754	37929	0.644623	0.44432
GPR82	26038	0.449994	39417	0.632636	38108	0.577263	0.553297	36242	0.605123	38814	0.613263	28362	0.459378	39978	0.614356	39279	0.619601	33953	0.520704	0	0	25035	0.368981	30119	0.459692	0	0	39234	0.597642	30467	0.517803	0.469096
CXXC4	29783	0.514716	45893	0.736574	35527	0.538166	0.596485	46076	0.769318	38633	0.610403	46860	0.758989	36891	0.566917	48411	0.763653	41777	0.640693	48250	0.782898	56620	0.8345	39510	0.603022	32872	0.507566	46962	0.715361	36616	0.622308	0.664339
MST1R	19867	0.343345	15578	0.250024	16011	0.242536	0.278635	11545	0.192764	13934	0.220158	20433	0.330952	22712	0.349023	18203	0.287141	35100	0.538294	12093	0.196219	13687	0.201727	31932	0.487363	24108	0.372244	24534	0.37372	34437	0.585275	0.331386
FRMD6	38790	0.670377	36219	0.581308	36163	0.5478	0.599828	40992	0.684432	36669	0.579371	34250	0.554746	44716	0.687167	37450	0.59075	40016	0.613686	32097	0.520802	33679	0.496382	50231	0.766651	50101	0.773593	38107	0.580475	21712	0.369007	0.601103
NKD1	39594	0.684271	32791	0.52629	33767	0.511505	0.574022	29512	0.492754	32863	0.519237	44259	0.716861	48620	0.747161	45211	0.713175	49954	0.766095	28401	0.460831	33726	0.497074	44601	0.680723	48171	0.743793	43832	0.667682	28120	0.477914	0.613691
DDX43	18165	0.313931	20661	0.331605	20209	0.306127	0.317221	17552	0.293061	21297	0.336493	19092	0.309232	22385	0.343998	19528	0.308042	21252	0.325921	18900	0.306669	21045	0.310174	21092	0.321917	20996	0.324192	21992	0.334999	37577	0.638641	0.340334
GPRASP2	23128	0.399703	37173	0.59662	41895	0.634628	0.54365	38701	0.64618	30853	0.487478	43653	0.707046	40836	0.627541	37368	0.589456	36586	0.561083	41474	0.672951	50603	0.745818	32306	0.493071	32701	0.504926	33011	0.502849	41499	0.705298	0.591643
GALNT15	30873	0.533553	40597	0.651574	44025	0.666894	0.617341	21824	0.364389	47765	0.754689	23612	0.382443	40674	0.625052	45651	0.720115	46294	0.709965	28505	0.462518	40346	0.594644	46842	0.714927	48094	0.742604	45031	0.685946	29559	0.502371	0.607446
LGR4	26377	0.455853	50026	0.802908	51270	0.776642	0.678468	47645	0.795515	46295	0.731463	50327	0.815144	45194	0.694512	50226	0.792283	53659	0.822915	45999	0.746374	38824	0.572212	52500	0.801282	40103	0.619217	39912	0.60797	26741	0.454477	0.699251
ZNF252P-AS1	35453	0.612706	30573	0.490691	32079	0.485935	0.529777	33255	0.555249	27742	0.438325	27145	0.439666	38065	0.584958	41170	0.649431	31625	0.485001	26355	0.427633	44267	0.652434	35477	0.541468	33609	0.518946	42204	0.642883	4113	0.0699026	0.506349
C10orf55	16071	0.277742	33458	0.536995	19588	0.29672	0.370486	0	0	19479	0.307769	0	0	32516	0.499685	0	0	0	0	0	0	0	0	18092	0.276129	19912	0.307455	17988	0.274007	30467	0.517803	0.21962
ASAP3	23157	0.400204	26480	0.424999	37383	0.56628	0.463828	34058	0.568657	28424	0.4491	28756	0.46576	33654	0.517173	37840	0.596902	28435	0.43608	34105	0.553383	28219	0.415909	28678	0.437698	35231	0.54399	35073	0.534258	43963	0.747174	0.510505
MYH14	25484	0.44042	23001	0.369162	33531	0.50793	0.439171	35849	0.598561	33097	0.522934	27752	0.449498	34966	0.537335	34405	0.542717	39980	0.613134	36941	0.5994	29795	0.439137	34826	0.531532	28459	0.439426	26461	0.403074	43041	0.731505	0.515051
LINC01572	30843	0.533035	38291	0.614564	39047	0.591487	0.579695	0	0	31499	0.497685	28379	0.459653	37491	0.576138	39474	0.622677	32889	0.504386	0	0	42829	0.63124	36769	0.561187	42599	0.657757	37856	0.576651	30467	0.517803	0.489618
RN7SL832P	29173	0.504174	33059	0.530591	18427	0.279134	0.437966	16725	0.279253	30672	0.484619	32591	0.527875	33631	0.51682	30982	0.488721	33165	0.508619	0	0	33822	0.498489	30422	0.464316	24536	0.378852	23788	0.362357	30467	0.517803	0.422775
MITF	37072	0.640686	43983	0.705919	50162	0.759858	0.702154	37433	0.625008	52069	0.822692	43338	0.701944	44415	0.682541	48153	0.759583	55334	0.848603	54800	0.889177	41166	0.60673	51116	0.780159	53207	0.821552	46840	0.713502	33260	0.565271	0.728215
MYCT1	36999	0.639424	42634	0.684268	35080	0.531394	0.618362	41509	0.693064	42677	0.674298	31426	0.509006	35624	0.547447	48688	0.768022	34790	0.53354	36030	0.584618	33459	0.493139	45510	0.694597	35498	0.548113	38439	0.585532	46237	0.785822	0.618152
PMFBP1	22050	0.381073	23870	0.383109	30686	0.464834	0.409672	33225	0.554749	33186	0.52434	20114	0.325786	35415	0.544235	32657	0.515143	24881	0.381575	29088	0.471978	25149	0.370661	21318	0.325366	20503	0.31658	31865	0.485392	20127	0.342069	0.425793
FSTL4	31669	0.54731	21137	0.339245	21853	0.331031	0.405862	32135	0.536549	19762	0.31224	36487	0.590978	40398	0.62081	25518	0.40253	21247	0.325844	0	0	24691	0.363911	32497	0.495986	23940	0.36965	18297	0.278714	30467	0.517803	0.402173
LINC00630	28529	0.493044	37600	0.603473	39803	0.602939	0.566485	39616	0.661457	33951	0.536427	39410	0.638322	39440	0.606089	32448	0.511847	39724	0.609208	32273	0.523657	39211	0.577916	38689	0.590491	32709	0.505049	28948	0.440958	17595	0.299036	0.546661
CCDC13-AS1	15471	0.267373	8499	0.136407	11414	0.1729	0.192227	6939	0.115859	10079	0.159249	6998	0.113346	11273	0.173236	19750	0.311544	14482	0.222096	8903	0.144459	25257	0.372253	5893	0.089942	9903	0.152909	10841	0.165138	17348	0.294838	0.19277
LINC00997	31292	0.540795	33001	0.52966	45323	0.686556	0.58567	36750	0.613604	34221	0.540693	32072	0.519469	43363	0.666375	40265	0.635155	43472	0.666687	35536	0.576602	44748	0.659523	32511	0.4962	35754	0.552066	44971	0.685032	35726	0.607182	0.598373
ANKEF1	30244	0.522683	45435	0.729224	41167	0.623601	0.625169	46450	0.775563	44232	0.698867	43441	0.703612	45503	0.699261	38337	0.604742	47576	0.729626	42245	0.685462	44958	0.662618	46409	0.708318	35534	0.548669	38821	0.591351	39267	0.667363	0.663397
TAT	28096	0.485561	28811	0.462411	44562	0.675028	0.541	50951	0.850715	29232	0.461867	0	0	0	0	0	0	46512	0.713309	0	0	41078	0.605433	0	0	0	0	0	0	30467	0.517803	0.318142
RASIP1	12589	0.217566	21907	0.351603	16881	0.255715	0.274961	11995	0.200277	20560	0.324849	22574	0.36563	30725	0.472162	23585	0.372038	15250	0.233874	18879	0.306328	17681	0.260593	25440	0.388278	15800	0.243963	22099	0.336629	30610	0.520233	0.323316
C4orf19	32052	0.553929	21628	0.347125	43837	0.664046	0.5217	34993	0.584268	41200	0.650961	0	0	42122	0.647304	37329	0.588841	44110	0.676471	21855	0.354616	27968	0.412209	31535	0.481303	35446	0.54731	32245	0.49118	21887	0.371981	0.491437
HKDC1	22015	0.380468	20016	0.321253	39531	0.598818	0.433513	39281	0.655864	15925	0.251616	0	0	27049	0.415672	19999	0.315471	37078	0.568629	0	0	26747	0.394214	32358	0.493864	19894	0.307177	22304	0.339751	30467	0.517803	0.370707
TSKS	2608	0.045072	2960	0.0475075	14513	0.219844	0.104141	0	0	6373	0.100694	6474	0.104859	13139	0.201912	0	0	2599	0.0398583	6940	0.112607	0	0	15544	0.237241	6476	0.0999938	13577	0.206815	25455	0.432621	0.123268
NTRK1	5712	0.0987159	8065	0.129442	24064	0.364523	0.19756	10139	0.169288	8987	0.141995	22187	0.359362	7482	0.114979	10625	0.167603	9068	0.139067	9515	0.154389	9514	0.140223	6074	0.0927045	0	0	7163	0.109112	31102	0.528595	0.180667
DLL4	21097	0.364603	21533	0.345601	38946	0.589957	0.433387	19824	0.330996	35503	0.560949	19198	0.310949	24224	0.372259	37328	0.588825	23784	0.364752	24468	0.397014	27101	0.399431	30900	0.471612	25996	0.401396	28235	0.430097	30354	0.515882	0.429621
HORMAD1	35686	0.616733	37206	0.59715	0	0	0.404627	0	0	25037	0.395585	0	0	0	0	0	0	24919	0.382158	0	0	0	0	41477	0.633043	27002	0.416929	0	0	30467	0.517803	0.237293
LINC01732	11866	0.205071	0	0	0	0	0.0683569	0	0	0	0	0	0	0	0	0	0	0	0	0	0	0	0	0	0	0	0	0	0	30467	0.517803	0.0481916
THAP10	22155	0.382887	28324	0.454595	26913	0.40768	0.415054	37200	0.621118	29157	0.460682	36905	0.597749	29574	0.454474	34655	0.546661	37717	0.578428	38583	0.626043	32886	0.484694	36701	0.56015	37419	0.577775	36563	0.556955	33203	0.564303	0.524946
AIF1L	18670	0.322659	38427	0.616746	33636	0.509521	0.482975	22040	0.367996	38253	0.604399	27945	0.452624	37147	0.570851	46609	0.735227	33128	0.508051	39024	0.633198	30091	0.4435	42701	0.651725	38620	0.596319	36815	0.560794	37591	0.638879	0.547499
SYNPO2L	14640	0.253011	29867	0.47936	16932	0.256487	0.32962	0	0	16510	0.260859	27971	0.453045	20698	0.318074	30206	0.47648	15187	0.232908	40457	0.65645	19187	0.28279	36714	0.560348	31899	0.492542	30065	0.457973	30467	0.517803	0.379875
LINC01550	10821	0.187011	10103	0.162151	8411	0.12741	0.158857	0	0	20552	0.324722	19105	0.309443	9078	0.139505	17730	0.279679	9874	0.151428	23026	0.373617	11374	0.167637	22505	0.343483	11949	0.184501	9507	0.144818	17664	0.300209	0.213041
TEX21P	21529	0.372069	28591	0.45888	25791	0.390684	0.407211	25621	0.427787	16111	0.254554	0	0	26887	0.413182	26923	0.424693	13515	0.207266	17255	0.279977	27665	0.407744	23588	0.360012	21969	0.339216	27039	0.411879	23780	0.404154	0.343473
C8B	25180	0.435166	0	0	0	0	0.145055	33714	0.562913	0	0	0	0	0	0	0	0	0	0	0	0	0	0	25593	0.390614	0	0	0	0	30467	0.517803	0.1271
GPR150	18001	0.311097	30928	0.496389	0	0	0.269162	0	0	30088	0.475391	27592	0.446906	31383	0.482274	20554	0.324226	29583	0.453685	0	0	28613	0.421716	25929	0.395742	28567	0.441094	29587	0.450692	30467	0.517803	0.347801
AVPR2	13046	0.225464	6573	0.105495	8221	0.124532	0.15183	0	0	12702	0.200692	3075	0.0498056	19583	0.300939	9165	0.144572	7927	0.121569	11874	0.192666	6445	0.0949903	17730	0.270604	8069	0.124591	14942	0.227608	25112	0.426792	0.174021
KIAA0408	43107	0.744984	42163	0.676709	51174	0.775187	0.732293	33583	0.560726	43626	0.689292	37193	0.602413	42102	0.646996	53369	0.841862	55505	0.851225	35571	0.57717	61028	0.899468	46222	0.705464	49876	0.770119	48339	0.736336	29426	0.50011	0.705204
KIT	37390	0.646181	38540	0.61856	55675	0.843369	0.702703	31008	0.517732	43257	0.683462	43223	0.700081	56194	0.863553	39808	0.627946	40855	0.626553	30448	0.494045	37716	0.555881	45639	0.696566	52824	0.815638	44236	0.673836	37711	0.640918	0.666955
ZNF491	32294	0.558111	32356	0.519308	23585	0.357267	0.478229	33921	0.566369	26256	0.414846	32744	0.530353	27576	0.42377	34561	0.545178	27069	0.415131	30919	0.501687	35159	0.518195	24243	0.370009	25446	0.392903	29951	0.456236	41390	0.703445	0.484854
SLC4A11	22876	0.395348	27436	0.440343	23587	0.357298	0.397663	19229	0.321061	14735	0.232814	22449	0.363605	23127	0.355401	19280	0.30413	26270	0.402877	11150	0.180918	16317	0.24049	38866	0.593193	22227	0.3432	33902	0.516421	10849	0.184385	0.348765
C2orf27A	19072	0.329606	26015	0.417536	33185	0.502689	0.41661	29196	0.487477	21180	0.334645	25342	0.410463	21829	0.335454	29380	0.463451	29563	0.453379	18656	0.30271	35141	0.51793	30350	0.463217	28610	0.441758	32421	0.493861	26413	0.448903	0.426872
TNFRSF11B	35679	0.616612	38244	0.613809	38600	0.584716	0.605046	28373	0.473736	29270	0.462467	27372	0.443343	39546	0.607717	40362	0.636685	39691	0.608702	26116	0.423755	45716	0.67379	38687	0.590461	44937	0.693858	39441	0.600795	41404	0.703683	0.582275
SLC44A5	40432	0.698754	41096	0.659583	45842	0.694418	0.684252	28081	0.468861	28282	0.446857	41658	0.674733	46930	0.72119	37411	0.590135	44692	0.685397	31033	0.503537	47763	0.70396	47385	0.723214	48698	0.75193	44607	0.679488	30536	0.518976	0.634735
SSPN	37735	0.652144	37210	0.597214	37946	0.574809	0.608055	25262	0.421793	33839	0.534657	41711	0.675591	38321	0.588892	45400	0.716156	38950	0.597338	40772	0.661561	31435	0.463308	45085	0.688111	31162	0.481162	32083	0.488713	48594	0.825881	0.597822
GPLD1	34195	0.590965	34833	0.559063	30498	0.461986	0.537338	40172	0.670741	42783	0.675973	38901	0.630078	40874	0.628125	31998	0.504748	39876	0.611539	34740	0.563687	37515	0.552919	24890	0.379884	32304	0.498796	31533	0.480335	30844	0.52421	0.555536
CFAP161	29512	0.510032	26877	0.431371	0	0	0.313801	0	0	20038	0.316601	0	0	0	0	19180	0.302552	0	0	17333	0.281243	32624	0.480832	0	0	0	0	17093	0.260374	27271	0.463485	0.203099
FNDC5	14984	0.258957	26360	0.423073	16210	0.24555	0.309193	20492	0.342149	15888	0.251031	33293	0.539245	15503	0.23824	27423	0.43258	16882	0.258903	29173	0.473357	23576	0.347477	22813	0.348184	17149	0.264792	17842	0.271783	31383	0.533371	0.34858
SCN5A	30459	0.526399	20052	0.321831	29211	0.44249	0.43024	0	0	33462	0.528701	32847	0.532021	35562	0.546494	21370	0.337098	23766	0.364476	45840	0.743794	22014	0.324456	36609	0.558745	34378	0.53082	33481	0.510008	20264	0.344397	0.440782
SBSPON	36463	0.630161	42953	0.689388	39729	0.601818	0.640456	29727	0.496343	32526	0.513912	44919	0.727551	46915	0.72096	43135	0.680427	35124	0.538662	34333	0.557083	32915	0.485121	45584	0.695726	33882	0.523161	40522	0.617262	27691	0.470623	0.596547
DDO	23877	0.412647	25492	0.409142	27561	0.417496	0.413095	32962	0.550357	27919	0.441121	37178	0.60217	26480	0.406928	28123	0.443622	27357	0.419547	39534	0.641473	25087	0.369748	26095	0.398275	21077	0.325443	28221	0.429884	36692	0.6236	0.45943
ZNF658	31053	0.536664	36857	0.591548	31781	0.481421	0.536544	33266	0.555433	25786	0.40742	30146	0.488273	37805	0.580963	36784	0.580244	36583	0.561037	37471	0.607999	39466	0.581674	36479	0.556761	26718	0.412544	29120	0.443578	20511	0.348595	0.51561
NRIP3	20830	0.359988	23074	0.370334	29476	0.446505	0.392275	20009	0.334085	38840	0.613673	42842	0.69391	40334	0.619827	39142	0.61744	26682	0.409195	23486	0.381081	29795	0.439137	25294	0.38605	39247	0.606	36625	0.5579	9758	0.165842	0.466731
DUOX1	28573	0.493804	22912	0.367733	32379	0.490479	0.450672	23677	0.395328	19757	0.312161	27980	0.453191	43022	0.661134	27806	0.438622	32216	0.494065	21208	0.344118	22199	0.327182	45316	0.691636	33710	0.520505	33215	0.505956	29034	0.493448	0.465958
CRLF1	14759	0.255068	21718	0.34857	21093	0.319518	0.307719	4330	0.0722968	14575	0.230286	13799	0.223502	17452	0.268191	12371	0.195145	15083	0.231313	16032	0.260133	13616	0.200681	26860	0.409951	17413	0.268869	22885	0.348602	37317	0.634222	0.284423
TMEM132D	32721	0.565491	25474	0.408853	20422	0.309354	0.427899	33248	0.555133	0	0	0	0	21735	0.334009	25232	0.398019	35695	0.547419	0	0	21956	0.323601	0	0	0	0	19406	0.295607	30467	0.517803	0.283686
MMP11	22387	0.386897	20709	0.332376	14173	0.214694	0.311322	11172	0.186536	29796	0.470778	12499	0.202446	13360	0.205308	19898	0.313878	15020	0.230347	21912	0.355541	14223	0.209627	13772	0.210195	15441	0.238419	16431	0.250289	36800	0.625436	0.295518
FAM53A	23593	0.407739	23914	0.383815	13457	0.203848	0.331801	19852	0.331463	25511	0.403075	16406	0.265727	27373	0.420651	17465	0.275499	27099	0.415591	19933	0.32343	20116	0.296482	23860	0.364164	23831	0.367967	16982	0.258683	20230	0.34382	0.337463
SLFNL1-AS1	25604	0.442493	26389	0.423539	36122	0.547179	0.47107	33018	0.551292	30193	0.47705	23734	0.384419	40558	0.623269	33643	0.530697	36356	0.557556	24264	0.393704	39558	0.58303	26252	0.400672	25773	0.397953	36663	0.558479	30525	0.518789	0.492675
BAHCC1	30793	0.532171	30707	0.492842	30686	0.464834	0.496615	31866	0.532058	26947	0.425764	28545	0.462342	35570	0.546617	29167	0.460091	29328	0.449775	30442	0.493948	28689	0.422836	27594	0.421154	30715	0.47426	28012	0.4267	10121	0.172012	0.451827
IGSF9B	26497	0.457926	31462	0.504959	44702	0.677149	0.546678	40578	0.67752	32044	0.506296	43401	0.702964	39825	0.612005	37741	0.59534	41965	0.643576	47481	0.77042	48006	0.707542	35898	0.547894	33319	0.514468	47505	0.723632	31349	0.532793	0.611632
SEMA6A-AS1	14308	0.247274	28525	0.457821	20556	0.311384	0.338826	16344	0.272891	25094	0.396486	31176	0.504956	21190	0.325634	27654	0.436224	19780	0.303346	18218	0.295603	22581	0.332813	15943	0.24333	18369	0.28363	25720	0.391786	24409	0.414844	0.347868
CBX2	27614	0.477231	29931	0.480387	25522	0.386609	0.448076	29391	0.490733	21634	0.341818	28320	0.458698	31717	0.487406	29813	0.470281	23893	0.366423	24733	0.401314	23573	0.347433	32422	0.494841	25266	0.390124	31408	0.47843	27614	0.469315	0.43607
GPRC5A	27434	0.47412	27965	0.448833	57193	0.866364	0.596439	27744	0.463234	52727	0.833088	44977	0.72849	55389	0.851183	47384	0.747452	48914	0.750146	34690	0.562875	51055	0.75248	56120	0.856532	40068	0.618677	48100	0.732696	25013	0.425109	0.674085
ABCG2	39585	0.684116	34004	0.545758	32151	0.487026	0.5723	37527	0.626578	37940	0.599453	33248	0.538516	33779	0.519094	54818	0.864719	48466	0.743275	42883	0.695814	41884	0.617312	43850	0.669261	35373	0.546183	36344	0.553619	28815	0.489726	0.61203
SNAP25	17577	0.303769	33432	0.536578	37932	0.574597	0.471648	19446	0.324684	22366	0.353384	42260	0.684483	19984	0.307101	35646	0.562293	28050	0.430175	22131	0.359095	50572	0.745361	32693	0.498977	22740	0.351121	28848	0.439435	33780	0.574109	0.469677
CACNG6	8820	0.152429	0	0	0	0	0.0508097	0	0	0	0	0	0	0	0	22814	0.359876	0	0	0	0	15458	0.227829	11008	0.16801	0	0	0	0	30467	0.517803	0.0950632
CELSR1	22271	0.384892	43393	0.69645	40139	0.608028	0.563123	27152	0.453349	27340	0.431973	25409	0.411548	33370	0.512809	38078	0.600656	29017	0.445005	41630	0.675483	33011	0.486536	46157	0.704472	35233	0.544021	31222	0.475597	28387	0.482452	0.527551
BMS1P1	31323	0.54133	44385	0.712371	46102	0.698356	0.650686	46079	0.769368	41920	0.662337	34810	0.563816	35262	0.541884	40528	0.639303	46758	0.717081	37100	0.60198	46222	0.681248	37779	0.576603	47256	0.729665	38040	0.579454	41143	0.699247	0.647603
ADAMTS6	25198	0.435477	44767	0.718502	40386	0.61177	0.588583	27582	0.460529	31525	0.498096	30629	0.496097	46870	0.720268	43263	0.682446	30641	0.469911	41411	0.671929	33437	0.492815	39732	0.60641	46882	0.72389	39477	0.601344	13471	0.228947	0.561229
WWTR1	34764	0.600798	47174	0.757134	50990	0.7724	0.710111	36603	0.61115	45516	0.719154	47081	0.762569	52349	0.804466	54142	0.854056	51886	0.795724	41218	0.668798	42622	0.628189	46690	0.712607	46568	0.719041	42959	0.654384	27189	0.462091	0.701504
MARVELD2	38349	0.662755	41826	0.6713	35360	0.535636	0.62323	45399	0.758014	29056	0.459086	38756	0.627729	44474	0.683448	44707	0.705224	47075	0.721943	41134	0.667435	47326	0.697519	45965	0.701542	36973	0.570888	38731	0.58998	7125	0.121093	0.611573
SRRM5	10848	0.187477	5990	0.0961384	7915	0.119897	0.134504	17154	0.286416	13598	0.214849	8541	0.138338	14962	0.229926	14286	0.225353	7498	0.114989	7135	0.115772	22508	0.331737	8434	0.128724	9732	0.150269	18933	0.288402	32240	0.547936	0.211748
MMP23B	3355	0.0579818	4156	0.066703	4731	0.0716655	0.0654501	4281	0.0714787	6450	0.10191	17344	0.28092	6956	0.106895	0	0	4159	0.0637825	10449	0.169544	13844	0.204041	0	0	4377	0.0675838	13412	0.204302	44883	0.76281	0.148641
GNG12	39505	0.682733	50644	0.812827	55365	0.838673	0.778078	48869	0.815952	52136	0.823751	52378	0.848364	49958	0.767722	52723	0.831672	57025	0.874536	46213	0.749846	49703	0.732553	57695	0.880571	48862	0.754462	49078	0.747593	14696	0.249766	0.760735
PAK6	15132	0.261514	29859	0.479232	25146	0.380913	0.373886	13515	0.225656	13971	0.220742	35641	0.577276	34361	0.528038	26383	0.416175	29075	0.445895	29831	0.484034	40555	0.597724	35979	0.54913	26082	0.402724	20653	0.314602	25238	0.428933	0.420839
NDRG4	15373	0.265679	30422	0.488268	18460	0.279633	0.344527	16143	0.269535	23229	0.367019	40521	0.656317	33165	0.509658	32721	0.516153	25419	0.389826	42365	0.687409	32915	0.485121	36528	0.557509	27803	0.429297	21147	0.322127	30467	0.517803	0.449424
ZDHHC11B	8008	0.138396	19976	0.320611	31636	0.479224	0.312744	28421	0.474538	13137	0.207565	25742	0.416942	13619	0.209288	25004	0.394422	18449	0.282934	28383	0.460539	29423	0.433654	29911	0.456517	16852	0.260206	15596	0.23757	35434	0.60222	0.358308
INHBA	39948	0.690389	32408	0.520143	52062	0.788639	0.66639	36927	0.61656	41290	0.652383	37242	0.603207	34075	0.523643	49605	0.782487	40896	0.627182	34679	0.562697	36163	0.532992	45480	0.694139	40415	0.624035	40421	0.615723	28370	0.482163	0.621092
PEX5L	29762	0.514353	44913	0.720846	31913	0.48342	0.572873	41226	0.688339	31646	0.500008	44763	0.725024	31262	0.480414	54835	0.864987	39350	0.603472	41969	0.680983	43952	0.647791	45660	0.696886	35581	0.549395	47781	0.727836	25184	0.428015	0.620785
CERNA1	25358	0.438242	32992	0.529516	29506	0.446959	0.471572	0	0	24554	0.387954	29809	0.482815	28976	0.445285	18384	0.289996	21047	0.322777	16251	0.263687	22150	0.32646	17628	0.269048	18563	0.286625	22587	0.344062	7561	0.128503	0.330795
ANKK1	18814	0.325147	26099	0.418884	18728	0.283693	0.342575	19566	0.326688	14939	0.236037	10071	0.16312	18789	0.288737	16742	0.264094	10466	0.160507	9341	0.151566	30862	0.454863	21714	0.33141	13623	0.210348	21582	0.328753	20579	0.349751	0.28624
ZNF573	14800	0.255777	30070	0.482618	27573	0.417678	0.385357	27793	0.464052	22518	0.355785	28483	0.461338	28815	0.44281	26843	0.423431	21320	0.326964	22720	0.368652	25124	0.370293	25660	0.391636	22806	0.35214	28899	0.440211	6538	0.111117	0.377633
LBX2	8619	0.148955	9634	0.154624	18855	0.285617	0.196399	17123	0.285898	14058	0.222117	0	0	11100	0.170578	0	0	9782	0.150017	7140	0.115853	0	0	10414	0.158944	10321	0.159363	23042	0.350993	11768	0.200003	0.160197
TRPC1	43182	0.74628	49534	0.795012	47823	0.724426	0.755239	34200	0.571028	41617	0.65755	49680	0.804665	42249	0.649255	50399	0.795012	44811	0.687222	48793	0.791709	49723	0.732848	47386	0.72323	52824	0.815638	44615	0.679609	25100	0.426588	0.706671
CHAD	6588	0.113855	20752	0.333066	22363	0.338756	0.261892	27547	0.459945	8386	0.132499	29684	0.48079	18069	0.277673	18873	0.29771	18720	0.28709	14621	0.237238	11667	0.171955	23996	0.366239	12645	0.195247	18898	0.287869	27482	0.467071	0.296467
RAD9B	32953	0.5695	39976	0.641608	29008	0.439415	0.550174	35142	0.586756	30044	0.474696	34777	0.563282	37172	0.571235	42054	0.663375	30940	0.474496	43870	0.711829	31278	0.460994	43553	0.664728	35442	0.547248	29915	0.455688	11675	0.198423	0.534885
TMEM182	14631	0.252856	25833	0.414615	18246	0.276392	0.314621	19863	0.331647	17640	0.278713	28823	0.466845	28962	0.445069	20833	0.328627	25113	0.385133	40458	0.656466	22305	0.328745	32000	0.4884	18512	0.285838	18362	0.279704	41740	0.709393	0.39523
CCDC74B	14762	0.25512	11192	0.17963	17129	0.259471	0.231407	0	0	9014	0.142422	24453	0.396064	12425	0.190939	13070	0.206171	21676	0.332423	7827	0.127	32469	0.478548	20790	0.317308	22622	0.349299	13180	0.200768	11629	0.197641	0.242187
LIX1L-AS1	9433	0.163023	13753	0.220733	5661	0.0857532	0.156503	6720	0.112202	17191	0.271618	4942	0.0800454	6981	0.10728	16818	0.265293	6275	0.0962335	5468	0.088723	19587	0.288685	7249	0.110638	8180	0.126305	12412	0.189069	24460	0.415711	0.174754
RPS6KL1	11188	0.193353	23410	0.375726	28460	0.431114	0.333398	26679	0.445452	26225	0.414356	26064	0.422157	13759	0.211439	21127	0.333265	17083	0.261985	22398	0.363427	34287	0.505343	14757	0.225229	14053	0.216988	14551	0.221652	15053	0.255834	0.325155
MTTP	37219	0.643226	0	0	28939	0.43837	0.360532	47165	0.787501	24414	0.385742	38293	0.62023	25308	0.388917	39161	0.61774	43052	0.660246	36754	0.596365	43963	0.647954	0	0	0	0	0	0	16600	0.282126	0.404561
GUSBP5	19267	0.332976	31223	0.501123	23762	0.359948	0.398016	28531	0.476374	24067	0.380259	27394	0.443699	21319	0.327617	17900	0.282361	31826	0.488084	16447	0.266867	19581	0.288597	28420	0.433761	22687	0.350303	16436	0.250366	22068	0.375057	0.370493
KIF26B	24100	0.416501	27981	0.44909	30444	0.461168	0.442253	23671	0.395228	27564	0.435512	28152	0.455977	27479	0.42228	39488	0.622898	27300	0.418673	40107	0.650771	28723	0.423337	27491	0.419582	28726	0.443549	28657	0.436525	25430	0.432196	0.458886
CFAP157	20999	0.362909	18286	0.293487	24969	0.378232	0.344876	20390	0.340446	18760	0.296409	10388	0.168254	8879	0.136447	15308	0.241474	17081	0.261954	13652	0.221515	20162	0.29716	12469	0.190308	20270	0.312983	8225	0.125289	14293	0.242917	0.257986
FBXO27	28881	0.499127	19854	0.318653	28787	0.436068	0.417949	21688	0.362118	37021	0.584933	28401	0.46001	36572	0.562015	27576	0.434994	29726	0.455878	33022	0.53581	23933	0.352739	35442	0.540934	26764	0.413254	18418	0.280557	32405	0.55074	0.452522
SENP8	33535	0.579559	35267	0.566029	33685	0.510263	0.55195	35665	0.595489	37228	0.588204	31208	0.505475	40041	0.615324	38518	0.607597	39681	0.608548	40689	0.660214	40660	0.599272	40149	0.612775	39698	0.612964	33383	0.508515	17734	0.301399	0.564775
DUSP19	44416	0.767606	48052	0.771226	36140	0.547451	0.695428	44934	0.75025	38647	0.610624	45721	0.740541	40532	0.62287	43496	0.686122	50679	0.777214	47089	0.76406	53200	0.784094	49710	0.7587	44315	0.684254	47821	0.728446	40398	0.686585	0.712003
STPG3-AS1	16723	0.28901	18985	0.304706	19898	0.301416	0.298377	12245	0.204451	17386	0.274699	19803	0.320748	20376	0.313125	15950	0.251601	22206	0.340551	0	0	11692	0.172324	19376	0.295726	19687	0.303981	14837	0.226008	30467	0.517803	0.27441
NTN1	21924	0.378895	32504	0.521683	37647	0.570279	0.490286	36737	0.613387	24120	0.381097	31650	0.512634	30814	0.47353	38533	0.607834	34564	0.530074	40324	0.654292	26582	0.391782	38904	0.593773	41183	0.635893	23617	0.359752	23852	0.405377	0.508685
LCN8	4441	0.0767503	8373	0.134385	1493	0.0226161	0.0779172	0	0	0	0	0	0	0	0	18836	0.297126	0	0	0	0	0	0	15287	0.233318	0	0	6746	0.10276	30467	0.517803	0.0923172
KCNMB4	27730	0.479235	39646	0.636311	35880	0.543513	0.55302	31230	0.521439	33517	0.52957	37897	0.613816	32478	0.499101	45510	0.717891	36392	0.558108	33563	0.544589	41972	0.618609	38339	0.58515	34267	0.529106	33959	0.517289	20683	0.351519	0.549683
SPDYA	25374	0.438519	22078	0.354348	25106	0.380308	0.391058	25527	0.426217	23585	0.372644	22093	0.357839	24033	0.369324	32393	0.510979	22551	0.345842	18733	0.303959	31807	0.468791	21780	0.332418	23193	0.358116	27608	0.420546	34985	0.594589	0.402296
GUSBP2	7690	0.1329	21492	0.344943	15086	0.228524	0.235456	21564	0.360048	9503	0.150148	9302	0.150664	22572	0.346872	21981	0.346736	9284	0.14238	9764	0.158429	14566	0.214683	10258	0.156563	11306	0.174572	10856	0.165367	42582	0.723704	0.253102
ZPBP2	21271	0.36761	28407	0.455927	0	0	0.274512	0	0	0	0	0	0	0	0	0	0	0	0	0	0	0	0	0	0	0	0	0	0	30467	0.517803	0.0894226
ATP7B	37407	0.646475	31584	0.506917	37658	0.570446	0.574613	39562	0.660556	34762	0.549241	37820	0.612569	35313	0.542667	40721	0.642348	42995	0.659372	40417	0.655801	37496	0.552639	39882	0.6087	43037	0.66452	35395	0.539163	33338	0.566597	0.598534
CNRIP1	11920	0.206004	21430	0.343948	31901	0.483239	0.344397	15445	0.257881	24710	0.390419	26475	0.428814	25070	0.38526	28145	0.443969	22316	0.342238	20159	0.327097	27730	0.408702	28965	0.442079	34395	0.531082	27741	0.422572	37960	0.64515	0.403897
ACTR3C	31281	0.540605	25493	0.409158	41680	0.631372	0.527045	39067	0.652291	32380	0.511605	30265	0.490201	38468	0.591151	26033	0.410654	32723	0.50184	33015	0.535697	39461	0.5816	28136	0.429426	24736	0.381941	27732	0.422435	34272	0.582471	0.511496
BCO2	29674	0.512832	21679	0.347944	36777	0.557101	0.472626	43825	0.731734	21232	0.335466	29373	0.475753	21316	0.327571	25798	0.406947	22542	0.345704	42743	0.693542	32491	0.478872	34230	0.522436	27898	0.430764	21740	0.33116	31608	0.537195	0.469001
MLF1	32843	0.567599	41109	0.659792	44567	0.675104	0.634165	26021	0.434465	34955	0.55229	40641	0.65826	31593	0.485501	40590	0.640281	38095	0.584225	52780	0.856401	40105	0.591092	42998	0.656258	39715	0.613226	31776	0.484036	37749	0.641564	0.606673
LINC02014	16452	0.284327	0	0	0	0	0.0947756	0	0	0	0	0	0	0	0	0	0	23356	0.358188	0	0	0	0	12743	0.19449	0	0	0	0	30467	0.517803	0.0903205
TMSB15B	26071	0.450564	32438	0.520624	0	0	0.323729	0	0	21438	0.338721	0	0	32586	0.500761	24257	0.382639	33765	0.51782	0	0	24104	0.355259	0	0	29838	0.460719	0	0	30467	0.517803	0.269661
HMGN3-AS1	26514	0.45822	30565	0.490563	31746	0.480891	0.476558	38395	0.641071	31645	0.499992	37972	0.615031	33664	0.517327	33540	0.529072	34246	0.525197	36741	0.596154	35791	0.52751	36273	0.553617	29712	0.458773	37902	0.577352	17049	0.289757	0.517368
SYBU	32122	0.555139	27576	0.44259	35635	0.539802	0.51251	45767	0.764159	43332	0.684647	33569	0.543716	27337	0.420097	37862	0.597249	41209	0.631982	29902	0.485186	50538	0.74486	37404	0.570879	41928	0.647397	42770	0.651505	32332	0.549499	0.58858
GPR135	37473	0.647616	43137	0.692341	35008	0.530304	0.62342	41974	0.700828	36181	0.571661	36875	0.597263	35464	0.544988	35540	0.560621	44924	0.688955	34092	0.553172	43423	0.639995	36386	0.555342	34994	0.540331	35014	0.53336	37896	0.644063	0.600056
HAVCR1	18628	0.321933	31239	0.50138	34470	0.522154	0.448489	0	0	31524	0.49808	0	0	0	0	0	0	17420	0.267153	0	0	0	0	0	0	0	0	0	0	30467	0.517803	0.175234
SPEG	24932	0.43088	15456	0.248066	30828	0.466985	0.381977	12365	0.206455	18406	0.290815	29059	0.470667	26984	0.414673	24213	0.381945	30954	0.474711	36817	0.597388	32169	0.474126	24546	0.374634	22081	0.340946	23338	0.355502	42688	0.725505	0.416886
SLC30A4	32702	0.565163	43180	0.693031	39053	0.591578	0.61659	39747	0.663645	41279	0.65221	43231	0.700211	38495	0.591566	41407	0.653169	41963	0.643545	35576	0.577251	42195	0.621896	47865	0.73054	41556	0.641653	43463	0.662061	19020	0.323255	0.620718
KCNQ4	11234	0.194148	18959	0.304289	25624	0.388154	0.29553	11505	0.192096	14332	0.226446	13288	0.215225	21522	0.330736	19607	0.309288	26096	0.400209	21822	0.354081	14247	0.209981	18395	0.280754	13829	0.213529	22791	0.34717	43993	0.747684	0.314253
STEAP2	41970	0.725334	42841	0.68759	53989	0.817829	0.743585	48227	0.805233	53150	0.839772	39182	0.634629	42569	0.654173	51611	0.814131	42677	0.654495	44800	0.726919	58908	0.868222	43614	0.665659	53255	0.822293	48266	0.735224	42365	0.720016	0.744768
SRGAP2B	35138	0.607262	45692	0.733348	43479	0.658623	0.666411	44516	0.743271	39030	0.616675	46631	0.75528	36998	0.568561	44666	0.704578	36785	0.564135	34774	0.564238	36463	0.537414	46933	0.716316	48798	0.753474	41717	0.635465	18489	0.31423	0.631525
C1QTNF4	5667	0.0979382	7825	0.12559	13940	0.211164	0.144897	6635	0.110783	13228	0.209003	8531	0.138176	22430	0.34469	19292	0.304319	10976	0.168328	7670	0.124452	23659	0.348701	12390	0.189103	12867	0.198675	11497	0.175131	25005	0.424973	0.211402
TMEM217	24440	0.422377	18846	0.302475	22289	0.337635	0.354162	11220	0.187337	16749	0.264635	25939	0.420133	21180	0.325481	25336	0.399659	18435	0.282719	11094	0.18001	24011	0.353889	19678	0.300336	23183	0.357961	16406	0.249909	29142	0.495284	0.325323
FBXO36	21893	0.378359	32224	0.517189	31823	0.482057	0.459202	29619	0.49454	28453	0.449558	34214	0.554163	31311	0.481167	36188	0.570843	26436	0.405423	23407	0.379799	31693	0.467111	32312	0.493162	27419	0.423368	25696	0.391421	19849	0.337344	0.455034
C16orf46	26872	0.464407	18121	0.290839	26992	0.408877	0.388041	23929	0.399536	30889	0.488047	20662	0.334661	27044	0.415595	26578	0.419251	23603	0.361976	25384	0.411877	31228	0.460257	30803	0.470131	22882	0.353314	25375	0.386531	11057	0.18792	0.390215
EFHD1	13875	0.239791	33455	0.536947	28978	0.438961	0.405233	26036	0.434716	28557	0.451202	29857	0.483592	25505	0.391944	41687	0.657586	32165	0.493283	25542	0.414441	23943	0.352887	39527	0.603281	32704	0.504972	34262	0.521905	36512	0.620541	0.476403
USP51	33471	0.578453	41303	0.662906	31590	0.478528	0.573295	30668	0.512055	32172	0.508319	39650	0.642209	37470	0.575815	37656	0.593999	41534	0.636966	41163	0.667905	42659	0.628734	40048	0.611233	30223	0.466664	32838	0.500213	30050	0.510716	0.571648
PKHD1L1	43811	0.757151	48131	0.772494	36449	0.552132	0.693925	30868	0.515394	40382	0.638037	37435	0.606333	37788	0.580702	48313	0.762107	38280	0.587063	36339	0.589632	34999	0.515837	35695	0.544795	51416	0.793898	51581	0.785721	41425	0.70404	0.647022
ARHGEF35	37585	0.649552	41147	0.660402	43920	0.665303	0.658419	41252	0.688773	29333	0.463462	26284	0.425721	29260	0.449649	41472	0.654194	44226	0.67825	25116	0.407529	34370	0.506566	42794	0.653144	35135	0.542508	37244	0.567329	43118	0.732813	0.583013
MICU3	23408	0.404542	42086	0.675473	35088	0.531516	0.537177	39450	0.658686	39381	0.622221	42153	0.68275	32215	0.495059	43723	0.689702	38148	0.585038	35161	0.570518	47153	0.69497	34926	0.533059	41927	0.647381	38224	0.582257	25353	0.430888	0.586937
KNG1	22648	0.391407	0	0	39784	0.602651	0.331353	42935	0.716874	0	0	0	0	0	0	0	0	38126	0.584701	22160	0.359565	0	0	0	0	0	0	0	0	25587	0.434865	0.206004
SEMA3F	22464	0.388227	27368	0.439251	30915	0.468303	0.431927	15525	0.259217	25440	0.401953	22209	0.359718	27755	0.426521	32122	0.506704	20533	0.314894	21958	0.356288	29058	0.428275	37212	0.567949	25669	0.396347	26444	0.402815	26011	0.442071	0.410569
MORF4L2-AS1	36125	0.62432	42807	0.687045	34639	0.524714	0.612026	36999	0.617762	29834	0.471378	39327	0.636978	43357	0.666282	40922	0.645519	41350	0.634144	37872	0.614506	41727	0.614998	36506	0.557173	43125	0.665879	42500	0.647392	30335	0.515559	0.608243
FA2H	13210	0.228298	27724	0.444965	25263	0.382686	0.351983	10970	0.183163	10851	0.171446	22764	0.368707	21210	0.325942	39185	0.618118	33550	0.514523	11757	0.190767	19946	0.293976	20818	0.317735	17115	0.264267	18308	0.278881	18770	0.319006	0.326832
CALML6	17983	0.310786	8691	0.139489	12913	0.195607	0.215294	10037	0.167585	18075	0.285586	13511	0.218837	20586	0.316352	13239	0.208837	10398	0.159464	0	0	11638	0.171528	6194	0.094536	8422	0.130041	12652	0.192725	30467	0.517803	0.207278
IL17RE	8968	0.154987	10513	0.168732	14073	0.213179	0.178966	11998	0.200327	18488	0.292111	20433	0.330952	23345	0.358751	15321	0.241679	32430	0.497347	10182	0.165212	19732	0.290822	19356	0.295421	33090	0.510932	15131	0.230487	33087	0.562331	0.300885
PEG13	34309	0.592935	31493	0.505457	35470	0.537302	0.545231	25198	0.420724	34971	0.552543	38192	0.618594	31860	0.489604	32388	0.5109	32534	0.498942	26667	0.432695	31562	0.46518	26920	0.410867	23366	0.360787	37149	0.565882	15884	0.269957	0.482158
CHN1	24984	0.431779	40635	0.652184	33062	0.500826	0.528263	29446	0.491652	34722	0.548609	42495	0.68829	46913	0.720929	46120	0.727514	35516	0.544674	38926	0.631608	44671	0.658388	35906	0.548016	40774	0.629578	42683	0.65018	26214	0.445521	0.591316
CAPS2	31171	0.538703	45782	0.734793	37459	0.567432	0.613643	40265	0.672293	34301	0.541957	35965	0.582523	42604	0.654711	39467	0.622567	35578	0.545625	39515	0.641165	49391	0.727955	46031	0.702549	34143	0.527191	38305	0.583491	31783	0.540169	0.612208
PFKFB1	18921	0.326997	12932	0.207556	19022	0.288147	0.274233	27425	0.457908	36355	0.57441	10919	0.176855	25165	0.38672	17904	0.282424	26883	0.412278	25056	0.406555	15290	0.225353	26391	0.402793	27607	0.426271	13435	0.204652	9644	0.163905	0.329522
CARD14	18414	0.318234	19923	0.319761	21012	0.318291	0.318762	18243	0.304598	13393	0.21161	20675	0.334872	27594	0.424047	27178	0.428716	23583	0.361669	11417	0.185251	21640	0.318944	30815	0.470314	22246	0.343493	19668	0.299598	9746	0.165638	0.320336
B3GAT2	27309	0.47196	38362	0.615703	36785	0.557222	0.548295	33726	0.563114	33136	0.52355	27761	0.449644	29431	0.452277	48976	0.772565	32384	0.496641	28993	0.470436	42998	0.633731	31883	0.486615	30194	0.466216	38424	0.585303	6000	0.101973	0.509797
NHLRC1	15140	0.261653	27968	0.448881	17447	0.264288	0.324941	29617	0.494507	30894	0.488126	31299	0.506948	30262	0.465047	21373	0.337145	31537	0.483652	30272	0.491189	33971	0.500685	27006	0.412179	22977	0.35478	22532	0.343224	19193	0.326195	0.4119
GCNT4	22112	0.382144	24536	0.393798	22058	0.334136	0.370026	27869	0.465321	20057	0.316901	18912	0.306317	37327	0.573617	30289	0.47779	34285	0.525795	21122	0.342723	18390	0.271043	32325	0.493361	22305	0.344404	33153	0.505012	12221	0.207702	0.396004
PGM5P2	22892	0.395624	29765	0.477723	23551	0.356752	0.410033	19032	0.317772	22525	0.355896	20009	0.324085	20671	0.317659	30935	0.48798	20566	0.3154	33720	0.547136	23737	0.34985	21714	0.33141	26938	0.415941	27116	0.413051	33608	0.571186	0.398498
FAM229B	32916	0.568861	33546	0.538407	30470	0.461562	0.522943	29280	0.48888	27963	0.441816	36236	0.586913	28327	0.435311	44132	0.696154	28126	0.431341	38660	0.627292	40888	0.602632	33682	0.514072	30065	0.464224	28076	0.427675	28334	0.481551	0.517779
TMEM14EP	22790	0.393861	29055	0.466327	0	0	0.28673	0	0	0	0	0	0	0	0	0	0	0	0	0	0	0	0	0	0	0	0	0	0	30467	0.517803	0.0918661
BMP8A	14259	0.246427	25304	0.406125	18019	0.272953	0.308502	26384	0.440526	16897	0.266973	18241	0.295449	29701	0.456426	19955	0.314777	19347	0.296706	25658	0.416323	24497	0.361052	24971	0.38112	18015	0.278164	31242	0.475902	31516	0.535631	0.36297
L1CAM	10738	0.185576	26644	0.427631	30513	0.462213	0.358474	17214	0.287417	14562	0.23008	33417	0.541254	16711	0.256804	27010	0.426066	25980	0.39843	30628	0.496966	26063	0.384132	29140	0.44475	17921	0.276712	20129	0.30662	37659	0.640035	0.384312
FGF13	46039	0.795655	44327	0.71144	37976	0.575263	0.69412	42986	0.717725	41085	0.649144	46769	0.757515	36935	0.567593	41419	0.653358	48673	0.74645	40232	0.652799	52777	0.77786	44917	0.685546	40056	0.618492	50427	0.768142	41711	0.708901	0.692392
[truncated: 17,627 more rows]
