# Supplementary material for: The XIST lncRNA is a sex-specific reservoir of TLR7 ligands in SLE
Source: JCI Insight. 2023 Sep 21;8(20):e169344. doi: 10.1172/jci.insight.169344 (PMC10634230; doi:10.1172/jci.insight.169344)
Supplement: Supplemental table 3 [file jciinsight-8-169344-s009.xlsx]

## Sheet: Spleen
gene	padj	log2FCtpm	female_tpm	male_tpm	UU.Count	UU.Richness	has_GTCCTTCAA	sbrank	uucountrank	uurichrank	tpmrank	ranksum
XIST	2.49521e-105	8.52981	33.5913	0.0908861	2140	128	TRUE	16246	16219	16204	12584	61253
TSIX	2.4913e-77	4.55475	0.0428404	0.00182279	3457		TRUE	16245	16239	16243	24	48751
MAP7D2	5.13788e-53	2.0549	0.487215	0.117256	274	79	FALSE	16244	10045	11614	1333	39236
LINC02137	1	1.69171	1.55602	0.481682	47	24	FALSE	16243	1310	1297	3034	21884
APLN	1	1.60815	2.65951	0.872369	219	77	FALSE	16242	8698	11175	4047	40162
NEB	1	1.17495	1.20757	0.534831	920	66	TRUE	16241	15588	9189	2597	43615
LINC01013	1	0.966781	0.332929	0.170342	78	47	FALSE	16240	2987	5490	886	25603
MACROD2	1	0.837765	1.13614	0.635682	431	82	FALSE	16239	12669	12285	2521	43714
FDCSP	1	0.826306	27.8622	15.7135	56	56	FALSE	16238	1814	7150	11920	37122
RGS13	1	0.809296	0.343983	0.196298	173	77	FALSE	16237	7255	11150	921	35563
MYH2	1	0.775442	0.337937	0.197426	239	42	FALSE	16236	9231	4726	903	31096
UTS2R	0.758271	0.737991	1.00274	0.60122	108	33	FALSE	16235	4533	2957	2323	26048
KRT2	1	0.731602	1.28734	0.775284	126	48	FALSE	16234	5368	5715	2711	30028
CEACAM5	1	0.72936	0.265859	0.160359	177	77	FALSE	16233	7398	11152	650	35433
KDM6A	3.03648e-61	0.726719	18.6918	11.295	535	111	FALSE	16232	13781	15929	10327	56269
PCDHA3	0.0101643	0.698356	0.199678	0.123057	397	76	FALSE	16231	12203	11052	436	39922
FAM9C	0.0601346	0.69672	18.8511	11.6307	78	87	FALSE	16230	2986	13133	10359	42708
EIF1AX	7.11053e-50	0.676641	29.77	18.6247	547	89	FALSE	16229	13894	13587	12175	55885
SHISA2	0.834616	0.675318	0.317195	0.198625	318	85	FALSE	16228	10957	12815	827	40827
AR	2.82514e-05	0.668148	1.29278	0.813567	865	87	FALSE	16227	15462	13279	2719	47687
AICDA	1	0.667258	0.615361	0.387494	233	75	TRUE	16226	9077	10804	1633	37740
PRAME	1	0.664399	0.255811	0.161404	104	36	FALSE	16225	4310	3504	619	24658
NLRP7	0.021701	0.656694	1.30851	0.830027	213	43	FALSE	16224	8506	4889	2738	32357
ZFX	1.33041e-52	0.639787	14.3825	9.23077	878	99	FALSE	16223	15498	15114	9229	56064
AARD	1	0.637722	0.318895	0.204962	160	67	FALSE	16222	6744	9235	833	33034
CHRNE	1	0.621085	8.9484	5.81809	130	37	FALSE	16221	5547	3732	7329	32829
PHF21B	1	0.615034	0.158069	0.103206	173	62	FALSE	16220	7254	8333	292	32099
MYL1	1	0.609377	0.666647	0.436974	77	40	FALSE	16219	2928	4221	1736	25104
UMODL1	1	0.584961	0.286812	0.191208	209	70	FALSE	16218	8389	9811	730	35148
GPHA2	1	0.577894	1.06281	0.712023	50	42	FALSE	16217	1469	4548	2422	24656
PUDP	1.60489e-34	0.57163	13.173	8.86354	162	80	FALSE	16216	6822	11760	8850	43648
CLCA4	1	0.561518	0.266203	0.180376	266	65	FALSE	16215	9861	8931	652	35659
MEOX1	0.13181	0.560335	19.4845	13.2133	104	37	FALSE	16214	4309	3700	10509	34732
JPX	2.2272e-17	0.546536	1.48908	1.01951	67	32	FALSE	16213	2411	2706	2959	24289
PNPLA4	5.36709e-25	0.543852	5.64971	3.87534	324	83	FALSE	16212	11063	12438	5827	45540
DLK1	1	0.536361	0.560421	0.386414	268	76	FALSE	16211	9904	11001	1505	38621
LINC02099	1	0.529968	0.218867	0.151581	183	49	FALSE	16210	7596	5974	503	30283
FCRL4	1	0.525537	1.52638	1.06038	230	53	FALSE	16209	8994	6739	2996	34938
MAJIN	1	0.522133	0.785483	0.546964	98	53	FALSE	16208	4025	6634	1969	28836
RPS4X	6.14772e-29	0.513706	822.301	575.957	129	63	FALSE	16207	5493	8484	16183	46367
BTN1A1	0.0987872	0.510157	0.81644	0.57326	204	62	FALSE	16206	8241	8355	2029	34831
NLRP2	0.0987872	0.509892	6.83125	4.79742	174	36	FALSE	16205	7287	3570	6386	33448
FLG2	1	0.508647	0.137915	0.0969375	388	57	FALSE	16204	12067	7500	237	36008
PCDH9	1	0.506571	0.656607	0.462181	517	105	FALSE	16203	13610	15621	1713	47147
ASMT	0.000255121	0.497744	0.735577	0.520945	59	30	FALSE	16202	1978	2337	1885	22402
NLRP14	0.6907	0.495424	0.160051	0.113532	366	63	FALSE	16201	11735	8595	299	36830
LINC00431	1	0.493069	0.592612	0.421058	62	46	FALSE	16200	2127	5297	1572	25196
B3GNT3	1	0.492972	0.283574	0.201496	137	42	FALSE	16199	5855	4664	718	27436
SIK1	1	0.490932	2.52846	1.79916	327	94	FALSE	16198	11116	14356	3936	45606
KDM5C	1.87998e-52	0.490541	60.1826	42.8354	177	38	FALSE	16197	7397	3944	14342	41880
DLGAP1-AS5	1	0.489747	0.253201	0.180317	318	81	FALSE	16196	10956	12048	609	39809
DDX3X	1.06849e-30	0.488642	135.835	96.8088	228	45	FALSE	16195	8939	5264	15602	46000
ADAMDEC1	0.653781	0.487846	8.7047	6.20722	209	91	FALSE	16194	8388	13842	7224	45648
MYO3B	1	0.48568	0.125312	0.0894932	480	70	FALSE	16193	13261	9917	204	39575
ASXL3	0.00446544	0.483325	0.276002	0.197432	952	91	TRUE	16192	15651	13979	696	46518
AOC1	1	0.479326	0.382942	0.274689	94	29	FALSE	16191	3809	2207	1037	23244
LYNX1	1	0.476381	0.917627	0.659571	126	21	FALSE	16190	5367	908	2191	24656
OTOF	1	0.476285	0.496701	0.357042	217	34	FALSE	16189	8631	3191	1356	29367
DUSP15	1	0.471698	2.43374	1.75501	37	24	FALSE	16188	818	1268	3871	22145
GTSF1L	1	0.471302	1.49438	1.07791	34	37	FALSE	16187	692	3597	2963	23439
CD209	0.680985	0.468293	2.53511	1.83243	356	87	FALSE	16186	11584	13187	3945	44902
AQP7P1	1	0.46496	0.517552	0.374962	190	71	FALSE	16185	7816	9998	1410	35409
TXLNG	5.41555e-27	0.463677	15.3652	11.1418	402	77	FALSE	16184	12276	11251	9502	49213
PPP2R2C	1	0.458187	0.455816	0.331789	296	77	TRUE	16183	10534	11209	1242	39168
GABRA2	1	0.455311	0.550443	0.401467	1089	95	FALSE	16182	15867	14623	1480	48152
TBC1D3B	1	0.45435	0.259207	0.189179	93	38	FALSE	16181	3757	3861	631	24430
ANAPC1P1	1	0.44776	0.517027	0.379074	192	49	FALSE	16180	7881	5980	1407	31448
CNNM1	0.427326	0.447673	0.194965	0.142953	307	49	FALSE	16179	10736	6034	417	33366
DNAJB13	1	0.441493	0.56975	0.419548	78	41	FALSE	16178	2985	4399	1525	25087
GLDC	0.433434	0.438452	1.11759	0.824696	258	74	FALSE	16177	9657	10620	2500	38954
KRT14	1	0.434098	1.92688	1.42619	36	20	FALSE	16176	775	673	3425	21049
SNCB	1	0.432567	0.425135	0.315	35	26	FALSE	16175	734	1577	1161	19647
DPEP1	1	0.428927	9.04222	6.71669	44	18	FALSE	16174	1163	497	7366	25200
KIR3DX1	1	0.427466	1.24813	0.928067	245	62	FALSE	16173	9366	8377	2654	36570
PABPC4L	0.272766	0.427273	0.16431	0.122192	446	46	FALSE	16172	12846	5455	315	34788
GPR55	1	0.426429	7.29062	5.42496	219	49	FALSE	16171	8697	5996	6584	37448
PRSS16	0.000114698	0.425729	1.23936	0.922661	229	77	TRUE	16170	8966	11182	2641	38959
RNF17	1	0.42522	0.0988434	0.0736111	573	66	FALSE	16169	14101	9180	136	39586
XG	0.160787	0.424356	0.271867	0.202588	284	81	FALSE	16168	10290	12036	678	39172
ACTA1	1	0.420807	6.28049	4.69157	46	28	FALSE	16167	1252	1962	6126	25507
SMC1A	1.83391e-22	0.420734	24.8891	18.5933	621	85	FALSE	16166	14442	12901	11479	54988
INE1	4.41125e-07	0.417203	9.73534	7.29055	54	33	FALSE	16165	1701	2875	7639	28380
KCNJ3	1	0.411092	0.82741	0.622257	455	85	FALSE	16164	12982	12873	2044	44063
LINC01484	1	0.407964	0.875892	0.660148	34	34	FALSE	16163	691	3020	2132	22006
CAPN6	1	0.406578	0.976686	0.736822	242	59	FALSE	16162	9297	7840	2286	35585
ERCC6L	0.00033369	0.40539	1.11875	0.844692	341	66	FALSE	16161	11364	9136	2502	39163
MYBPH	1	0.404006	2.87313	2.17139	163	16	FALSE	16160	6871	340	4221	27592
SLC2A4	1	0.401889	0.772883	0.584969	216	66	FALSE	16159	8603	9077	1949	35788
ZNF727	0.900171	0.400113	0.54383	0.412114	932	123	FALSE	16158	15615	16166	1464	49403
PIP	1	0.399465	0.986786	0.748121	44	38	FALSE	16157	1162	3797	2300	23416
NUGGC	0.682668	0.39861	5.48525	4.16105	228	60	FALSE	16156	8938	8025	5751	38870
CORIN	1	0.39815	2.37898	1.80524	414	94	FALSE	16155	12432	14386	3820	46793
P2RY12	1	0.39691	4.28224	3.25229	247	77	FALSE	16154	9415	11189	5100	41858
LRRTM2	0.27394	0.394053	0.592035	0.450532	617	83	FALSE	16153	14418	12527	1571	44669
PRKX	1.68368e-19	0.392829	21.5568	16.4184	475	72	FALSE	16152	13197	10304	10900	50553
TCEAL2	0.288138	0.392092	6.13583	4.67564	50	40	FALSE	16151	1468	4183	6068	27870
IL10	1	0.390965	6.49261	4.95139	140	74	FALSE	16150	5983	10554	6228	38915
FPR3	1	0.390539	12.0867	9.22027	256	85	FALSE	16149	9611	12787	8479	47026
SEC14L6	1	0.388124	0.348541	0.266328	190	57	FALSE	16148	7815	7432	931	32326
FAM151A	1	0.388107	0.730681	0.558336	51	20	FALSE	16147	1530	708	1874	20259
PIGR	1	0.386567	1.07932	0.825624	239	75	FALSE	16146	9230	10807	2441	38624
VPREB1	1	0.386129	0.837171	0.640586	22	18	FALSE	16145	271	444	2061	18921
LINC00473	1	0.385802	0.219194	0.167761	75	48	FALSE	16144	2833	5670	504	25151
NETO1	1	0.385091	2.84841	2.18111	168	58	FALSE	16143	7067	7591	4202	35003
GTF2H2	0.755904	0.383963	1.8079	1.38545	167	86	FALSE	16142	7023	12960	3296	39421
CSMD2	0.432969	0.383844	0.388265	0.297563	596	63	FALSE	16141	14271	8616	1054	40082
UMODL1-AS1	1	0.381972	4.07595	3.12784	134	41	FALSE	16140	5721	4465	4983	31309
IFNLR1	0.794265	0.379008	5.37049	4.12972	279	75	FALSE	16139	10182	10827	5690	42838
IRGM	1	0.3767	0.443395	0.341501	283	62	FALSE	16138	10273	8401	1208	36020
SPHKAP	1	0.37663	0.59646	0.459414	442	74	FALSE	16137	12810	10684	1582	41213
TTLL9	1	0.376076	0.419481	0.323223	170	57	FALSE	16136	7137	7413	1149	31835
TNNI1	1	0.375239	0.124174	0.0957357	328	54	FALSE	16135	11138	6948	202	34423
RPL23AP64	0.476869	0.373176	4.99649	3.8577	32	25	FALSE	16134	623	1422	5486	23665
LIX1	1	0.367268	0.157483	0.122089	392	85	FALSE	16133	12135	12847	289	41404
TRIM55	1	0.365707	0.206207	0.160035	187	72	FALSE	16132	7711	10185	464	34492
KRTDAP	1	0.365628	0.918026	0.712508	20	20	FALSE	16131	213	639	2192	19175
FCRL3	1	0.36503	48.8049	37.8947	337	84	FALSE	16130	11299	12634	13789	53852
EIF2S3	5.54696e-33	0.364782	97.3123	75.5714	419	90	FALSE	16129	12507	13729	15242	57607
DLEU2L	0.896222	0.362039	0.479609	0.373167	249	100	FALSE	16128	9464	15146	1315	42053
MYH1	1	0.356744	0.484777	0.378575	231	43	FALSE	16127	9016	4897	1327	31367
LINC02086	1	0.354736	0.3947	0.30866	328	82	FALSE	16126	11137	12244	1066	40573
RASSF6	0.798084	0.353925	0.430854	0.337123	491	78	FALSE	16125	13373	11483	1181	42162
LAMA3	0.755904	0.353426	0.892536	0.698609	629	62	FALSE	16124	14501	8450	2149	41224
ERBB4	0.794265	0.353062	0.086548	0.0677602	1247	111	FALSE	16123	16017	15943	100	48183
IRF4	0.630272	0.351	35.6221	27.9292	472	70	FALSE	16122	13173	9914	12803	52012
ZRSR2	1.10526e-09	0.348981	48.0405	37.7184	68	84	FALSE	16121	2474	12561	13740	44896
GLYCTK-AS1	1	0.348237	1.50175	1.17969	68	41	FALSE	16120	2473	4390	2968	25951
TNFRSF17	1	0.348223	29.4623	23.1441	108	59	FALSE	16119	4532	7744	12139	40534
CXCL9	1	0.347318	9.61885	7.56084	272	68	FALSE	16118	9989	9479	7597	43183
CXCL10	1	0.347266	15.4521	12.1465	77	48	FALSE	16117	2927	5671	9529	34244
CRNN	1	0.346621	1.85075	1.45548	66	40	FALSE	16116	2354	4205	3352	26027
BTNL2	1	0.346307	0.45188	0.355446	74	38	FALSE	16115	2792	3839	1234	23980
MYT1	1	0.346273	0.535211	0.421004	301	108	FALSE	16114	10624	15781	1444	43963
NDNF	1	0.345506	0.146628	0.115401	237	88	FALSE	16113	9187	13327	254	38881
FCGR2C	0.885757	0.343501	14.3979	11.3474	181	71	FALSE	16112	7518	9995	9230	42855
CERNA1	0.23995	0.342278	1.45823	1.15025	109	68	FALSE	16111	4578	9383	2920	32992
NLRP11	0.92719	0.341384	0.143448	0.113222	282	53	FALSE	16110	10257	6762	248	33377
HOXC4	0.0581206	0.340971	3.21262	2.53639	174	68	FALSE	16109	7286	9420	4461	37276
MUC16	1	0.340348	0.0198468	0.015676	2098		FALSE	16108	16215	16242	14	48579
CCDC187	1	0.339894	0.0943218	0.0745236	292	45	FALSE	16107	10465	5272	126	31970
PRSS21	1	0.339219	3.67853	2.90776	73	28	FALSE	16106	2728	2027	4738	25599
C17orf107	1	0.335949	2.52888	2.00354	161	38	FALSE	16105	6784	3934	3939	30762
HPDL	1	0.33335	3.49603	2.77477	92	37	FALSE	16104	3708	3678	4633	28123
CCL25	1	0.332209	0.952056	0.756236	60	35	FALSE	16103	2030	3239	2246	23618
CA5B	1.19886e-14	0.33146	3.95642	3.1443	608	74	FALSE	16102	14358	10707	4915	46082
CHRNA3	1	0.330102	0.221267	0.176013	62	26	FALSE	16101	2126	1642	511	20380
PKP1	1	0.32938	0.322419	0.256606	226	46	FALSE	16100	8889	5432	843	31264
KRT4	1	0.326684	5.09004	4.05863	84	28	FALSE	16099	3274	2042	5544	26959
DNAJC5B	1	0.325264	0.933498	0.745073	217	80	FALSE	16098	8630	11787	2216	38731
OCLN	1	0.325112	0.434747	0.347031	725	94	FALSE	16097	15000	14436	1188	46721
BHLHA15	1	0.324949	8.85308	7.06765	128	36	FALSE	16096	5438	3542	7290	32366
LAMA2	1	0.324945	11.3399	9.05297	573	49	TRUE	16095	14100	6050	8234	44479
DNER	1	0.321709	0.236376	0.189129	230	79	FALSE	16094	8993	11578	565	37230
CALML5	1	0.319033	0.737795	0.591422	22	15	FALSE	16093	270	227	1887	18477
SIGLEC1	1	0.318746	28.7568	23.0563	232	50	FALSE	16092	9044	6215	12045	43396
PEG3	1	0.31774	1.74681	1.40151	657	102	FALSE	16091	14682	15398	3240	49411
SPATA3-AS1	1	0.31725	0.209711	0.168314	194	46	FALSE	16090	7950	5417	476	29933
ZSCAN23	1	0.316587	0.402167	0.322927	555	46	FALSE	16089	13969	5459	1098	36615
TDRD12	0.752874	0.31393	0.246608	0.198383	512	64	FALSE	16088	13565	8805	591	39049
LINC01237	0.837353	0.313578	2.75263	2.21489	39	37	FALSE	16087	916	3605	4130	24738
TSPEAR	1	0.310966	0.410185	0.330651	183	38	FALSE	16086	7595	3947	1118	28746
DNAH3	1	0.310683	0.0559777	0.0451326	690	52	FALSE	16085	14837	6604	42	37568
GPR25	1	0.30732	1.00338	0.810873	24	15	FALSE	16084	336	231	2326	18977
LAX1	0.701121	0.307059	11.3556	9.17863	193	74	FALSE	16083	7911	10582	8241	42817
NPR3	1	0.306907	6.49262	5.24846	683	73	FALSE	16082	14808	10525	6229	47644
PCDHGB5	0.165133	0.306785	0.968046	0.782608	264	49	FALSE	16081	9808	6021	2276	34186
GSDMA	1	0.306777	0.484944	0.392051	117	48	FALSE	16080	4977	5711	1329	28097
C11orf87	1	0.30579	0.3726	0.301433	648	86	FALSE	16079	14623	13099	1009	44810
TUNAR	1	0.305105	0.159142	0.128807	231	79	FALSE	16078	9015	11581	295	36969
EML5	0.720432	0.304598	0.335445	0.271599	912	93	TRUE	16077	15567	14297	893	46834
NYAP2	1	0.30442	0.168156	0.136167	792	89	FALSE	16076	15253	13622	327	45278
RBM24	0.842305	0.303117	0.792619	0.642417	298	105	FALSE	16075	10572	15597	1984	44228
TMEM255A	0.27394	0.302401	1.04449	0.846977	80	45	FALSE	16074	3085	5145	2394	26698
CRLF1	1	0.301776	3.7575	3.04829	32	15	FALSE	16073	622	246	4777	21718
CAV3	1	0.301387	0.252249	0.204693	75	43	FALSE	16072	2832	4772	606	24282
LINC01685	1	0.301364	0.393396	0.319235	62	43	FALSE	16071	2125	4761	1064	24021
SNAP91	1	0.299536	0.339192	0.275598	324	82	FALSE	16070	11062	12243	906	40281
ZNF492	1	0.299187	0.176204	0.143203	433	96	FALSE	16069	12693	14681	356	43799
FZD3	0.00586391	0.296728	0.791971	0.644741	1833	126	FALSE	16068	16192	16189	1982	50431
LINC01806	1	0.296281	1.0996	0.895462	322	92	FALSE	16067	11034	14037	2466	43604
BCHE	0.186111	0.295428	3.91644	3.19124	103	76	FALSE	16066	4261	10950	4889	36166
GALNTL6	1	0.295405	1.90945	1.5559	379	48	FALSE	16065	11943	5818	3405	37231
MUC2	1	0.295173	0.0605575	0.0493528	194	25	FALSE	16064	7949	1547	50	25610
IGF2BP3	1	0.294402	0.16371	0.133491	455	101	FALSE	16063	12981	15277	313	44634
OPCML	1	0.293356	1.05332	0.859511	557	78	FALSE	16062	13987	11494	2409	43952
OXCT2P1	0.79186	0.293004	0.761211	0.621301	49	21	FALSE	16061	1413	833	1930	20237
MOV10L1	1	0.29188	0.0822513	0.0671859	241	50	FALSE	16060	9271	6217	90	31638
CDNF	0.203685	0.291633	1.94515	1.58915	123	62	FALSE	16059	5237	8301	3442	33039
NRAP	1	0.289639	0.215072	0.175952	211	39	FALSE	16058	8455	4144	490	29147
KCNQ5	0.403422	0.289578	1.27487	1.04303	566	71	FALSE	16057	14053	10125	2691	42926
CHM	4.21133e-09	0.289545	5.25175	4.29677	557	78	FALSE	16056	13986	11493	5634	47169
SBSN	1	0.28914	0.812217	0.664711	28	22	FALSE	16055	482	945	2022	19504
GREB1	0.486933	0.288755	0.15513	0.12699	534	69	FALSE	16054	13772	9729	279	39834
TMEM59L	1	0.288754	1.2496	1.02293	57	31	FALSE	16053	1863	2532	2659	23107
C1QL3	1	0.288703	0.821584	0.672579	131	79	FALSE	16052	5590	11541	2039	35222
PNMA2	0.486933	0.287869	0.59111	0.484185	420	91	FALSE	16051	12528	13891	1568	44038
CNGA4	1	0.287681	0.672612	0.551015	99	41	FALSE	16050	4074	4426	1748	26298
MUC21	1	0.286219	0.295245	0.242116	179	49	FALSE	16049	7455	5971	756	30231
BHLHE41	0.196163	0.284422	19.7108	16.184	283	72	FALSE	16048	10272	10235	10558	47113
LHX6	1	0.283791	0.177582	0.145871	185	36	FALSE	16047	7651	3575	359	27632
CD70	0.826574	0.283414	3.26759	2.6848	128	50	FALSE	16046	5437	6134	4495	32112
GUSBP5	1	0.283205	0.441316	0.362657	155	57	FALSE	16045	6581	7393	1204	31223
CXCR3	0.306941	0.281908	13.1514	10.8171	52	27	FALSE	16044	1589	1801	8844	28278
OR51E1	1	0.281114	0.17452	0.143622	311	68	FALSE	16043	10819	9495	349	36706
GABRB3	1	0.280031	0.352187	0.290052	553	70	FALSE	16042	13945	9930	945	40862
CASR	1	0.279415	0.259459	0.213775	740	78	FALSE	16041	15058	11519	632	43250
MPV17L	1	0.279057	1.37366	1.13207	599	18	FALSE	16040	14291	534	2824	33689
MYH7	1	0.278809	0.993187	0.818655	144	34	FALSE	16039	6153	3173	2307	27672
CEND1	1	0.277028	0.739128	0.609995	27	15	FALSE	16038	448	237	1890	18613
MS4A1	1	0.276248	344.491	284.459	359	81	FALSE	16037	11629	12056	16061	55783
RNF224	1	0.276144	0.695681	0.57449	20	9	FALSE	16036	212	58	1799	18105
SCN2A	1	0.275868	0.11444	0.0945219	913	85	FALSE	16035	15572	12938	170	44715
SGPP2	1	0.274431	2.34763	1.94097	428	59	FALSE	16034	12635	7899	3779	40347
ACOXL	1	0.273182	0.578705	0.478874	154	49	FALSE	16033	6545	5946	1539	30063
CALCRL	1	0.267962	4.64198	3.85513	762	98	FALSE	16032	15140	14999	5299	51470
STS	3.4192e-05	0.266929	5.34566	4.44271	553	72	FALSE	16031	13944	10309	5678	45962
CHMP1B2P	1	0.266598	0.0971582	0.0807654	527	82	FALSE	16030	13709	12318	133	42190
IGHV1OR15-1	1	0.266433	2.62578	2.183	19	19	FALSE	16029	186	539	4018	20772
ANKRD36BP2	1	0.266385	7.03035	5.84503	119	46	FALSE	16028	5073	5358	6474	32933
TSPAN8	1	0.266336	0.332929	0.276807	109	58	FALSE	16027	4577	7539	887	29030
ZNF215	1	0.265872	2.71179	2.25539	451	43	FALSE	16026	12926	4916	4094	37962
DDN	1	0.264924	0.7654	0.636999	153	39	FALSE	16025	6510	4116	1939	28590
PRR15	1	0.264701	0.337424	0.280862	124	62	FALSE	16024	5278	8304	900	30506
TTC23L	1	0.264463	0.200265	0.166722	169	63	FALSE	16023	7101	8505	437	32066
JPH4	1	0.264456	3.58173	2.98184	223	75	FALSE	16022	8797	10798	4680	40297
SPON1	1	0.263748	18.9301	15.7673	376	79	FALSE	16021	11905	11659	10376	49961
ADGRG6	1	0.262418	3.90618	3.25654	699	103	FALSE	16020	14884	15483	4881	51268
WDR17	0.649046	0.262256	1.44402	1.204	723	82	FALSE	16019	14996	12350	2903	46268
LINC00323	1	0.261077	0.301591	0.251667	163	76	FALSE	16018	6870	10964	772	34624
ERVW-1	1	0.260755	0.0793666	0.0662434	185	43	TRUE	16017	7650	4872	85	28624
SLC24A2	1	0.259259	0.052639	0.0439808	1009	89	FALSE	16016	15766	13640	34	45456
CPA5	1	0.258294	0.454029	0.379603	194	63	FALSE	16015	7948	8522	1241	33726
DMKN	1	0.257924	2.07539	1.73563	78	34	FALSE	16014	2984	3100	3553	25651
WNT5A	1	0.257156	4.69211	3.92606	958	96	FALSE	16013	15661	14739	5324	51737
DNAAF3	1	0.255174	0.364015	0.305003	86	34	FALSE	16012	3387	3112	979	23490
SV2B	1	0.254328	0.168609	0.141358	1166	75	FALSE	16011	15954	10946	329	43240
SYAP1	2.15034e-08	0.253595	12.6456	10.6071	654	92	FALSE	16010	14665	14116	8686	53477
RHCG	1	0.253431	1.32547	1.11193	89	35	FALSE	16009	3539	3295	2766	25609
RPL31P11	1	0.252802	0.785176	0.65897	117	59	FALSE	16008	4976	7746	1967	30697
GCNT3	1	0.252432	0.119462	0.100286	360	83	FALSE	16007	11645	12453	187	40292
IFNG-AS1	1	0.252117	2.43287	2.04279	151	57	FALSE	16006	6424	7390	3869	33689
GPR150	1	0.251916	0.811712	0.68166	103	64	FALSE	16005	4260	8642	2021	30928
LINC01754	1	0.251368	1.8891	1.58703	158	40	FALSE	16004	6682	4302	3387	30375
TRPV3	1	0.251217	1.43333	1.20427	405	60	FALSE	16003	12313	8068	2888	39272
MIXL1	1	0.250993	1.88549	1.58441	165	72	FALSE	16002	6947	10173	3380	36502
FCRL5	1	0.250116	36.5112	30.6996	274	43	FALSE	16001	10044	4908	12883	43836
GPC3	1	0.249631	6.15181	5.17435	152	63	FALSE	16000	6462	8496	6074	37032
WDR64	1	0.249573	0.131632	0.110721	407	53	FALSE	15999	12335	6772	223	35329
TP63	0.681075	0.248699	0.207975	0.175043	502	95	FALSE	15998	13464	14548	470	44480
MYBL2	1	0.248406	52.2936	44.0221	78	26	FALSE	15997	2983	1684	13989	34653
FAM110D	1	0.247848	1.73306	1.4595	157	70	FALSE	15996	6646	9774	3228	35644
PARP15	1	0.2477	89.3917	75.2891	511	62	FALSE	15995	13557	8442	15085	53079
CDKN2A	0.139649	0.247376	2.97457	2.50586	86	49	FALSE	15994	3386	5859	4294	29533
SH3RF3-AS1	1	0.247262	0.563276	0.474557	134	58	FALSE	15993	5720	7563	1511	30787
TP73	1	0.247108	1.3889	1.17027	211	50	FALSE	15992	8454	6205	2841	33492
ASB12	1	0.247024	0.56269	0.474141	71	36	FALSE	15991	2630	3444	1509	23574
CD79A	1	0.246637	400.269	337.37	32	20	FALSE	15990	621	668	16099	33378
JADE3	1	0.245894	10.0049	8.43704	423	88	FALSE	15989	12565	13385	7753	49692
TNR	1	0.245881	0.47686	0.402136	929	77	FALSE	15988	15608	11326	1303	44225
EGR3	1	0.245857	4.52204	3.8135	333	92	FALSE	15987	11226	14039	5239	46491
ZNF728	1	0.245805	0.291655	0.245966	159	45	FALSE	15986	6710	5233	744	28673
PKP2	1	0.244792	1.76203	1.48704	311	87	FALSE	15985	10818	13172	3248	43223
TENM4	1	0.244685	0.170897	0.144237	720	64	FALSE	15984	14984	8815	338	40121
CNKSR2	1	0.244271	0.960617	0.810993	464	82	FALSE	15983	13072	12302	2264	43621
TPD52	0.373302	0.243933	12.7237	10.7444	228	82	FALSE	15982	8937	12203	8712	45834
GRIN2B	1	0.243805	0.0189887	0.0160363	2778	91	FALSE	15981	16231	13995	12	46219
DOK7	1	0.243461	3.48968	2.94779	48	16	FALSE	15980	1370	325	4629	22304
SNHG4	0.886472	0.242195	6.44657	5.4503	267	57	FALSE	15979	9872	7467	6199	39517
PTPN13	1	0.241569	4.38613	3.7099	608	73	FALSE	15978	14357	10515	5167	46017
PCDHGB3	1	0.241552	0.499485	0.422482	247	49	FALSE	15977	9414	6014	1365	32770
COLCA1	1	0.240169	0.84327	0.713951	581	90	FALSE	15976	14171	13773	2074	45994
CCDC141	1	0.239648	0.277689	0.235189	322	69	FALSE	15975	11033	9694	701	37403
ISL2	1	0.238885	1.23214	1.04412	76	33	FALSE	15974	2879	2908	2634	24395
ABCD2	1	0.238861	0.945405	0.80115	248	69	FALSE	15973	9435	9656	2232	37296
BRCA2	0.779754	0.238598	1.55381	1.31696	1134	90	FALSE	15972	15916	13827	3030	48745
L3MBTL3	1	0.238587	15.2528	12.9279	431	95	FALSE	15971	12668	14522	9469	52630
BANK1	1	0.238179	57.1275	48.4335	274	82	FALSE	15970	10043	12220	14205	52438
FRMPD1	1	0.237626	0.095811	0.0812611	222	38	FALSE	15969	8770	3956	129	28824
CDK5R1	1	0.237492	24.7844	21.0226	290	86	FALSE	15968	10429	12986	11465	50848
BFSP2	1	0.237291	1.51006	1.28104	53	49	FALSE	15967	1648	5831	2980	26426
PAX5	1	0.235648	22.0944	18.7648	531	108	FALSE	15966	13744	15796	10998	56504
COL4A3	1	0.235561	13.9779	11.8722	544	86	FALSE	15965	13866	13076	9105	52012
CR2	1	0.23529	94.3077	80.1157	313	91	FALSE	15964	10856	13863	15182	55865
GJA3	1	0.233537	0.258437	0.219812	476	93	FALSE	15963	13211	14227	629	44030
TOX	0.542042	0.232841	8.4132	7.15927	393	97	FALSE	15962	12148	14802	7094	50006
GPR34	1	0.232267	24.9709	21.2576	202	70	FALSE	15961	8187	9806	11498	45452
TNNC2	1	0.230067	2.70961	2.3102	23	18	FALSE	15960	299	446	4092	20797
SRGAP2D	1	0.228385	0.934603	0.797768	281	119	FALSE	15959	10228	16117	2217	44521
C3orf36	1	0.227813	2.34993	2.00668	62	21	FALSE	15958	2124	854	3784	22720
PHEX	1	0.227496	0.550512	0.470201	626	83	FALSE	15957	14475	12528	1482	44442
WNT16	1	0.227485	1.47438	1.2593	272	94	FALSE	15956	9988	14340	2940	43224
DNAH2	1	0.227008	0.114903	0.0981741	646	53	FALSE	15955	14615	6782	172	37524
PEG10	1	0.226907	1.55128	1.32551	525	81	FALSE	15954	13688	12105	3026	44773
ANKRD29	1	0.226505	1.53365	1.31082	276	68	TRUE	15953	10115	9484	3008	38560
ADAMTS6	0.522427	0.226259	2.66275	2.27625	567	74	FALSE	15952	14055	10704	4056	44767
AASS	1	0.226183	10.1428	8.67099	504	102	FALSE	15951	13483	15379	7799	52612
USP9X	6.11714e-10	0.225872	22.8732	19.5583	1297	113	FALSE	15950	16048	16000	11153	59151
CES1	1	0.225766	37.9724	32.4717	118	35	FALSE	15949	5019	3323	13009	37300
MAD2L1	1	0.225052	3.49732	2.99218	610	88	FALSE	15948	14371	13433	4635	48387
NIPAL1	1	0.224645	0.177554	0.151951	608	89	FALSE	15947	14356	13594	358	44255
CCR9	1	0.224534	2.0898	1.7886	224	68	FALSE	15946	8832	9453	3567	37798
ADAMTSL5	0.762187	0.224454	1.3476	1.15343	115	60	FALSE	15945	4872	7945	2795	31557
SLC22A3	1	0.224184	1.30522	1.11737	308	84	FALSE	15944	10757	12621	2734	42056
TIGD4	1	0.223887	0.263777	0.225861	221	71	FALSE	15943	8748	10024	646	35361
TXNDC5	1	0.22355	468.769	401.48	197	53	FALSE	15942	8042	6724	16122	46830
SLC4A7	0.644897	0.222965	9.49185	8.13265	974	119	FALSE	15941	15702	16125	7539	55307
RRM2	1	0.222792	20.0173	17.1529	362	85	FALSE	15940	11680	12836	10625	51081
CDCA7	1	0.222775	3.8038	3.25954	281	84	FALSE	15939	10227	12611	4808	43585
ERMN	1	0.222342	7.10253	6.0881	366	82	FALSE	15938	11734	12257	6501	46430
TAS2R31	1	0.222125	0.562862	0.482542	132	82	FALSE	15937	5634	12171	1510	35252
CELSR1	1	0.221676	5.44232	4.66716	385	69	FALSE	15936	12024	9710	5723	43393
ATP1A3	1	0.221509	1.92509	1.65109	108	30	TRUE	15935	4531	2415	3419	26300
APOBEC3B	1	0.221484	7.22286	6.19492	101	39	FALSE	15934	4164	4064	6560	30722
FMN1	1	0.221392	1.15599	0.991532	1096	88	FALSE	15933	15877	13474	2535	47819
WNT9B	1	0.221071	0.931874	0.799481	287	52	FALSE	15932	10358	6582	2213	35085
P2RY10	1	0.219615	15.4591	13.2762	385	82	FALSE	15931	12023	12266	9532	49752
C4orf50	1	0.219055	0.200274	0.172061	932	80	FALSE	15930	15614	11947	438	43929
MED14	7.69793e-05	0.218974	13.4521	11.5577	864	98	FALSE	15929	15461	15012	8941	55343
OR5AK2	1	0.218448	10.1716	8.74239	100	60	FALSE	15928	4123	7931	7814	35796
HERC2P10	1	0.21828	0.257564	0.221399	34	29	FALSE	15927	690	2107	627	19351
XKR9	1	0.218228	0.161804	0.13909	164	101	FALSE	15926	6912	15235	304	38377
ZNF714	0.682668	0.21771	1.58935	1.36673	988	98	FALSE	15925	15724	15018	3077	49744
CD22	1	0.21694	239.795	206.317	124	27	FALSE	15924	5277	1893	15956	39050
KIF5C	1	0.216582	3.41929	2.94264	575	99	FALSE	15923	14123	15086	4579	49711
SDC1	1	0.216432	31.8615	27.4229	172	56	FALSE	15922	7216	7244	12395	42777
NOMO2	1	0.216161	2.83269	2.43853	235	43	FALSE	15921	9127	4898	4191	34137
KRT1	1	0.216111	3.58636	3.08743	143	63	FALSE	15920	6093	8494	4684	35191
KCNK3	1	0.21608	2.28058	1.96336	254	40	FALSE	15919	9568	4344	3727	33558
CA5BP1	0.205939	0.215906	6.10384	5.25544	60	31	FALSE	15918	2029	2540	6049	26536
L3HYPDH	0.231811	0.215878	19.3196	16.6346	63	60	FALSE	15917	2182	7915	10472	36486
PKDREJ	1	0.215194	0.181475	0.156328	629	76	FALSE	15916	14500	11103	374	41893
OGFRP1	0.992463	0.214994	0.539122	0.46448	46	25	FALSE	15915	1251	1448	1452	20066
ADGRG2	1	0.214936	1.91977	1.65405	421	77	FALSE	15914	12544	11265	3414	43137
ZNF80	1	0.214827	4.258	3.66891	278	70	FALSE	15913	10158	9854	5093	41018
PRKG2	1	0.214568	0.123368	0.106319	436	88	FALSE	15912	12734	13392	196	42234
DAPP1	0.887974	0.214344	27.9132	24.0594	73	78	FALSE	15911	2727	11330	11927	41895
S100A3	1	0.214248	1.27972	1.10311	24	20	FALSE	15910	335	647	2700	19592
NPTX2	1	0.214226	27.1144	23.3728	128	67	FALSE	15909	5436	9219	11823	42387
KCNK12	1	0.213964	0.116924	0.100808	816	63	FALSE	15908	15323	8623	175	40029
RALGPS2	1	0.213413	26.5764	22.922	2932	103	FALSE	15907	16233	15514	11735	59389
LGALS17A	1	0.212713	0.218196	0.188284	79	39	FALSE	15906	3040	4033	500	23479
PWAR6	1	0.212307	5.88837	5.08258	596	87	FALSE	15905	14270	13249	5955	49379
UBE2Q2P2	1	0.212119	1.83896	1.58751	157	76	FALSE	15904	6645	10962	3335	36846
HOXA7	1	0.211671	1.02469	0.884854	106	51	FALSE	15903	4422	6303	2355	28983
LEFTY2	1	0.211512	0.873083	0.754022	85	43	FALSE	15902	3330	4782	2125	26139
BEND4	1	0.211507	2.24489	1.93876	883	90	FALSE	15901	15508	13815	3703	48927
COCH	1	0.211254	2.60314	2.24855	202	57	FALSE	15900	8186	7439	3997	35522
CNR1	1	0.211219	2.90355	2.50811	528	81	TRUE	15899	13714	12106	4240	45959
KCNJ1	1	0.210314	0.305494	0.264054	216	58	FALSE	15898	8602	7630	783	32913
CSMD1	1	0.210044	0.429454	0.371267	1068	95	FALSE	15897	15844	14620	1177	47538
PWAR5	1	0.210014	0.760731	0.657674	434	90	FALSE	15896	12712	13738	1928	44274
COL19A1	1	0.209984	0.796234	0.688382	949	133	FALSE	15895	15644	16222	1993	49754
CLDN20	1	0.209834	0.577139	0.499016	77	37	FALSE	15894	2926	3652	1538	24010
GTSF1	1	0.209563	2.22634	1.92534	58	49	FALSE	15893	1927	5834	3685	27339
RIBC1	0.0762719	0.209346	0.956106	0.826964	52	19	FALSE	15892	1588	595	2253	20328
LINC01679	0.89695	0.209324	3.59489	3.10938	143	39	FALSE	15891	6092	4107	4690	30780
TNFAIP6	1	0.209235	5.9392	5.13739	83	88	FALSE	15890	3223	13299	5970	38382
PPM1E	1	0.208808	0.452102	0.391182	602	76	FALSE	15889	14311	11101	1235	42536
ACY3	1	0.208798	2.51375	2.17504	50	26	FALSE	15888	1467	1614	3928	22897
FCRL1	1	0.208494	53.9305	46.6737	237	117	FALSE	15887	9186	16090	14075	55238
TMEM38B	0.203844	0.2075	2.85997	2.47684	478	114	FALSE	15886	13231	16018	4209	49344
TRIM29	1	0.207281	0.351743	0.304668	100	32	FALSE	15885	4122	2766	943	23716
NAP1L2	0.0477604	0.20703	5.84003	5.05933	256	93	FALSE	15884	9610	14176	5933	45603
CES3	0.862084	0.206375	0.474398	0.411167	148	32	FALSE	15883	6313	2808	1295	26299
ADAMTSL2	1	0.206242	11.2952	9.79055	116	41	FALSE	15882	4921	4444	8209	33456
ZNF280B	1	0.206091	1.47026	1.27455	592	102	FALSE	15881	14242	15392	2936	48451
MRPL23-AS1	1	0.204538	0.604753	0.524814	46	15	FALSE	15880	1250	262	1611	19003
MIR600HG	1	0.204415	11.2162	9.73441	516	52	TRUE	15879	13604	6600	8174	44257
MIR155HG	1	0.203943	15.1391	13.1434	180	89	FALSE	15878	7487	13491	9439	46295
STYK1	1	0.203554	1.55425	1.34972	180	51	FALSE	15877	7486	6385	3031	32779
SH3BP5	1	0.203466	12.2882	10.6718	237	78	FALSE	15876	9185	11379	8545	44985
CAMK2B	1	0.20324	0.384293	0.333796	164	35	FALSE	15875	6911	3355	1044	27185
BRIP1	1	0.203154	0.605799	0.526227	864	90	FALSE	15874	15460	13810	1616	46760
CLEC2D	1	0.203051	35.8853	31.174	438	78	FALSE	15873	12759	11470	12838	52940
KLF14	1	0.202661	1.00162	0.870351	219	56	FALSE	15872	8696	7270	2317	34155
RASGRP3	0.573952	0.202565	14.3511	12.4712	463	91	FALSE	15871	13067	13899	9220	52057
GPR17	1	0.2023	15.1293	13.1498	90	29	FALSE	15870	3586	2199	9434	31089
CCDC113	1	0.200513	0.418639	0.364317	389	68	FALSE	15869	12083	9518	1143	38613
TIMP4	1	0.200489	6.5873	5.73263	58	39	FALSE	15868	1926	4001	6281	28076
POLR3G	0.207646	0.200172	1.95055	1.69785	398	93	FALSE	15867	12218	14215	3445	45745
ABCA1	1	0.199778	14.3004	12.4511	813	85	FALSE	15866	15316	12929	9205	53316
ZNF724	1	0.199517	0.371323	0.323364	172	45	FALSE	15865	7215	5241	1002	29323
MESP1	1	0.199505	0.511511	0.445449	168	24	FALSE	15864	7066	1388	1392	25710
SEMA3D	1	0.199292	26.2333	22.8486	726	89	FALSE	15863	15003	13612	11691	56169
RTKN2	1	0.19912	0.910008	0.792691	171	53	FALSE	15862	7178	6709	2179	31928
NOMO3	1	0.199053	1.0926	0.951786	257	43	FALSE	15861	9638	4902	2458	32859
KIF20B	0.79186	0.199031	3.44431	3.00046	578	83	FALSE	15860	14148	12520	4601	47129
ARHGAP20	1	0.198689	1.13376	0.987895	527	79	FALSE	15859	13708	11702	2517	43786
PKHD1L1	1	0.198544	0.481014	0.41917	1839	96	FALSE	15858	16193	14760	1320	48131
ZNF99	1	0.198541	0.119344	0.104	735	103	FALSE	15857	15042	15488	186	46573
PCDHB3	1	0.198264	0.547227	0.476962	257	89	FALSE	15856	9637	13509	1473	40475
MFAP5	1	0.198262	1.99319	1.73726	279	72	FALSE	15855	10181	10231	3482	39749
TAF4B	0.837353	0.198009	5.87482	5.12139	353	67	FALSE	15854	11540	9326	5946	42666
NUP62CL	1	0.197913	0.475729	0.414745	182	79	FALSE	15853	7559	11554	1299	36265
ALCAM	0.682668	0.197869	9.04598	7.88662	427	81	FALSE	15852	12623	12082	7372	47929
SLC12A8	1	0.197825	0.719496	0.627303	254	65	FALSE	15851	9567	8926	1855	36199
EYA4	1	0.197784	0.504938	0.44025	957	90	FALSE	15850	15659	13820	1376	46705
MAN2A1	1	0.197645	6.67195	5.81776	730	97	FALSE	15849	15022	14872	6323	52066
HCG23	1	0.197183	1.70807	1.48986	44	34	FALSE	15848	1161	3034	3204	23247
SYNGR3	1	0.196933	2.85959	2.49472	80	38	FALSE	15847	3084	3843	4208	26982
NMRAL2P	1	0.196844	0.662486	0.577991	161	71	FALSE	15846	6783	9981	1725	34335
ZNF573	1	0.196813	0.807413	0.704448	157	47	FALSE	15845	6644	5571	2010	30070
PCLAF	1	0.196196	2.86824	2.50354	202	93	FALSE	15844	8185	14163	4215	42407
SLC26A4	1	0.196087	0.211674	0.184773	451	84	FALSE	15843	12925	12670	480	41918
CATSPERB	1	0.195999	0.688629	0.601151	412	78	FALSE	15842	12402	11460	1781	41485
EPHB1	1	0.195923	1.19216	1.04077	249	62	FALSE	15841	9463	8381	2581	36266
ESM1	1	0.195461	1.09501	0.956269	201	81	FALSE	15840	8162	11989	2462	38453
B4GALT6	1	0.195426	1.11884	0.9771	596	113	FALSE	15839	14269	15988	2503	48599
F8	1	0.195218	12.707	11.0988	694	62	FALSE	15838	14859	8453	8706	47856
EBLN3P	0.392331	0.194982	43.3138	37.8382	490	101	FALSE	15837	13362	15283	13441	57923
TTC16	1	0.194616	4.05662	3.54469	88	23	FALSE	15836	3492	1207	4974	25509
GLB1L2	1	0.194546	0.691774	0.604505	163	42	FALSE	15835	6869	4688	1792	29184
CD84	0.715697	0.194448	20.6765	18.0693	583	67	TRUE	15834	14187	9361	10743	50125
SORCS1	1	0.194067	0.619782	0.541775	264	88	FALSE	15833	9807	13337	1641	40618
SYN2	1	0.193608	1.63695	1.43137	159	73	FALSE	15832	6709	10356	3121	36018
CRYBG3	1	0.193594	2.91306	2.54725	914	99	TRUE	15831	15574	15117	4244	50766
PFN1P2	1	0.193025	1.50036	1.31247	205	89	FALSE	15830	8272	13495	2966	40563
MUC6	1	0.19245	0.720708	0.630705	195	36	FALSE	15829	7983	3579	1856	29247
ITGB7	1	0.192321	33.8514	29.6267	86	30	FALSE	15828	3385	2380	12622	34215
FOXF1	1	0.192291	1.25344	1.09703	331	91	FALSE	15827	11192	13869	2667	43555
CXorf38	2.36393e-12	0.192084	20.5595	17.9965	304	65	FALSE	15826	10682	8945	10722	46175
ATP8A1	0.56424	0.192078	13.748	12.0342	903	93	FALSE	15825	15553	14295	9029	54702
PLAT	1	0.192069	3.81974	3.34361	167	67	FALSE	15824	7022	9240	4824	36910
LIFR	1	0.19183	22.5677	19.7579	1274	95	TRUE	15823	16033	14629	11092	57577
PLAG1	0.519298	0.191633	5.07572	4.44437	802	93	FALSE	15822	15283	14283	5537	50925
TSPEAR-AS2	1	0.19156	4.11456	3.60294	44	28	FALSE	15821	1160	1956	5002	23939
MBLAC2	0.122194	0.19151	2.64129	2.31294	472	92	FALSE	15820	13172	14069	4035	47096
FAM163B	1	0.191006	0.420786	0.368606	97	38	FALSE	15819	3972	3872	1152	24815
TXLNB	1	0.190971	3.52247	3.08574	89	32	FALSE	15818	3538	2750	4650	26756
PLCH1	1	0.1901	0.0990893	0.0868562	1478	59	FALSE	15817	16131	7911	137	39996
PWAR1	1	0.190003	0.289241	0.253549	217	70	FALSE	15816	8629	9819	734	34998
HELLS	1	0.189466	4.14889	3.63829	308	130	FALSE	15815	10756	16213	5030	47814
SHCBP1	1	0.189423	7.68594	6.74024	609	116	FALSE	15814	14366	16079	6751	53010
MAN1A1	1	0.189019	41.0846	36.0395	524	92	FALSE	15813	13677	14084	13266	56840
DPY19L2	1	0.188886	3.996	3.50562	483	127	FALSE	15812	13294	16194	4941	50241
RFC3	1	0.188374	8.52165	7.47855	306	35	TRUE	15811	10721	3386	7135	37053
C16orf96	1	0.188205	0.268017	0.235238	130	24	FALSE	15810	5546	1380	666	23402
IFI44L	1	0.188155	21.4821	18.8554	629	64	FALSE	15809	14499	8813	10882	50003
LINC02033	1	0.187992	0.795756	0.698535	63	44	FALSE	15808	2181	4941	1991	24921
RHPN2	1	0.187945	2.03315	1.78481	262	70	FALSE	15807	9759	9843	3511	38920
ESCO2	1	0.187915	0.907782	0.796918	385	86	FALSE	15806	12022	13021	2177	43026
ZCCHC12	1	0.187569	0.488692	0.429113	135	45	FALSE	15805	5761	5212	1336	28114
KLRA1P	0.769724	0.187506	8.7725	7.70333	305	91	FALSE	15804	10700	13862	7262	47628
BMPER	1	0.187073	0.469808	0.412673	490	88	FALSE	15803	13361	13407	1279	43850
MUC3A	1	0.186999	0.543756	0.477652	555	48	FALSE	15802	13968	5820	1463	37053
G2E3	0.0398553	0.186962	5.49076	4.82338	751	107	FALSE	15801	15106	15751	5755	52413
NLGN4X	1	0.186511	1.72004	1.51145	481	79	FALSE	15800	13272	11690	3219	43981
RSPH1	1	0.1865	0.480864	0.422552	60	34	FALSE	15799	2028	3068	1319	22214
STEAP1B	1	0.185988	1.46121	1.28447	94	62	FALSE	15798	3808	8290	2926	30822
CTHRC1	1	0.185955	3.23975	2.84796	136	96	FALSE	15797	5809	14634	4479	40719
PRODH	1	0.185759	1.27654	1.12231	67	22	FALSE	15796	2410	1026	2696	21928
SNX32	1	0.185758	0.759118	0.667406	61	36	FALSE	15795	2071	3429	1924	23219
BCL2L10	1	0.185578	1.07242	0.942978	94	52	FALSE	15794	3807	6475	2436	28512
DENND5B	0.788523	0.185501	5.70984	5.02091	808	77	FALSE	15793	15301	11317	5854	48265
VWF	1	0.18534	90.0552	79.1983	293	44	FALSE	15792	10482	5095	15100	46469
CPNE7	1	0.185326	1.54767	1.3611	78	24	FALSE	15791	2982	1348	3021	23142
SLCO5A1	1	0.185141	0.360642	0.317207	906	93	FALSE	15790	15561	14296	968	46615
MYBPC1	1	0.18513	0.674367	0.593153	194	36	FALSE	15789	7947	3578	1753	29067
MEOX2	1	0.184656	0.82177	0.723041	189	68	FALSE	15788	7781	9432	2040	35041
KLHL14	1	0.184104	13.8839	12.2205	330	67	FALSE	15787	11174	9318	9073	45352
ARRDC3-AS1	1	0.183957	0.742104	0.653263	251	75	FALSE	15786	9509	10813	1896	38004
SEL1L3	1	0.183763	75.3286	66.3196	308	92	FALSE	15785	10755	14031	14823	55394
TPH1	1	0.183583	1.42805	1.25741	573	90	FALSE	15784	14099	13769	2878	46530
TMEM209	0.0195894	0.183335	8.63724	7.60652	378	106	FALSE	15783	11928	15679	7190	50580
STK26	1	0.183206	14.6387	12.893	376	89	FALSE	15782	11904	13549	9303	50538
SMAD1	1	0.182533	5.53473	4.87695	316	108	FALSE	15781	10912	15783	5774	48250
IGFBP5	1	0.182416	57.5725	50.7343	476	89	FALSE	15780	13210	13572	14234	56796
TEX21P	1	0.182334	1.81388	1.59853	83	51	FALSE	15779	3222	6286	3304	28591
ECEL1	1	0.182237	5.49109	4.83949	64	21	FALSE	15778	2238	858	5757	24631
PERP	0.89695	0.181964	2.00351	1.7661	462	87	FALSE	15777	13050	13216	3491	45534
DDX11L2	1	0.181961	6.61897	5.83465	109	33	FALSE	15776	4576	2959	6299	29610
CLEC3B	1	0.1819	239.796	211.39	20	20	FALSE	15775	211	638	15957	32581
GTF2H2B	1	0.181014	0.447715	0.394921	450	95	FALSE	15774	12904	14531	1220	44429
PRSS30P	1	0.181009	2.05131	1.80944	95	21	FALSE	15773	3863	894	3530	24060
PIANP	1	0.180999	1.01247	0.89309	33	54	FALSE	15772	654	6788	2341	25555
RPS6KA6	1	0.180927	0.600495	0.529718	1008	97	FALSE	15771	15762	14895	1598	48026
PROX1-AS1	1	0.180818	0.140029	0.123534	240	56	FALSE	15770	9249	7280	239	32538
CYP39A1	1	0.180711	0.789996	0.696988	252	87	FALSE	15769	9531	13160	1978	40438
DERL3	1	0.180517	50.1375	44.2406	61	30	FALSE	15768	2070	2339	13883	34060
LINGO1	1	0.18043	3.24231	2.86115	113	43	FALSE	15767	4775	4822	4480	29844
NME5	1	0.180396	0.37184	0.328134	110	62	FALSE	15766	4618	8295	1004	29683
ZNF770	1	0.180383	9.00587	7.9474	648	104	FALSE	15765	14622	15557	7354	53298
LEKR1	1	0.179841	0.269813	0.238191	193	70	FALSE	15764	7910	9801	674	34149
TRIM36	1	0.1797	0.474053	0.418535	451	112	FALSE	15763	12924	15957	1291	45935
CCDC183-AS1	0.905784	0.179347	2.76096	2.43821	88	27	FALSE	15762	3491	1870	4133	25256
STAP1	1	0.179277	30.3883	26.8373	190	78	FALSE	15761	7814	11354	12252	47181
ELFN1-AS1	1	0.17927	0.942521	0.832387	27	24	FALSE	15760	447	1254	2226	19687
MTCL1	1	0.178598	0.770399	0.680695	264	80	FALSE	15759	9806	11809	1948	39322
TEX15	1	0.178032	0.239221	0.211449	1117	107	FALSE	15758	15898	15764	572	47992
TSPEAR-AS1	1	0.17797	11.321	10.0072	87	23	FALSE	15757	3435	1205	8225	28622
ST8SIA6	1	0.177689	0.332705	0.29415	634	78	FALSE	15756	14537	11505	884	42682
MYSM1	0.37138	0.177649	21.0151	18.5803	900	93	FALSE	15755	15546	14292	10801	56394
RAB3B	1	0.177087	0.1138	0.100655	973	75	TRUE	15754	15701	10942	168	42565
IGDCC4	1	0.177085	0.44895	0.397091	365	88	FALSE	15753	11720	13371	1224	42068
MAST2	1	0.177011	10.8978	9.63945	237	43	FALSE	15752	9184	4900	8079	37915
PCDHA10	1	0.176725	0.117807	0.104225	384	76	FALSE	15751	12009	11044	179	38983
LINC01781	1	0.176634	41.817	36.9982	49	44	FALSE	15750	1412	4929	13326	35417
DCT	1	0.176598	0.203436	0.179997	437	79	FALSE	15749	12748	11678	448	40623
MORF4L2-AS1	1	0.176593	2.44979	2.16755	317	82	FALSE	15748	10936	12240	3883	42807
SIGLEC6	1	0.176148	0.782942	0.692953	246	70	FALSE	15747	9384	9833	1960	36924
PRKG1-AS1	1	0.176053	0.291405	0.257929	200	68	FALSE	15746	8124	9442	742	34054
PTPRK	0.208715	0.175732	6.29449	5.57263	492	91	FALSE	15745	13385	13910	6133	49173
DTHD1	1	0.17527	2.10656	1.86557	631	56	FALSE	15744	14514	7324	3577	41159
GCKR	1	0.175055	3.77773	3.34606	112	34	FALSE	15743	4722	3149	4791	28405
CDK14	0.486933	0.174776	9.18411	8.13625	528	84	FALSE	15742	13713	12701	7433	49589
HLA-DQB2	1	0.17457	23.9999	21.2647	58	28	FALSE	15741	1925	1995	11344	31005
ZNF469	1	0.174331	1.79625	1.5918	372	50	FALSE	15740	11829	6244	3285	37098
MMP9	1	0.174132	169.889	150.573	106	32	FALSE	15739	4421	2778	15775	38713
CPNE5	1	0.17401	25.4976	22.6004	140	36	FALSE	15738	5982	3556	11581	36857
CD8B	1	0.173836	18.0794	16.027	31	23	FALSE	15737	586	1096	10210	27629
ESRRG	1	0.173798	0.466296	0.413374	579	119	FALSE	15736	14157	16119	1270	47282
FENDRR	1	0.173586	0.104145	0.092339	217	57	FALSE	15735	8628	7446	151	31960
DISP2	1	0.173434	0.240754	0.213484	709	47	FALSE	15734	14937	5645	574	36890
PEBP4	1	0.17342	1.23184	1.09232	44	30	FALSE	15733	1159	2305	2633	21830
POMK	1	0.172937	1.29576	1.14939	139	81	FALSE	15732	5943	11962	2722	36359
HEATR9	1	0.172907	1.6802	1.49043	69	28	FALSE	15731	2529	2016	3172	23448
SUGCT	1	0.172345	1.03951	0.922462	711	49	FALSE	15730	14944	6053	2388	39115
STMN2	1	0.172332	2.57331	2.28358	156	60	FALSE	15729	6611	7970	3977	34287
SEC14L5	1	0.172317	0.226468	0.200971	379	68	FALSE	15728	11942	9516	530	37716
HSPA13	1	0.172179	12.3742	10.9821	470	94	FALSE	15727	13149	14398	8586	51860
ARL17A	1	0.172177	1.06753	0.947436	67	39	FALSE	15726	2409	4011	2430	24576
SLIT2	1	0.171817	18.557	16.4735	594	93	FALSE	15725	14253	14260	10304	54542
EP300-AS1	1	0.171693	1.68499	1.49594	127	73	FALSE	15724	5399	10351	3179	34653
KCNA2	1	0.171471	0.324683	0.288298	117	69	FALSE	15723	4975	9575	854	31127
EBF1	1	0.1714	8.35194	7.41637	604	126	FALSE	15722	14329	16184	7062	53297
FCRL6	1	0.171348	18.2099	16.1706	89	30	FALSE	15721	3537	2388	10236	31882
DMXL1	0.391218	0.171082	7.97865	7.08645	1180	94	FALSE	15720	15971	14467	6879	53037
JCHAIN	1	0.170873	841.607	747.604	144	82	FALSE	15719	6152	12174	16185	50230
COBLL1	1	0.170842	7.96267	7.07343	230	44	FALSE	15718	8992	5082	6870	36662
ZNF391	0.427326	0.170788	2.58771	2.29881	451	97	FALSE	15717	12923	14818	3986	47444
AK8	1	0.170701	0.579235	0.514599	51	20	FALSE	15716	1529	707	1541	19493
XBP1	1	0.170554	381.525	338.985	135	71	FALSE	15715	5760	9972	16085	47532
LINC01558	1	0.170474	1.45932	1.29668	152	85	FALSE	15714	6461	12758	2923	37856
RORB	1	0.170366	0.0543559	0.0483016	982	80	FALSE	15713	15714	11949	41	43417
GPR182	1	0.170279	31.1869	27.7149	68	46	FALSE	15712	2472	5302	12323	35809
MANEA	0.663136	0.170115	6.08237	5.40584	574	93	FALSE	15711	14110	14253	6036	50110
TPI1P2	1	0.169885	0.425337	0.378088	114	47	FALSE	15710	4824	5532	1163	27229
CARMIL1	1	0.169854	4.79164	4.25945	416	90	FALSE	15709	12472	13728	5390	47299
RAB30	1	0.169678	4.70209	4.18035	1248	100	FALSE	15708	16018	15229	5328	52283
OLFM1	1	0.169638	26.4705	23.5341	111	49	FALSE	15707	4680	5885	11721	37993
MOCOS	1	0.169636	0.684251	0.608345	519	91	FALSE	15706	13628	13921	1772	45027
EAF2	1	0.1696	17.3701	15.4436	100	49	FALSE	15705	4121	5878	10043	35747
MCM4	1	0.169532	14.3748	12.7811	293	76	FALSE	15704	10481	11012	9227	46424
SLC4A5	0.718032	0.169514	1.30028	1.15613	408	65	FALSE	15703	12350	8972	2726	39751
RGS7	1	0.169476	0.451368	0.401341	287	84	FALSE	15702	10357	12612	1231	39902
PRDM1	1	0.169462	22.2137	19.7518	442	85	FALSE	15701	12809	12866	11026	52402
GPRC5D	1	0.169455	1.97828	1.75905	75	62	FALSE	15700	2831	8281	3463	30275
NEURL2	1	0.169381	7.99591	7.11015	35	19	FALSE	15699	733	569	6895	23896
LCN12	1	0.169351	20.3635	18.1081	92	20	FALSE	15698	3707	750	10687	30842
GDF7	1	0.169242	2.79666	2.4871	677	74	FALSE	15697	14775	10714	4167	45353
ZNF114	1	0.168979	0.500818	0.445464	126	37	FALSE	15696	5366	3727	1367	26156
C1GALT1	0.152252	0.16882	12.8656	11.4449	785	105	FALSE	15695	15228	15644	8752	55319
BCAS4	1	0.168553	7.66052	6.81583	410	50	FALSE	15694	12377	6247	6740	41058
CYP1A1	1	0.168524	0.191901	0.170745	130	36	FALSE	15693	5545	3545	408	25191
PITX1	1	0.168459	0.319188	0.284011	60	23	FALSE	15692	2027	1173	835	19727
DCC	1	0.168458	0.203168	0.180778	874	79	FALSE	15691	15483	11728	447	43349
LGR4	1	0.168385	12.0568	10.7286	532	81	FALSE	15690	13753	12110	8473	50026
NME9	1	0.168181	0.59803	0.532225	157	57	FALSE	15689	6643	7396	1585	31313
MCM2	1	0.168052	15.2648	13.5863	142	61	FALSE	15688	6058	8143	9474	39363
XRCC2	1	0.167897	1.32521	1.17962	389	73	FALSE	15687	12082	10471	2764	41004
TUBA3D	1	0.167737	0.407162	0.362471	59	23	FALSE	15686	1977	1169	1116	19948
SALL4	1	0.167657	1.07782	0.959571	333	103	FALSE	15685	11225	15452	2440	44802
AQP10	1	0.167623	1.11455	0.99229	74	27	FALSE	15684	2791	1848	2493	22816
PIP5K1B	1	0.167551	2.81682	2.50796	278	76	FALSE	15683	10157	11006	4178	41024
MYL2	1	0.167119	3.20598	2.85531	44	35	FALSE	15682	1158	3220	4455	24515
ITM2A	0.973595	0.166859	24.7808	22.0742	195	116	FALSE	15681	7982	16070	11462	51195
ZNF681	0.753995	0.166822	1.76725	1.57427	784	102	FALSE	15680	15223	15408	3259	49570
AP1S3	1	0.16675	1.825	1.6258	450	115	FALSE	15679	12903	16043	3316	47941
LINC00891	1	0.166477	0.128397	0.114404	59	32	FALSE	15678	1976	2698	210	20562
LINC01118	1	0.166186	0.327272	0.291663	44	27	FALSE	15677	1157	1784	861	19479
SCRN1	0.523816	0.166172	13.3849	11.9287	393	65	FALSE	15676	12147	8968	8918	45709
MGAT2	1	0.166111	12.6509	11.275	244	105	FALSE	15675	9346	15595	8689	49305
IKZF2	1	0.165726	3.03519	2.70581	1174	104	FALSE	15674	15964	15580	4343	51561
LRRC77P	1	0.165614	0.105479	0.0940393	305	95	FALSE	15673	10699	14492	154	41018
TFF3	1	0.165485	58.2773	51.9617	55	46	FALSE	15672	1762	5293	14261	36988
ST6GAL1	0.670155	0.165474	74.0686	66.0422	322	67	FALSE	15671	11032	9315	14788	50806
MAGOH2P	1	0.165291	4.23448	3.77609	67	52	FALSE	15670	2408	6448	5080	29606
TBC1D32	0.292234	0.165135	2.04874	1.82716	551	90	FALSE	15669	13929	13762	3528	46888
MYH6	1	0.164984	0.440278	0.392701	125	23	FALSE	15668	5317	1224	1202	23411
ZYG11A	1	0.164665	0.222338	0.198355	429	69	FALSE	15667	12650	9719	516	38552
KLHL4	1	0.16449	0.992802	0.885822	533	58	FALSE	15666	13760	7709	2306	39441
ANKRD44	0.760205	0.164258	15.1323	13.5039	227	67	FALSE	15665	8922	9283	9436	43306
SP4	0.862084	0.164209	4.76351	4.25104	673	100	FALSE	15664	14755	15195	5369	50983
SMC2	0.770586	0.163824	6.91886	6.17616	1005	87	FALSE	15663	15757	13288	6419	51127
MOXD1	1	0.163698	3.4789	3.10573	274	94	FALSE	15662	10042	14341	4625	44670
BUB1	1	0.163576	8.76382	7.82442	328	68	TRUE	15661	11136	9503	7258	43558
LHPP	1	0.163404	11.8003	10.5367	53	22	FALSE	15660	1647	1002	8389	26698
ATP6V0D2	1	0.163263	0.324936	0.290168	248	74	FALSE	15659	9434	10611	855	36559
PLEKHD1	1	0.163178	0.359262	0.320841	296	60	FALSE	15658	10533	8045	967	35203
SLC4A11	1	0.162799	1.3075	1.16798	125	37	FALSE	15657	5316	3726	2737	27436
RNASE7	1	0.162169	0.405312	0.36222	76	44	FALSE	15656	2878	4954	1109	24597
ARSD	0.143596	0.161959	9.46057	8.45595	303	52	FALSE	15655	10661	6587	7528	40431
BMP2K	0.677242	0.161642	12.0967	10.8146	815	103	FALSE	15654	15322	15498	8484	54958
GOLGA6L10	1	0.161618	0.835458	0.746918	395	98	FALSE	15653	12175	14944	2059	44831
ADD3	0.769588	0.161247	35.3325	31.5962	416	93	FALSE	15652	12471	14219	12768	55110
EFNA3	1	0.161201	2.59359	2.3194	69	39	FALSE	15651	2528	4013	3991	26183
TSHR	1	0.160975	0.714371	0.638948	354	70	FALSE	15650	11552	9883	1838	38923
NOVA1	1	0.160834	0.87242	0.780387	786	100	FALSE	15649	15230	15210	2122	48211
ST3GAL5-AS1	1	0.160803	1.22163	1.09278	121	70	FALSE	15648	5163	9755	2618	33184
OCA2	1	0.160729	0.863138	0.77214	154	50	FALSE	15647	6544	6161	2108	30460
ARHGEF34P	1	0.160606	0.532307	0.476228	184	44	FALSE	15646	7623	5066	1441	29776
LINC01393	1	0.160579	0.416134	0.372301	143	80	FALSE	15645	6091	11751	1132	34619
EMBP1	1	0.160528	1.29684	1.16028	447	82	FALSE	15644	12860	12293	2724	43521
ANGPTL1	1	0.160525	6.26161	5.60226	313	76	FALSE	15643	10855	11019	6116	43633
ZDBF2	1	0.160501	3.08522	2.76039	1073	72	FALSE	15642	15849	10329	4373	46193
SNURF	1	0.160412	2.47757	2.21685	99	46	FALSE	15641	4073	5329	3903	28946
LINC02122	1	0.160322	1.1658	1.04319	221	71	FALSE	15640	8747	10023	2548	36958
LINC01801	1	0.160232	0.540433	0.483624	124	49	FALSE	15639	5276	5905	1455	28275
ZNF66	1	0.16015	0.948512	0.848854	236	52	FALSE	15638	9148	6567	2240	33593
BEND2	1	0.160097	0.246477	0.220589	400	85	FALSE	15637	12258	12851	590	41336
ASAH2	1	0.159754	0.133102	0.11915	451	67	FALSE	15636	12922	9346	225	38129
ZC2HC1A	0.449111	0.159715	5.08288	4.5502	447	101	FALSE	15635	12859	15273	5541	49308
SLC2A13	1	0.159715	1.59469	1.42757	854	104	FALSE	15634	15437	15568	3083	49722
RPL23AP87	1	0.159547	0.200944	0.179906	185	80	FALSE	15633	7649	11774	441	35497
CHST6	1	0.159252	0.123717	0.110787	167	89	FALSE	15632	7021	13487	199	36339
ZDHHC19	1	0.159091	14.162	12.6833	43	37	FALSE	15631	1117	3609	9162	29519
SLCO2A1	1	0.158972	48.7624	43.6746	232	49	FALSE	15630	9043	6005	13784	44462
ALG10B	0.668982	0.15886	3.41524	3.05914	1424	106	FALSE	15629	16118	15711	4575	52033
MMRN1	1	0.158708	1.30385	1.16803	470	97	FALSE	15628	13148	14826	2733	46335
SEC11C	1	0.158672	41.0758	36.7977	60	44	FALSE	15627	2026	4934	13265	35852
GRIK3	1	0.158478	0.215017	0.192649	399	47	FALSE	15626	12238	5631	489	33984
STK33	1	0.158359	1.69334	1.51731	148	90	FALSE	15625	6312	13657	3193	38787
UFL1	0.27394	0.158311	16.5847	14.8612	487	94	FALSE	15624	13341	14402	9848	53215
MSR1	1	0.158269	8.73997	7.83188	352	82	TRUE	15623	11527	12252	7244	46646
HCG11	0.0875766	0.158126	9.20688	8.2511	545	77	FALSE	15622	13873	11296	7442	48233
ZNF441	1	0.157816	7.647	6.85463	300	68	FALSE	15621	10608	9493	6732	42454
DNAJC24	0.794265	0.157742	3.6111	3.23709	289	71	FALSE	15620	10409	10058	4699	40786
GEN1	1	0.157648	6.39354	5.73171	922	86	FALSE	15619	15594	13122	6175	50510
LINC01119	1	0.157304	0.853504	0.765336	65	36	FALSE	15618	2301	3438	2089	23446
ZNF711	1	0.157131	7.0041	6.28132	525	96	FALSE	15617	13687	14700	6459	50463
HLA-DOA	1	0.157089	50.5798	45.3617	199	52	FALSE	15616	8094	6554	13915	44179
PMM2	0.753611	0.157039	8.45215	7.58042	124	36	FALSE	15615	5275	3536	7105	31531
GLUD1P3	1	0.156825	3.68572	3.30608	74	66	FALSE	15614	2790	9002	4743	32149
GPR174	1	0.156634	9.15246	8.21081	701	149	FALSE	15613	14896	16240	7417	54166
ZDHHC21	1	0.15654	10.3016	9.2423	1520	114	FALSE	15612	16141	16036	7858	55647
C12orf75	1	0.156513	9.2083	8.26161	148	96	FALSE	15611	6311	14635	7444	44001
BIRC7	1	0.156504	1.68097	1.50816	78	17	FALSE	15610	2981	419	3174	22184
CD38	1	0.156298	30.4423	27.3166	585	110	FALSE	15609	14201	15897	12258	57965
MYL7	1	0.155926	0.723186	0.6491	19	23	FALSE	15608	185	1070	1858	18721
SP2-AS1	1	0.155551	0.714309	0.641299	73	47	FALSE	15607	2726	5487	1836	25656
MTDH	0.644885	0.155401	30.7377	27.5988	730	92	FALSE	15606	15021	14124	12281	57032
SHC3	1	0.15528	0.346505	0.311146	652	76	FALSE	15605	14649	11105	927	42286
GAS6-AS1	1	0.155227	21.607	19.4029	26	19	FALSE	15604	401	551	10908	27464
RASGRP1	1	0.155144	7.48487	6.72173	388	78	FALSE	15603	12066	11447	6668	45784
LINC00487	1	0.155105	0.981557	0.881504	148	51	FALSE	15602	6310	6355	2292	30559
ENPP7	1	0.15496	0.236336	0.212267	39	31	FALSE	15601	915	2492	564	19572
RTP5	1	0.15496	4.10116	3.68349	57	17	FALSE	15600	1862	411	4995	22868
LINC01475	1	0.154931	2.29271	2.05925	39	36	FALSE	15599	914	3401	3736	23650
CYP7A1	1	0.154864	0.36469	0.32757	335	91	FALSE	15598	11261	13871	983	41713
LIMD1	0.107089	0.154708	13.4023	12.0394	986	102	FALSE	15597	15721	15412	8922	55652
GRAP	1	0.154678	16.0094	14.3818	84	26	FALSE	15596	3273	1691	9687	30247
RUNDC3B	1	0.154628	0.315623	0.283544	485	101	FALSE	15595	13321	15281	822	45019
LY75	1	0.154518	11.2945	10.1473	636	92	FALSE	15594	14547	14110	8208	52459
HOMER1	1	0.154484	0.620966	0.557909	623	85	FALSE	15593	14453	12902	1643	44591
NCAPG2	1	0.154414	5.82647	5.23507	323	59	FALSE	15592	11050	7879	5928	40449
PSMA8	1	0.154408	0.478591	0.430014	230	100	FALSE	15591	8991	15144	1313	41039
SH2D4B	1	0.153832	0.152732	0.137285	319	68	FALSE	15590	10978	9499	272	36339
ETNK1	0.216594	0.153598	21.8159	19.6127	953	101	FALSE	15589	15654	15328	10947	57518
NAT8L	1	0.153577	1.10513	0.993529	237	46	FALSE	15588	9183	5436	2479	32686
GBP6	1	0.153563	0.27514	0.247358	353	69	FALSE	15587	11539	9706	692	37524
VSIG4	1	0.153398	103.62	93.1678	67	36	FALSE	15586	2407	3440	15304	36737
PIK3CG	1	0.153301	6.75516	6.07418	643	107	FALSE	15585	14594	15746	6353	52278
FOLH1	1	0.153217	3.08805	2.77691	335	82	FALSE	15584	11260	12248	4378	43470
PKIB	1	0.153194	0.695739	0.625649	244	92	FALSE	15583	9345	14020	1800	40748
RASL10B	1	0.153081	0.575606	0.517658	232	44	FALSE	15582	9042	5084	1535	31243
SMIM14	1	0.152943	20.4521	18.3949	713	104	FALSE	15581	14954	15560	10701	56796
FGF22	1	0.152842	0.58325	0.524619	18	10	FALSE	15580	171	77	1554	17382
SLC35A3	0.148492	0.152775	3.79606	3.41462	1955	96	FALSE	15579	16206	14761	4801	51347
SCIN	1	0.152566	0.130383	0.117299	950	104	FALSE	15578	15646	15572	218	47014
PNOC	1	0.152512	15.2874	13.7539	63	47	FALSE	15577	2180	5473	9481	32711
SAXO2	1	0.152448	0.993719	0.894071	369	78	FALSE	15576	11782	11444	2309	41111
MAP3K21	0.960081	0.152189	0.59682	0.537068	476	109	FALSE	15575	13209	15840	1584	46208
NCAPH	1	0.152081	4.97021	4.47295	407	47	FALSE	15574	12334	5632	5469	39009
ALDH1L2	1	0.152046	2.05502	1.84946	666	73	FALSE	15573	14721	10524	3535	44353
LINC01215	1	0.151878	17.8592	16.0747	257	81	FALSE	15572	9636	12018	10164	47390
LNX1	1	0.151819	0.439052	0.395197	332	89	FALSE	15571	11208	13538	1199	41516
ZC3H12B	1	0.151778	1.13269	1.01958	729	82	FALSE	15570	15015	12351	2516	45452
UGT2B17	1	0.151603	0.888807	0.800148	244	83	FALSE	15569	9344	12408	2148	39469
GINS4	1	0.15152	1.57525	1.4182	276	65	FALSE	15568	10114	8935	3061	37678
WDR88	1	0.151511	0.467669	0.421045	157	40	FALSE	15567	6642	4301	1277	27787
KLHL11	1	0.151501	1.35235	1.21753	415	90	FALSE	15566	12453	13727	2801	44547
BMP8B	1	0.151312	2.98078	2.68399	246	53	FALSE	15565	9383	6747	4300	35995
RBM5-AS1	1	0.151189	2.12583	1.91433	149	66	FALSE	15564	6354	9039	3601	34558
MRC1	1	0.15118	68.6702	61.8384	429	79	FALSE	15563	12649	11675	14628	54515
DSP	1	0.151084	5.64054	5.07972	492	95	FALSE	15562	13384	14545	5821	49312
MAGEC1	1	0.15091	0.205903	0.185453	374	75	FALSE	15561	11868	10870	461	38760
EPSTI1	1	0.150653	21.5721	19.433	285	91	FALSE	15560	10311	13855	10903	50629
KCNN3	1	0.150517	2.59668	2.33942	1045	88	FALSE	15559	15809	13472	3993	48833
ANKRD61	1	0.150497	0.818661	0.737565	65	38	FALSE	15558	2300	3824	2033	23715
FUNDC1	0.000121514	0.15046	16.0826	14.4898	102	63	FALSE	15557	4214	8470	9712	37953
FCMR	1	0.150378	222.537	200.509	167	55	FALSE	15556	7020	7060	15924	45560
FFAR4	1	0.150333	0.12084	0.108882	247	38	FALSE	15555	9413	3958	191	29117
NR5A2	1	0.150193	0.0904695	0.0815248	456	81	FALSE	15554	12989	12094	117	40754
GINS1	1	0.150122	2.42534	2.18566	408	35	FALSE	15553	12349	3388	3865	35155
SPIN4	1	0.149976	4.20869	3.79315	590	115	FALSE	15552	14230	16049	5060	50891
ADAM28	1	0.149898	20.4552	18.4366	715	104	FALSE	15551	14961	15561	10704	56777
ADRA2C	1	0.149866	42.7817	38.5606	61	27	FALSE	15550	2069	1824	13407	32850
KCNA3	1	0.149691	4.96171	4.4727	788	98	FALSE	15549	15236	15003	5463	51251
ASPM	1	0.149662	2.19208	1.97607	554	66	FALSE	15548	13961	9176	3660	42345
CD163	1	0.149602	294.483	265.476	289	93	FALSE	15547	10408	14191	16026	56172
LRBA	0.203844	0.149589	7.88987	7.11277	878	77	FALSE	15546	15497	11323	6836	49202
TNFRSF13C	1	0.149403	114.205	102.97	304	90	FALSE	15545	10681	13687	15424	55337
GRID2IP	1	0.149318	0.358896	0.323608	126	28	FALSE	15544	5365	2070	966	23945
TRIM33	0.383309	0.149142	14.6133	13.1781	930	108	FALSE	15543	15611	15816	9291	56261
SPIN2A	1	0.148982	0.278196	0.250901	27	55	FALSE	15542	446	6972	702	23662
AKAP11	0.74347	0.148966	14.5325	13.1069	1127	105	FALSE	15541	15910	15658	9269	56378
F3	1	0.148834	13.052	11.7726	235	91	FALSE	15540	9126	13847	8817	47330
NPPA	1	0.148589	5.10088	4.60166	38	22	FALSE	15539	871	969	5550	22929
LPAR5	1	0.148532	16.0012	14.4358	151	70	FALSE	15538	6423	9769	9684	41414
CEP128	1	0.148349	2.18925	1.97532	355	38	FALSE	15537	11568	3965	3656	34726
SSTR3	1	0.148044	1.06387	0.960112	131	36	FALSE	15536	5589	3548	2425	27098
TRAPPC2	3.79168e-05	0.147979	17.8683	16.1264	335	94	FALSE	15535	11259	14361	10167	51322
POU2AF1	1	0.147938	71.3692	64.4135	258	85	FALSE	15534	9656	12789	14702	52681
ESR1	1	0.147805	1.61196	1.45499	1757	91	FALSE	15533	16184	13993	3099	48809
RHOXF1-AS1	1	0.14779	0.337729	0.304845	168	57	FALSE	15532	7065	7408	901	30906
HECW2	1	0.147675	9.04485	8.16483	1177	104	FALSE	15531	15968	15581	7369	54449
FAM169A	1	0.147498	1.3416	1.21121	744	95	FALSE	15530	15078	14599	2782	47989
IGSF3	1	0.147435	0.476089	0.429839	495	83	FALSE	15529	13406	12499	1301	42735
GBP5	1	0.147289	25.763	23.2626	618	60	FALSE	15528	14423	8091	11614	49656
FAM111B	1	0.147249	2.34983	2.12183	260	63	FALSE	15527	9710	8566	3783	37586
LRRC10B	1	0.147144	0.897156	0.810165	63	23	FALSE	15526	2179	1176	2161	21042
SYT5	1	0.146908	0.114845	0.103726	280	125	FALSE	15525	10201	16174	171	42071
LINC00471	1	0.146802	0.464543	0.419599	124	83	FALSE	15524	5274	12371	1265	34434
LINC01238	1	0.146596	6.9537	6.28183	158	49	FALSE	15523	6681	5954	6435	34593
FCGR2B	1	0.146589	33.0664	29.8717	163	63	FALSE	15522	6868	8500	12542	43432
TIMP3	1	0.146564	387.569	350.129	393	75	FALSE	15521	12146	10877	16091	54635
MCOLN2	1	0.146243	14.808	13.3805	263	77	FALSE	15520	9784	11196	9340	45840
SETBP1	1	0.146211	5.46313	4.9366	745	94	FALSE	15519	15086	14443	5736	50784
NTN4	1	0.146159	151.033	136.481	244	79	FALSE	15518	9343	11591	15689	52141
KIR3DL1	1	0.146062	2.88149	2.60404	100	41	FALSE	15517	4120	4427	4226	28290
LINC01277	1	0.145999	0.313444	0.283276	123	55	FALSE	15516	5236	7021	816	28589
UBA1	6.8379e-10	0.145815	130.513	117.966	164	37	FALSE	15515	6910	3760	15568	41753
APP	1	0.145791	123.342	111.487	240	87	FALSE	15514	9248	13157	15515	53434
GSTM1	1	0.145773	50.3565	45.517	66	40	FALSE	15513	2353	4204	13899	35969
CYP4B1	1	0.145758	0.634886	0.573876	120	45	FALSE	15512	5123	5190	1674	27499
SPAG4	1	0.145732	17.6308	15.9369	73	37	FALSE	15511	2725	3646	10098	31980
USP44	1	0.145605	1.50555	1.36101	410	95	FALSE	15510	12376	14513	2973	45372
PDGFD	1	0.145565	3.08868	2.79225	385	76	FALSE	15509	12021	11045	4381	42956
NOX5	1	0.145342	15.3751	13.9016	553	64	TRUE	15508	13943	8808	9505	47764
ARFGEF2	0.25637	0.145296	19.2659	17.4201	775	84	FALSE	15507	15188	12733	10454	53882
RN7SL832P	1	0.145241	0.717311	0.648613	130	72	FALSE	15506	5544	10159	1850	33059
N4BP2	1	0.145215	2.33889	2.11493	746	97	FALSE	15505	15089	14876	3771	49241
BCKDHB	0.037289	0.145107	6.10102	5.51722	397	82	FALSE	15504	12202	12270	6047	46023
ITGA4	1	0.144929	25.5657	23.1222	77	44	FALSE	15503	2925	4956	11590	34974
VEPH1	1	0.144657	2.236	2.02267	263	60	FALSE	15502	9783	8038	3697	37020
FBXO16	1	0.144393	1.42135	1.28598	85	50	FALSE	15501	3329	6086	2868	27784
SEC14L1P1	1	0.144352	1.77893	1.60955	162	55	FALSE	15500	6821	7055	3269	32645
ZBED3	1	0.144169	4.13076	3.73793	496	82	FALSE	15499	13419	12312	5016	46246
UBE4A	1	0.143891	20.4519	18.5105	615	95	FALSE	15498	14403	14576	10700	55177
BAALC-AS2	1	0.143657	1.04777	0.948467	24	24	FALSE	15497	334	1249	2398	19478
HSD17B12	1	0.143471	9.82262	8.89279	258	69	FALSE	15496	9655	9663	7686	42500
TLR10	1	0.143438	36.4488	32.9993	313	68	FALSE	15495	10854	9496	12878	48723
EFNB3	1	0.143098	0.392924	0.355821	170	51	FALSE	15494	7136	6378	1061	30069
ZNF100	0.563634	0.143012	5.03298	4.558	666	94	FALSE	15493	14720	14431	5503	50147
SUZ12	0.0804896	0.14301	22.9949	20.8248	512	114	FALSE	15492	13564	16020	11175	56251
KBTBD8	1	0.142999	7.51452	6.80541	561	97	FALSE	15491	14017	14847	6675	51030
FAM186B	1	0.142722	0.345111	0.312605	100	29	FALSE	15490	4119	2216	922	22747
FCRLA	1	0.142687	43.8338	39.706	133	50	FALSE	15489	5674	6140	13470	40773
RAD54B	1	0.142468	0.429795	0.389381	297	69	FALSE	15488	10548	9680	1178	36894
EPHA7	1	0.142366	4.80892	4.35704	700	97	FALSE	15487	14889	14866	5400	50642
PREX2	1	0.142214	1.98253	1.79643	1079	54	FALSE	15486	15856	6971	3472	41785
GTF2A1	0.535662	0.14205	12.2654	11.1153	835	110	FALSE	15485	15379	15906	8536	55306
ZNF699	1	0.141839	1.53567	1.39187	696	105	FALSE	15484	14870	15639	3010	49003
FA2H	1	0.141729	0.97034	0.879548	110	46	FALSE	15483	4617	5346	2278	27724
SEC24A	1	0.141652	13.118	11.8912	709	95	FALSE	15482	14936	14596	8837	53851
ARAP2	1	0.141605	9.89954	8.97403	697	89	FALSE	15481	14873	13609	7716	51679
NTN1	1	0.141594	0.328833	0.298093	239	54	FALSE	15480	9229	6928	867	32504
WEE1	1	0.141298	10.0117	9.07759	335	102	FALSE	15479	11258	15357	7755	49849
TUBB2B	1	0.141252	0.572794	0.519371	101	63	FALSE	15478	4163	8469	1529	29639
ANKK1	1	0.141168	1.8852	1.70947	65	44	FALSE	15477	2299	4944	3379	26099
TTC39B	1	0.141143	5.91082	5.35993	1282	97	FALSE	15476	16041	14905	5963	52385
AMZ1	1	0.141133	0.460992	0.418031	57	46	FALSE	15475	1861	5294	1262	23892
C2orf16	1	0.140802	0.28414	0.25772	940	38	FALSE	15474	15628	3971	721	35794
STUM	1	0.140791	1.17649	1.0671	481	60	FALSE	15473	13271	8080	2561	39385
ADAM22	1	0.140662	1.50698	1.36698	973	105	FALSE	15472	15700	15650	2975	49797
CAPN14	1	0.140608	1.17977	1.07021	256	69	FALSE	15471	9609	9662	2565	37307
ZNF827	0.887974	0.140482	7.24567	6.57339	548	86	FALSE	15470	13904	13078	6565	49017
ANKRD12	0.837353	0.140465	15.1724	13.7648	996	78	FALSE	15469	15741	11529	9451	52190
CHAC2	1	0.140445	7.66228	6.95152	152	78	FALSE	15468	6460	11344	6741	40013
TNFSF4	1	0.140421	2.8722	2.60582	225	79	FALSE	15467	8860	11574	4219	40120
AMOT	1	0.140179	1.42432	1.29244	534	72	FALSE	15466	13771	10308	2875	42420
CLEC17A	1	0.140173	19.3021	17.515	210	85	FALSE	15465	8416	12767	10465	47113
MAP2K4P1	1	0.140026	0.323777	0.293829	218	56	FALSE	15464	8661	7269	848	32242
LRRC37A4P	1	0.139939	4.32685	3.92687	458	60	FALSE	15463	13015	8074	5126	41678
PPP1R16B	1	0.139768	36.3016	32.9497	323	48	FALSE	15462	11049	5812	12868	45191
CCDC39	1	0.139759	3.72659	3.38252	313	74	FALSE	15461	10853	10646	4761	41721
FAM86HP	1	0.139728	2.26997	2.06043	101	32	FALSE	15460	4162	2767	3721	26110
MYLK3	1	0.139725	0.16479	0.149579	685	90	FALSE	15459	14813	13788	316	44376
NMNAT2	1	0.13962	0.26211	0.237933	404	60	FALSE	15458	12300	8067	639	36464
AQP11	1	0.139596	1.84995	1.67933	158	65	FALSE	15457	6680	8873	3350	34360
CADM3	1	0.139545	4.53288	4.11497	180	35	FALSE	15456	7485	3369	5247	31557
LRRK1	0.672034	0.139421	11.557	10.4924	980	61	FALSE	15455	15710	8273	8296	47734
ZNF736	0.644885	0.139354	6.98062	6.33788	1075	120	FALSE	15454	15852	16134	6446	53886
KCNJ10	1	0.139268	8.62765	7.83373	362	52	FALSE	15453	11679	6591	7184	40907
VPS13C	1	0.138935	19.9497	18.1181	1323	100	FALSE	15452	16069	15231	10615	57367
PPM1K	1	0.138902	16.6509	15.1225	706	85	FALSE	15451	14919	12914	9871	53155
HLA-DQA2	1	0.138858	47.1196	42.7958	123	71	FALSE	15450	5235	9970	13689	44344
ARFGEF3	1	0.138858	0.595183	0.540568	1192	94	FALSE	15449	15978	14469	1578	47474
COL4A4	1	0.138717	4.3117	3.91643	485	34	FALSE	15448	13320	3204	5118	37090
PDGFRA	1	0.138423	73.6565	66.9178	548	52	FALSE	15447	13903	6602	14772	50724
DDX25	1	0.138313	0.185865	0.168873	705	87	FALSE	15446	14914	13263	386	44009
MIGA1	0.810657	0.137883	4.7219	4.2915	780	107	FALSE	15445	15209	15754	5344	51752
LINC00960	1	0.137785	1.52009	1.38163	101	57	FALSE	15444	4161	7350	2989	29944
MUC13	1	0.13776	0.205415	0.186707	210	48	FALSE	15443	8415	5782	457	30097
NFAT5	1	0.137718	8.11046	7.37205	1541	129	FALSE	15442	16151	16211	6953	54757
PCSK6	1	0.137655	28.526	25.93	195	68	FALSE	15441	7981	9438	12010	44870
DMC1	1	0.137594	0.328514	0.29863	93	45	FALSE	15440	3756	5164	864	25224
SNHG5	1	0.137507	77.8163	70.7419	48	48	FALSE	15439	1369	5652	14881	37341
TRAM1	0.823101	0.137466	66.5081	60.4635	408	102	FALSE	15438	12348	15367	14560	57713
PCDHB11	1	0.13744	0.377334	0.343046	380	107	FALSE	15437	11957	15722	1019	44135
TXNRD1	1	0.137301	33.4682	30.4299	364	90	FALSE	15436	11710	13706	12573	53425
SLC38A1	1	0.137249	32.131	29.2152	778	80	FALSE	15435	15200	11938	12432	55005
SPAG1	1	0.137212	3.5462	3.22447	306	89	FALSE	15434	10720	13528	4666	44348
MARS2	1	0.137199	8.48377	7.71414	285	96	FALSE	15433	10310	14658	7115	47516
STRBP	1	0.137114	8.33467	7.57902	138	52	FALSE	15432	5887	6517	7052	34888
PIM2	1	0.137028	197.696	179.783	148	75	FALSE	15431	6309	10757	15875	48372
KLHL10	1	0.136797	0.447198	0.406743	141	40	FALSE	15430	6028	4283	1219	26960
FOXP4	1	0.136574	10.6766	9.71228	196	45	FALSE	15429	8015	5251	8002	36697
NRP2	0.92719	0.136526	5.11235	4.65074	449	73	FALSE	15428	12891	10497	5562	44378
SLC9A7	1	0.13634	5.93831	5.40282	983	91	FALSE	15427	15717	13981	5969	51094
TNN	1	0.136326	0.87544	0.796505	201	67	FALSE	15426	8161	9267	2128	34982
S1PR1	1	0.136236	75.2392	68.4594	126	95	FALSE	15425	5364	14474	14818	50081
MEF2A	0.758783	0.136119	33.0492	30.0736	541	82	FALSE	15424	13838	12320	12540	54122
HOOK1	1	0.136003	1.91519	1.7429	626	96	TRUE	15423	14474	14711	3412	48020
PTPRB	1	0.135696	26.9411	24.5226	981	79	FALSE	15422	15711	11732	11792	54657
LINC00173	1	0.13566	8.26215	7.52065	109	46	FALSE	15421	4575	5343	7023	32362
MYRIP	1	0.135305	6.27414	5.71246	321	74	FALSE	15420	11008	10649	6122	43199
VAV3-AS1	1	0.135198	1.54035	1.40255	55	45	FALSE	15419	1761	5121	3014	25315
SNAP25	1	0.135166	0.341128	0.310619	186	68	FALSE	15418	7673	9429	912	33432
CLSPN	1	0.135001	1.86598	1.69929	270	46	FALSE	15417	9951	5444	3365	34177
LINC00582	1	0.134956	1.84333	1.67872	33	26	FALSE	15416	653	1574	3338	20981
MEIS3P1	1	0.134937	2.08321	1.8972	235	80	FALSE	15415	9125	11794	3558	39892
HSPB6	1	0.134901	12.6377	11.5095	57	28	FALSE	15414	1860	1992	8680	27946
SLC52A3	1	0.134838	0.206085	0.187697	118	40	FALSE	15413	5018	4267	462	25160
TSPAN13	1	0.134813	35.7832	32.5909	220	78	FALSE	15412	8722	11371	12829	48334
ZC3H12D	1	0.134757	11.036	10.0518	377	83	FALSE	15411	11917	12458	8118	47904
CDH2	1	0.134704	9.25856	8.43322	174	49	FALSE	15410	7285	5969	7463	36127
PRR36	1	0.134672	0.243218	0.221541	38	22	FALSE	15409	870	968	582	17829
LINC01970	1	0.134628	0.582674	0.530761	86	36	FALSE	15408	3384	3473	1551	23816
ZNF107	1	0.13448	11.7704	10.7229	509	21	FALSE	15407	13535	919	8379	38240
C10orf55	1	0.134447	1.24928	1.13812	132	70	FALSE	15406	5633	9761	2658	33458
BNC1	1	0.134381	0.133488	0.121615	342	78	FALSE	15405	11380	11432	226	38443
SLC5A10	1	0.134162	4.65864	4.24495	81	32	FALSE	15404	3129	2737	5308	26578
SLC38A11	1	0.134066	14.8728	13.553	530	67	FALSE	15403	13732	9356	9363	47854
UBASH3A	1	0.134043	8.01152	7.30069	118	37	FALSE	15402	5017	3715	6908	31042
C1GALT1C1L	1	0.133961	0.620987	0.565922	106	53	FALSE	15401	4420	6641	1644	28106
BACH2	1	0.133792	5.85938	5.34043	780	113	FALSE	15400	15208	15991	5943	52542
LINC00092	1	0.133753	1.81695	1.65607	119	48	FALSE	15399	5072	5712	3307	29490
PATL2	1	0.13361	13.0908	11.9329	116	48	FALSE	15398	4920	5707	8827	34852
TRIM54	1	0.133489	1.8751	1.70939	58	19	FALSE	15397	1924	607	3372	21300
STON1-GTF2A1L	1	0.133466	1.16287	1.06012	295	58	FALSE	15396	10519	7668	2545	36128
SYNM	1	0.133396	4.6371	4.22757	512	27	FALSE	15395	13563	1919	5297	36174
VIPR2	1	0.133341	0.804519	0.733495	175	51	FALSE	15394	7329	6381	2005	31109
GTF2I	1	0.133333	9.52565	8.68475	332	66	TRUE	15393	11207	9132	7551	43283
RHOH	1	0.133331	22.9906	20.9611	313	75	FALSE	15392	10852	10841	11173	48258
LINC00612	1	0.133314	0.536399	0.489054	138	56	FALSE	15391	5886	7216	1446	29939
FAM183BP	1	0.133302	1.43377	1.30723	103	44	FALSE	15390	4259	4985	2889	27523
ODC1	1	0.13327	59.957	54.6665	171	52	FALSE	15389	7177	6540	14331	43437
LINC01694	1	0.133216	0.683907	0.623584	441	66	FALSE	15388	12796	9164	1769	39117
CAV1	1	0.133163	116.897	106.59	312	85	FALSE	15387	10836	12811	15453	54487
ADPRHL1	1	0.13314	0.923689	0.842261	590	40	FALSE	15386	14229	4356	2199	36170
DDX60	1	0.133021	13.0779	11.926	626	79	TRUE	15385	14473	11713	8821	50392
CYP27C1	1	0.13292	0.313529	0.285933	337	61	FALSE	15384	11298	8237	817	35736
MCM10	1	0.132834	1.70123	1.55159	420	82	FALSE	15383	12527	12281	3200	43391
GCNT7	1	0.132744	0.371255	0.33862	153	59	FALSE	15382	6509	7777	1001	30669
FER1L4	1	0.132489	27.5517	25.1342	286	48	FALSE	15381	10332	5805	11885	43403
CEP126	1	0.132383	2.19844	2.00569	653	82	FALSE	15380	14654	12340	3672	46046
NT5E	1	0.132371	12.1421	11.0776	310	79	FALSE	15379	10798	11629	8498	46304
LAMA1	1	0.132362	0.656322	0.598786	524	68	FALSE	15378	13676	9539	1711	40304
LINC01187	1	0.132335	0.185843	0.169554	108	51	FALSE	15377	4530	6309	385	26601
DCK	1	0.132285	26.5373	24.2122	345	110	FALSE	15376	11431	15882	11731	54420
TCHH	1	0.132009	4.34299	3.96324	239	88	FALSE	15375	9228	13329	5139	43071
LINC01252	1	0.131946	2.18265	1.99188	319	84	FALSE	15374	10977	12625	3651	42627
STK31	1	0.131671	0.375035	0.342322	230	54	FALSE	15373	8990	6922	1013	32298
SMAP1	0.867064	0.131627	4.64809	4.24278	243	66	FALSE	15372	9317	9092	5303	39084
LGI2	1	0.131569	0.676726	0.617741	62	53	FALSE	15371	2123	6615	1756	25865
ELF1	0.867326	0.131366	53.0505	48.4333	361	98	FALSE	15370	11665	14938	14026	55999
SLC25A36	0.88468	0.130994	21.1685	19.3311	703	97	TRUE	15369	14905	14867	10828	55969
MMP16	1	0.130985	0.425376	0.388457	1335	104	FALSE	15368	16078	15583	1164	48193
FAM76B	0.979258	0.130975	15.7428	14.3766	512	105	FALSE	15367	13562	15620	9619	54168
AIM2	1	0.130952	38.6485	35.2949	465	72	FALSE	15366	13081	10300	13060	51807
BOC	1	0.130935	5.09849	4.65614	144	42	FALSE	15365	6151	4675	5548	31739
TMEM163	1	0.130929	5.0297	4.59334	132	53	FALSE	15364	5632	6671	5499	33166
FKTN	0.670155	0.130895	6.8169	6.22563	868	56	FALSE	15363	15472	7326	6382	44543
ZNF852	1	0.130786	3.15124	2.87813	877	63	FALSE	15362	15495	8625	4425	43907
CD36	1	0.130758	116.959	106.825	550	96	FALSE	15361	13921	14703	15455	59440
ACVR1C	1	0.130723	0.17552	0.160315	1061	102	TRUE	15360	15831	15415	351	46957
DEPDC1B	1	0.13067	2.32692	2.12542	252	89	FALSE	15359	9530	13506	3759	42154
FAM86JP	1	0.130653	0.743589	0.679207	102	32	FALSE	15358	4213	2769	1897	24237
ITM2C	1	0.130638	157.705	144.052	116	44	FALSE	15357	4919	5003	15719	40998
GPR19	1	0.130623	0.892966	0.815668	200	104	FALSE	15356	8123	15518	2152	41149
TSSK4	1	0.130568	3.13716	2.86571	81	36	FALSE	15355	3128	3463	4413	26359
SHPRH	1	0.130535	1.67201	1.52737	1017	117	FALSE	15354	15778	16101	3155	50388
DLSTP1	1	0.130441	2.13169	1.94741	204	45	FALSE	15353	8240	5258	3609	32460
PGAM1P5	1	0.130251	1.12987	1.03233	128	45	FALSE	15352	5435	5202	2511	28500
ITPR2	1	0.130177	6.57033	6.00344	1014	80	FALSE	15351	15775	11951	6272	49349
KLHL6	1	0.130166	17.7145	16.1862	592	79	FALSE	15350	14241	11708	10129	51428
PCDHGB7	1	0.13011	1.83373	1.67559	255	49	FALSE	15349	9588	6018	3329	34284
TAS1R3	1	0.130081	7.00479	6.40084	80	18	FALSE	15348	3083	525	6462	25418
KIAA1549L	1	0.130009	0.061414	0.0561217	828	66	FALSE	15347	15359	9188	52	39946
PLEKHF2	1	0.130007	24.1778	22.0943	351	90	FALSE	15346	11506	13701	11375	51928
CEP120	0.427909	0.129903	13.0931	11.9657	523	99	FALSE	15345	13665	15073	8829	52912
NUTM2E	1	0.1298	0.142207	0.129971	337	58	FALSE	15344	11297	7683	243	34567
CCR6	1	0.129778	16.5631	15.1382	295	75	FALSE	15343	10518	10834	9840	46535
PAQR3	0.640092	0.129646	2.90322	2.65371	104	67	FALSE	15342	4308	9206	4239	33095
TEX22	1	0.129412	1.57504	1.43991	85	29	FALSE	15341	3328	2191	3060	23920
FKBP9P1	1	0.129326	0.546464	0.499609	198	72	FALSE	15340	8065	10192	1471	35068
USP45	0.450877	0.1293	5.12991	4.69015	876	90	FALSE	15339	15490	13812	5575	50216
GPR75	1	0.129283	2.11437	1.93314	168	56	FALSE	15338	7064	7239	3591	33232
CBX3P2	1	0.129228	2.62914	2.40388	129	81	FALSE	15337	5492	11960	4024	36813
KRT16	1	0.129063	0.277253	0.253527	48	22	FALSE	15336	1368	987	700	18391
USP34	1	0.129053	16.7846	15.3484	1060	67	FALSE	15335	15829	9369	9905	50438
ARHGEF35	1	0.129028	0.776232	0.709824	207	104	FALSE	15334	8339	15520	1954	41147
DPY19L2P2	1	0.128991	1.45371	1.32938	360	78	FALSE	15333	11644	11440	2916	41333
FHAD1	1	0.128702	0.0794284	0.0726495	408	39	FALSE	15332	12347	4163	86	31928
LINC01126	1	0.12868	3.6554	3.34348	92	40	FALSE	15331	3706	4235	4726	27998
FAM221A	1	0.128611	2.24615	2.05458	133	100	FALSE	15330	5673	15136	3704	39843
ABRA	1	0.128592	0.187072	0.171119	210	74	FALSE	15329	8414	10590	389	34722
NET1	1	0.128484	9.01987	8.25131	396	112	FALSE	15328	12188	15952	7359	50827
UBE2J1	1	0.128457	62.6252	57.2901	461	87	FALSE	15327	13039	13215	14437	56018
FLG	1	0.12845	0.178115	0.162942	285	67	FALSE	15326	10309	9303	365	35303
WRN	0.963016	0.128394	6.31449	5.7768	821	77	FALSE	15325	15345	11318	6143	48131
ATRNL1	1	0.128346	0.197662	0.180836	818	83	FALSE	15324	15332	12547	431	43634
KLHDC7B	1	0.128253	5.22492	4.78049	131	36	FALSE	15323	5588	3547	5621	30079
TEX9	1	0.128229	1.26207	1.15474	102	47	FALSE	15322	4212	5514	2673	27721
LRRC4	1	0.12808	8.05473	7.37047	232	54	FALSE	15321	9041	6924	6932	38218
DPY19L4	0.76502	0.127964	8.59186	7.8626	788	91	FALSE	15320	15235	13964	7163	51682
SAMD12	1	0.127941	2.28414	2.0903	107	56	FALSE	15319	4469	7186	3728	30702
MYC	1	0.127889	89.0282	81.4759	344	104	FALSE	15318	11420	15526	15080	57344
SLFN12L	1	0.127705	3.7939	3.47251	979	61	FALSE	15317	15709	8272	4800	44098
SLC16A12	1	0.127411	0.107034	0.0979871	484	87	FALSE	15316	13303	13220	159	41998
STARD4-AS1	1	0.127358	3.74182	3.42566	456	88	FALSE	15315	12988	13397	4773	46473
WASH5P	1	0.127325	1.436	1.3147	75	44	FALSE	15314	2830	4952	2892	25988
APOL4	1	0.127276	4.65461	4.26156	208	48	FALSE	15313	8361	5781	5305	34760
STAT1	1	0.12719	78.3036	71.6958	363	84	FALSE	15312	11693	12643	14893	54541
ACTL10	1	0.127122	2.33756	2.1404	39	21	FALSE	15311	913	811	3769	20804
BMS1P4	1	0.126986	4.03575	3.6957	136	45	FALSE	15310	5808	5215	4963	31296
PTPN22	1	0.126891	16.2074	14.8428	358	79	FALSE	15309	11610	11649	9739	48307
C2-AS1	1	0.126878	1.47679	1.35246	46	37	FALSE	15308	1249	3612	2942	23111
SLC12A2	1	0.126868	4.95677	4.5395	732	94	FALSE	15307	15030	14438	5462	50237
ZNF670	1	0.126708	2.91105	2.66629	436	103	FALSE	15306	12733	15456	4243	47738
GSTCD	0.689448	0.126648	2.33473	2.13851	479	85	FALSE	15305	13246	12876	3767	45194
LMAN1	1	0.126521	34.6631	31.7527	576	87	FALSE	15304	14132	13245	12699	55380
TXNDC11	1	0.125912	68.0678	62.379	117	52	TRUE	15303	4974	6498	14604	41379
SLC52A1	1	0.125776	0.675481	0.619086	91	55	FALSE	15302	3639	6995	1755	27691
GAS1RR	1	0.125721	0.252258	0.231206	656	119	FALSE	15301	14677	16121	607	46706
HOPX	1	0.125633	8.22548	7.53949	93	59	FALSE	15300	3755	7731	7008	33794
MCPH1-AS1	1	0.125554	0.340832	0.312424	315	69	FALSE	15299	10890	9690	911	36790
BCL7A	1	0.125445	6.12419	5.61418	265	75	FALSE	15298	9835	10821	6061	42015
MMP21	1	0.125437	0.595443	0.545858	124	62	FALSE	15297	5273	8303	1579	30452
NFATC3	1	0.125401	8.68226	7.95946	545	68	FALSE	15296	13872	9543	7211	45922
GPR183	1	0.125358	57.0524	52.3043	173	78	FALSE	15295	7253	11349	14204	48101
TMEM200A	1	0.125336	0.629822	0.577414	298	83	FALSE	15294	10571	12428	1660	39953
MBTPS2	0.682668	0.125326	2.84356	2.60697	509	87	FALSE	15293	13534	13227	4196	46250
SGMS1-AS1	1	0.12527	1.86887	1.71344	177	61	FALSE	15292	7396	8169	3368	34225
LRRCC1	1	0.125238	4.3794	4.01526	324	88	FALSE	15291	11061	13359	5159	44870
LMBRD2	0.842305	0.125126	4.69973	4.30929	1093	97	FALSE	15290	15872	14898	5327	51387
STK17B	1	0.125122	47.7623	43.7945	643	93	FALSE	15289	14593	14266	13723	57871
TAS2R20	1	0.124937	3.21421	2.94758	335	106	FALSE	15288	11257	15674	4462	46681
MARVELD2	1	0.124895	0.361629	0.33164	480	82	FALSE	15287	13260	12308	971	41826
FXYD3	1	0.124821	0.248431	0.22784	79	27	FALSE	15286	3039	1856	597	20778
GDF3	1	0.124772	1.68347	1.54399	92	51	FALSE	15285	3705	6292	3177	28459
TRAP1	0.887974	0.124702	29.2113	26.7925	88	30	FALSE	15284	3490	2386	12104	33264
DHX36	0.359605	0.124701	15.3058	14.0384	682	82	FALSE	15283	14800	12344	9489	51916
SCIMP	1	0.124695	35.2869	32.3651	158	50	FALSE	15282	6679	6168	12764	40893
GALNT15	1	0.124648	15.5444	14.2578	394	36	FALSE	15281	12160	3592	9564	40597
HLA-DOB	1	0.124615	93.7565	85.998	85	37	FALSE	15280	3327	3665	15164	37436
SYNPO2L	1	0.124561	0.24837	0.227825	209	47	FALSE	15279	8387	5605	596	29867
CHD7	0.988621	0.124466	8.31614	7.62876	717	79	FALSE	15278	14968	11719	7042	49007
TFEC	1	0.124339	9.2429	8.47966	781	101	FALSE	15277	15212	15319	7458	53266
HMCN2	1	0.124334	0.35763	0.3281	309	20	FALSE	15276	10781	771	962	27790
NUDT12	1	0.1243	4.54354	4.16847	399	96	FALSE	15275	12237	14673	5253	47438
NPTN-IT1	1	0.124292	2.8869	2.6486	265	77	FALSE	15274	9834	11197	4228	40533
XRN1	0.551898	0.124063	14.2349	13.0619	1149	107	FALSE	15273	15933	15766	9185	56157
KCNK1	1	0.123806	1.09553	1.00543	173	69	FALSE	15272	7252	9604	2464	34592
OXCT1	0.832638	0.123781	13.3289	12.233	317	86	FALSE	15271	10935	12998	8901	48105
ACER2	1	0.123638	1.68659	1.54807	264	89	FALSE	15270	9805	13512	3183	41770
MZB1	1	0.123591	308.516	283.187	24	19	FALSE	15269	333	548	16040	32190
UBASH3B	1	0.123541	23.1247	21.2269	620	78	FALSE	15268	14437	11500	11201	52406
ACADM	0.773326	0.123528	29.0392	26.6562	282	101	FALSE	15267	10256	15250	12080	52853
OSTN-AS1	1	0.123516	1.47715	1.35595	43	43	FALSE	15266	1116	4746	2944	24072
PEX1	0.550021	0.123472	13.6919	12.5688	367	81	FALSE	15265	11760	12059	9015	48099
PRKAA1	0.758271	0.123201	31.5159	28.9362	644	108	FALSE	15264	14601	15804	12362	58031
UHRF1	1	0.123158	3.70944	3.40592	307	114	FALSE	15263	10735	16010	4757	46765
JAKMIP3	1	0.123064	0.451349	0.414445	330	65	FALSE	15262	11173	8954	1230	36619
CREBZF	1	0.122954	68.2506	62.6749	421	96	FALSE	15261	12543	14677	14610	57091
PKIA	1	0.122735	1.88649	1.73263	448	85	FALSE	15260	12876	12870	3382	44388
RAP2C-AS1	1	0.122674	0.927989	0.852343	415	82	FALSE	15259	12452	12280	2206	42197
FAM91A1	0.716509	0.12248	25.8019	23.7018	675	110	FALSE	15258	14765	15902	11624	57549
FRA10AC1	1	0.122446	9.51906	8.74448	375	107	FALSE	15257	11889	15721	7547	50414
CLDN5	1	0.122434	34.3746	31.5777	67	25	FALSE	15256	2406	1487	12682	31831
SLC25A24	1	0.122295	12.6208	11.5951	544	104	FALSE	15255	13865	15549	8676	53345
DCST1-AS1	1	0.12228	1.8833	1.73025	48	23	FALSE	15254	1367	1142	3377	21140
KIAA1755	1	0.122246	1.63934	1.50615	193	55	FALSE	15253	7909	7084	3126	33372
PEX5L	1	0.121968	0.110173	0.101241	890	91	FALSE	15252	15522	13976	163	44913
GPR82	1	0.121903	0.953678	0.876406	348	73	FALSE	15251	11463	10454	2249	39417
PCDH20	1	0.12164	0.963644	0.885726	472	100	FALSE	15250	13171	15166	2270	45857
MYZAP	1	0.121494	17.4733	16.0621	166	76	FALSE	15249	6982	10966	10062	43259
FNDC1	1	0.121482	0.43187	0.396993	276	72	FALSE	15248	10113	10229	1182	36772
LHFPL2	1	0.121476	4.51333	4.14886	410	77	FALSE	15247	12375	11255	5234	44111
DQX1	1	0.121469	0.68641	0.630983	116	37	FALSE	15246	4918	3713	1777	25654
PF4V1	1	0.121327	4.09389	3.76368	65	58	FALSE	15245	2298	7520	4989	30052
CD52	1	0.121307	370.474	340.597	22	22	FALSE	15244	269	930	16077	32520
MTX3	0.607326	0.121304	12.2467	11.2591	996	92	FALSE	15243	15740	14142	8527	53652
LINC01547	1	0.121186	4.50761	4.14444	65	25	FALSE	15242	2297	1485	5233	24257
PLD4	1	0.12117	6.37295	5.85955	242	21	FALSE	15241	9296	916	6170	31623
CYSRT1	1	0.12115	1.67138	1.53676	13	8	FALSE	15240	92	36	3154	18522
L1CAM	1	0.121048	1.11771	1.02776	157	29	TRUE	15239	6641	2263	2501	26644
GDAP1	0.979258	0.121032	3.81049	3.50386	68	41	FALSE	15238	2471	4389	4814	26912
ZNF519	1	0.121015	1.17833	1.08352	716	92	FALSE	15237	14967	14122	2564	46890
TNKS2	0.343043	0.120897	35.5978	32.7363	605	91	FALSE	15236	14338	13940	12800	56314
DTX1	1	0.120851	52.9674	48.7112	94	36	FALSE	15235	3806	3484	14021	36546
HMGA1	1	0.120845	100.499	92.4238	119	41	FALSE	15234	5071	4449	15277	40031
HTR3A	1	0.12083	0.870477	0.800542	110	46	FALSE	15233	4616	5345	2119	27313
APOLD1	1	0.120755	11.2352	10.3331	451	86	FALSE	15232	12921	13051	8186	49390
B3GALNT2	1	0.120656	1.97387	1.81551	174	48	FALSE	15231	7284	5760	3457	31732
PAICS	1	0.12063	16.0785	14.7888	633	80	FALSE	15230	14530	11930	9709	51399
BTLA	1	0.120505	8.98875	8.26844	309	73	FALSE	15229	10780	10441	7346	43796
FCRL2	1	0.120498	78.8488	72.5307	178	88	FALSE	15228	7422	13311	14901	50862
BEND3P3	1	0.120383	1.90488	1.75238	366	79	FALSE	15227	11733	11654	3399	42013
ANO5	1	0.12036	1.53081	1.40828	762	86	FALSE	15226	15139	13107	3002	46474
GLCCI1	1	0.12021	20.6958	19.0413	418	85	FALSE	15225	12498	12855	10749	51327
TKTL2	1	0.120181	0.276794	0.254671	224	75	FALSE	15224	8831	10799	699	35553
DDX11L10	1	0.12018	0.404538	0.372204	108	36	FALSE	15223	4529	3513	1106	24371
IL9R	1	0.120086	0.482518	0.443981	346	21	FALSE	15222	11443	918	1323	28906
TARBP1	1	0.120037	24.302	22.3618	454	75	FALSE	15221	12965	10898	11392	50476
ADCY3	1	0.12	17.8782	16.4513	179	55	TRUE	15220	7454	7070	10170	39914
PLEKHG7	1	0.11992	1.42379	1.31022	403	76	FALSE	15219	12285	11056	2872	41432
PHC3	1	0.119877	7.99224	7.35498	1438	103	FALSE	15218	16121	15511	6892	53742
ZMAT1	1	0.119865	22.9413	21.1123	305	99	FALSE	15217	10698	15045	11167	52127
SKOR1	1	0.11977	0.692525	0.637355	141	53	FALSE	15216	6027	6681	1793	29717
PARPBP	1	0.119647	1.43247	1.31846	378	83	FALSE	15215	11927	12459	2883	42484
VDR	1	0.119579	4.2273	3.89104	216	52	FALSE	15214	8601	6559	5073	35447
POLH	1	0.119329	8.73925	8.04549	629	68	FALSE	15213	14498	9549	7242	46502
CCDC112	0.48964	0.119282	4.90783	4.51837	210	105	FALSE	15212	8413	15593	5445	44663
FGF7	1	0.119203	0.615394	0.566591	583	80	FALSE	15211	14186	11923	1634	42954
RBM26-AS1	1	0.119159	1.64131	1.5112	215	62	FALSE	15210	8571	8363	3127	35271
RAPGEF6	0.88468	0.118984	6.83347	6.29251	821	86	FALSE	15209	15344	13116	6388	50057
PSORS1C1	1	0.118852	0.398491	0.366979	52	32	FALSE	15208	1587	2688	1082	20565
CENPH	1	0.118819	8.91305	8.20839	141	82	FALSE	15207	6026	12172	7315	40720
TMEM178B	1	0.118763	0.417401	0.384417	41	53	FALSE	15206	1022	6610	1137	23975
PRRX2	1	0.118739	0.339607	0.312775	40	24	FALSE	15205	962	1278	908	18353
C2orf15	1	0.118732	1.52361	1.40324	164	64	FALSE	15204	6909	8692	2995	33800
CYYR1-AS1	1	0.118709	0.224007	0.206313	36	36	FALSE	15203	774	3397	524	19898
GGH	1	0.118659	7.74755	7.13583	126	68	FALSE	15202	5363	9392	6775	36732
MAP3K1	1	0.118629	28.474	26.2263	686	107	FALSE	15201	14823	15749	12004	57777
GRAMD1C	1	0.118396	2.35053	2.16533	392	75	FALSE	15200	12134	10876	3786	41996
GNPTAB	0.173667	0.118316	15.1364	13.9446	510	80	FALSE	15199	13545	11910	9437	50091
SLAMF7	1	0.118255	56.1751	51.7542	120	37	FALSE	15198	5122	3719	14162	38201
CCL24	1	0.118035	111.825	103.04	125	65	FALSE	15197	5315	8850	15402	44764
TRIM66	1	0.11802	10.494	9.66971	752	81	FALSE	15196	15111	12140	7926	50373
VSIG1	1	0.11792	0.412164	0.379815	260	42	FALSE	15195	9709	4729	1122	30755
FNIP2	1	0.11785	9.46371	8.72137	699	98	FALSE	15194	14883	14994	7530	52601
MCM6	1	0.117776	20.1312	18.5531	328	101	FALSE	15193	11135	15255	10640	52223
KDM4D	1	0.117749	0.864693	0.796922	207	63	FALSE	15192	8338	8531	2111	34172
REEP3	1	0.117733	10.5488	9.72215	725	97	FALSE	15191	14999	14870	7951	53011
SASH3	1	0.117659	179.136	165.106	100	39	FALSE	15190	4118	4062	15807	39177
ABCC8	1	0.117586	0.263374	0.242759	209	40	FALSE	15189	8386	4334	644	28553
MACC1	1	0.117463	1.20014	1.10629	990	93	FALSE	15188	15730	14302	2587	47807
CLINT1	0.701121	0.117369	42.054	38.7682	408	97	FALSE	15187	12346	14807	13348	55688
SPIN3	0.798084	0.117349	4.08464	3.76555	268	85	FALSE	15186	9903	12793	4985	42867
SNX29P1	1	0.117316	0.680322	0.627189	39	30	FALSE	15185	912	2299	1763	20159
SDR9C7	1	0.117264	0.426896	0.39357	113	56	FALSE	15184	4774	7190	1168	28316
PDE4B	1	0.117258	17.8471	16.4539	352	69	FALSE	15183	11526	9705	10161	46575
FOXO3B	1	0.117227	0.828842	0.764157	395	73	FALSE	15182	12174	10475	2047	39878
ZMIZ1	1	0.117226	53.1667	49.0175	375	69	FALSE	15181	11888	9708	14032	50809
EHD4	1	0.117205	15.2089	14.0222	418	67	FALSE	15180	12497	9337	9458	46472
ERLEC1	1	0.117165	51.291	47.2902	188	48	FALSE	15179	7743	5773	13942	42637
CNKSR1	1	0.117116	4.98002	4.59172	71	24	FALSE	15178	2629	1341	5474	24622
CFAP43	1	0.117047	0.216974	0.200066	440	73	FALSE	15177	12785	10490	498	38950
MAGEF1	0.108824	0.117045	35.4996	32.7333	111	66	FALSE	15176	4679	9017	12793	41665
MORN3	1	0.116951	1.42424	1.31334	214	67	FALSE	15175	8548	9274	2874	35871
SLC29A2	1	0.116897	10.2253	9.42942	121	39	FALSE	15174	5162	4084	7831	32251
PPAT	1	0.116846	5.07728	4.68227	392	86	FALSE	15173	12133	13026	5538	45870
INPP5F	1	0.116834	8.61765	7.94728	427	81	FALSE	15172	12622	12081	7180	47055
ZBED2	1	0.116821	0.423118	0.390207	159	54	FALSE	15171	6708	6870	1157	29906
ARL5A	0.753995	0.116717	9.60637	8.8598	641	92	FALSE	15170	14576	14113	7591	51450
ZNF571-AS1	1	0.11669	0.824006	0.759981	189	48	FALSE	15169	7780	5775	2043	30767
ZNF430	0.771402	0.116622	4.20806	3.88128	320	84	FALSE	15168	10998	12626	5059	43851
MIR17HG	1	0.116549	2.43613	2.24706	641	100	FALSE	15167	14575	15193	3874	48809
TBX21	1	0.11649	23.6589	21.8237	145	64	FALSE	15166	6199	8675	11295	41335
KREMEN2	1	0.116432	0.474278	0.437505	44	15	FALSE	15165	1156	259	1293	17873
CILP	1	0.11639	1.23794	1.14199	317	66	FALSE	15164	10934	9128	2640	37866
IL17C	1	0.116374	0.723993	0.667885	39	32	FALSE	15163	911	2673	1860	20607
ELK3	1	0.116258	35.3111	32.5773	359	94	FALSE	15162	11628	14372	12765	53927
FRMPD3	1	0.116233	0.312327	0.288151	283	44	FALSE	15161	10271	5091	813	31336
RYR1	1	0.116149	0.714559	0.659287	442	33	TRUE	15160	12808	3012	1840	32820
NEFH	1	0.116083	2.65699	2.45158	73	44	FALSE	15159	2724	4949	4045	26877
LGI3	1	0.115981	0.226977	0.209444	117	29	FALSE	15158	4973	2236	531	22898
OSBPL3	1	0.115864	16.7472	15.4548	662	83	FALSE	15157	14707	12536	9892	52292
SNX22	1	0.115797	17.175	15.8503	189	31	FALSE	15156	7779	2645	9992	35572
FAM171B	1	0.115779	1.39264	1.28525	629	95	FALSE	15155	14497	14580	2847	47079
MRGPRE	1	0.115766	0.319889	0.295223	117	24	FALSE	15154	4972	1375	837	22338
MB	1	0.115741	1.84726	1.70485	59	35	FALSE	15153	1975	3237	3347	23712
ZNF532	0.670248	0.11574	14.118	13.0296	506	93	FALSE	15152	13500	14235	9149	52036
LRRC8B	1	0.115406	4.01491	3.70625	928	97	FALSE	15151	15604	14889	4948	50592
GPR171	1	0.115371	16.7536	15.466	373	74	FALSE	15150	11846	10667	9895	47558
MGAT5B	1	0.115253	0.746195	0.688902	163	39	FALSE	15149	6867	4124	1902	28042
CREB3L2	0.589315	0.11521	19.1283	17.6602	679	85	FALSE	15148	14783	12907	10422	53260
PRIM1	1	0.11519	9.06008	8.36481	118	46	FALSE	15147	5016	5357	7378	32898
KPNA5	1	0.114842	4.61361	4.26059	1282	72	FALSE	15146	16040	10336	5278	46800
CDC42SE2	1	0.114723	42.4254	39.1824	550	107	FALSE	15145	13920	15735	13386	58186
ADAMTSL1	1	0.114709	0.467213	0.431503	353	61	FALSE	15144	11538	8238	1273	36193
MED13L	0.681075	0.114685	15.1701	14.0108	765	101	FALSE	15143	15154	15315	9450	55062
RFX3	1	0.114676	4.70961	4.34974	1093	110	FALSE	15142	15871	15909	5334	52256
ZNF883	1	0.114607	0.866098	0.799958	716	53	FALSE	15141	14966	6786	2114	39007
LINC01869	1	0.114478	1.0438	0.964172	46	25	FALSE	15140	1248	1447	2392	20227
NXPE4	1	0.114448	0.257605	0.237959	158	64	FALSE	15139	6678	8686	628	31131
SLC30A3	1	0.11414	0.234482	0.216645	120	37	FALSE	15138	5121	3718	558	24535
DENND4C	1	0.114008	8.73037	8.06701	747	81	FALSE	15137	15094	12138	7234	49603
RLN2	1	0.114008	0.757718	0.700144	112	62	FALSE	15136	4721	8296	1923	30076
FBLN2	1	0.113991	7.35681	6.7979	118	51	FALSE	15135	5015	6321	6615	33086
OMD	1	0.113988	0.714314	0.660048	401	74	FALSE	15134	12265	10673	1837	39909
PM20D2	1	0.113984	9.61008	8.88003	1052	92	FALSE	15133	15818	14144	7593	52688
KIR2DS4	1	0.113893	4.34254	4.0129	95	39	FALSE	15132	3862	4056	5137	28187
TP53INP1	1	0.113849	84.7211	78.2924	751	108	FALSE	15131	15105	15808	15009	61053
VWA8	0.186111	0.113726	4.91031	4.5381	555	69	FALSE	15130	13967	9731	5448	44276
B3GALT1	1	0.113692	0.498783	0.460985	606	95	FALSE	15129	14344	14574	1362	45409
BUB1B	1	0.113678	5.82376	5.38249	289	71	FALSE	15128	10407	10057	5925	41517
REV3L	1	0.113666	5.47515	5.06034	889	97	FALSE	15127	15518	14886	5748	51279
ZNF337-AS1	1	0.113459	1.05209	0.972518	93	42	FALSE	15126	3754	4609	2406	25895
PARGP1	1	0.113278	3.00323	2.77644	107	55	FALSE	15125	4468	7005	4320	30918
PP2D1	1	0.113204	0.399229	0.3691	144	61	FALSE	15124	6150	8147	1086	30507
LIN9	1	0.113191	2.08583	1.92844	337	97	FALSE	15123	11296	14791	3561	44771
FLJ12825	1	0.11317	0.339962	0.314313	255	50	FALSE	15122	9587	6223	910	31842
PRTG	1	0.11297	0.117317	0.108481	1397	103	FALSE	15121	16102	15510	178	46911
SLC25A46	0.134915	0.112967	16.5157	15.2718	565	84	FALSE	15120	14046	12709	9825	51700
GMCL1	0.48964	0.112907	10.3403	9.5619	520	116	FALSE	15119	13639	16077	7873	52708
PPIEL	1	0.112906	2.41667	2.23475	256	75	FALSE	15118	9608	10817	3854	39397
IL7	1	0.112847	2.59799	2.40252	182	60	FALSE	15117	7558	7996	3994	34665
LRRC40	0.834616	0.112793	10.1999	9.43281	318	103	FALSE	15116	10955	15449	7824	49344
ZNF354C	1	0.112729	3.63538	3.36213	616	92	FALSE	15115	14408	14104	4713	48340
AQP3	1	0.112601	98.2712	90.8929	104	53	FALSE	15114	4307	6638	15254	41313
LINC01376	1	0.112565	0.366989	0.339444	215	73	FALSE	15113	8570	10379	990	35052
TFAM	0.504472	0.112553	11.3028	10.4546	611	40	FALSE	15112	14380	4359	8212	42063
MERTK	1	0.112536	44.2217	40.9033	286	76	FALSE	15111	10331	11009	13499	49950
EFCAB5	1	0.112499	0.16612	0.153658	352	59	FALSE	15110	11525	7889	320	34844
ABI3BP	1	0.112427	3.28084	3.03488	447	90	FALSE	15109	12858	13743	4504	46214
DDHD1	1	0.112344	8.3482	7.72279	1306	104	FALSE	15108	16056	15582	7059	53805
KNL1	1	0.112289	1.32851	1.22903	810	99	FALSE	15107	15306	15112	2769	48294
SWAP70	1	0.112182	62.2622	57.6043	436	87	FALSE	15106	12732	13206	14423	55467
STAG1	1	0.112176	9.48388	8.77441	595	81	FALSE	15105	14262	12118	7537	49022
E2F7	1	0.112175	0.651864	0.603099	536	101	FALSE	15104	13792	15291	1702	45889
SLC9A3	1	0.112134	1.68965	1.56329	218	62	TRUE	15103	8660	8365	3190	35318
ARHGAP24	1	0.112054	11.8412	10.9563	379	79	FALSE	15102	11941	11660	8401	47104
ADAM21	1	0.112011	0.213628	0.19767	213	58	FALSE	15101	8505	7627	485	31718
PIKFYVE	1	0.1117	18.8354	17.4321	958	101	FALSE	15100	15660	15329	10356	56445
PROX2	1	0.111651	0.859752	0.795725	287	68	FALSE	15099	10356	9489	2097	37041
TM4SF19-AS1	1	0.111604	0.658027	0.609042	115	60	FALSE	15098	4871	7944	1716	29629
PRKCE	1	0.111603	3.17703	2.94053	473	69	FALSE	15097	13180	9725	4438	42440
ASCC3	0.682668	0.111541	7.05562	6.53068	742	86	FALSE	15096	15071	13106	6485	49758
LINC01907	1	0.111519	0.197529	0.182836	220	57	FALSE	15095	8721	7448	429	31693
ZNF611	0.887974	0.111461	3.65216	3.38062	390	97	FALSE	15094	12101	14801	4724	46720
FCRLB	1	0.111455	3.08111	2.85204	113	67	FALSE	15093	4773	9211	4367	33444
TTN	1	0.111211	0.857951	0.7943	4602		FALSE	15092	16245	16245	2094	49676
TTC34	1	0.111203	1.02809	0.951824	269	42	FALSE	15091	9927	4733	2362	32113
PITRM1-AS1	1	0.111129	1.14391	1.0591	286	62	FALSE	15090	10330	8403	2524	36347
ATRX	1	0.111118	11.9532	11.0671	1066	98	FALSE	15089	15841	15021	8435	54386
CDC20	1	0.111068	17.7054	16.3935	65	32	FALSE	15088	2296	2704	10126	30214
BRWD3	1	0.111056	6.78665	6.28383	1490	104	FALSE	15087	16135	15587	6372	53181
LINC01003	1	0.111034	9.49133	8.78825	104	79	FALSE	15086	4306	11535	7538	38465
FNDC3A	0.27394	0.111029	23.8994	22.1291	584	100	FALSE	15085	14192	15181	11329	55787
ORC1	1	0.110995	3.87401	3.58713	165	45	FALSE	15084	6946	5236	4863	32129
RFXAP	0.45575	0.110984	9.01094	8.34374	217	80	FALSE	15083	8627	11786	7357	42853
CCDC175	1	0.110913	0.250668	0.232119	141	47	FALSE	15082	6025	5558	602	27267
BCOR	0.179001	0.110752	9.79361	9.06992	357	93	FALSE	15081	11599	14207	7671	48558
ZBTB24	0.487449	0.110629	7.73975	7.16844	524	85	FALSE	15080	13675	12884	6769	48408
CD19	1	0.110563	196.458	181.965	67	20	FALSE	15079	2405	727	15871	34082
TCN2	1	0.110533	73.3049	67.8984	83	27	FALSE	15078	3221	1863	14756	34918
USH2A	1	0.110405	0.0362038	0.0335366	1411	74	FALSE	15077	16108	10733	20	41938
ZNF680	1	0.110345	5.69716	5.27766	425	81	FALSE	15076	12599	12080	5846	45601
KLRD1	1	0.110135	10.2098	9.45936	502	113	FALSE	15075	13463	15985	7826	52349
DNAH7	1	0.110028	0.0593728	0.055013	1036	62	FALSE	15074	15797	8456	48	39375
ORC6	1	0.110007	6.66114	6.17211	113	44	FALSE	15073	4772	4997	6318	31160
ZGRF1	1	0.109987	4.55556	4.22117	580	60	FALSE	15072	14165	8088	5260	42585
LTN1	0.98757	0.109968	9.83087	9.10937	837	83	FALSE	15071	15386	12550	7691	50698
NBPF9	0.794265	0.109911	7.2605	6.72791	570	78	FALSE	15070	14077	11495	6571	47213
DLEU1	1	0.109789	0.402705	0.373197	111	48	FALSE	15069	4678	5706	1099	26552
YY2	1	0.109789	0.763031	0.707119	226	93	FALSE	15068	8888	14171	1932	40059
DNAJC9-AS1	1	0.109756	0.427089	0.395803	284	83	FALSE	15067	10289	12420	1169	38945
ZFP3	0.762187	0.10975	8.17501	7.57618	482	82	FALSE	15066	13284	12309	6983	47642
CARF	1	0.10975	5.05067	4.6807	769	101	FALSE	15065	15165	15317	5515	51062
ADTRP	1	0.109745	1.72392	1.59765	168	67	FALSE	15064	7063	9244	3221	34592
FBXO5	1	0.109694	8.70758	8.07005	206	89	FALSE	15063	8304	13496	7226	44089
PTK6	1	0.109616	1.67591	1.55329	132	58	FALSE	15062	5631	7559	3162	31414
TMEM267	1	0.109609	8.73276	8.09386	392	103	FALSE	15061	12132	15455	7236	49884
ITPR1	1	0.109596	11.2423	10.4199	652	72	FALSE	15060	14648	10319	8190	48217
ACTC1	1	0.109498	2.70383	2.5062	63	39	FALSE	15059	2178	4006	4086	25329
MUC5B	1	0.109454	0.0678784	0.0629191	303	19	FALSE	15058	10660	629	63	26410
ZNF578	1	0.109448	0.630581	0.584512	615	108	FALSE	15057	14402	15802	1662	46923
TRUB1	1	0.109409	7.34916	6.81243	453	110	FALSE	15056	12954	15892	6613	50515
CXorf65	1	0.109403	13.3491	12.3742	45	41	FALSE	15055	1199	4363	8906	29523
PAK6	1	0.109227	0.830715	0.770143	150	51	FALSE	15054	6395	6358	2052	29859
KHDC1	1	0.109049	1.28029	1.18708	61	42	FALSE	15053	2068	4563	2701	24385
TNFRSF13B	1	0.109033	35.3652	32.7909	24	13	FALSE	15052	332	156	12774	28314
USP37	1	0.108679	1.74131	1.61496	868	89	FALSE	15051	15471	13632	3237	47391
FAM86FP	1	0.108588	1.98978	1.84551	104	37	FALSE	15050	4305	3699	3479	26533
IL21R	1	0.10854	6.12567	5.68172	237	64	FALSE	15049	9182	8735	6063	39029
ZBTB32	1	0.108493	8.46358	7.85045	54	16	FALSE	15048	1700	329	7111	24188
NCR3LG1	1	0.108398	0.800362	0.74243	638	54	FALSE	15047	14560	6969	1995	38571
TES	1	0.108278	42.0692	39.0274	279	99	FALSE	15046	10180	15040	13350	53616
ETS1	1	0.108266	122.882	113.997	508	89	FALSE	15045	13523	13579	15508	57655
TULP4	0.0490228	0.108236	5.29638	4.91357	1084	108	FALSE	15044	15864	15819	5653	52380
NDC1	1	0.10821	9.15841	8.49661	506	84	FALSE	15043	13499	12691	7423	48656
BMI1	0.646011	0.10812	40.2762	37.3681	382	88	FALSE	15042	11985	13377	13195	53599
DNAJB14	1	0.108095	17.0062	15.7786	776	93	FALSE	15041	15191	14281	9957	54470
B9D1	1	0.10803	4.19704	3.89424	211	82	FALSE	15040	8453	12193	5053	40739
UBE2G1	1	0.107923	24.9597	23.1607	472	89	FALSE	15039	13170	13570	11494	53273
FAM177B	1	0.107729	3.53542	3.28104	145	60	FALSE	15038	6198	7962	4661	33859
ETNPPL	1	0.10759	1.13137	1.05007	134	49	FALSE	15037	5719	5915	2513	29184
SKIL	1	0.107484	9.10595	8.4522	1011	104	FALSE	15036	15769	15574	7401	53780
PDK1	1	0.107345	6.42619	5.9654	191	62	FALSE	15035	7851	8343	6188	37417
SELENOI	0.887974	0.107331	8.23661	7.64607	1003	95	FALSE	15034	15753	14617	7010	52414
TAF2	0.264813	0.107318	12.6582	11.7508	514	103	FALSE	15033	13584	15466	8692	52775
ZNF587B	0.763644	0.107286	9.43632	8.76005	540	101	FALSE	15032	13825	15292	7521	51670
MIAT	1	0.107285	22.3689	20.7658	716	60	FALSE	15031	14965	8094	11054	49144
DNASE1L3	1	0.107234	138.187	128.288	83	46	FALSE	15030	3220	5312	15615	39177
HSPC324	1	0.10722	3.64882	3.38747	36	34	FALSE	15029	773	3025	4721	23548
TMED7	1	0.10717	25.8881	24.0347	535	101	FALSE	15028	13780	15290	11642	55740
C5orf34	1	0.107026	2.23733	2.07736	211	63	FALSE	15027	8452	8534	3698	35711
ZSCAN32	1	0.106986	2.79233	2.59276	170	49	FALSE	15026	7135	5966	4162	32289
NQO1	1	0.10693	18.3146	17.0062	229	76	TRUE	15025	8965	10990	10262	45242
CYP2U1	1	0.106925	7.07341	6.56812	460	79	FALSE	15024	13029	11685	6490	46228
TRPC2	1	0.106864	0.946027	0.878485	56	41	FALSE	15023	1813	4374	2234	23444
PRDX4	1	0.106827	58.8466	54.6467	65	47	FALSE	15022	2295	5477	14291	37085
TTC41P	1	0.106756	0.569416	0.528802	387	61	FALSE	15021	12050	8246	1524	36841
ZNF891	1	0.106727	1.22833	1.14074	1871	117	FALSE	15020	16197	16104	2627	49948
XPO4	0.179925	0.10672	7.99994	7.42952	1201	118	FALSE	15019	15987	16114	6901	54021
MED12L	1	0.106693	0.26617	0.247196	1011	101	FALSE	15018	15768	15332	651	46769
LRP8	1	0.106639	4.23105	3.92959	531	75	FALSE	15017	13743	10914	5077	44751
LINC00907	1	0.106615	0.0570272	0.0529648	160	56	FALSE	15016	6743	7232	45	29036
ALG10	1	0.106586	2.24631	2.08634	384	102	FALSE	15015	12008	15364	3705	46092
LPL	1	0.106529	2.38287	2.21326	291	75	FALSE	15014	10446	10832	3825	40117
GPATCH8	1	0.106519	19.5207	18.1314	437	79	FALSE	15013	12747	11677	10516	49953
WASHC4	1	0.106485	35.2409	32.7334	669	90	FALSE	15012	14736	13786	12758	56292
IL1A	1	0.106441	0.673193	0.625313	182	70	FALSE	15011	7557	9791	1749	34108
PTPN4	1	0.106138	4.75431	4.4171	1334	93	FALSE	15010	16076	14309	5361	50756
LCTL	1	0.106106	0.312305	0.29016	144	63	FALSE	15009	6149	8495	812	30465
PPM1L	1	0.106027	2.23298	2.07476	1161	75	FALSE	15008	15948	10945	3696	45597
HLA-DQA1	1	0.106017	107.215	99.6186	96	38	FALSE	15007	3916	3868	15352	38143
ALG1L2	1	0.105942	0.691595	0.642628	44	29	FALSE	15006	1155	2120	1791	20072
RCSD1	1	0.105909	52.8389	49.0989	443	77	FALSE	15005	12814	11271	14013	53103
CYSLTR1	1	0.105898	4.88081	4.53537	282	74	FALSE	15004	10255	10630	5427	41316
ARL2BP	1	0.105888	5.75854	5.35102	189	65	FALSE	15003	7778	8890	5880	37551
FAM90A1	1	0.105807	0.844771	0.785033	68	28	FALSE	15002	2470	2014	2078	21564
ACE	1	0.105688	3.62841	3.37211	155	30	FALSE	15001	6580	2449	4709	28739
BMF	1	0.105617	26.6565	24.7747	269	57	FALSE	15000	9926	7471	11746	44143
CCDC110	1	0.105579	0.662938	0.616156	202	53	FALSE	14999	8184	6727	1728	31638
FAM86B1	1	0.105556	0.640795	0.595585	109	33	FALSE	14998	4574	2958	1684	24214
GM2A	1	0.105532	39.686	36.8866	320	79	FALSE	14997	10997	11634	13137	50765
PTCH1	1	0.105422	2.82691	2.6277	619	97	FALSE	14996	14426	14858	4188	48468
ANP32E	1	0.105387	32.3539	30.0747	421	102	FALSE	14995	12542	15369	12463	55369
TMEM19	1	0.105308	10.1551	9.44024	597	85	FALSE	14994	14279	12898	7805	49976
RICTOR	1	0.105039	15.6685	14.5682	1066	90	TRUE	14993	15840	13825	9599	54257
RPS6KA5	1	0.10479	1.44738	1.34597	3362	133	FALSE	14992	16238	16224	2910	50364
KDF1	1	0.104716	1.19958	1.1156	57	33	FALSE	14991	1859	2879	2584	22313
BOD1L1	1	0.104567	16.3815	15.2362	605	99	FALSE	14990	14337	15090	9784	54201
ZBTB20	1	0.10445	0.285825	0.265863	3068	112	FALSE	14989	16237	15975	727	47928
USF3	1	0.104236	5.30551	4.9357	1307	94	FALSE	14988	16059	14471	5656	51174
PCSK9	1	0.104167	0.593602	0.552253	156	53	FALSE	14987	6610	6694	1576	29867
MAP2K6	1	0.104145	4.32002	4.01916	1620	93	FALSE	14986	16169	14317	5122	50594
ABO	1	0.104107	4.66365	4.33897	479	114	FALSE	14985	13245	16019	5310	49559
KRT13	1	0.104037	8.04441	7.48473	56	28	FALSE	14984	1812	1986	6924	25706
VRK1	1	0.103806	14.9727	13.9332	162	79	FALSE	14983	6820	11546	9391	42740
DOCK9	1	0.103774	6.17515	5.74657	642	78	FALSE	14982	14584	11506	6088	47160
WNT10B	1	0.103714	6.51383	6.06199	112	47	FALSE	14981	4720	5525	6236	31462
GRAMD4	1	0.103702	23.6552	22.0145	260	55	FALSE	14980	9708	7116	11294	43098
TJP3	1	0.103613	1.34236	1.24933	71	16	FALSE	14979	2628	333	2785	20725
DNAH17-AS1	1	0.103545	0.558903	0.520195	253	62	FALSE	14978	9548	8383	1500	34409
CLEC4GP1	1	0.103538	6.76369	6.29529	65	26	FALSE	14977	2294	1652	6358	25281
JAKMIP1	1	0.103515	3.29721	3.06892	112	30	FALSE	14976	4719	2420	4512	26627
WDR35	1	0.103435	3.46499	3.22526	687	97	FALSE	14975	14826	14865	4613	49279
SPINK5	1	0.103414	0.560853	0.522058	192	42	FALSE	14974	7880	4704	1506	29064
SOX30	1	0.103387	0.20263	0.188617	210	101	FALSE	14973	8412	15238	446	39069
AFF3	1	0.103321	7.08938	6.59941	811	93	FALSE	14972	15308	14284	6497	51061
MFSD4A	1	0.103289	1.71989	1.60106	315	63	FALSE	14971	10889	8587	3218	37665
CEP97	1	0.103243	4.16272	3.87524	932	94	FALSE	14970	15613	14457	5037	50077
CD80	1	0.103038	3.9768	3.70268	235	57	FALSE	14969	9124	7454	4929	36476
RNPC3	1	0.102973	28.2853	26.3368	210	64	TRUE	14968	8411	8715	11981	44075
ANGPT2	1	0.102831	0.668234	0.622262	483	92	FALSE	14967	13293	14070	1741	44071
ANKRD36B	1	0.102744	1.09426	1.01904	241	39	FALSE	14966	9270	4150	2461	30847
TMEM51-AS1	1	0.1027	0.718415	0.669052	432	73	FALSE	14965	12681	10487	1852	39985
BARD1	1	0.102589	3.37627	3.14452	579	111	FALSE	14964	14156	15931	4555	49606
PDIA5	1	0.102578	13.3742	12.4563	106	48	FALSE	14963	4419	5700	8914	33996
ZNF483	1	0.102551	0.445643	0.415065	182	44	FALSE	14962	7556	5064	1217	28799
MROH7	1	0.102507	1.31754	1.22718	138	30	FALSE	14961	5885	2441	2753	26040
FLNB-AS1	1	0.102445	1.746	1.62632	201	47	FALSE	14960	8160	5601	3239	31960
CIITA	1	0.102409	28.5551	26.5984	179	65	FALSE	14959	7453	8883	12012	43307
PCDHB4	1	0.10239	0.814524	0.758719	338	96	FALSE	14958	11322	14665	2026	42971
THEM5	1	0.10239	0.887456	0.826655	48	34	FALSE	14957	1366	3043	2145	21511
SDE2	1	0.102301	12.4166	11.5666	496	108	FALSE	14956	13418	15793	8604	52771
TEK	1	0.102295	21.655	20.1727	325	62	FALSE	14955	11081	8419	10917	45372
PIK3CD-AS2	1	0.102215	2.593	2.41564	15	15	FALSE	14954	122	215	3990	19281
TPBGL	1	0.102161	0.492817	0.459126	80	27	TRUE	14953	3082	1858	1345	21238
ACTN2	1	0.102085	0.478297	0.445622	375	75	FALSE	14952	11887	10871	1310	39020
MAGEC3	1	0.102011	1.20705	1.12465	117	43	FALSE	14951	4971	4828	2595	27345
GDNF-AS1	1	0.10183	0.141011	0.131402	128	64	FALSE	14950	5434	8657	241	29282
SPATS2	1	0.101775	11.0133	10.2631	238	65	FALSE	14949	9211	8919	8104	41183
MYO5A	0.672034	0.101698	9.49862	8.8521	983	104	FALSE	14948	15716	15573	7540	53777
GPR63	1	0.101564	0.612656	0.571009	759	99	TRUE	14947	15131	15107	1630	46815
MLANA	1	0.101456	0.304547	0.283866	197	63	FALSE	14946	8041	8527	781	32295
ERAP2	1	0.101372	31.2747	29.1525	528	83	FALSE	14945	13712	12507	12334	53498
ZC3HAV1L	1	0.101338	3.86169	3.59974	297	121	FALSE	14944	10547	16140	4857	46488
RASSF1-AS1	1	0.101134	9.05639	8.44327	19	15	FALSE	14943	184	221	7376	22724
OR2A7	1	0.101102	0.971629	0.90587	184	60	FALSE	14942	7622	7997	2281	32842
FAM166A	1	0.101101	0.496633	0.463021	165	21	FALSE	14941	6945	914	1355	24155
SECISBP2L	1	0.101077	14.5752	13.589	655	88	FALSE	14940	14670	13441	9280	52331
GRAMD1B	1	0.101033	2.03253	1.89506	513	63	FALSE	14939	13572	8610	3509	40630
NGEF	1	0.100996	0.241684	0.225344	105	25	FALSE	14938	4360	1527	577	21402
CXCL5	1	0.100958	2.25525	2.10283	332	100	FALSE	14937	11206	15152	3711	45006
ALG11	1	0.10092	1.82504	1.70173	564	83	FALSE	14936	14042	12513	3317	44808
ZNF497	1	0.100882	1.88133	1.75427	130	41	FALSE	14935	5543	4462	3376	28316
MREG	1	0.10087	4.50065	4.19673	107	79	FALSE	14934	4467	11537	5228	36166
SLC25A53	1	0.100847	2.96325	2.76319	625	92	FALSE	14933	14466	14107	4282	47788
ATP8B1	1	0.100819	5.05779	4.71641	540	93	FALSE	14932	13824	14241	5523	48520
OXR1	0.729543	0.10075	12.334	11.5021	428	88	FALSE	14931	12634	13387	8569	49521
TMEM254-AS1	1	0.100627	1.74256	1.62516	232	73	FALSE	14930	9040	10394	3238	37602
TIGIT	1	0.100624	8.38496	7.82006	257	101	FALSE	14929	9635	15245	7079	46888
BCL2	1	0.100601	12.5475	11.7024	706	94	FALSE	14928	14918	14435	8652	52933
NT5DC1	0.159945	0.100482	8.3506	7.78878	686	55	FALSE	14927	14822	7146	7061	43956
INCENP	1	0.100395	8.53098	7.9575	145	117	FALSE	14926	6197	16087	7140	44350
MELK	1	0.100365	3.23532	3.0179	206	63	FALSE	14925	8303	8530	4478	36236
MB21D2	1	0.100288	2.30802	2.15303	320	111	FALSE	14924	10996	15919	3742	45581
PPIP5K2	0.609473	0.10025	6.90906	6.44527	1759	99	FALSE	14923	16185	15134	6414	52656
CCT6B	1	0.100085	2.91719	2.72168	152	51	FALSE	14922	6459	6361	4245	31987
GINS2	1	0.100021	3.80147	3.54685	194	54	FALSE	14921	7946	6900	4806	34573
PAPSS1	1	0.0999449	24.1305	22.5154	236	97	FALSE	14920	9147	14772	11367	50206
JSRP1	1	0.0999334	6.27999	5.85971	6	5	FALSE	14919	21	12	6124	21076
DLGAP5	1	0.0999144	4.64497	4.33417	242	67	FALSE	14918	9295	9290	5301	38804
WDR3	1	0.0998347	6.51319	6.07772	1063	94	FALSE	14917	15835	14466	6235	51453
CEP85L	1	0.0997956	8.0039	7.46896	841	101	FALSE	14916	15401	15322	6906	52545
DDX18	0.504173	0.099724	40.0189	37.3461	389	87	FALSE	14915	12081	13198	13177	53371
HIPK2	1	0.0996819	11.3579	10.5996	1183	100	FALSE	14914	15973	15228	8242	54357
KCNH8	1	0.0996713	2.61009	2.43585	445	71	FALSE	14913	12832	10110	4004	41859
ATF1	1	0.0996496	14.4211	13.4586	279	99	FALSE	14912	10179	15039	9236	49366
CCNK	1	0.099625	8.31335	7.75865	271	74	FALSE	14911	9969	10625	7040	42545
C1orf220	1	0.0995806	4.48084	4.18198	170	44	FALSE	14910	7134	5054	5216	32314
L2HGDH	1	0.0995201	1.52258	1.42109	608	91	TRUE	14909	14355	13941	2992	46197
FUBP3	0.27394	0.0993868	20.5831	19.2129	305	105	FALSE	14908	10697	15598	10726	51929
B4GALT1	1	0.0993399	67.1825	62.7122	52	29	FALSE	14907	1586	2135	14581	33209
NIPSNAP3B	1	0.0993089	5.07415	4.73662	332	105	FALSE	14906	11205	15601	5535	47247
CGREF1	1	0.09929	0.519508	0.484957	40	28	FALSE	14905	961	1947	1415	19228
ATP6V0A2	0.25637	0.0992767	7.81243	7.29291	692	98	FALSE	14904	14848	14991	6798	51541
VPS9D1-AS1	1	0.0992702	6.77572	6.32517	55	26	FALSE	14903	1760	1622	6367	24652
MMS22L	1	0.0992239	1.76286	1.64569	1082	95	FALSE	14902	15861	14622	3252	48637
SPA17	1	0.0992077	0.418843	0.391009	325	67	FALSE	14901	11080	9317	1146	36444
MYH8	1	0.0990937	0.218629	0.204116	250	41	FALSE	14900	9485	4524	501	29410
RNF5P1	1	0.0990636	3.4087	3.18249	90	58	FALSE	14899	3585	7527	4571	30582
GABPA	1	0.0990379	18.3433	17.1263	628	115	FALSE	14898	14488	16050	10271	55707
TOP2A	1	0.0989124	7.97586	7.44736	475	80	FALSE	14897	13196	11898	6876	46867
ZDHHC14	1	0.0989033	6.79464	6.34445	507	65	FALSE	14896	13511	8983	6374	43764
EEA1	1	0.0988253	6.83716	6.3845	1079	102	FALSE	14895	15855	15416	6389	52555
TRMO	1	0.0988152	10.79	10.0757	219	64	FALSE	14894	8695	8722	8042	40353
CYP26C1	1	0.0987992	0.318175	0.297115	108	31	FALSE	14893	4528	2615	831	22867
ZEB1	1	0.0987728	10.5335	9.83647	565	101	FALSE	14892	14045	15295	7940	52172
EIF5A2	1	0.0986864	1.59894	1.49323	741	91	FALSE	14891	15067	13960	3085	47003
CHD9	0.918463	0.0986824	7.64312	7.1378	2549	82	FALSE	14890	16229	12366	6727	50212
GTF2IP23	1	0.0986409	3.10697	2.90164	62	41	FALSE	14889	2122	4378	4392	25781
GCLC	1	0.0986135	30.8203	28.784	336	93	FALSE	14888	11283	14204	12288	52663
GK5	1	0.0986062	4.9953	4.66528	1117	97	FALSE	14887	15897	14903	5485	51172
LIPA	1	0.0985551	162.733	151.988	258	78	FALSE	14886	9654	11393	15740	51673
IDH3A	1	0.0983868	10.6003	9.90154	428	75	FALSE	14885	12633	10889	7971	46378
TNFSF11	1	0.0982134	0.27848	0.260153	237	81	FALSE	14884	9181	12005	703	36773
NUP107	1	0.0981641	14.9123	13.9314	651	66	FALSE	14883	14643	9185	9380	48091
STK4	1	0.0980073	26.9149	25.1472	1161	89	FALSE	14882	15947	13644	11789	56262
CABP5	1	0.097981	0.354326	0.331061	94	38	FALSE	14881	3805	3864	955	23505
MAP2	1	0.0979127	0.944354	0.882389	550	95	FALSE	14880	13919	14559	2231	45589
FAM161A	1	0.0977704	1.51592	1.41659	168	38	FALSE	14879	7062	3939	2987	28867
TRIP13	1	0.0977685	3.36035	3.14017	110	43	FALSE	14878	4615	4816	4551	28860
PIR	1	0.0977053	20.7683	19.4083	91	49	FALSE	14877	3638	5866	10762	35143
ACSM4	1	0.0974705	0.254755	0.238112	169	39	FALSE	14876	7100	4129	616	26721
LINC01001	1	0.0974537	2.5283	2.36316	220	41	FALSE	14875	8720	4513	3935	32043
UCHL5	0.672034	0.097329	8.99107	8.40451	643	98	FALSE	14874	14592	14986	7349	51801
AGA	1	0.0972653	15.5146	14.5031	197	81	FALSE	14873	8040	11986	9550	44449
SLC10A6	1	0.097239	0.305669	0.285745	146	52	FALSE	14872	6235	6522	785	28414
DNAJC10	0.343043	0.0972323	11.9302	11.1527	2419	103	TRUE	14871	16225	15513	8427	55036
ZNF658	1	0.0971643	1.32563	1.23929	276	66	FALSE	14870	10112	9108	2767	36857
FBXL16	1	0.097111	2.47585	2.31468	104	35	FALSE	14869	4304	3314	3900	26387
BDP1	1	0.0970329	7.28889	6.81478	664	62	FALSE	14868	14712	8452	6582	44614
ZNF382	1	0.0969875	1.43265	1.33951	734	87	FALSE	14867	15040	13266	2884	46057
PLVAP	1	0.0969745	312.137	291.846	45	19	FALSE	14866	1198	585	16043	32692
AQP5	1	0.0969456	0.479111	0.447974	54	23	FALSE	14865	1699	1157	1314	19035
ZBTB38	1	0.0967822	9.13957	8.54656	702	96	FALSE	14864	14898	14721	7412	51895
ZNF425	1	0.0967671	1.44502	1.35128	169	41	FALSE	14863	7099	4489	2906	29357
UGT8	1	0.096665	2.03397	1.90216	412	116	FALSE	14862	12401	16074	3513	46850
MAL2	1	0.0966524	0.385208	0.360247	338	88	FALSE	14861	11321	13364	1047	40593
TMF1	1	0.0966112	15.2302	14.2437	682	97	FALSE	14860	14799	14864	9465	53988
BIK	1	0.0966063	4.73678	4.42998	67	54	FALSE	14859	2404	6796	5349	29408
TSEN2	0.216594	0.0966036	5.06614	4.73802	249	54	FALSE	14858	9462	6930	5530	36780
ALG13	0.92719	0.0965577	22.87	21.3894	369	90	FALSE	14857	11781	13708	11152	51498
ADAM17	1	0.0965194	11.5286	10.7825	420	99	FALSE	14856	12526	15058	8287	50727
RCN2	0.845128	0.0965083	11.9199	11.1486	820	109	FALSE	14855	15342	15860	8420	54477
TMEM64	1	0.0964936	8.7541	8.18774	651	117	FALSE	14854	14642	16096	7253	52845
TLR1	1	0.0964832	13.7913	12.8991	617	62	FALSE	14853	14417	8449	9045	46764
KLRC4	1	0.0964246	9.70199	9.07473	93	69	FALSE	14852	3753	9560	7626	35791
ZBTB40	1	0.0963639	34.1036	31.9001	541	60	FALSE	14851	13837	8085	12650	49423
DPF3	1	0.0963489	1.55476	1.45432	727	18	FALSE	14850	15009	535	3032	33426
HHLA2	1	0.0962964	0.25586	0.23934	585	68	FALSE	14849	14200	9547	620	39216
SEC1P	1	0.0962564	0.377362	0.353006	106	34	FALSE	14848	4418	3140	1022	23428
ZNF738	1	0.0961348	5.1472	4.81539	477	72	FALSE	14847	13225	10305	5582	43959
ACADSB	1	0.0960419	9.62815	9.00806	596	79	FALSE	14846	14268	11710	7600	48424
PDS5B	0.471079	0.0960255	13.8025	12.9137	815	103	FALSE	14845	15321	15497	9051	54714
LINC01012	1	0.0959772	0.437532	0.409372	44	34	FALSE	14844	1154	3033	1194	20225
SASS6	1	0.095957	4.42817	4.14322	420	92	FALSE	14843	12525	14057	5189	46614
CARNMT1	1	0.0958838	6.51416	6.0953	538	113	FALSE	14842	13807	15986	6237	50872
PRAG1	1	0.0958732	16.4002	15.3458	138	41	FALSE	14841	5884	4471	9789	34985
LINC00861	1	0.0957885	18.6679	17.4687	64	52	FALSE	14840	2237	6447	10323	33847
F2RL3	1	0.0957702	2.75613	2.57911	104	31	FALSE	14839	4303	2608	4131	25881
OXCT2	1	0.0957258	0.755541	0.707036	49	22	FALSE	14838	1411	992	1919	19160
NBPF8	1	0.0956872	12.5622	11.756	580	95	FALSE	14837	14164	14565	8660	52226
PPARGC1B	1	0.0956503	2.17744	2.03776	102	28	FALSE	14836	4211	2058	3647	24752
P2RX5	1	0.0956342	159.02	148.821	91	37	FALSE	14835	3637	3674	15726	37872
GPR180	1	0.0955716	3.41378	3.19496	1129	134	FALSE	14834	15913	16226	4574	51547
GPNMB	1	0.0953565	13.3667	12.5117	213	68	FALSE	14833	8504	9449	8909	41695
TNFSF8	1	0.0952166	9.0283	8.45168	100	52	FALSE	14832	4117	6485	7363	32797
IRAK1BP1	1	0.0951938	1.15904	1.08503	38	32	FALSE	14831	869	2671	2542	20913
PLK4	1	0.0951919	2.49804	2.33853	374	89	FALSE	14830	11867	13546	3919	44162
THEMIS	1	0.0950271	3.02414	2.83137	1395	104	FALSE	14829	16100	15586	4333	50848
TLR9	1	0.0948598	8.87932	8.31427	100	22	TRUE	14828	4116	1053	7300	27297
GPA33	1	0.0948251	1.21722	1.13978	140	57	FALSE	14827	5981	7379	2614	30801
C12orf71	1	0.0947987	0.64021	0.599495	78	38	FALSE	14826	2980	3840	1683	23329
PUS7L	1	0.094747	3.53585	3.3111	1648	104	FALSE	14825	16172	15588	4663	51248
FANCB	1	0.0946662	0.931968	0.872778	616	70	FALSE	14824	14407	9939	2214	41384
PRMT3	0.753611	0.0946102	8.69412	8.14227	261	84	FALSE	14823	9736	12597	7218	44374
GCSAM	1	0.0945045	5.88171	5.50877	276	64	FALSE	14822	10111	8755	5949	39637
SOX5	1	0.0944438	1.25016	1.17094	818	116	FALSE	14821	15331	16081	2660	48893
HYKK	1	0.0944228	0.965052	0.903913	41	30	FALSE	14820	1021	2301	2272	20414
JMJD1C	1	0.0944206	19.8737	18.6147	630	71	FALSE	14819	14507	10130	10599	50055
UBE2Q2P1	1	0.094414	2.18771	2.04913	142	67	FALSE	14818	6057	9227	3655	33757
TMPPE	1	0.09437	1.04607	0.979835	320	95	FALSE	14817	10995	14497	2395	42704
CCDC138	1	0.0943103	1.67114	1.56539	222	58	FALSE	14816	8769	7634	3153	34372
TMTC3	1	0.0942336	4.07442	3.8168	946	109	FALSE	14815	15642	15864	4982	51303
WNT1	1	0.0942291	1.20264	1.1266	85	37	FALSE	14814	3326	3664	2590	24394
ADPGK-AS1	1	0.0942112	0.33286	0.311818	160	61	FALSE	14813	6742	8157	885	30597
LIPT2	1	0.0941498	3.5596	3.33472	179	62	FALSE	14812	7452	8337	4672	35273
SCN3A	1	0.0941468	0.972432	0.911	929	110	FALSE	14811	15607	15907	2282	48607
DTWD2	1	0.094082	1.83203	1.71637	712	115	FALSE	14810	14951	16056	3327	49144
ALDH18A1	1	0.0939749	21.2995	19.9563	230	77	FALSE	14809	8989	11183	10854	45835
CD86	1	0.0939	17.1056	16.0277	218	67	FALSE	14808	8659	9277	9980	42724
C11orf65	1	0.0938726	0.657555	0.616132	117	49	FALSE	14807	4970	5894	1715	27386
OTUD6B	1	0.0938576	6.89651	6.46213	425	104	FALSE	14806	12598	15535	6411	49350
PGAP1	1	0.0938287	1.54223	1.44512	1471	95	TRUE	14805	16129	14630	3018	48582
SPCS1	1	0.0937958	103.822	97.287	287	63	FALSE	14804	10355	8579	15307	49045
ZNF280C	1	0.0937323	3.13385	2.93671	579	111	FALSE	14803	14155	15930	4412	49300
ZNF644	0.941458	0.0936904	9.91071	9.28755	258	93	FALSE	14802	9653	14177	7723	46355
GLS	0.779754	0.0936569	46.4816	43.56	490	80	FALSE	14801	13360	11905	13659	53725
CD101	1	0.093655	3.41901	3.20411	370	81	FALSE	14800	11795	12063	4578	43236
DIAPH3	1	0.0935377	0.837359	0.784791	412	86	FALSE	14799	12400	13031	2062	42292
SRP54	1	0.0932431	43.9469	41.1964	223	81	FALSE	14798	8796	11998	13479	49071
NCOA2	1	0.0932393	12.8929	12.086	736	90	FALSE	14797	15046	13796	8760	52399
RAD51AP1	1	0.0932373	3.98728	3.73775	242	91	FALSE	14796	9294	13849	4937	42876
YEATS4	1	0.0931496	13.6063	12.7555	345	74	FALSE	14795	11430	10655	8989	45869
DENND1B	1	0.0929826	4.05676	3.80354	966	92	FALSE	14794	15679	14139	4975	49587
ASH1L	1	0.0927175	13.3975	12.5636	843	78	TRUE	14793	15410	11522	8921	50646
GRIN3A	1	0.092634	0.673853	0.631945	539	77	FALSE	14792	13817	11295	1751	41655
PTAR1	1	0.0926038	12.5555	11.7749	1263	87	FALSE	14791	16026	13294	8654	52765
SGPP1	1	0.0926011	18.5108	17.36	395	96	FALSE	14790	12173	14672	10296	51931
ZKSCAN8	1	0.0925874	17.9805	16.8628	756	115	FALSE	14789	15122	16058	10194	56163
UVSSA	1	0.0925733	16.0532	15.0555	670	95	FALSE	14788	14742	14588	9705	53823
SPATA13	1	0.0925591	0.418389	0.392389	570	86	FALSE	14787	14076	13084	1142	43089
MKRN3	1	0.0925095	0.162305	0.152224	193	85	FALSE	14786	7908	12763	306	35763
ERCC4	1	0.0924942	3.54549	3.32532	732	97	FALSE	14785	15029	14873	4665	49352
EIF3C	1	0.092443	3.59311	3.3701	132	24	FALSE	14784	5630	1381	4689	26484
LRRK2	1	0.0924178	11.7688	11.0385	1231	81	TRUE	14783	16009	12154	8377	51323
TMEM106B	1	0.0923252	5.50447	5.16325	1733	119	FALSE	14782	16182	16126	5759	52849
WDR36	0.704267	0.092283	13.3066	12.4821	810	117	FALSE	14781	15305	16099	8896	55081
THBS1	1	0.0922811	100.08	93.879	609	122	FALSE	14780	14365	16162	15273	60580
BRSK2	1	0.0922691	0.829202	0.77783	162	48	FALSE	14779	6819	5750	2049	29397
IKZF3	1	0.0922374	40.6237	38.1077	781	77	FALSE	14778	15211	11315	13229	54533
CD27	1	0.0922305	104.185	97.733	49	22	FALSE	14777	1410	991	15311	32489
STAG3L3	1	0.0922248	2.56104	2.40245	143	36	FALSE	14776	6090	3557	3967	28390
SLC9B2	1	0.0922162	5.06597	4.75228	408	72	FALSE	14775	12345	10284	5529	42933
DCAF16	0.612747	0.0921415	18.1545	17.0313	251	85	FALSE	14774	9508	12782	10226	47290
NR1D2	1	0.0920464	15.5853	14.622	557	82	FALSE	14773	13985	12324	9574	50656
FGF14-AS2	1	0.0920388	4.87348	4.57228	81	56	FALSE	14772	3127	7166	5422	30487
NXPE3	1	0.091992	10.9805	10.3022	906	115	FALSE	14771	15560	16061	8093	54485
RNF39	1	0.091971	0.551436	0.517379	92	43	FALSE	14770	3704	4799	1484	24757
LIMCH1	1	0.0919684	45.1208	42.3342	498	84	FALSE	14769	13439	12685	13564	54457
ADGRG5	1	0.0918319	13.9121	13.0541	166	40	FALSE	14768	6981	4308	9082	35139
MS4A6E	1	0.0917674	6.01345	5.64285	90	59	FALSE	14767	3584	7728	6006	32085
WDFY4	1	0.0917306	23.2054	21.7759	479	43	FALSE	14766	13244	4919	11215	44144
SYT1	1	0.0915634	1.30582	1.22552	417	70	FALSE	14765	12482	9906	2735	39888
NEMP1	0.794265	0.0915614	13.8743	13.0211	636	86	FALSE	14764	14546	13096	9068	51474
KLHDC9	1	0.0915451	1.87953	1.76397	72	47	FALSE	14763	2672	5485	3375	26295
PDGFRL	1	0.091518	0.694915	0.652202	115	53	FALSE	14762	4870	6652	1798	28082
BCAS1	1	0.0915001	0.471949	0.442946	163	53	FALSE	14761	6866	6698	1287	29612
C16orf87	1	0.0914513	2.31837	2.17597	992	135	FALSE	14760	15734	16229	3753	50476
TGFBR3	1	0.0914198	40.4432	37.9599	610	92	FALSE	14759	14370	14102	13211	56442
LYPLAL1	1	0.0914127	10.4154	9.77589	4060	60	FALSE	14758	16243	8101	7896	46998
ZNF786	1	0.0914111	6.98852	6.55946	172	66	FALSE	14757	7214	9049	6451	37471
AKAP6	1	0.091336	0.372306	0.349466	1417	83	FALSE	14756	16113	12559	1008	44436
KCNH4	1	0.0911907	0.448928	0.42143	146	33	FALSE	14755	6234	2983	1223	25195
FBXO41	1	0.0911289	16.3851	15.3821	296	39	FALSE	14754	10532	4155	9785	39226
LINC00598	1	0.0911155	0.0959314	0.0900601	365	79	FALSE	14753	11719	11653	130	38255
CCNB1	1	0.0911037	12.4922	11.7277	187	91	FALSE	14752	7710	13840	8632	44934
FRMD3	1	0.0910671	6.79691	6.38113	135	52	FALSE	14751	5759	6512	6377	33399
PIGL	1	0.0909772	10.4496	9.81095	77	83	FALSE	14750	2924	12367	7909	37950
COX11	0.372394	0.0909222	14.8465	13.9397	83	45	FALSE	14749	3219	5150	9354	32472
ASXL2	1	0.0908343	7.19323	6.7543	1257	98	FALSE	14748	16024	15027	6548	52347
DHFR2	1	0.0907594	3.77321	3.54315	349	74	FALSE	14747	11474	10658	4789	41668
ZNF165	1	0.0906875	1.78066	1.67217	55	34	FALSE	14746	1759	3063	3271	22839
MIF-AS1	1	0.0906675	2.13155	2.00171	79	25	FALSE	14745	3038	1505	3608	22896
CKAP2	1	0.0906486	9.31687	8.74948	356	92	FALSE	14744	11583	14045	7485	47857
RFX7	1	0.0906386	6.96947	6.54508	1046	99	FALSE	14743	15810	15122	6441	52116
PCDH17	1	0.0905554	34.6941	32.5833	741	84	FALSE	14742	15066	12729	12705	55242
DSG2	1	0.0905096	0.151861	0.142627	503	91	FALSE	14741	13473	13914	269	42397
LYPLA1	1	0.0904458	24.436	22.9511	301	83	FALSE	14740	10623	12430	11419	49212
USP38	1	0.0902846	6.77722	6.3661	791	98	FALSE	14739	15249	15004	6369	51361
ALKBH8	0.801252	0.090247	5.32576	5.00282	377	77	FALSE	14738	11916	11239	5669	43562
MYO6	1	0.0902373	10.4475	9.81404	869	100	FALSE	14737	15474	15216	7907	53334
LINC01894	1	0.0902323	1.93956	1.82197	101	50	FALSE	14736	4160	6106	3433	28435
EDRF1-AS1	1	0.0902267	2.25803	2.12114	26	26	FALSE	14735	400	1560	3716	20411
KCNAB3	1	0.0902034	5.40121	5.07384	120	47	FALSE	14734	5120	5539	5703	31096
SNX10	1	0.0901935	17.6276	16.5593	313	93	FALSE	14733	10851	14200	10096	49880
LINC00643	1	0.0901561	0.363794	0.341756	785	95	FALSE	14732	15227	14602	978	45539
PRR7-AS1	1	0.0900477	1.26234	1.18596	93	61	FALSE	14731	3752	8115	2674	29272
PCDHGA11	1	0.0900282	0.611783	0.574773	253	49	FALSE	14730	9547	6017	1627	31921
ALG9	0.930251	0.0900264	8.00962	7.52508	333	67	FALSE	14729	11224	9319	6907	42179
LINC00649	1	0.0900108	1.80329	1.69422	219	58	FALSE	14728	8694	7633	3292	34347
TMEM14A	1	0.0899957	17.6633	16.5951	136	90	FALSE	14727	5807	13654	10111	44299
KLF12	1	0.0899547	7.92554	7.44646	1119	84	FALSE	14726	15901	12747	6850	50224
EBLN2	1	0.0899388	2.8257	2.65492	151	60	FALSE	14725	6422	7966	4186	33299
ZNF449	1	0.0898479	8.16953	7.67626	522	79	FALSE	14724	13656	11700	6982	47062
MFSD8	1	0.0898314	15.7953	14.8417	510	90	FALSE	14723	13544	13753	9632	51652
SLAMF8	1	0.089796	22.3388	20.9908	170	35	FALSE	14722	7133	3359	11051	36265
ACTR2	1	0.0897074	102.73	96.537	483	89	TRUE	14721	13292	13573	15296	56882
C22orf23	1	0.0896826	2.17344	2.04244	106	65	FALSE	14720	4417	8835	3643	31615
NPTXR	1	0.0896823	5.18969	4.8769	247	40	FALSE	14719	9412	4341	5603	34075
PLS1	1	0.0896036	0.523817	0.492273	426	97	FALSE	14718	12612	14812	1426	43568
MC4R	1	0.089575	0.495965	0.466108	146	53	FALSE	14717	6233	6685	1352	28987
LINC01936	1	0.0895154	0.508006	0.477443	37	27	FALSE	14716	817	1772	1384	18689
TMSB15B	1	0.0894716	0.159743	0.150137	201	67	FALSE	14715	8159	9266	298	32438
PTPRT	1	0.0894642	0.262397	0.246619	188	67	FALSE	14714	7742	9255	641	32352
FBXO32	1	0.0892043	7.85583	7.3848	629	83	FALSE	14713	14496	12530	6817	48556
PLEKHS1	1	0.0891957	0.105219	0.0989108	311	50	FALSE	14712	10817	6238	153	31920
SLC18B1	1	0.0891937	16.8038	15.7963	276	94	FALSE	14711	10110	14342	9907	49070
SLC6A16	1	0.0891908	5.52281	5.19171	205	49	FALSE	14710	8271	5989	5769	34739
FBXO40	1	0.0891729	0.199306	0.18736	409	74	FALSE	14709	12362	10674	435	38180
PRKACB	1	0.0891725	18.1657	17.0769	533	97	FALSE	14708	13759	14839	10228	53534
PCDHB6	1	0.0891097	0.439282	0.41297	239	81	FALSE	14707	9227	12006	1201	37141
GPX7	1	0.0890308	11.0214	10.3618	106	48	FALSE	14706	4416	5699	8108	32929
ESPNL	1	0.0890266	2.10876	1.98257	116	40	FALSE	14705	4917	4264	3581	27467
SNX25	1	0.0888871	13.5264	12.7182	292	78	FALSE	14704	10464	11408	8965	45541
B4GALNT1	1	0.0888571	0.501526	0.471569	218	38	FALSE	14703	8658	3955	1368	28684
FEN1	1	0.088834	21.9865	20.6735	114	51	FALSE	14702	4823	6315	10984	36824
SGO2	1	0.0888277	1.9115	1.79736	404	102	FALSE	14701	12299	15365	3407	45772
SOWAHD	1	0.0887984	13.0069	12.2305	51	31	FALSE	14700	1528	2517	8801	27546
RSPO3	1	0.0886504	2.14836	2.02032	422	84	FALSE	14699	12552	12662	3618	43531
SPRR3	1	0.0886022	3.56861	3.35604	62	40	TRUE	14698	2121	4197	4678	25694
TSPAN33	1	0.0885989	39.6978	37.3332	121	33	FALSE	14697	5161	2972	13140	35970
ZC3H11A	1	0.088571	2.10218	1.977	508	95	FALSE	14696	13522	14550	3573	46341
MIS18BP1	1	0.0884953	12.7792	12.0189	434	101	FALSE	14695	12711	15271	8727	51404
SLC13A4	1	0.0884587	0.339029	0.318866	123	42	FALSE	14694	5234	4646	905	25479
GTF2H3	1	0.0884437	12.1761	11.4521	357	92	FALSE	14693	11598	14046	8508	48845
PLCG1-AS1	1	0.0883932	1.77968	1.67392	135	63	FALSE	14692	5758	8490	3270	32210
HACD2	1	0.0883699	10.6412	10.009	481	93	FALSE	14691	13270	14229	7992	50182
ELK4	1	0.0883532	17.9024	16.839	1291	107	FALSE	14690	16043	15769	10174	56676
MTBP	1	0.0882798	2.73649	2.57406	333	66	FALSE	14689	11223	9133	4116	39161
PCDHGA12	1	0.0882368	1.12491	1.05817	227	49	FALSE	14688	8921	6002	2510	32121
TMEM108	1	0.0882068	0.401232	0.377436	246	73	FALSE	14687	9382	10402	1091	35562
ZNF837	1	0.0881251	4.24566	3.99408	36	16	FALSE	14686	772	313	5086	20857
ZNF385C	1	0.0879356	0.508488	0.47842	135	46	FALSE	14685	5757	5373	1386	27201
ZNF569	0.88468	0.0877485	2.41508	2.27257	305	54	FALSE	14684	10696	6942	3853	36175
STAG3L2	1	0.0877195	7.51869	7.07515	129	49	FALSE	14683	5491	5911	6676	32761
ASB16	1	0.0877087	4.19167	3.94443	69	40	FALSE	14682	2527	4207	5049	26465
UBR3	1	0.0876349	10.0293	9.43822	782	91	FALSE	14681	15218	13963	7758	51620
RECK	1	0.08758	6.34186	5.96832	412	76	FALSE	14680	12399	11057	6158	44294
PRKDC	1	0.0875608	21.4009	20.1407	1083	91	FALSE	14679	15862	13987	10868	55396
PDIK1L	1	0.0875232	4.99784	4.70365	496	94	FALSE	14678	13417	14406	5488	47989
TNFRSF11B	1	0.087487	1.4102	1.32723	177	88	FALSE	14677	7395	13310	2862	38244
DDX21	1	0.0874682	36.2343	34.1028	440	76	FALSE	14676	12784	11069	12861	51390
ZNF829	1	0.0874319	1.47385	1.38718	373	85	FALSE	14675	11845	12840	2939	42299
FANCD2	1	0.0874061	8.27072	7.78452	437	75	FALSE	14674	12746	10893	7025	45338
RB1	1	0.0873777	21.0777	19.839	538	96	FALSE	14673	13806	14701	10811	53991
ZNF101	1	0.0873702	14.5359	13.6817	393	38	FALSE	14672	12145	3966	9271	40054
ZNF529	1	0.0873204	9.77863	9.20433	583	62	FALSE	14671	14185	8446	7660	44962
MYEOV	1	0.0872024	0.682629	0.642591	141	43	FALSE	14670	6024	4845	1768	27307
ZNF750	1	0.0871426	0.290259	0.273246	155	64	FALSE	14669	6579	8682	739	30669
SRSF11	1	0.0870971	109.622	103.2	1005	89	FALSE	14668	15756	13639	15379	59442
SCARA3	1	0.0869611	2.75825	2.5969	112	26	FALSE	14667	4718	1721	4132	25238
ZNF90	1	0.0868891	2.03432	1.91542	315	71	FALSE	14666	10888	10074	3514	39142
SAMD9	1	0.0868417	18.3328	17.2618	611	75	FALSE	14665	14379	10926	10266	50236
KCNIP4	1	0.0867986	0.419202	0.394725	237	96	FALSE	14664	9180	14649	1147	39640
PRRC1	0.698275	0.0867204	11.0129	10.3705	586	111	FALSE	14663	14207	15932	8103	52905
CEBPZ	1	0.0867137	20.4284	19.2367	288	64	FALSE	14662	10388	8758	10696	44504
SLC12A3	1	0.0865788	0.917374	0.86394	314	59	FALSE	14661	10873	7877	2190	35601
MFSD9	0.867064	0.0865059	5.80478	5.46695	237	72	FALSE	14660	9179	10209	5910	39958
CENPQ	1	0.0865012	6.31014	5.94292	185	79	FALSE	14659	7648	11555	6142	40004
AGL	1	0.0864896	8.80261	8.2904	813	88	FALSE	14658	15315	13461	7276	50710
FUT10	1	0.08648	1.95327	1.83963	233	77	FALSE	14657	9076	11185	3448	38366
POU2F1	1	0.0863973	7.93427	7.47307	1567	98	FALSE	14656	16154	15031	6851	52692
CR1	1	0.0863635	32.5802	30.6871	777	81	FALSE	14655	15195	12141	12487	54478
TIMD4	1	0.0863574	11.7771	11.0929	62	37	FALSE	14654	2120	3632	8382	28788
TMEM67	1	0.0863335	2.09388	1.97225	556	102	FALSE	14653	13977	15386	3569	47585
ARHGAP11A	1	0.0863037	3.2013	3.01541	530	81	FALSE	14652	13731	12108	4452	44943
TCEA1	1	0.086274	23.5542	22.1869	320	97	FALSE	14651	10994	14788	11275	51708
ZNF300	1	0.0862256	6.76471	6.37225	247	75	FALSE	14650	9411	10811	6359	41231
SLC26A2	1	0.0862018	4.80626	4.5275	884	85	FALSE	14649	15511	12936	5397	48493
SLC39A10	1	0.086154	16.4646	15.5101	600	100	FALSE	14648	14295	15184	9808	53935
TRAPPC8	0.850205	0.0861123	16.9716	15.9883	571	85	FALSE	14647	14086	12889	9949	51571
CCDC186	1	0.0860089	9.2616	8.72559	738	103	FALSE	14646	15050	15489	7464	52649
CHEK1	1	0.0860055	2.84074	2.67634	452	76	FALSE	14645	12942	11073	4193	42853
APOBEC3F	1	0.0859568	8.98582	8.46608	364	70	FALSE	14644	11709	9889	7343	43585
ZNF708	1	0.0859278	5.79798	5.46273	332	93	FALSE	14643	11204	14203	5905	45955
EIF3A	1	0.0859006	59.738	56.2849	564	101	FALSE	14642	14041	15294	14327	58304
FAM3C	1	0.0858659	31.844	30.004	265	78	FALSE	14641	9833	11396	12392	48262
CLIP1	1	0.0858485	13.7964	12.9993	415	95	FALSE	14640	12451	14514	9047	50652
PBK	1	0.0858031	2.60756	2.457	174	73	FALSE	14639	7283	10363	4003	36288
ATM	1	0.0857562	19.6879	18.5517	1372	74	FALSE	14638	16096	10732	10548	52014
LY86-AS1	1	0.0857119	0.981036	0.92445	150	55	FALSE	14637	6394	7045	2290	30366
DGKI	1	0.0855961	0.0686689	0.0647132	1274	82	FALSE	14636	16032	12362	64	43094
LIN54	1	0.0855547	3.87304	3.65004	582	86	FALSE	14635	14176	13087	4862	46760
ZBP1	1	0.0855107	22.5531	21.2552	69	32	FALSE	14634	2526	2712	11087	30959
MEF2C	1	0.0854996	16.4884	15.5397	803	94	FALSE	14633	15286	14446	9816	54181
NR3C2	1	0.0854665	4.15074	3.91199	511	88	FALSE	14632	13556	13412	5031	46631
GPR142	1	0.0854178	2.04776	1.93004	38	17	FALSE	14631	868	387	3527	19413
DHFR	1	0.0854118	7.14574	6.73497	294	64	FALSE	14630	10505	8760	6520	40415
HEATR1	1	0.085407	13.205	12.446	830	77	FALSE	14629	15364	11320	8857	50170
CCL17	1	0.0853648	1.05319	0.992678	47	28	FALSE	14628	1309	1966	2408	20311
SLC39A8	1	0.085241	5.54366	5.22561	375	73	FALSE	14627	11886	10467	5778	42758
CACNA2D1	1	0.085234	3.89358	3.67021	854	92	FALSE	14626	15436	14132	4874	49068
GTF2H2C	1	0.0851869	1.24615	1.1747	462	95	FALSE	14625	13049	14536	2652	44862
TRAF3IP3	1	0.0851634	51.2208	48.2847	100	35	FALSE	14624	4115	3311	13939	35989
RNASE1	1	0.0851545	313.268	295.313	50	36	FALSE	14623	1466	3419	16044	35552
TNNT1	1	0.0851443	1.43306	1.35093	34	21	FALSE	14622	689	806	2887	19004
AHI1	1	0.0850777	4.12016	3.88421	510	91	FALSE	14621	13543	13918	5005	47087
MKI67	1	0.0850596	8.25543	7.78277	472	57	FALSE	14620	13169	7509	7019	42317
STX1B	1	0.0850268	3.58374	3.37864	178	55	FALSE	14619	7421	7069	4682	33791
SLC10A7	0.630578	0.0849995	3.54925	3.34618	453	125	FALSE	14618	12953	16176	4670	48417
CYP51A1	1	0.0849637	2.42036	2.28193	311	73	FALSE	14617	10816	10442	3861	39736
RABGAP1L	1	0.0849518	8.3564	7.87855	904	90	FALSE	14616	15556	13817	7064	51053
APOBEC3C	1	0.0848989	58.6883	55.3343	174	70	FALSE	14615	7282	9788	14280	45965
SCAMP1	1	0.0848812	6.85508	6.46339	821	100	FALSE	14614	15343	15214	6396	51567
TTC3P1	1	0.0848384	1.31534	1.24022	153	37	FALSE	14613	6508	3753	2749	27623
WDR43	1	0.0847788	16.6182	15.6698	340	121	FALSE	14612	11351	16142	9861	51966
DLAT	1	0.0847598	11.4109	10.7598	381	82	FALSE	14611	11966	12265	8258	47100
AGPAT5	1	0.084715	7.63967	7.20399	617	98	FALSE	14610	14416	14980	6726	50732
LANCL1	0.523033	0.0847102	21.8676	20.6206	529	86	FALSE	14609	13725	13073	10959	52366
EZR	1	0.0846384	134.279	126.628	196	83	FALSE	14608	8014	12389	15590	50601
N4BP3	1	0.0845279	3.83119	3.61317	224	42	FALSE	14607	8830	4720	4835	32992
MET	1	0.0845112	5.23145	4.9338	562	74	FALSE	14606	14025	10702	5625	44958
IL12A	1	0.0845076	3.88014	3.65938	125	74	FALSE	14605	5314	10545	4866	35330
ZNF831	1	0.0844963	4.80198	4.52881	719	78	FALSE	14604	14977	11517	5395	46493
PAWR	1	0.0844828	5.02992	4.74383	1096	97	TRUE	14603	15876	14901	5500	50880
TSNAX	0.810657	0.084452	31.8779	30.0654	153	42	FALSE	14602	6507	4683	12397	38189
SLC25A23	1	0.084434	13.943	13.1504	53	30	FALSE	14601	1646	2327	9093	27667
CCL5	1	0.0844243	168.842	159.245	54	30	FALSE	14600	1698	2331	15768	34397
LINC00467	1	0.0844187	3.54909	3.34738	55	36	FALSE	14599	1758	3423	4669	24449
PDCL	1	0.0844035	13.215	12.4641	399	115	FALSE	14598	12236	16041	8862	51737
TRAM1L1	1	0.0843607	0.926786	0.874147	235	89	FALSE	14597	9123	13503	2202	39425
KLHL34	1	0.0843068	0.258991	0.24429	186	64	FALSE	14596	7672	8704	630	31602
GFM1	1	0.0842734	16.3813	15.4518	646	95	FALSE	14595	14614	14583	9783	53575
SPDL1	1	0.0842665	6.1672	5.8173	194	80	FALSE	14594	7945	11779	6085	40403
IL5RA	1	0.0842047	0.883779	0.833673	452	67	FALSE	14593	12941	9347	2141	39022
CFL1P1	1	0.0841495	0.418806	0.395076	142	65	FALSE	14592	6056	8861	1145	30654
ZNF486	1	0.0838824	3.82725	3.61107	340	71	FALSE	14591	11350	10081	4830	40852
NPAS4	1	0.083864	0.208847	0.197053	205	36	FALSE	14590	8270	3582	473	26915
SDHAF3	1	0.0838225	7.37191	6.9558	113	81	FALSE	14589	4771	11958	6622	37940
IL24	1	0.0838218	44.569	42.0533	178	60	FALSE	14588	7420	7990	13521	43519
MASP2	1	0.083806	4.88443	4.60878	148	55	FALSE	14587	6308	7041	5433	33369
RIC1	1	0.0837647	14.7623	13.9296	640	96	FALSE	14586	14571	14713	9332	53202
ABCB4	1	0.0837459	5.92757	5.59328	512	71	FALSE	14585	13561	10120	5967	44233
SDCBP2-AS1	1	0.0837217	3.87782	3.65919	125	36	FALSE	14584	5313	3538	4864	28299
CBR4	0.834616	0.0836764	11.6728	11.015	98	70	FALSE	14583	4024	9751	8331	36689
SLC6A4	1	0.0836662	0.308646	0.291256	574	84	TRUE	14582	14109	12712	798	42201
KLLN	1	0.0836624	1.02701	0.969144	328	85	FALSE	14581	11134	12819	2359	40893
ATP2B1	1	0.0836525	20.2453	19.1048	738	97	TRUE	14580	15049	14874	10663	55166
KNTC1	1	0.0836415	10.7668	10.1603	627	64	FALSE	14579	14482	8812	8035	45908
RIMBP3	1	0.083583	0.250304	0.236215	157	35	FALSE	14578	6640	3349	601	25168
NIPA1	1	0.0835705	6.58963	6.21876	644	72	FALSE	14577	14600	10317	6283	45777
CDK17	1	0.0834946	20.1692	19.0351	529	99	FALSE	14576	13724	15075	10652	54027
ATP2A2	1	0.08348	37.2415	35.1477	625	92	FALSE	14575	14465	14106	12955	56101
RAB11FIP4	1	0.0834603	9.15838	8.6436	553	88	FALSE	14574	13942	13424	7422	49362
KLHDC1	1	0.0834442	7.12702	6.72649	299	82	FALSE	14573	10591	12236	6509	43909
FBXO4	1	0.0833546	10.2058	9.63289	133	102	FALSE	14572	5672	15342	7825	43411
SLC16A11	1	0.083326	3.56023	3.36042	81	31	FALSE	14571	3126	2574	4673	24944
LEMD3	1	0.0832979	17.6466	16.6566	451	87	FALSE	14570	12920	13210	10104	50804
FOXN3	1	0.0832801	10.3969	9.81373	794	117	FALSE	14569	15259	16098	7891	53817
ZNF439	1	0.0832046	14.8643	14.0313	183	41	FALSE	14568	7594	4498	9359	36019
TMX1	1	0.083192	19.6052	18.5066	593	128	TRUE	14567	14248	16200	10532	55547
ZNF32-AS2	1	0.0831784	3.11527	2.94074	63	47	FALSE	14566	2177	5472	4399	26614
TK1	1	0.0830983	19.9044	18.7903	76	37	FALSE	14565	2877	3650	10606	31698
IFT57	1	0.0830836	19.1632	18.0908	312	93	FALSE	14564	10835	14199	10430	50028
MPHOSPH9	1	0.0829581	5.96901	5.63546	742	83	FALSE	14563	15070	12542	5981	48156
LYPD5	1	0.0829403	4.30766	4.067	111	42	FALSE	14562	4677	4630	5115	28984
HAVCR1	1	0.0829359	0.416992	0.393696	102	78	FALSE	14561	4210	11332	1136	31239
PCDH7	1	0.082933	7.30502	6.89694	640	81	FALSE	14560	14570	12125	6589	47844
CCL23	1	0.082847	19.3028	18.2255	43	42	FALSE	14559	1115	4541	10466	30681
SLC30A5	0.23995	0.0827906	15.2835	14.4312	480	82	FALSE	14558	13259	12307	9480	49604
SP140	1	0.0827041	32.7526	30.9278	1930	46	FALSE	14557	16202	5462	12506	48727
GBP1	1	0.0826915	36.979	34.9191	189	70	FALSE	14556	7777	9798	12924	45055
ATAD2	1	0.0825434	6.822	6.44264	529	97	FALSE	14555	13723	14838	6383	49499
EPC2	1	0.0825113	12.3622	11.675	321	88	FALSE	14554	11007	13358	8580	47499
FASTKD2	0.696609	0.0824984	17.4579	16.4876	676	78	FALSE	14553	14770	11511	10060	50894
HLA-DRA	1	0.0824914	1847.25	1744.59	90	49	FALSE	14552	3583	5862	16226	40223
RAB11FIP2	1	0.0824184	10.1315	9.56892	708	112	FALSE	14551	14934	15965	7796	53246
SMKR1	1	0.0824058	1.08587	1.02558	73	68	FALSE	14550	2723	9373	2451	29097
ZNF322	1	0.082377	3.11897	2.94587	437	83	FALSE	14549	12745	12482	4403	44179
ZNF287	1	0.0823382	3.05662	2.88705	693	89	FALSE	14548	14856	13608	4353	47365
LINC00525	1	0.0822489	0.663628	0.626852	152	102	FALSE	14547	6458	15344	1731	38080
U2AF1	1	0.0822026	0.842524	0.79586	59	45	FALSE	14546	1974	5127	2072	23719
SPC25	1	0.0821693	2.85565	2.69755	390	43	FALSE	14545	12100	4914	4205	35764
CLU	1	0.0821072	65.383	61.7658	157	59	FALSE	14544	6639	7781	14520	43484
RECQL	1	0.0820836	25.7105	24.2885	359	83	FALSE	14543	11627	12452	11605	50227
GIPC3	1	0.0819997	8.02177	7.57854	131	28	FALSE	14542	5587	2072	6916	29117
ANKRD65	1	0.0819943	2.3767	2.24539	55	35	FALSE	14541	1757	3233	3815	23346
GNPDA2	1	0.0818821	5.45676	5.15568	214	78	FALSE	14540	8547	11368	5731	40186
TMPO	1	0.0818558	28.444	26.875	427	92	FALSE	14539	12621	14058	12000	53218
KIAA0825	1	0.0818271	0.646795	0.611131	794	88	FALSE	14538	15258	13460	1695	44951
SCAF11	1	0.0818042	22.5707	21.3265	259	93	FALSE	14537	9682	14178	11093	49490
KBTBD4	1	0.0817273	8.71824	8.23809	176	68	FALSE	14536	7356	9422	7231	38545
SPCS2	1	0.0817177	36.6634	34.6445	331	104	FALSE	14535	11191	15524	12893	54143
GNL3L	1	0.0816667	6.46403	6.10828	585	106	FALSE	14534	14199	15690	6211	50634
XPC	1	0.0816386	35.7211	33.7559	162	48	FALSE	14533	6818	5749	12814	39914
ANKRD28	1	0.0816056	11.6769	11.0347	603	91	FALSE	14532	14319	13939	8334	51124
FANCI	1	0.0815818	8.50893	8.04111	536	60	FALSE	14531	13791	8083	7128	43533
DNASE2	1	0.0815154	49.3427	46.632	71	27	FALSE	14530	2627	1847	13833	32837
LIPM	1	0.0814881	0.652359	0.616533	118	56	FALSE	14529	5014	7202	1704	28449
CCDC50	1	0.0814881	36.6843	34.6697	1009	28	TRUE	14528	15765	2094	12899	45286
AGBL2	1	0.08147	1.8583	1.75627	288	54	FALSE	14527	10387	6940	3358	35212
POLR2J2	1	0.0814621	1.31898	1.24656	28	55	FALSE	14526	481	6973	2755	24735
CCDC18	1	0.0814112	4.71772	4.45887	522	102	FALSE	14525	13655	15382	5341	48903
SSR1	1	0.0813713	22.8374	21.585	1101	88	FALSE	14524	15882	13475	11143	55024
MDFIC	1	0.0813657	25.0227	23.6506	624	97	FALSE	14523	14457	14859	11505	55344
PRKXP1	1	0.0813359	3.56227	3.36699	630	75	FALSE	14522	14506	10929	4676	44633
RFPL1S	1	0.0813303	0.456728	0.431692	391	86	FALSE	14521	12115	13024	1245	40905
KCTD18	0.90919	0.0813244	12.4383	11.7566	259	98	FALSE	14520	9681	14914	8612	47727
SLC44A1	1	0.0813177	7.85899	7.42827	181	62	FALSE	14519	7517	8339	6821	37196
ADAMTS1	1	0.081271	21.4483	20.2735	353	75	FALSE	14518	11537	10861	10875	47791
B3GAT1	1	0.0812124	1.67499	1.58331	152	53	FALSE	14517	6457	6690	3160	30824
SERF1B	1	0.0811325	0.697871	0.659708	161	80	FALSE	14516	6782	11759	1803	34860
PCMTD1	1	0.0810858	35.7289	33.7762	470	109	FALSE	14515	13147	15839	12816	56317
GLO1	1	0.0810823	64.2487	60.7374	218	84	FALSE	14514	8657	12581	14479	50231
SNORD3A	1	0.080998	6.13318	5.79833	18	18	FALSE	14513	170	440	6066	21189
CFAP54	1	0.0808996	0.342412	0.323739	941	72	FALSE	14512	15631	10325	918	41386
WASF3	1	0.080893	7.51395	7.10423	445	100	FALSE	14511	12831	15163	6674	49179
NFX1	0.121898	0.0808769	22.9057	21.6569	269	57	FALSE	14510	9925	7470	11163	43068
CKAP2L	1	0.0808626	1.20745	1.14163	362	77	FALSE	14509	11678	11233	2596	40016
COG6	0.852539	0.0808489	5.10466	4.82646	367	87	FALSE	14508	11759	13192	5555	45014
FAM86B3P	1	0.0808252	2.63565	2.49205	66	31	FALSE	14507	2352	2546	4030	23435
SFMBT2	1	0.080823	14.0501	13.2846	691	83	FALSE	14506	14842	12539	9123	51010
RAB8A	1	0.0807715	29.5278	27.92	168	70	FALSE	14505	7061	9780	12147	43493
BTAF1	1	0.0807008	38.8669	36.7525	842	85	FALSE	14504	15405	12933	13078	55920
MFAP3	1	0.0806997	5.62859	5.32239	595	81	FALSE	14503	14261	12117	5816	46697
NCAPG	1	0.0806831	5.7337	5.42184	450	64	FALSE	14502	12902	8800	5871	42075
SPATC1L	1	0.0806695	8.34441	7.89063	30	19	FALSE	14501	559	557	7058	22675
NEDD9	1	0.0806283	15.6276	14.7781	334	78	FALSE	14500	11241	11428	9587	46756
DMRTA1	1	0.0806169	0.345337	0.326569	559	90	FALSE	14499	14002	13766	924	43191
PTPN11	1	0.0805918	19.3954	18.3417	606	98	FALSE	14498	14343	14978	10488	54307
BCL11A	1	0.0805334	8.54561	8.08165	306	71	FALSE	14497	10719	10066	7146	42428
RRP15	1	0.0805249	5.1799	4.8987	1004	124	FALSE	14496	15755	16172	5595	52018
LINC01163	1	0.0804813	0.221239	0.209235	240	66	FALSE	14495	9247	9091	509	33342
CDC40	1	0.0804438	13.7676	13.021	376	82	FALSE	14494	11903	12264	9037	47698
TBCCD1	0.88468	0.0804084	8.60258	8.13624	285	82	FALSE	14493	10308	12229	7172	44202
NPM1	1	0.0803729	287.79	272.196	107	56	FALSE	14492	4466	7185	16023	42166
VAV3	1	0.0803512	13.7208	12.9775	448	72	FALSE	14491	12875	10299	9024	46689
CSGALNACT1	1	0.0802824	10.7265	10.1459	306	80	FALSE	14490	10718	11836	8022	45066
RRM1	1	0.0802689	16.7122	15.8078	250	70	FALSE	14489	9484	9836	9884	43693
RNF32	1	0.080262	1.11323	1.05299	197	68	FALSE	14488	8039	9440	2488	34455
PRKD3	1	0.0801963	26.9553	25.4978	525	84	FALSE	14487	13686	12700	11795	52668
SPCS3	1	0.0801645	73.6535	69.6725	626	95	FALSE	14486	14472	14578	14771	58307
LPP-AS2	1	0.080164	1.79566	1.6986	189	56	FALSE	14485	7776	7258	3283	32802
NCF1B	1	0.0801321	36.0001	34.0551	35	17	FALSE	14484	732	382	12845	28443
P4HA3	1	0.0800652	0.259868	0.245839	86	31	FALSE	14483	3383	2582	633	21081
GRAP2	1	0.0800637	12.8174	12.1255	209	47	FALSE	14482	8385	5604	8742	37213
TMEM192	0.779754	0.0800334	4.30128	4.06916	913	85	FALSE	14481	15571	12937	5111	48100
ORAI2	1	0.0800322	25.3912	24.021	538	68	FALSE	14480	13805	9540	11565	49390
DISP3	1	0.080028	0.35333	0.334264	193	29	FALSE	14479	7907	2267	952	25605
XKRX	1	0.0800162	0.478508	0.452691	275	68	FALSE	14478	10079	9482	1312	35351
CNTNAP3B	1	0.0799875	0.471937	0.446483	703	100	FALSE	14477	14904	15199	1286	45866
GPRIN1	1	0.0799752	0.77736	0.73544	97	26	FALSE	14476	3971	1701	1955	22103
PPP3CA	1	0.0799702	15.4272	14.5953	436	86	FALSE	14475	12731	13046	9519	49771
MIB1	1	0.0799265	7.64633	7.23424	1120	92	FALSE	14474	15902	14147	6731	51254
SEC23A	1	0.0799097	12.7022	12.0178	455	118	FALSE	14473	12980	16110	8704	52267
CHAMP1	1	0.0799047	13.0448	12.3419	518	74	FALSE	14472	13619	10697	8811	47599
SRFBP1	1	0.0798907	4.72932	4.47455	308	93	FALSE	14471	10754	14197	5347	44769
FDXACB1	1	0.0798429	5.12267	4.84687	268	73	FALSE	14470	9902	10420	5568	40360
RBM43	1	0.0797333	5.30496	5.01972	445	85	FALSE	14469	12830	12868	5655	45822
USP18	1	0.0797255	4.94835	4.68231	125	53	FALSE	14468	5312	6662	5458	31900
E2F8	1	0.0796448	2.11694	2.00324	225	67	FALSE	14467	8859	9282	3593	36201
EMB	1	0.0795999	42.7492	40.4544	465	80	FALSE	14466	13080	11894	13403	52843
DTD1	1	0.0795186	11.8641	11.2279	300	62	FALSE	14465	10607	8409	8406	41887
UBL3	1	0.0795025	20.9344	19.812	477	98	FALSE	14464	13224	14958	10789	53435
YTHDC2	1	0.0794974	22.4263	21.224	670	95	FALSE	14463	14741	14587	11066	54857
POLQ	1	0.0794208	1.60718	1.52109	745	61	FALSE	14462	15085	8268	3090	40905
WDR86-AS1	1	0.0793616	26.4885	25.0707	30	25	FALSE	14461	558	1418	11725	28162
ZIK1	1	0.0792965	4.80806	4.55092	415	80	FALSE	14460	12450	11880	5399	44189
KLHL5	1	0.0792658	8.95042	8.47192	780	67	FALSE	14459	15207	9368	7331	46365
TTC32	1	0.0792008	13.3003	12.5898	108	85	FALSE	14458	4527	12753	8893	40631
MATN3	1	0.0791935	0.298944	0.282976	237	93	FALSE	14457	9178	14172	765	38572
NCBP2-AS1	1	0.07913	1.46006	1.38214	35	34	FALSE	14456	731	3023	2924	21134
SIDT1	1	0.0791263	14.9871	14.1873	218	73	FALSE	14455	8656	10382	9395	42888
ANKRD36	1	0.0791131	2.61052	2.47122	388	46	FALSE	14454	12065	5451	4006	35976
KIR2DL1	1	0.0791056	3.19488	3.02441	86	51	FALSE	14453	3382	6289	4449	28573
LRRC4B	1	0.0790097	1.40921	1.33411	74	35	FALSE	14452	2789	3267	2861	23369
AKAP5	1	0.0789372	1.24605	1.17971	696	93	FALSE	14451	14869	14275	2651	46246
SUB1	1	0.0789313	58.5727	55.4542	532	112	FALSE	14450	13752	15960	14278	58440
DKK1	1	0.0789157	1.56951	1.48596	144	74	FALSE	14449	6148	10561	3051	34209
KCNIP1	1	0.0788638	1.70249	1.61192	120	63	FALSE	14448	5119	8481	3201	31249
SPTLC1	1	0.0788345	16.6374	15.7526	318	92	FALSE	14447	10954	14032	9865	49298
MAP3K9	1	0.0787799	2.2066	2.08933	810	89	FALSE	14446	15304	13625	3675	47050
HYMAI	1	0.0787278	0.157026	0.148687	367	98	FALSE	14445	11758	14940	286	41429
DIRAS2	1	0.0786741	0.0852682	0.0807428	395	91	FALSE	14444	12172	13884	98	40598
POU5F1B	1	0.0785894	0.345152	0.326853	239	42	FALSE	14443	9226	4725	923	29317
ALDH5A1	1	0.0784423	9.5045	9.00152	438	76	FALSE	14442	12758	11066	7543	45809
CCDC88A	1	0.0784372	9.04362	8.56506	876	78	FALSE	14441	15489	11525	7368	48823
PARP1	1	0.0783932	61.5391	58.2844	236	95	FALSE	14440	9146	14483	14388	52457
HIF1A	1	0.0783876	81.0876	76.7993	414	112	FALSE	14439	12431	15953	14950	57773
ZNF136	0.834616	0.0783657	8.56812	8.11513	328	88	FALSE	14438	11133	13360	7154	46085
VPS13B	1	0.078347	7.32391	6.93679	1144	75	FALSE	14437	15928	10944	6600	47909
HNRNPR	1	0.0783298	31.6009	29.9309	985	108	FALSE	14436	15719	15817	12371	58343
UTRN	1	0.0782966	22.5125	21.3232	970	97	FALSE	14435	15689	14893	11079	56096
SCGB2B2	1	0.0782621	0.52082	0.49332	329	51	FALSE	14434	11162	6424	1419	33439
RNF169	1	0.0781777	4.84338	4.58791	742	87	TRUE	14433	15069	13267	5410	48179
SERPINA5	1	0.0781664	141.446	133.986	123	41	FALSE	14432	5233	4454	15633	39752
OR2A1-AS1	1	0.0781577	1.82888	1.73244	47	34	FALSE	14431	1308	3039	3323	22101
SMARCA2	0.666036	0.0781197	18.5723	17.5934	328	95	FALSE	14430	11132	14500	10306	50368
THRB-AS1	1	0.0780826	0.147432	0.139664	59	40	FALSE	14429	1973	4195	258	20855
RGPD8	1	0.0780721	0.893936	0.846845	686	85	FALSE	14428	14821	12910	2153	44312
SREK1	1	0.078054	29.6537	28.0919	834	101	FALSE	14427	15377	15320	12166	57290
ZNF157	1	0.078049	0.285197	0.270178	217	101	FALSE	14426	8626	15240	725	39017
PDE10A	1	0.0780298	1.69598	1.60669	1036	102	FALSE	14425	15796	15413	3197	48831
MRPL3	1	0.0780142	39.904	37.8035	132	67	FALSE	14424	5629	9222	13161	42436
NUP43	1	0.0779885	26.4646	25.0719	401	78	FALSE	14423	12264	11451	11719	49857
KCNJ11	1	0.0779875	2.28906	2.1686	97	28	FALSE	14422	3970	2053	3734	24179
NPAT	1	0.0778901	9.52447	9.02388	572	114	FALSE	14421	14093	16024	7549	52087
EXO1	1	0.0778678	1.77616	1.68284	269	66	FALSE	14420	9924	9104	3266	36714
SLC39A6	1	0.0778474	15.1509	14.355	305	78	FALSE	14419	10695	11411	9445	45970
SLAMF1	1	0.0778232	8.79174	8.33005	297	73	FALSE	14418	10546	10432	7271	42667
NUP37	1	0.0777425	8.73203	8.27394	257	74	FALSE	14417	9634	10619	7235	41905
PRDM15	1	0.0777293	8.75062	8.29163	364	72	FALSE	14416	11708	10265	7249	43638
ACVR1	1	0.0777057	7.88213	7.46882	265	96	FALSE	14415	9832	14655	6830	45732
HOXD1	1	0.077695	1.02625	0.972444	137	66	FALSE	14414	5854	9029	2358	31655
CD8A	1	0.0776414	112.401	106.512	180	49	FALSE	14413	7484	5972	15408	43277
FUT8	1	0.0776353	11.2684	10.678	413	114	FALSE	14412	12415	16013	8196	51036
ZNF658B	1	0.0776067	0.412708	0.391094	272	67	FALSE	14411	9987	9298	1125	34821
ILDR1	1	0.077578	1.11351	1.05522	342	62	FALSE	14410	11379	8422	2489	36700
KIF3A	1	0.0775443	3.47596	3.29406	263	70	FALSE	14409	9782	9844	4621	38656
SEL1L	1	0.0775342	30.6477	29.0441	864	111	FALSE	14408	15459	15939	12276	58082
MSX2	1	0.0775308	1.3149	1.2461	191	78	FALSE	14407	7850	11355	2748	36360
LINC02202	1	0.0775133	1.05518	0.999985	273	82	FALSE	14406	10012	12218	2412	39048
CLASP2	0.840155	0.0775114	13.4374	12.7345	673	96	FALSE	14405	14754	14718	8937	52814
BOLA2B	1	0.0774913	1.34456	1.27425	9	9	FALSE	14404	44	50	2790	17288
PHF6	1	0.0774707	9.74457	9.23511	604	98	TRUE	14403	14328	14977	7642	51350
SLC16A7	1	0.0774295	5.65597	5.36041	1578	102	FALSE	14402	16157	15427	5831	51817
ADAM11	1	0.0773851	0.76914	0.728971	144	29	FALSE	14401	6147	2253	1943	24744
ERH	1	0.0773781	105.163	99.6715	83	68	TRUE	14400	3218	9375	15327	42320
ZBTB6	1	0.0773737	8.32602	7.89125	546	100	FALSE	14399	13885	15178	7046	50508
ZNF625	1	0.0773638	1.82685	1.73147	91	34	FALSE	14398	3636	3123	3321	24478
ZNF675	1	0.0773239	4.41026	4.18011	171	49	FALSE	14397	7176	5968	5178	32719
CENPL	1	0.0773177	1.94195	1.84061	219	60	FALSE	14396	8693	8020	3439	34548
KDM4C	0.6907	0.0772926	9.92766	9.40978	220	65	FALSE	14395	8719	8907	7728	39749
MIPEP	1	0.0772864	6.96723	6.60381	200	54	FALSE	14394	8122	6904	6440	35860
LDHB	1	0.0772591	208.646	197.767	84	41	FALSE	14393	3272	4404	15902	37971
HOXA9	1	0.0772369	1.54877	1.46803	162	64	FALSE	14392	6817	8691	3022	32922
LINC00624	1	0.0772329	0.572203	0.542376	354	88	FALSE	14391	11551	13369	1528	40839
IMPG2	1	0.0772316	0.433205	0.410624	885	98	FALSE	14390	15512	15013	1184	46099
MIER3	1	0.0772245	8.48757	8.0452	660	103	FALSE	14389	14697	15479	7116	51681
MYCBP2	1	0.0771523	22.3203	21.158	1035	61	FALSE	14388	15793	8274	11046	49501
IPMK	1	0.0771209	5.12798	4.86106	857	118	FALSE	14387	15446	16113	5574	51520
BTK	1	0.0770739	51.844	49.147	169	48	FALSE	14386	7098	5756	13966	41206
BLK	1	0.0770723	92.9265	88.0924	74	29	FALSE	14385	2788	2180	15144	34497
CISD1	1	0.0770001	9.77056	9.26276	285	74	FALSE	14384	10307	10631	7654	42976
STAG3L1	1	0.0769791	1.05773	1.00277	151	49	FALSE	14383	6421	5939	2415	29158
SLC1A4	1	0.0768761	15.1887	14.4005	302	62	TRUE	14382	10646	8410	9455	42893
ZNF148	1	0.076868	7.99908	7.58403	1181	105	FALSE	14381	15972	15660	6899	52912
TCF20	1	0.076867	11.2804	10.6951	402	77	FALSE	14380	12275	11250	8202	46107
NEK7	1	0.0768506	22.3863	21.2251	546	120	FALSE	14379	13884	16131	11059	55453
ACOT11	1	0.0768496	0.293596	0.278366	390	74	FALSE	14378	12099	10668	748	37893
PABPC3	1	0.0767889	0.227973	0.216156	281	91	FALSE	14377	10226	13854	536	38993
GAPT	1	0.0767478	15.7018	14.8883	291	83	FALSE	14376	10445	12425	9606	46852
RSPH4A	1	0.0767347	1.5525	1.47208	228	78	TRUE	14375	8936	11373	3027	37711
RNF2	1	0.0767112	8.01238	7.59747	467	120	FALSE	14374	13106	16129	6909	50518
CCDC78	1	0.0766819	9.94136	9.42676	20	14	FALSE	14373	210	181	7735	22499
SLAMF6	1	0.0766739	61.8154	58.6159	215	70	FALSE	14372	8569	9817	14402	47160
EIF4G3	1	0.0766052	22.8404	21.6592	399	81	FALSE	14371	12235	12074	11144	49824
RCBTB1	1	0.0766035	19.7492	18.7279	400	80	FALSE	14370	12257	11874	10570	49071
SNHG14	1	0.0765184	3.08862	2.92907	1203	72	FALSE	14369	15991	10335	4380	45075
TRAPPC10	1	0.0764368	11.2282	10.6488	554	76	FALSE	14368	13960	11095	8181	47604
GZMH	1	0.0764077	30.1922	28.6347	25	29	FALSE	14367	369	2097	12227	29060
RABGEF1	1	0.0763556	3.8194	3.62251	348	82	FALSE	14366	11462	12250	4822	42900
SERINC1	1	0.0762749	112.038	106.269	336	81	FALSE	14365	11282	12050	15405	53102
NDST1	1	0.0762729	68.3121	64.7944	436	68	FALSE	14364	12730	9525	14613	51232
MSH2	1	0.0762657	10.08	9.56094	276	56	FALSE	14363	10109	7294	7778	39544
OPN3	1	0.0760941	3.66432	3.47606	252	85	FALSE	14362	9529	12784	4732	41407
CXCR2P1	1	0.076084	94.0866	89.2533	144	41	FALSE	14361	6146	4476	15177	40160
LINC00910	1	0.0760704	1.58326	1.50194	187	59	FALSE	14360	7709	7809	3068	32946
TFPI2	1	0.0760228	1.02958	0.976729	251	86	FALSE	14359	9507	12973	2367	39206
GTSE1	1	0.0760101	5.03609	4.77762	165	58	FALSE	14358	6944	7588	5507	34397
TMEM30A	1	0.0759505	52.9493	50.2339	535	100	FALSE	14357	13779	15175	14019	57330
DOCK4	1	0.0759227	2.72614	2.58639	715	90	FALSE	14356	14960	13792	4107	47215
FBXL17	1	0.0759083	5.03712	4.77894	466	88	FALSE	14355	13090	13399	5508	46352
FAM86C2P	1	0.0758441	1.48506	1.409	102	36	FALSE	14354	4209	3498	2955	25016
SLC25A16	1	0.0758269	7.17037	6.80324	676	95	FALSE	14353	14769	14590	6533	50245
GNAO1	1	0.0757819	1.37202	1.30181	214	87	FALSE	14352	8546	13148	2823	38869
MTFR2	1	0.0757557	3.0819	2.92425	145	74	FALSE	14351	6196	10562	4369	35478
PRC1-AS1	1	0.0757428	0.593024	0.562693	98	51	FALSE	14350	4023	6296	1574	26243
HLTF	1	0.0757407	9.78879	9.28814	465	81	FALSE	14349	13079	12097	7667	47192
CHD6	1	0.0756434	9.1621	8.69409	707	84	FALSE	14348	14926	12725	7424	49423
THRB	1	0.0756126	3.70197	3.51294	650	82	FALSE	14347	14639	12339	4752	46077
MC1R	1	0.0756111	7.13409	6.76982	59	26	FALSE	14346	1972	1635	6514	24467
AMIGO2	1	0.0755966	21.3812	20.2897	364	73	FALSE	14345	11707	10462	10866	47380
ZNF518B	1	0.0755526	5.37183	5.09775	720	103	FALSE	14344	14983	15487	5691	50505
CRB3	1	0.0755402	0.857608	0.813859	68	28	FALSE	14343	2469	2013	2093	20918
MOB3B	1	0.0755102	9.21844	8.74836	690	106	FALSE	14342	14836	15697	7448	52323
PASK	1	0.0754174	9.14027	8.67474	270	80	FALSE	14341	9950	11812	7414	43517
CHAF1A	1	0.0754005	9.83543	9.33459	250	40	FALSE	14340	9483	4343	7694	35860
FAIM	1	0.0752899	5.05243	4.79552	125	53	FALSE	14339	5311	6661	5517	31828
ADAT1	1	0.0752073	9.22911	8.76033	331	64	FALSE	14338	11190	8776	7452	41756
KIF11	1	0.0751903	5.20911	4.94457	452	94	FALSE	14337	12940	14394	5613	47284
YBX2	1	0.0751845	0.42176	0.400343	77	52	FALSE	14336	2923	6459	1153	24871
BCL2L11	1	0.0751615	20.6697	19.6204	527	87	FALSE	14335	13707	13231	10741	52014
ZNF275	1	0.0751283	17.2679	16.3917	542	80	FALSE	14334	13848	11916	10015	50113
SLC7A8	1	0.0750552	35.752	33.9395	314	87	FALSE	14333	10872	13174	12823	51202
RASA1	1	0.0750414	28.1628	26.7354	428	95	FALSE	14332	12632	14520	11962	53446
PRMT6	1	0.0750348	12.1309	11.5161	208	86	FALSE	14331	8360	12968	8493	44152
SDK1	1	0.0750339	12.0188	11.4097	501	67	FALSE	14330	13458	9352	8454	45594
SLC41A2	1	0.0749724	1.76407	1.67474	672	99	FALSE	14329	14751	15100	3254	47434
GUSBP2	1	0.0748787	0.729386	0.692495	67	33	FALSE	14328	2403	2892	1869	21492
CD3G	1	0.0748565	9.75515	9.26189	346	106	FALSE	14327	11442	15675	7647	49091
LINC01588	1	0.0748559	1.76463	1.6754	173	48	FALSE	14326	7251	5759	3256	30592
PTPRM	1	0.0748263	20.2726	19.2479	315	66	FALSE	14325	10887	9127	10670	45009
MTMR4	0.729543	0.0747242	26.9267	25.5676	481	96	FALSE	14324	13269	14689	11790	54072
TLK1	1	0.0747237	18.0386	17.1281	577	88	FALSE	14323	14142	13427	10206	52098
FKBP7	1	0.0746975	3.04002	2.88662	331	87	FALSE	14322	11189	13182	4345	43038
NFXL1	1	0.0746931	7.47095	7.09399	294	80	FALSE	14321	10504	11829	6659	43313
ERBIN	1	0.0746823	22.4738	21.34	968	101	TRUE	14320	15682	15330	11073	56405
PDCD6IPP2	1	0.0746427	0.861498	0.818059	121	44	FALSE	14319	5160	5009	2101	26589
MAP3K2	1	0.0745984	14.832	14.0845	1344	104	FALSE	14318	16084	15584	9350	55336
DRC3	1	0.0745455	2.65947	2.52554	97	30	FALSE	14317	3969	2402	4046	24734
SMC3	1	0.0745422	32.8161	31.1636	551	97	FALSE	14316	13928	14845	12510	55599
DDHD2	1	0.0743698	17.0049	16.1506	636	62	FALSE	14315	14545	8451	9956	47267
STK24	1	0.0743589	16.8895	16.041	710	82	FALSE	14314	14940	12348	9921	51523
ABCE1	1	0.0743265	29.2468	27.7782	432	93	FALSE	14313	12680	14222	12110	53325
LHB	1	0.0742968	1.46127	1.38792	104	8	FALSE	14312	4302	40	2927	21581
CDK1	1	0.0742326	9.9386	9.44015	227	84	FALSE	14311	8920	12585	7733	43549
HLA-DRB1	1	0.0742126	1077.44	1023.42	68	39	FALSE	14310	2468	4012	16198	36988
FAM13C	1	0.0741961	1.68886	1.6042	302	96	FALSE	14309	10645	14663	3187	42804
CNOT6L	1	0.0741035	20.6828	19.6473	1174	115	FALSE	14308	15963	16065	10744	57080
DGKD	1	0.0740806	48.4986	46.0711	265	40	FALSE	14307	9831	4346	13764	42248
TGFBR2	1	0.0739276	131.474	124.906	362	75	TRUE	14306	11677	10864	15572	52419
NEDD1	1	0.0739248	9.94815	9.45124	463	103	FALSE	14305	13066	15458	7737	50566
SMG1P1	1	0.0739157	0.300855	0.285829	429	85	FALSE	14304	12648	12860	769	40581
EPHB2	1	0.073901	1.63702	1.55527	522	74	FALSE	14303	13654	10698	3122	41777
CARMIL3	1	0.0738557	2.00864	1.90839	101	26	FALSE	14302	4159	1708	3494	23663
NEK10	1	0.0738274	0.325651	0.309405	859	87	FALSE	14301	15450	13277	857	43885
SMC4	1	0.073783	17.4386	16.5692	457	75	FALSE	14300	13003	10899	10056	48258
PRR11	1	0.073771	2.49444	2.3701	417	53	FALSE	14299	12481	6774	3912	37466
CEPT1	1	0.0737642	22.1397	21.0361	288	100	FALSE	14298	10386	15147	11008	50839
ARG1	1	0.0737558	31.0399	29.4929	109	60	FALSE	14297	4573	7938	12312	39120
RAB9B	1	0.0737318	0.860319	0.817456	40	32	FALSE	14296	960	2676	2098	20030
DCAF1	1	0.0736261	17.4487	16.5806	362	57	FALSE	14295	11676	7495	10058	43524
EPPK1	1	0.0735858	1.03033	0.979099	315	110	FALSE	14294	10886	15880	2369	43429
LXN	1	0.0735652	13.972	13.2774	61	62	FALSE	14293	2067	8277	9103	33740
NUP153	1	0.0735543	27.2376	25.8837	539	97	FALSE	14292	13816	14840	11839	54787
MXRA5	1	0.0735461	2.90609	2.76165	548	74	FALSE	14291	13902	10701	4241	43135
MFN1	1	0.0735118	26.7181	25.3908	576	86	FALSE	14290	14131	13085	11761	53267
ZRANB2	1	0.0735052	73.4684	69.819	318	100	FALSE	14289	10953	15151	14761	55154
POLR1B	1	0.07345	8.73515	8.30156	704	78	TRUE	14288	14909	11514	7238	47949
OSBPL8	1	0.0733883	14.8705	14.133	858	101	FALSE	14287	15447	15323	9362	54419
AGGF1	0.88868	0.0733755	14.4912	13.7726	388	72	FALSE	14286	12064	10279	9255	45884
M6PR	1	0.0733517	74.3384	70.6532	227	79	FALSE	14285	8919	11576	14794	49574
RIF1	1	0.07331	6.72206	6.38902	675	102	FALSE	14284	14764	15400	6345	50793
MIEF1	0.962703	0.0732997	14.1704	13.4684	334	75	FALSE	14283	11240	10849	9168	45540
AZIN2	1	0.0732993	2.36047	2.24354	441	28	FALSE	14282	12795	2093	3803	32973
ANKH	1	0.073292	11.279	10.7203	707	66	FALSE	14281	14925	9187	8201	46594
ENOX2	1	0.0732744	8.32979	7.91729	426	79	FALSE	14280	12611	11673	7051	45615
CHRM5	1	0.073249	0.458395	0.435702	440	80	TRUE	14279	12783	11888	1254	40204
MSLN	1	0.0732121	0.54255	0.515704	54	18	FALSE	14278	1697	513	1460	17948
TBC1D16	1	0.0732066	8.75139	8.3184	478	51	FALSE	14277	13230	6435	7251	41193
GPIHBP1	1	0.0731662	37.6544	35.7924	64	26	FALSE	14276	2236	1649	12977	31138
TMEM168	1	0.0730418	11.8459	11.2611	752	108	FALSE	14275	15110	15809	8402	53596
FBXO11	1	0.072968	20.2765	19.2765	367	82	FALSE	14274	11757	12259	10673	48963
HHAT	1	0.0729605	2.04068	1.94004	281	55	FALSE	14273	10225	7122	3518	35138
CEP170	1	0.0729193	8.54623	8.125	627	82	FALSE	14272	14481	12336	7147	48236
SCAI	1	0.07291	2.71675	2.58286	1555	99	FALSE	14271	16153	15132	4098	49654
PDIA4	1	0.0728763	114.879	109.221	185	100	FALSE	14270	7647	15139	15430	52486
NAP1L3	1	0.0728603	4.93601	4.69291	206	78	FALSE	14269	8302	11367	5455	39393
EPHA4	1	0.0727129	3.47244	3.30177	485	75	FALSE	14268	13319	10906	4618	43111
PIK3C2B	1	0.0726852	18.0727	17.1847	436	73	FALSE	14267	12729	10489	10208	47693
AK9	1	0.0726665	2.33009	2.21563	474	65	FALSE	14266	13190	8979	3762	40197
STYX	1	0.072616	9.53887	9.07063	657	50	FALSE	14265	14681	6260	7562	42768
JUP	1	0.0724582	32.3372	30.7532	84	45	FALSE	14264	3271	5153	12458	35146
UTP20	1	0.0724338	7.3045	6.94681	773	65	FALSE	14263	15178	8995	6588	45024
AP1AR	1	0.0723413	14.7318	14.0113	597	98	FALSE	14262	14278	14976	9325	52841
VMAC	1	0.0723249	13.2146	12.5685	148	65	FALSE	14261	6307	8866	8860	38294
CHML	1	0.0722425	3.85258	3.66441	696	67	FALSE	14260	14868	9365	4853	43346
TMEM156	1	0.0722317	16.7507	15.9327	175	69	FALSE	14259	7328	9605	9893	41085
OIP5	1	0.0721909	2.63255	2.50406	94	67	FALSE	14258	3804	9204	4028	31294
ZBTB14	1	0.0720133	17.6144	16.7568	379	103	FALSE	14257	11940	15454	10094	51745
AFG3L2	1	0.0719888	24.293	23.1106	220	48	FALSE	14256	8718	5787	11391	40152
PJA2	1	0.071972	44.8767	42.6928	491	87	FALSE	14255	13372	13221	13544	54392
TMED5	1	0.0719402	15.9472	15.1715	625	82	TRUE	14254	14464	12335	9677	50730
PCAT6	1	0.0719035	3.34502	3.18239	36	30	FALSE	14253	771	2293	4541	21858
TSPAN18	1	0.0718735	19.2806	18.3436	226	42	FALSE	14252	8887	4722	10460	38321
NUAK1	1	0.0718683	1.30196	1.23869	423	97	FALSE	14251	12564	14811	2729	44355
DNAH6	1	0.0718604	0.134259	0.127735	1070	62	FALSE	14250	15847	8457	228	38782
SUV39H2	1	0.0718591	2.78718	2.65175	310	79	FALSE	14249	10797	11628	4159	40833
EDEM1	1	0.0718058	46.6727	44.4065	637	84	FALSE	14248	14553	12721	13667	55189
[truncated: 14,247 more rows]
