# Supplementary material for: The XIST lncRNA is a sex-specific reservoir of TLR7 ligands in SLE
Source: JCI Insight. 2023 Sep 21;8(20):e169344. doi: 10.1172/jci.insight.169344 (PMC10634230; doi:10.1172/jci.insight.169344)
Supplement: Supplemental table 3 [file jciinsight-8-169344-s010.xlsx]

## Sheet: Kidney
gene	padj	log2FCtpm	female_tpm	male_tpm	UU.Count	UU.Richness	has_GTCCTTCAA	sbrank	uucountrank	uurichrank	tpmrank	ranksum
XIST	1.86635e-53	10.2049	30.9717	0.026242	2140	128	TRUE	16855	16826	16812	14291	64784
CIDEC	1	5.76276	12.6478	0.232944	51	24	FALSE	16854	1596	1344	11006	30800
TSIX	3.82746e-20	4.8843	0.0394022	0.00133413	3457		TRUE	16853	16849	16852	51	50605
PLA2G2A	1	3.7047	20.3293	1.55918	39	27	FALSE	16852	970	1822	12885	32529
PLIN1	1	3.48898	12.3538	1.10031	179	71	FALSE	16851	7760	10401	10912	45924
CCL18	1	3.11326	2.52777	0.292114	111	65	FALSE	16850	4869	9190	4983	35892
CXCL13	1	3.07128	3.06227	0.36433	123	70	FALSE	16849	5458	10149	5507	37963
MS4A10	1	2.89474	3.09163	0.415703	192	45	FALSE	16848	8196	5399	5531	35974
LGALS12	1	2.86337	1.10876	0.152363	82	30	FALSE	16847	3299	2433	3186	25765
SCARA5	1	2.83985	4.36507	0.609691	147	44	FALSE	16846	6526	5185	6666	35223
PAX5	1	2.78765	0.511708	0.0741067	531	108	FALSE	16845	14293	16404	1808	49350
GREM1	1	2.70984	1.73669	0.265449	1307	115	FALSE	16844	16656	16679	4095	54274
DGAT2	1	2.54091	7.60792	1.3073	130	55	FALSE	16843	5781	7282	8793	38699
SAA1	1	2.41045	75.539	14.2086	41	38	FALSE	16842	1084	3901	15991	37818
ADAMDEC1	1	2.38336	0.825559	0.158229	209	91	FALSE	16841	8717	14412	2608	42578
SFRP2	1	2.32599	19.166	3.82242	141	75	FALSE	16840	6266	11190	12676	46972
IGF1	1	2.30154	6.3683	1.29179	833	105	FALSE	16839	15959	16253	8098	57149
MARCO	1	2.27337	7.74127	1.60125	57	28	FALSE	16838	1945	2035	8877	29695
TCL1A	1	2.25546	0.765153	0.160246	80	35	FALSE	16837	3207	3381	2463	25888
FABP4	1	2.18113	48.6315	10.7234	83	62	FALSE	16836	3356	8604	15313	44109
SAA2	1	2.17152	8.80963	1.95553	120	44	FALSE	16835	5334	5150	9426	36745
C8A	1	2.16207	0.488185	0.109078	159	70	FALSE	16834	6969	10170	1748	35721
CD79A	1	2.11186	9.628	2.22742	32	20	FALSE	16833	660	693	9798	27984
HK2	1	2.10974	7.25672	1.68131	396	74	FALSE	16832	12674	11106	8602	49214
CADM3	1	2.05711	6.85494	1.64723	180	35	FALSE	16831	7793	3478	8369	36471
CA9	1	2.02982	1.71501	0.419981	59	31	FALSE	16830	2062	2601	4061	25554
CALB2	1	1.94799	1.11695	0.289486	72	38	FALSE	16829	2769	3943	3199	26740
HILPDA	1	1.92151	83.9669	22.1654	94	51	FALSE	16828	3960	6511	16101	43400
ADGRG2	1	1.90284	1.50767	0.403177	421	77	FALSE	16827	13048	11741	3767	45383
FGF7	1	1.89559	11.985	3.22111	583	80	FALSE	16826	14743	12424	10773	54766
SPIB	1	1.8604	1.00581	0.277002	154	43	FALSE	16825	6796	4989	3001	31611
CACNA1I	1	1.85024	0.522793	0.144994	365	54	FALSE	16824	12189	7203	1836	38052
EREG	1	1.82249	0.571168	0.161488	541	100	FALSE	16823	14390	15776	1989	48978
CREB3L3	1	1.81942	3.16286	0.89615	41	18	FALSE	16822	1083	513	5593	24011
MMP8	1	1.80064	0.530558	0.152295	290	70	FALSE	16821	10853	10259	1868	39801
KISS1R	1	1.7844	0.728516	0.211486	55	16	FALSE	16820	1842	340	2384	21386
CNR2	1	1.74485	0.282452	0.0842735	392	80	FALSE	16819	12618	12368	1035	42840
FCRLA	1	1.73486	0.685754	0.206027	133	50	FALSE	16818	5909	6352	2285	31364
BIRC7	1	1.73306	2.43485	0.732433	78	17	FALSE	16817	3108	436	4888	25249
SCD	1	1.72428	25.8212	7.81477	444	76	FALSE	16816	13336	11534	13717	55403
EBF2	1	1.69692	1.2065	0.372139	515	104	FALSE	16815	14140	16148	3342	50445
FCRL1	1	1.69028	1.41095	0.437207	237	117	FALSE	16814	9550	16702	3637	46703
SAA4	1	1.6867	1.15238	0.357973	37	31	FALSE	16813	877	2553	3256	23499
PLA2G7	1	1.67837	1.1625	0.363207	169	90	FALSE	16812	7382	14227	3271	41692
LVRN	1	1.67749	0.205786	0.064334	409	72	FALSE	16811	12858	10704	726	41099
PTX3	1	1.67541	17.053	5.33891	143	77	FALSE	16810	6333	11604	12258	47005
FAM30A	1	1.63884	0.884438	0.284005	434	57	FALSE	16809	13226	7782	2736	40553
FCER2	1	1.63406	1.05073	0.338522	44	43	FALSE	16808	1217	4876	3089	25990
CD36	1	1.62077	5.18102	1.68467	550	96	FALSE	16807	14473	15289	7307	53876
C3	1	1.61008	159.279	52.1767	164	26	FALSE	16806	7185	1777	16524	42292
P2RX5	1	1.60405	4.36535	1.43599	91	37	FALSE	16805	3792	3786	6668	31051
C4BPA	1	1.59518	1.26426	0.418445	187	46	FALSE	16804	8022	5575	3437	33838
CLEC17A	1	1.59154	0.432097	0.143377	210	85	FALSE	16803	8744	13295	1572	40414
CCR7	1	1.57721	2.85159	0.955652	98	36	FALSE	16802	4182	3604	5277	29865
LINC01215	1	1.56829	0.586955	0.197925	257	81	FALSE	16801	10028	12519	2041	41389
TNFRSF13C	1	1.56343	2.5524	0.863595	304	90	FALSE	16800	11118	14256	5013	47187
TNFRSF13B	1	1.55876	0.586947	0.199235	24	13	FALSE	16799	342	155	2040	19336
CRYAA	1	1.55017	3.15519	1.0774	47	27	FALSE	16798	1371	1834	5584	25587
CDHR4	1	1.51362	0.341827	0.119718	115	32	FALSE	16797	5074	2863	1251	25985
BLK	1	1.51306	3.64184	1.27598	74	29	FALSE	16796	2901	2235	6012	27944
SRPX	1	1.50828	20.8953	7.34534	109	72	FALSE	16795	4758	10570	13013	45136
RARRES1	1	1.50764	63.8343	22.4495	145	75	FALSE	16794	6445	11191	15771	50201
FFAR4	1	1.50387	0.175621	0.0619249	247	38	FALSE	16793	9791	4068	588	31240
PRRX1	1	1.49495	2.97481	1.05544	414	88	FALSE	16792	12931	13932	5423	49078
PDGFRL	1	1.49345	2.6809	0.952158	115	53	FALSE	16791	5073	6889	5147	33900
SERTM1	1	1.48776	0.258457	0.0921568	316	84	FALSE	16790	11354	13149	941	42234
NETO1	1	1.4851	0.137886	0.0492561	168	58	FALSE	16789	7343	7873	426	32431
HLA-V	1	1.47609	1.90816	0.685909	85	48	FALSE	16788	3468	5863	4294	30413
CD177	1	1.47196	3.24312	1.16912	61	22	FALSE	16787	2156	1045	5654	25642
FCRL3	1	1.46572	0.79872	0.289181	337	84	FALSE	16786	11753	13160	2540	44239
TIGIT	1	1.46477	0.732611	0.26542	257	101	FALSE	16785	10027	15844	2394	45050
FCMR	1	1.45302	8.90533	3.25272	167	55	FALSE	16784	7300	7316	9470	40870
ZNF831	1	1.44925	0.407459	0.149216	719	78	FALSE	16783	15549	12007	1478	45817
PKD1L2	1	1.44895	0.419163	0.153534	324	41	FALSE	16782	11509	4655	1523	34469
PI15	1	1.42556	2.4047	0.895212	854	90	FALSE	16781	16024	14378	4856	52039
KIF25-AS1	1	1.4144	0.334646	0.125548	43	20	FALSE	16780	1176	714	1214	19884
HIF1A-AS2	1	1.40897	1.32842	0.500256	244	83	FALSE	16779	9720	12927	3532	42958
IKZF3	1	1.40346	1.77813	0.672173	781	77	FALSE	16778	15792	11791	4152	48513
MIAT	1	1.40034	2.64122	1.0006	716	60	FALSE	16777	15537	8399	5093	45806
SLAMF6	1	1.39391	2.88041	1.09608	215	70	FALSE	16776	8911	10211	5310	41208
FCRL2	1	1.37615	1.3627	0.524971	178	88	FALSE	16775	7728	13857	3575	41935
KRT17	1	1.37581	7.90595	3.04645	28	11	FALSE	16774	505	94	8982	26355
TNFSF14	1	1.36555	2.17328	0.843423	232	38	FALSE	16773	9400	4066	4596	34835
ALOX15B	1	1.35308	2.24596	0.879192	85	26	FALSE	16772	3467	1731	4672	26642
BTLA	1	1.35199	0.46406	0.181796	309	73	FALSE	16771	11215	10869	1679	40534
LRRN4CL	1	1.34805	2.96848	1.16609	138	71	FALSE	16770	6125	10381	5414	38690
ENO2	1	1.34546	48.1791	18.9599	117	56	FALSE	16769	5181	7464	15294	44708
TMEM132C	1	1.34297	0.862153	0.339868	266	81	FALSE	16768	10268	12524	2682	42242
ANGPTL8	1	1.34008	6.72438	2.65613	15	10	FALSE	16767	121	76	8291	25255
VPREB3	1	1.33675	2.94738	1.1669	27	25	FALSE	16766	466	1452	5392	24076
TMEM45A	1	1.3365	6.2477	2.47396	230	94	FALSE	16765	9349	14915	8019	49048
DEFA3	1	1.33005	2.89684	1.15223	27	27	FALSE	16764	465	1798	5325	24352
TIMP4	1	1.32365	6.96942	2.78444	58	39	FALSE	16763	2011	4110	8448	31332
PRM1	1	1.31874	3.3441	1.3406	10	10	FALSE	16762	54	68	5749	22633
SLC28A3	1	1.30875	0.19026	0.0768022	481	94	FALSE	16761	13799	14984	660	46204
TWIST1	1	1.30348	2.07533	0.840812	24	14	FALSE	16760	341	193	4483	21777
CLEC4G	1	1.28946	0.859798	0.351747	46	25	FALSE	16759	1311	1489	2677	22236
CCL17	1	1.28935	1.10168	0.450737	47	28	FALSE	16758	1370	2010	3175	23313
SLC1A3	1	1.28883	3.24326	1.32741	336	73	FALSE	16757	11737	10877	5655	45026
CXCL6	1	1.28298	7.05716	2.9001	185	86	FALSE	16756	7960	13497	8505	46718
CD19	1	1.2723	2.95719	1.22427	67	20	FALSE	16755	2495	751	5400	25401
SLC17A2	1	1.26147	0.974519	0.406489	198	61	FALSE	16754	8384	8496	2935	36569
PODN	1	1.25406	8.42766	3.53343	97	35	FALSE	16753	4131	3416	9246	33546
HP	1	1.25149	12.7116	5.33902	66	28	FALSE	16752	2441	2053	11028	32274
RTP5	1	1.24969	0.415728	0.174829	57	17	FALSE	16751	1944	428	1508	20631
TNFSF8	1	1.2487	0.874767	0.368125	100	52	FALSE	16750	4283	6713	2708	30454
IL7R	1	1.24648	7.92631	3.34073	392	86	FALSE	16749	12617	13562	8994	51922
LEMD1	1	1.2427	1.45382	0.614355	37	33	FALSE	16748	876	2919	3699	24242
LIPE	1	1.23975	5.97371	2.52954	93	20	FALSE	16747	3908	776	7846	29277
HS3ST2	1	1.23915	0.857243	0.363147	107	42	FALSE	16746	4644	4751	2675	28816
ANGPTL7	1	1.23827	5.96799	2.52972	123	57	FALSE	16745	5457	7637	7844	37683
IRF4	1	1.23808	1.34284	0.56928	472	70	FALSE	16744	13694	10317	3549	44304
C7orf57	1	1.23403	0.470915	0.200199	198	101	FALSE	16743	8383	15837	1697	42660
COL11A1	1	1.2272	0.254535	0.108724	478	94	FALSE	16742	13755	14983	927	46407
TRPC4	1	1.22467	3.49629	1.49604	844	93	FALSE	16741	16004	14869	5890	53504
PRG4	1	1.22271	0.579796	0.248429	225	67	FALSE	16740	9212	9653	2013	37618
TMPRSS11BNL	1	1.22039	0.0929796	0.0399036	120	63	FALSE	16739	5333	8805	225	31102
CDH22	1	1.21831	0.453186	0.194773	82	20	FALSE	16738	3298	768	1639	22443
PRM2	1	1.21649	3.17609	1.36676	7	7	FALSE	16737	23	24	5606	22390
CNKSR2	1	1.21525	0.343865	0.148102	464	82	FALSE	16736	13593	12814	1263	44406
SIT1	1	1.21497	1.81328	0.781127	42	33	FALSE	16735	1129	2927	4196	24987
SIX1	1	1.21407	0.173983	0.0749951	385	89	FALSE	16734	12504	14111	575	43924
SLC2A1	1	1.20601	74.541	32.3109	203	55	FALSE	16733	8541	7345	15973	48592
CD27	1	1.20601	4.12959	1.79003	49	22	FALSE	16732	1474	1019	6467	25692
ARG1	1	1.20029	0.776373	0.337869	109	60	FALSE	16731	4757	8233	2485	32206
PLIN4	1	1.19419	14.349	6.27095	118	30	FALSE	16730	5228	2483	11550	35991
NELL2	1	1.18351	0.781178	0.343936	244	50	FALSE	16729	9719	6433	2499	35380
MS4A4A	1	1.18023	10.5234	4.64376	159	75	FALSE	16728	6968	11199	10209	45104
CCR4	1	1.17447	0.780171	0.345652	290	59	FALSE	16727	10852	8166	2495	38240
CD163	1	1.17392	46.3231	20.531	289	93	FALSE	16726	10833	14767	15220	57546
LCN2	1	1.17012	40.6716	18.0738	38	24	FALSE	16725	927	1305	14957	33914
BMPER	1	1.16963	0.497444	0.221132	490	88	FALSE	16724	13894	13959	1772	46349
GZMK	1	1.16887	2.92235	1.29977	145	67	FALSE	16723	6444	9602	5363	38132
LINC00410	1	1.16842	0.494857	0.220166	164	64	FALSE	16722	7184	9026	1766	34698
GPX2	1	1.16256	31.4624	14.0548	54	34	FALSE	16721	1778	3149	14341	35989
ASB4	1	1.16168	0.327292	0.146297	348	71	FALSE	16720	11921	10493	1194	40328
FASN	1	1.15518	28.9792	13.0119	199	41	FALSE	16719	8416	4628	14079	43842
COX6B2	1	1.15085	1.42605	0.642238	88	50	FALSE	16718	3637	6301	3652	30308
CACNA1G	1	1.14778	0.0789241	0.03562	324	59	FALSE	16717	11508	8177	167	36569
SIGLEC12	1	1.14576	0.531849	0.240369	79	34	FALSE	16716	3161	3195	1870	24942
MS4A1	1	1.14321	6.23952	2.82495	359	81	FALSE	16715	12094	12556	8011	49376
TWIST2	1	1.13756	2.996	1.36176	94	82	FALSE	16714	3959	12664	5436	38773
KCNS1	1	1.13705	0.432343	0.196581	254	46	FALSE	16713	9951	5605	1574	33843
IKZF1	1	1.13678	2.36028	1.07339	488	80	FALSE	16712	13878	12404	4797	47791
NR4A3	1	1.13434	9.98559	4.54885	489	94	FALSE	16711	13884	14988	9977	55560
PRL	1	1.1328	3.8369	1.74973	52	31	FALSE	16710	1658	2583	6186	27137
RHOH	1	1.13112	0.843885	0.385285	313	75	FALSE	16709	11294	11284	2650	41937
ERO1A	1	1.13046	26.9914	12.3289	638	100	FALSE	16708	15121	15790	13849	61468
THBS2	1	1.12846	20.9205	9.56908	360	99	FALSE	16707	12111	15652	13021	57491
CP	1	1.12758	12.2738	5.61751	259	68	FALSE	16706	10072	9853	10883	47514
CLEC12A	1	1.12462	1.10381	0.506234	68	56	FALSE	16705	2558	7417	3178	29858
ITK	1	1.12381	2.5414	1.1662	367	87	FALSE	16704	12229	13732	5001	47666
CD79B	1	1.12152	10.3051	4.73632	26	15	FALSE	16703	414	243	10112	27472
ADGRE4P	1	1.11869	0.631607	0.290863	363	73	FALSE	16702	12159	10888	2147	41896
P2RY12	1	1.10937	0.445919	0.206682	247	77	FALSE	16701	9790	11657	1615	39763
MYB	1	1.10897	0.164567	0.0762973	311	106	FALSE	16700	11255	16275	539	44769
CYP4A22	1	1.1082	28.3097	13.1321	126	40	FALSE	16699	5594	4393	14000	40686
SFRP4	1	1.10695	9.47559	4.39928	223	71	FALSE	16698	9148	10433	9725	46004
CD300E	1	1.10673	2.11901	0.98395	187	46	FALSE	16697	8021	5574	4540	34832
MRC1	1	1.10669	10.6014	4.92284	429	79	FALSE	16696	13162	12165	10245	52268
CHRDL2	1	1.1042	0.80136	0.372762	68	38	FALSE	16695	2557	3939	2550	25741
IL24	1	1.09833	2.08426	0.973469	178	60	FALSE	16694	7727	8288	4497	37206
CYP4F24P	1	1.0959	0.97654	0.456868	153	50	FALSE	16693	6759	6373	2938	32763
SLC6A20	1	1.09546	4.58356	2.14505	352	66	FALSE	16692	11988	9512	6848	45040
CD84	1	1.09544	1.69268	0.792162	583	67	TRUE	16691	14742	9736	4028	45197
CD180	1	1.09289	0.750229	0.351722	466	64	FALSE	16690	13611	9145	2425	41871
GYG2	1	1.08908	2.49951	1.17492	203	55	FALSE	16689	8540	7344	4955	37528
GJB3	1	1.0871	1.12844	0.531164	64	22	FALSE	16688	2323	1050	3219	23280
KRT16	1	1.08149	1.30382	0.616109	48	22	FALSE	16687	1435	1014	3497	22633
LINGO3	1	1.08064	0.707073	0.334318	115	32	FALSE	16686	5072	2862	2333	26953
GFRA4	1	1.07912	0.481895	0.228089	55	27	FALSE	16685	1841	1851	1727	22104
CCL21	1	1.07858	134.884	63.8668	26	14	FALSE	16684	413	196	16440	33733
LINC00861	1	1.07117	1.17755	0.560433	64	52	FALSE	16683	2322	6678	3293	28976
LAX1	1	1.0679	0.717883	0.34244	193	74	FALSE	16682	8227	11011	2356	38276
TRPV5	1	1.06552	6.64142	3.17327	152	46	FALSE	16681	6709	5545	8248	37183
CXorf65	1	1.06405	0.846047	0.404653	45	41	FALSE	16680	1259	4480	2654	25073
C15orf48	1	1.06372	4.89512	2.34182	89	65	FALSE	16679	3687	9177	7089	36632
RUNX3	1	1.05906	3.40575	1.63457	168	41	FALSE	16678	7342	4611	5811	34442
MEG9	1	1.05583	1.5349	0.738317	140	46	FALSE	16677	6221	5536	3795	32229
POU2AF1	1	1.04672	1.84965	0.895353	258	85	FALSE	16676	10047	13320	4229	44272
MMP9	1	1.04645	4.24369	2.05462	106	32	FALSE	16675	4598	2854	6560	30687
LRRC4C	1	1.0463	0.389337	0.18852	195	80	FALSE	16674	8296	12274	1414	38658
GPRC5A	1	1.04411	16.0694	7.79273	602	86	FALSE	16673	14867	13628	12025	57193
C16orf54	1	1.04286	1.64	0.795994	170	70	FALSE	16672	7423	10176	3954	38225
GNA15	1	1.04164	4.51243	2.19202	76	30	FALSE	16671	2991	2424	6792	28878
SLC19A3	1	1.0406	5.01577	2.43829	449	74	FALSE	16670	13408	11122	7190	48390
FAM20A	1	1.03728	30.6921	14.9545	234	70	FALSE	16669	9455	10223	14261	50608
PLIN2	1	1.03681	93.8076	45.7223	100	56	FALSE	16668	4282	7442	16203	44595
TNNT3	1	1.03677	0.866322	0.422262	21	11	FALSE	16667	244	92	2690	19693
CROCC2	1	1.03594	0.26155	0.127557	109	26	FALSE	16666	4756	1758	954	24134
KCNK2	1	1.03037	1.62748	0.796787	383	88	FALSE	16665	12475	13927	3940	47007
PTGIS	1	1.02953	8.43884	4.13394	391	86	FALSE	16664	12597	13560	9251	52072
CCL19	1	1.02774	45.0341	22.0882	20	16	FALSE	16663	211	298	15176	32348
ARHGAP20	1	1.02638	0.611945	0.300427	527	79	FALSE	16662	14257	12192	2112	45223
TGFB3	1	1.02628	24.7371	12.1453	223	73	FALSE	16661	9147	10810	13578	50196
CD3D	1	1.02368	4.33899	2.13418	37	27	FALSE	16660	875	1817	6646	25998
IL4I1	1	1.02092	6.6924	3.29804	69	27	FALSE	16659	2615	1887	8272	29433
FCRL5	1	1.01881	0.912904	0.450538	274	43	FALSE	16658	10459	5043	2804	34964
TREML2	1	1.01654	0.182067	0.0899958	147	55	FALSE	16657	6525	7293	625	31100
GOLGA6L17P	1	1.01422	0.398712	0.1974	35	17	FALSE	16656	783	400	1442	19281
KLHL6	1	1.01389	1.48004	0.732929	592	79	FALSE	16655	14798	12198	3733	47384
ANGPTL4	1	1.01219	78.3049	38.8231	55	21	FALSE	16654	1840	876	16033	35403
ZBTB32	1	1.0097	0.580106	0.28811	54	16	FALSE	16653	1777	339	2018	20787
SIGLEC8	1	1.00379	0.281074	0.140168	163	55	FALSE	16652	7139	7313	1026	32130
HRK	1	1.00246	0.235604	0.117601	568	97	FALSE	16651	14616	15437	839	47543
PNLDC1	1	1.00175	0.574483	0.286893	121	45	FALSE	16650	5377	5341	1997	29365
ADCYAP1R1	1	1.00085	0.127529	0.063727	415	52	FALSE	16649	12953	6831	379	36812
SLC25A47	1	1.00039	2.21659	1.108	62	25	FALSE	16648	2211	1522	4648	25029
RETN	1	1.00021	2.36868	1.18416	16	13	FALSE	16647	138	139	4810	21734
DTHD1	1	0.997941	0.166468	0.0833529	631	56	FALSE	16646	15074	7592	548	39860
ADCY2	1	0.997903	0.425081	0.21285	447	66	FALSE	16645	13375	9534	1545	41099
NFIL3	1	0.993494	69.3944	34.854	155	52	FALSE	16644	6836	6762	15884	46126
LINC00887	1	0.993328	0.81317	0.40847	264	59	FALSE	16643	10212	8150	2576	37581
AIM2	1	0.987894	0.946271	0.477122	465	72	FALSE	16642	13601	10719	2868	43830
BCL11B	1	0.986105	0.694266	0.350493	844	126	FALSE	16641	16003	16793	2309	51746
CTLA4	1	0.985389	1.60388	0.810104	192	66	FALSE	16640	8195	9432	3902	38169
PRR7-AS1	1	0.984126	0.48606	0.245719	93	61	FALSE	16639	3907	8421	1739	30706
SLC7A10	1	0.980897	1.77501	0.899335	85	49	FALSE	16638	3466	6047	4147	30298
CXCR6	1	0.980053	0.884408	0.44836	154	49	FALSE	16637	6795	6144	2735	32311
P4HA1	1	0.977825	36.5107	18.5381	285	110	FALSE	16636	10735	16486	14721	58578
GPAM	1	0.976919	4.11921	2.09282	646	80	FALSE	16635	15177	12433	6452	50697
KLB	1	0.97521	0.26772	0.13618	491	71	FALSE	16634	13908	10532	978	42052
AHNAK2	1	0.973905	1.91679	0.975889	546	61	FALSE	16633	14438	8578	4308	43957
SLC38A4	1	0.971319	4.21922	2.15197	426	85	FALSE	16632	13120	13389	6542	49683
SIRPG	1	0.970951	0.756691	0.386041	72	29	FALSE	16631	2768	2232	2442	24073
IL1RN	1	0.969133	1.78334	0.910953	174	81	FALSE	16630	7581	12476	4158	40845
BLACAT1	1	0.969036	2.34446	1.19766	404	54	FALSE	16629	12794	7206	4775	41404
CD52	1	0.966702	13.4885	6.90171	22	22	FALSE	16628	270	958	11300	29156
BIRC3	1	0.966092	17.7346	9.0782	766	75	FALSE	16627	15738	11385	12384	56134
PFKFB4	1	0.964699	5.16997	2.64902	194	44	FALSE	16626	8263	5214	7295	37398
CADM3-AS1	1	0.96182	0.954829	0.490218	193	40	FALSE	16625	8226	4444	2898	32193
VSIG4	1	0.958337	31.7152	16.3222	67	36	FALSE	16624	2494	3552	14362	37032
PARP15	1	0.955028	2.37815	1.22672	511	62	FALSE	16623	14102	8767	4823	44315
CLEC2B	1	0.954991	14.5237	7.49199	149	65	FALSE	16622	6603	9217	11602	44044
CCNA1	1	0.954225	0.770831	0.39784	104	56	FALSE	16621	4480	7445	2475	31021
MKX	1	0.949633	0.382991	0.198299	379	92	FALSE	16620	12416	14628	1397	45061
MT1M	1	0.947955	51.723	26.8115	27	27	FALSE	16619	464	1797	15419	34299
MT1H	1	0.946862	450.726	233.818	27	27	FALSE	16618	463	1796	16770	35647
LPL	1	0.946314	14.3719	7.4584	291	75	FALSE	16617	10873	11274	11556	50320
CCL22	1	0.944287	0.333334	0.173229	204	61	FALSE	16616	8565	8499	1211	34891
SERPINF1	1	0.943648	49.4242	25.6965	64	33	FALSE	16615	2321	2969	15344	37249
RSPO1	1	0.941537	1.65821	0.863394	102	42	FALSE	16614	4380	4746	3988	29728
FCGR3A	1	0.939785	11.9214	6.21477	137	46	FALSE	16613	6093	5532	10743	38981
SYT14	1	0.938368	0.133288	0.0695525	1497	114	FALSE	16612	16735	16647	399	50393
SLC16A6	1	0.937786	1.04994	0.548104	429	88	FALSE	16611	13161	13938	3088	46798
UCN3	1	0.935517	0.869981	0.454874	48	29	FALSE	16610	1434	2175	2697	22916
FLJ16779	1	0.934784	3.98013	2.08209	266	43	FALSE	16609	10267	5039	6313	38228
P2RY10	1	0.934643	1.00232	0.524388	385	82	FALSE	16608	12503	12774	2993	44878
HHATL	1	0.934294	0.456871	0.23908	81	37	FALSE	16607	3253	3770	1651	25281
FAM177B	1	0.932548	0.295208	0.154669	145	60	FALSE	16606	6443	8257	1081	32387
CD53	1	0.932544	24.2676	12.7146	120	60	FALSE	16605	5332	8243	13508	43688
KLK4	1	0.932536	0.358556	0.187861	41	18	FALSE	16604	1082	512	1311	19509
FCAR	1	0.931476	0.737987	0.386943	267	89	FALSE	16603	10281	14070	2405	43359
IGLON5	1	0.93017	0.261748	0.137364	111	33	FALSE	16602	4868	3044	955	25469
FAM157C	1	0.928911	0.422143	0.221733	40	25	FALSE	16601	1019	1477	1534	20631
SLC2A14	1	0.928565	0.212542	0.111665	376	79	FALSE	16600	12376	12147	758	41881
KEL	1	0.927728	1.25676	0.660659	126	45	FALSE	16599	5593	5350	3424	30966
AQP9	1	0.924779	1.82893	0.963411	252	60	FALSE	16598	9912	8335	4211	39056
IRF8	1	0.923038	7.71313	4.06788	493	95	FALSE	16597	13933	15134	8863	54527
KCNS2	1	0.922961	0.401965	0.212006	441	70	FALSE	16596	13311	10312	1453	41672
TMC1	1	0.922005	0.372153	0.196413	539	98	FALSE	16595	14369	15564	1360	47888
CD3G	1	0.921695	0.677296	0.357537	346	106	FALSE	16594	11898	16280	2265	47037
CFAP100	1	0.92132	0.256372	0.135371	57	19	FALSE	16593	1943	624	932	20092
RAB33A	1	0.920559	1.89173	0.999411	52	40	FALSE	16592	1657	4296	4273	26818
CD37	1	0.914752	14.1666	7.51445	95	35	FALSE	16591	4013	3411	11502	35517
CCR6	1	0.911839	0.96815	0.514578	295	75	FALSE	16590	10949	11276	2922	41737
AMZ1	1	0.91153	0.110059	0.0585094	57	46	FALSE	16589	1942	5447	298	24276
ZNF728	1	0.910655	0.306062	0.162808	159	45	FALSE	16588	6967	5381	1126	30062
CTSK	1	0.910485	25.1186	13.3632	111	63	FALSE	16587	4867	8798	13622	43874
IL16	1	0.908075	2.70228	1.44003	524	47	FALSE	16586	14223	5820	5164	41793
KRTAP5-8	1	0.90691	9.63673	5.13952	39	27	FALSE	16585	969	1821	9806	29181
CELF2-AS1	1	0.906734	0.260211	0.138794	181	60	FALSE	16584	7828	8291	949	33652
CD5	1	0.905551	1.93876	1.03496	145	38	FALSE	16583	6442	4029	4337	31391
MEDAG	1	0.904359	8.13828	4.34804	171	58	FALSE	16582	7468	7876	9104	41030
MEOX1	1	0.902532	0.338109	0.18087	104	37	FALSE	16581	4479	3812	1236	26108
VCAN	1	0.902381	10.0086	5.35462	949	74	FALSE	16580	16233	11162	9990	53965
TAGAP	1	0.901835	1.9395	1.03803	226	79	FALSE	16579	9242	12063	4339	42223
MAB21L3	1	0.900833	1.41453	0.757593	391	56	FALSE	16578	12596	7585	3639	40398
LINC01730	1	0.899751	1.2932	0.693127	33	27	FALSE	16577	693	1805	3485	22560
JAKMIP1	1	0.896784	0.344801	0.185187	112	30	FALSE	16576	4914	2478	1269	25237
LINC00926	1	0.89659	6.3008	3.3845	214	71	FALSE	16575	8887	10430	8050	43942
GPR37	1	0.896312	0.86819	0.466442	497	98	FALSE	16574	13970	15559	2693	48796
ISM1	1	0.895693	4.04535	2.17433	91	62	FALSE	16573	3791	8607	6387	35358
TMEM236	0.366337	0.895224	0.400574	0.215374	575	44	FALSE	16572	14679	5251	1449	37951
AOC4P	1	0.895147	0.578906	0.311273	100	33	FALSE	16571	4281	3034	2009	25895
FGF11	1	0.894369	5.15811	2.77498	151	51	FALSE	16570	6672	6583	7284	37109
KRTAP5-7	1	0.894324	1.10237	0.593075	84	54	FALSE	16569	3411	7046	3176	30202
MCEMP1	1	0.894176	1.30422	0.701742	45	23	FALSE	16568	1258	1161	3499	22486
LCP1	1	0.891808	14.986	8.07651	273	63	FALSE	16567	10426	8898	11727	47618
SELL	1	0.891706	5.07267	2.73405	210	71	FALSE	16566	8743	10427	7227	42963
APOD	1	0.891635	69.9287	37.6917	49	34	FALSE	16565	1473	3136	15891	37065
SCIMP	1	0.891177	1.03491	0.557998	158	50	FALSE	16564	6937	6381	3048	32930
MS4A4E	1	0.89036	1.60702	0.866955	111	43	FALSE	16563	4866	4950	3908	30287
PTPRC	1	0.885592	7.89688	4.27431	487	91	FALSE	16562	13872	14479	8975	53888
FXYD7	1	0.884878	0.774346	0.419334	21	14	FALSE	16561	243	187	2482	19473
PDK1	1	0.88354	3.15283	1.70895	191	62	FALSE	16560	8169	8664	5582	38975
TRAT1	1	0.880908	0.567315	0.308067	201	86	FALSE	16559	8483	13499	1978	40519
TMPRSS9	1	0.878151	0.266232	0.144847	82	28	FALSE	16558	3297	2084	972	22911
INHBB	1	0.876522	7.26041	3.95459	188	82	FALSE	16557	8056	12691	8605	45909
PDE3B	1	0.876343	1.38873	0.756508	551	86	FALSE	16556	14481	13616	3617	48270
KDM6A	7.36552e-15	0.875764	7.69079	4.19121	535	111	FALSE	16555	14331	16537	8844	56267
CNTFR	1	0.874157	5.55437	3.03031	92	34	FALSE	16554	3860	3219	7555	31188
MIR100HG	1	0.873015	5.54814	3.02931	353	89	FALSE	16553	12002	14100	7551	50206
AQP4	1	0.872067	0.389065	0.212571	557	82	FALSE	16552	14540	12838	1413	45343
OSR2	1	0.870811	2.13428	1.16711	118	50	FALSE	16551	5227	6333	4557	32668
EVI2B	1	0.87042	8.76455	4.7941	182	75	FALSE	16550	7869	11210	9408	45037
CERS1	1	0.867384	0.49017	0.268682	56	26	FALSE	16549	1894	1664	1753	21860
ARTN	1	0.866953	3.45218	1.89284	97	22	FALSE	16548	4130	1082	5855	27615
ALOX5	1	0.866012	14.0393	7.70281	123	39	FALSE	16547	5456	4199	11463	37665
IL2RG	1	0.864876	10.1043	5.54819	91	43	FALSE	16546	3790	4924	10026	35286
OLFM4	1	0.864189	49.8326	27.3758	268	79	FALSE	16545	10313	12097	15358	54313
GLDN	1	0.863326	0.698742	0.384087	47	38	FALSE	16544	1369	3906	2321	24140
TMC8	1	0.863135	9.83945	5.4093	178	27	FALSE	16543	7726	1953	9902	36124
DIO3	1	0.862763	0.72432	0.398302	96	38	FALSE	16542	4072	3972	2373	26959
AGR3	1	0.861676	3.96176	2.18021	45	36	FALSE	16541	1257	3521	6287	27606
GUCY2EP	1	0.861422	0.978115	0.538364	104	28	FALSE	16540	4478	2108	2939	26065
NXPH4	1	0.860918	0.781195	0.430127	66	28	FALSE	16539	2440	2052	2500	23531
LY9	1	0.86056	1.21516	0.669237	99	47	FALSE	16538	4233	5685	3354	29810
CASC16	1	0.856537	0.606126	0.334749	105	58	FALSE	16537	4534	7812	2095	30978
CALML5	1	0.854517	0.507536	0.280693	22	15	FALSE	16536	269	235	1801	18841
KCNA2	1	0.854081	0.0758524	0.0419629	117	69	FALSE	16535	5180	9958	152	31825
TMIGD3	1	0.852744	1.58456	0.877417	50	36	FALSE	16534	1533	3530	3869	25466
CD22	1	0.851809	3.01667	1.67151	124	27	FALSE	16533	5499	1937	5459	29428
CD72	1	0.851493	3.78736	2.09899	87	32	FALSE	16532	3582	2823	6139	29076
NNMT	1	0.849844	93.8978	52.0987	123	51	FALSE	16531	5455	6549	16204	44739
DKK2	1	0.848954	0.212373	0.117907	324	87	FALSE	16530	11507	13719	757	42513
BANK1	1	0.848451	2.46673	1.36998	274	82	FALSE	16529	10458	12723	4924	44634
HDC	1	0.848251	2.98446	1.65774	125	40	FALSE	16528	5538	4391	5429	31886
BCL6	1	0.847801	65.3028	36.2842	187	66	FALSE	16527	8020	9428	15804	49779
MROH5	1	0.843291	0.137946	0.0768871	99	23	FALSE	16526	4232	1241	427	22426
CD300LF	1	0.842951	1.10694	0.617123	83	33	FALSE	16525	3355	3002	3185	26067
ICAM3	1	0.842418	2.3124	1.28964	47	21	FALSE	16524	1368	859	4746	23497
DNAH12	1	0.841765	0.0860095	0.0479899	1142	65	FALSE	16523	16518	9355	196	42592
BCAT1	1	0.840125	1.06202	0.593238	1067	92	FALSE	16522	16433	14725	3108	50788
ADD2	1	0.836983	0.156156	0.0874183	687	95	FALSE	16521	15393	15177	501	47592
PPP1R3C	1	0.836898	19.9637	11.1766	257	72	FALSE	16520	10026	10637	12825	50008
EVI2A	1	0.836809	3.40881	1.90853	285	66	TRUE	16519	10734	9487	5815	42555
GPR34	1	0.836752	4.20405	2.35386	202	70	FALSE	16518	8510	10200	6531	41759
NCKAP1L	1	0.833484	3.55254	1.99359	741	76	FALSE	16517	15643	11575	5939	49674
SLC8A2	1	0.833005	0.100629	0.0564888	227	45	FALSE	16516	9275	5414	258	31463
ZDHHC19	1	0.832456	0.535778	0.300878	43	37	FALSE	16515	1175	3721	1882	23293
TLR10	1	0.832374	0.446802	0.250926	313	68	FALSE	16514	11293	9876	1618	39301
VNN1	1	0.83215	18.1931	10.2189	371	82	FALSE	16513	12286	12769	12483	54051
NAMPT	1	0.830398	51.9465	29.2133	541	92	FALSE	16512	14389	14667	15428	60996
ANKRD55	1	0.830154	0.425266	0.239199	153	67	FALSE	16511	6758	9606	1546	34421
HMGCS2	1	0.829656	89.5955	50.4121	140	48	FALSE	16510	6220	5919	16158	44807
ALAS2	1	0.828376	3.73079	2.10104	85	30	FALSE	16509	3465	2436	6091	28501
HMGN2P46	1	0.827598	0.370068	0.208521	170	82	FALSE	16508	7422	12683	1351	37964
UGCG	1	0.827189	52.2238	29.4347	474	97	FALSE	16507	13713	15419	15442	61081
RASGRF1	1	0.826922	0.898987	0.506787	307	64	FALSE	16506	11172	9101	2766	39545
C3AR1	1	0.826721	6.63412	3.74038	343	83	FALSE	16505	11855	12964	8242	49566
KCNT2	1	0.82632	1.48619	0.83816	676	98	FALSE	16504	15336	15587	3740	51167
CD8B	1	0.826161	1.19255	0.672634	31	23	FALSE	16503	618	1127	3318	21566
CFTR	1	0.826124	2.50466	1.41273	569	66	FALSE	16502	14623	9549	4959	45633
VNN2	1	0.825632	5.10199	2.87872	184	70	FALSE	16501	7933	10185	7245	41864
SLC26A8	1	0.821719	0.208708	0.11808	256	71	FALSE	16500	9999	10451	742	37692
GPR183	1	0.821059	7.80631	4.41858	173	78	FALSE	16499	7547	11830	8917	44793
CLEC7A	1	0.820925	5.40058	3.05716	282	80	FALSE	16498	10680	12318	7459	46955
FFAR2	1	0.820232	0.635752	0.360059	119	33	FALSE	16497	5284	3051	2161	26993
MYBPC2	1	0.819696	0.785091	0.444802	102	20	FALSE	16496	4379	779	2515	24169
CD300C	1	0.819218	1.3971	0.791803	49	49	FALSE	16495	1472	6019	3624	27610
C1QC	1	0.818022	71.8139	40.7342	56	37	FALSE	16494	1893	3734	15923	38044
MT1F	1	0.81796	248.963	141.223	31	31	FALSE	16493	617	2545	16660	36315
GRM2	1	0.817142	0.426053	0.241813	252	41	FALSE	16492	9911	4650	1551	32604
SLC7A2	1	0.816296	16.3832	9.30401	828	89	FALSE	16491	15945	14187	12099	58722
FBLN2	1	0.814839	7.58961	4.31448	118	51	FALSE	16490	5226	6542	8785	37043
ADAMTS3	1	0.814643	1.30305	0.740847	511	75	FALSE	16489	14101	11353	3495	45438
CD28	1	0.813395	0.943372	0.536818	452	76	FALSE	16488	13459	11538	2863	44348
DISP2	1	0.812045	0.183216	0.104355	709	47	FALSE	16487	15507	5827	628	38449
TESPA1	1	0.811479	0.860417	0.490263	306	71	FALSE	16486	11157	10475	2679	40797
PLAC8	1	0.810311	0.899124	0.512733	169	106	FALSE	16485	7381	16270	2768	42904
ARL11	1	0.807719	0.38732	0.22127	255	58	FALSE	16484	9973	7933	1408	35798
CLSTN2-AS1	1	0.807538	0.246046	0.14058	196	55	FALSE	16483	8329	7342	897	33051
KC6	1	0.807387	0.121065	0.0691787	144	57	FALSE	16482	6394	7654	349	30879
PACSIN1	1	0.807055	2.06544	1.18049	149	37	FALSE	16481	6602	3860	4466	31409
CXCR3	1	0.806633	0.758042	0.433384	52	27	FALSE	16480	1656	1846	2443	22425
MEG3	1	0.806174	31.6217	18.0843	90	43	FALSE	16479	3738	4920	14354	39491
SEMA3A	1	0.804144	0.441623	0.252919	840	81	FALSE	16478	15982	12648	1601	46709
UNC5A	1	0.804126	0.261817	0.149945	83	20	FALSE	16477	3354	769	956	21556
VSIG1	1	0.803241	0.175231	0.100418	260	42	FALSE	16476	10102	4857	583	32018
GREB1	1	0.803188	0.822841	0.471555	534	69	FALSE	16475	14322	10117	2602	43516
CFD	1	0.802733	32.4467	18.6005	22	17	FALSE	16474	268	369	14414	31525
SELPLG	1	0.801613	7.15874	4.10702	106	41	FALSE	16473	4597	4556	8559	34185
BEST4	1	0.801558	1.10261	0.632599	114	37	FALSE	16472	5020	3822	3177	28491
CD209	1	0.800924	3.09091	1.77412	356	87	FALSE	16471	12047	13727	5529	47774
GBP5	1	0.800139	2.12432	1.21999	618	60	FALSE	16470	14981	8396	4546	44393
FAM135B	1	0.797864	0.336453	0.193528	481	58	FALSE	16469	13798	7988	1224	39479
LINC00862	1	0.797812	0.177071	0.101855	155	82	FALSE	16468	6835	12678	599	36580
CD2	1	0.797237	4.40009	2.53203	97	41	FALSE	16467	4129	4547	6691	31834
PPP1R1B	1	0.795904	20.8855	12.0296	78	45	FALSE	16466	3107	5284	13008	37865
GLUL	1	0.79295	84.9407	49.0246	682	85	FALSE	16465	15367	13439	16111	61382
ROR2	1	0.791681	2.12712	1.22877	183	75	FALSE	16464	7906	11213	4550	40133
ANKRD36BP2	1	0.791056	0.516448	0.298466	119	46	FALSE	16463	5283	5512	1822	29080
TNFSF15	1	0.790915	4.81336	2.78201	632	95	FALSE	16462	15083	15168	7025	53738
ERICH3	1	0.790412	0.127141	0.0735106	491	79	FALSE	16461	13907	12184	377	42929
SLC30A2	1	0.790313	25.3236	14.6426	126	37	FALSE	16460	5592	3837	13653	39542
CDC20B	1	0.79026	0.342365	0.197969	249	77	FALSE	16459	9846	11659	1253	39217
BEND4	1	0.78951	0.105729	0.0611687	883	90	FALSE	16458	16097	14387	278	47220
EPHA10	1	0.788066	0.37304	0.216035	75	26	FALSE	16457	2947	1717	1364	22485
CD300A	1	0.788012	4.54891	2.63446	83	33	FALSE	16456	3353	3001	6818	29628
SASH3	1	0.787963	7.40193	4.28691	100	39	FALSE	16455	4280	4170	8688	33593
CD3E	1	0.787841	7.95402	4.60705	64	37	FALSE	16454	2320	3748	9008	31530
LILRB4	1	0.787694	1.87391	1.0855	55	19	FALSE	16453	1839	622	4256	23170
PRELP	1	0.78735	44.1082	25.5566	287	51	FALSE	16452	10780	6651	15137	49020
LOX	1	0.786754	6.19091	3.58854	516	84	FALSE	16451	14149	13223	7981	51804
CEMIP	1	0.784629	1.07423	0.62359	860	77	FALSE	16450	16040	11799	3132	47421
GPR88	1	0.784408	0.318147	0.184713	269	83	FALSE	16449	10337	12937	1166	40889
TDRD12	1	0.782056	0.142554	0.0829005	512	64	FALSE	16448	14110	9148	452	40158
F13A1	1	0.781971	36.3495	21.1398	261	64	TRUE	16447	10132	9078	14707	50364
DCSTAMP	1	0.780221	0.150599	0.0876902	178	65	FALSE	16446	7725	9233	484	33888
YPEL4	1	0.779471	1.19707	0.697391	91	43	FALSE	16445	3789	4923	3323	28480
STEAP2	1	0.779394	4.8624	2.83289	881	90	FALSE	16444	16092	14386	7067	53989
PDCD1	1	0.77934	1.58567	0.923866	53	19	FALSE	16443	1721	620	3873	22657
TRPC7	1	0.778684	1.0056	0.586162	170	47	FALSE	16442	7421	5765	3000	32628
NAV3	1	0.778351	0.457457	0.266712	701	87	FALSE	16441	15466	13803	1653	47363
LTB	1	0.777685	18.3376	10.6964	24	14	FALSE	16440	340	192	12513	29485
SIGLEC5	1	0.775789	0.804697	0.469999	160	58	FALSE	16439	7008	7862	2556	33865
ZC3H12D	1	0.774691	0.899969	0.526044	377	83	FALSE	16438	12389	12976	2772	44575
DNM1P46	1	0.774026	0.284416	0.166322	114	58	FALSE	16437	5019	7824	1040	30320
CBS	1	0.772901	0.433801	0.253877	78	35	FALSE	16436	3106	3377	1578	24497
PLXNA4	1	0.772268	1.01466	0.594082	756	90	FALSE	16435	15700	14369	3014	49518
NCF2	1	0.771805	5.69287	3.33422	135	48	FALSE	16434	6002	5913	7663	36012
SEMG2	1	0.771705	0.523351	0.306539	91	32	FALSE	16433	3788	2829	1841	24891
KCNN4	1	0.771463	2.08323	1.2204	47	46	FALSE	16432	1367	5435	4495	27729
CYP19A1	1	0.769798	0.0674089	0.0395353	360	60	FALSE	16431	12110	8358	124	37023
ITGB2	1	0.767888	14.5316	8.53408	97	38	FALSE	16430	4128	3976	11605	36139
GPNMB	1	0.767146	19.2873	11.3328	213	68	FALSE	16429	8841	9827	12704	47801
SPATA46	1	0.765514	0.298248	0.175443	70	31	FALSE	16428	2659	2622	1096	22805
TXK	1	0.765146	1.69439	0.99697	278	81	FALSE	16427	10578	12532	4030	43567
CNTNAP3	1	0.765084	1.36833	0.805154	1244	102	FALSE	16426	16609	16020	3590	52645
SCUBE2	1	0.764977	1.55799	0.916819	253	69	FALSE	16425	9928	10048	3828	40229
IL2RB	1	0.764379	1.84174	1.08424	212	68	FALSE	16424	8806	9826	4223	39279
STEAP1	1	0.7641	4.19123	2.46788	132	64	FALSE	16423	5870	8996	6519	37808
ASPG	1	0.762483	12.6497	7.45676	147	24	FALSE	16422	6524	1421	11008	35375
CD247	1	0.761322	2.16865	1.2794	87	39	FALSE	16421	3581	4153	4588	28743
ADH1B	1	0.760804	93.3321	55.0815	327	70	FALSE	16420	11564	10275	16197	54456
LILRB5	1	0.760639	4.71009	2.78006	163	65	FALSE	16419	7138	9226	6950	39733
ANKRD37	1	0.760299	13.4647	7.9492	153	67	FALSE	16418	6757	9605	11291	44071
OLFML2B	1	0.760111	5.63915	3.32964	120	58	FALSE	16417	5331	7834	7623	37205
GFPT2	1	0.759604	9.62826	5.68701	177	52	FALSE	16416	7698	6777	9799	40690
CRISPLD2	1	0.75925	33.1175	19.5659	342	18	FALSE	16415	11837	552	14476	43280
CELF2	1	0.759239	4.00508	2.36623	905	90	FALSE	16414	16146	14390	6349	53299
EOMES	1	0.759212	0.804992	0.475604	229	80	FALSE	16413	9323	12288	2558	40582
SOGA3	1	0.758467	0.768547	0.454307	183	93	FALSE	16412	7905	14738	2470	41525
CD6	1	0.758091	2.2948	1.35686	105	24	FALSE	16411	4533	1403	4723	27070
UNC5B-AS1	1	0.757255	0.911432	0.539223	24	24	FALSE	16410	339	1279	2801	20829
SLPI	1	0.757203	383.431	226.854	35	30	TRUE	16409	782	2353	16749	36293
LILRB3	1	0.756808	4.25103	2.51578	58	19	FALSE	16408	2010	629	6566	25613
UPP1	1	0.756275	72.7582	43.0745	103	28	FALSE	16407	4430	2106	15938	38881
HPCA	1	0.754948	0.617948	0.366176	72	29	FALSE	16406	2767	2231	2122	23526
CXCR1	1	0.754787	0.909324	0.538896	144	42	FALSE	16405	6393	4803	2795	30396
MMRN1	1	0.754785	1.38281	0.819503	470	97	FALSE	16404	13670	15415	3606	49095
FGFBP2	1	0.754653	0.924005	0.547647	64	45	FALSE	16403	2319	5275	2823	26820
GPR68	1	0.754632	2.71525	1.60932	107	44	FALSE	16402	4643	5134	5179	31358
ADORA3	1	0.753828	2.20333	1.30664	112	53	FALSE	16401	4913	6884	4630	32828
RASSF2	1	0.7531	6.39783	3.79601	398	66	FALSE	16400	12709	9526	8112	46747
PRKCB	1	0.752531	2.2317	1.32465	654	76	FALSE	16399	15226	11571	4658	47854
LAPTM5	1	0.75253	42.463	25.2044	120	52	FALSE	16398	5330	6730	15060	43518
SLC11A1	1	0.752496	9.63085	5.71663	177	44	FALSE	16397	7697	5203	9803	39100
LYZ	1	0.752174	14.2918	8.48513	145	66	FALSE	16396	6441	9394	11542	43773
GBP2	1	0.751743	27.7604	16.4865	337	95	FALSE	16395	11752	15090	13936	57173
DLGAP1-AS3	1	0.751409	1.2086	0.717937	87	43	FALSE	16394	3580	4915	3346	28235
LINC00996	1	0.751289	0.289387	0.171917	166	62	FALSE	16393	7254	8650	1059	33356
KCNK15	1	0.750982	3.02762	1.79901	88	51	FALSE	16392	3636	6507	5468	32003
VIPR2	1	0.75072	1.24861	0.74206	175	51	FALSE	16391	7624	6605	3413	34033
LHX4	1	0.750287	1.93181	1.14843	474	60	FALSE	16390	13712	8382	4325	42809
RANBP17	1	0.749692	1.60636	0.95535	404	73	FALSE	16389	12793	10905	3907	43994
LINC00706	1	0.748106	0.59943	0.356891	65	50	FALSE	16388	2388	6275	2076	27127
TMEM92	1	0.746616	0.303112	0.180655	132	33	FALSE	16387	5869	3059	1121	26436
GFI1	1	0.746318	1.04638	0.623773	340	72	FALSE	16386	11807	10679	3081	41953
LINC00475	1	0.746168	0.353018	0.210464	128	52	FALSE	16385	5671	6737	1294	30087
ABI3BP	1	0.745811	7.65308	4.56378	447	90	FALSE	16384	13374	14314	8815	52887
FGL1	1	0.742123	0.300276	0.179523	102	83	FALSE	16383	4378	12885	1103	34749
CITED1	1	0.741388	2.57434	1.53987	28	19	FALSE	16382	504	576	5029	22491
CDON	1	0.740922	1.15949	0.693786	681	85	FALSE	16381	15362	13438	3262	48443
C1QA	1	0.740529	78.8056	47.1667	39	21	FALSE	16380	968	837	16039	34224
SP140	1	0.740419	1.23043	0.736495	1930	46	FALSE	16379	16809	5629	3381	42198
LINC02185	1	0.740172	0.682528	0.408607	46	33	FALSE	16378	1310	2939	2279	22906
SPAG6	1	0.739463	0.457553	0.274057	234	66	FALSE	16377	9454	9459	1654	36944
IGFN1	1	0.738818	0.623381	0.373549	487	50	FALSE	16376	13871	6469	2133	38849
RAC2	1	0.738764	15.1127	9.05633	64	38	FALSE	16375	2318	3928	11763	34384
P2RY13	1	0.738699	0.884887	0.530295	175	56	FALSE	16374	7623	7514	2737	34248
CD1D	1	0.73821	4.45181	2.66878	130	55	FALSE	16373	5780	7281	6738	36172
PCSK1	1	0.736971	0.460578	0.276346	444	73	FALSE	16372	13335	10919	1664	42290
OSCAR	1	0.736539	2.25407	1.35284	48	26	FALSE	16371	1433	1644	4681	24129
TLR6	1	0.735895	0.832828	0.500068	593	78	FALSE	16370	14805	11986	2624	45785
CILP2	1	0.734805	0.16923	0.10169	130	42	FALSE	16369	5779	4781	557	27486
CEBPA	1	0.734693	4.31702	2.59429	108	58	FALSE	16368	4711	7816	6619	35514
OSR1	1	0.734627	2.38301	1.43212	470	53	FALSE	16367	13669	7017	4829	41882
PSORS1C2	1	0.734412	1.12064	0.673578	40	31	FALSE	16366	1018	2560	3208	23152
MT1E	1	0.733677	305.398	183.657	51	42	FALSE	16365	1595	4678	16710	39348
RBM44	1	0.733041	0.751824	0.452323	426	93	FALSE	16364	13119	14797	2431	46711
DUSP4	1	0.732113	1.4777	0.889608	453	75	FALSE	16363	13471	11342	3732	44908
S1PR4	1	0.731966	2.86687	1.72609	41	20	FALSE	16362	1081	709	5297	23449
CFH	1	0.731662	30.3738	18.2914	281	56	FALSE	16361	10650	7563	14228	48802
HABP2	1	0.731371	17.4637	10.5189	153	39	FALSE	16360	6756	4228	12329	39673
PYGL	1	0.731298	16.6772	10.0457	146	45	FALSE	16359	6480	5374	12175	40388
WNT10B	1	0.731216	0.772684	0.465461	112	47	FALSE	16358	4912	5701	2478	29449
SNX20	1	0.730899	1.59311	0.959892	129	69	FALSE	16357	5728	9969	3885	35939
DOCK2	1	0.730442	3.30685	1.9931	324	48	FALSE	16356	11506	6003	5704	39569
C6	1	0.730294	5.85076	3.52673	255	51	FALSE	16355	9972	6636	7773	40736
KLRD1	1	0.729496	0.409813	0.247164	502	113	FALSE	16354	14006	16596	1489	48445
PIK3R5	1	0.729335	2.97322	1.79339	172	41	FALSE	16353	7505	4617	5420	33895
MCHR1	1	0.728948	0.184612	0.111384	103	39	FALSE	16352	4429	4177	635	25593
RUBCNL	1	0.728647	1.40555	0.848205	971	91	FALSE	16351	16281	14555	3634	50821
CYP4A11	1	0.72842	118.797	71.7018	121	42	FALSE	16350	5376	4768	16375	42869
ZRSR2	2.69974e-05	0.727538	17.8129	10.7578	68	84	FALSE	16349	2556	13082	12400	44387
CLU	1	0.726568	426.094	257.506	157	59	FALSE	16348	6904	8070	16766	48088
ADAMTSL4	1	0.726055	9.26521	5.60133	230	36	FALSE	16347	9348	3698	9636	39029
C19orf81	1	0.725617	0.895772	0.541708	21	16	FALSE	16346	242	303	2760	19651
IMPG1	1	0.725362	0.762001	0.460893	245	59	FALSE	16345	9742	8138	2457	36682
ZNF395	1	0.725284	41.1428	24.8864	351	67	FALSE	16344	11966	9698	14983	52991
ADM	1	0.725048	106.508	64.4349	92	49	FALSE	16343	3859	6063	16301	42566
CXCR4	1	0.724998	43.5393	26.3412	157	88	FALSE	16342	6903	13848	15113	52206
TNR	1	0.724716	0.0405658	0.024547	929	77	FALSE	16341	16196	11803	54	44394
CD86	1	0.724622	1.99975	1.21016	218	67	FALSE	16340	9005	9648	4403	39396
LINC00511	1	0.723373	0.650275	0.393859	180	66	FALSE	16339	7792	9420	2202	35753
ICOS	1	0.723243	0.553776	0.335441	286	80	FALSE	16338	10754	12320	1946	41358
LTF	1	0.723093	138.982	84.1951	150	47	FALSE	16337	6644	5745	16455	45181
FRMPD3	1	0.721168	0.0721611	0.0437734	283	44	FALSE	16336	10696	5236	140	32408
TGFBI	1	0.721103	60.9359	36.9657	117	40	FALSE	16335	5179	4384	15700	41598
CD68	1	0.717701	72.88	44.3158	82	36	FALSE	16334	3296	3577	15942	39149
SMOC1	1	0.716957	3.44985	2.09882	201	66	FALSE	16333	8482	9436	5848	40099
SLCO4A1-AS1	1	0.714755	2.44155	1.48766	52	29	FALSE	16332	1655	2185	4891	25063
MYO16	1	0.714632	0.107987	0.0658027	454	89	FALSE	16331	13482	14127	288	44228
FOLR2	1	0.712648	14.0338	8.56342	39	23	FALSE	16330	967	1146	11460	29903
PCA3	1	0.712558	0.256722	0.156661	381	92	FALSE	16329	12440	14629	935	44333
TRABD2A	1	0.7109	0.523195	0.31964	87	36	FALSE	16328	3579	3585	1839	25331
REV3L	1	0.710435	5.65333	3.45495	889	97	FALSE	16327	16107	15478	7636	55548
RIMS4	1	0.710137	0.111114	0.0679199	298	56	FALSE	16326	11004	7572	301	35203
KDM5C	5.96267e-05	0.710035	31.0089	18.9559	177	38	FALSE	16325	7696	4052	14294	42367
EPB42	1	0.709271	0.2175	0.133029	116	31	FALSE	16324	5124	2695	776	24919
LINC01503	1	0.708474	28.3408	17.3436	39	26	FALSE	16323	966	1625	14003	32917
GNG4	1	0.708295	0.978976	0.599176	418	92	FALSE	16322	13000	14634	2941	46897
TMEM200A	1	0.707632	4.46026	2.73112	298	83	FALSE	16321	11003	12946	6747	47017
SH2D2A	1	0.707492	2.87502	1.76061	55	29	FALSE	16320	1838	2193	5303	25654
MFAP5	1	0.706751	2.35314	1.44177	279	72	FALSE	16319	10604	10648	4786	42357
DHRS9	1	0.706699	0.242767	0.148748	290	48	FALSE	16318	10851	5998	875	34042
TTC24	1	0.706647	0.203734	0.124837	122	37	FALSE	16317	5406	3832	716	26271
MXRA5	1	0.705684	4.49341	2.75514	548	74	FALSE	16316	14456	11138	6774	48684
FCGR2A	1	0.705201	10.7199	6.5751	77	30	FALSE	16315	3045	2425	10288	32073
GAPT	1	0.704858	0.664314	0.407559	291	83	FALSE	16314	10872	12943	2231	42360
TXLNB	1	0.704633	0.319707	0.196172	89	32	FALSE	16313	3686	2825	1168	23992
ABCA1	1	0.704264	5.43715	3.33708	813	85	FALSE	16312	15901	13459	7490	53162
PUDP	0.00027687	0.70362	9.90033	6.0791	162	80	FALSE	16311	7089	12253	9933	45586
NKX6-2	1	0.702914	0.474718	0.291634	132	61	FALSE	16310	5868	8439	1715	32332
PTPN22	1	0.702369	1.20288	0.739242	358	79	FALSE	16309	12073	12136	3334	43852
TFR2	1	0.70213	0.350538	0.215463	84	22	FALSE	16308	3410	1071	1288	22077
NCMAP	1	0.701777	2.48289	1.52652	305	84	FALSE	16307	11136	13143	4944	45530
SIGLEC10	1	0.700937	4.65337	2.86262	106	30	FALSE	16306	4596	2472	6898	30272
CCL11	1	0.700471	7.53615	4.63753	95	70	FALSE	16305	4012	10140	8763	39220
RGS22	1	0.700093	0.182659	0.112433	397	60	FALSE	16304	12693	8370	626	37993
SYNE3	1	0.69956	1.89445	1.16652	881	78	FALSE	16303	16091	12016	4275	48685
ALLC	1	0.698092	1.95964	1.2079	128	42	FALSE	16302	5670	4777	4362	31111
CDH26	1	0.697734	0.49847	0.307327	438	92	FALSE	16301	13273	14638	1776	45988
NLRP12	1	0.697713	0.205	0.126393	142	30	FALSE	16300	6296	2502	720	25818
ARHGAP9	1	0.697097	8.53277	5.26311	97	38	FALSE	16299	4127	3975	9291	33692
TMEM100	1	0.696299	1.60733	0.991966	213	93	FALSE	16298	8840	14744	3909	43791
SHISA8	1	0.694922	0.667526	0.412359	25	43	FALSE	16297	378	4873	2241	23789
HRH2	1	0.694475	3.45685	2.13611	214	41	FALSE	16296	8886	4636	5859	35677
MILR1	1	0.693267	2.73327	1.6904	151	49	FALSE	16295	6671	6137	5192	34295
GPR84	1	0.693101	0.98221	0.60752	172	40	FALSE	16294	7504	4431	2949	31178
GOLGA6L4	1	0.692744	0.416744	0.25783	397	97	FALSE	16293	12692	15392	1515	45892
MZB1	1	0.692625	8.61486	5.33025	24	19	FALSE	16292	338	567	9332	26529
PRRX2	1	0.692334	1.96244	1.21446	40	24	FALSE	16291	1017	1310	4368	22986
FER1L4	1	0.691605	5.85633	3.62603	286	48	FALSE	16290	10753	5995	7778	40816
GOLGA8IP	1	0.690439	0.17999	0.111533	73	26	FALSE	16289	2834	1713	613	21449
ARHGAP30	1	0.68953	6.81705	4.22695	141	43	FALSE	16288	6265	4977	8351	35881
LPAR5	1	0.688957	1.34309	0.83312	151	70	FALSE	16287	6670	10161	3550	36668
BATF	1	0.688443	2.61781	1.62441	22	15	FALSE	16286	267	234	5065	21852
FBXO41	1	0.688292	1.96473	1.21929	296	39	FALSE	16285	10964	4267	4370	35886
XCL1	1	0.688085	0.487964	0.302868	130	73	FALSE	16284	5778	10773	1747	34582
AFF2	1	0.687788	0.296145	0.183848	1223	90	FALSE	16283	16598	14401	1088	48370
MS4A6A	1	0.687786	12.6854	7.87517	165	63	FALSE	16282	7219	8823	11021	43345
SNORD89	1	0.686997	5.19012	3.22382	3	3	FALSE	16281	2	1	7311	23595
FOXP3	1	0.686682	0.677387	0.420848	59	37	FALSE	16280	2061	3740	2266	24347
CD8A	1	0.686679	2.26066	1.40451	180	49	FALSE	16279	7791	6172	4687	34929
MT1A	1	0.68589	33.0593	20.5504	24	24	FALSE	16278	337	1278	14467	32360
C1S	1	0.685774	128.855	80.1055	175	51	FALSE	16277	7622	6604	16414	46917
CFP	1	0.685469	2.24014	1.39293	65	27	FALSE	16276	2387	1876	4669	25208
PIK3CG	1	0.683992	0.521107	0.324358	643	107	FALSE	16275	15156	16355	1832	49618
NCF1B	1	0.682979	1.08986	0.678851	35	17	FALSE	16274	781	399	3157	20611
ZDHHC11B	1	0.682223	7.12697	4.44156	108	28	FALSE	16273	4710	2110	8543	31636
LSP1	1	0.681676	3.59661	2.24227	44	28	FALSE	16272	1216	2000	5978	25466
LINC00426	1	0.681498	0.449924	0.280535	124	55	FALSE	16271	5498	7275	1624	30668
GRIK1	1	0.680987	0.174662	0.108943	199	51	FALSE	16270	8415	6615	580	31880
ADAMTS4	1	0.680711	16.1447	10.072	597	77	FALSE	16269	14836	11779	12040	54924
MGAT3	1	0.678804	4.93188	3.08086	201	42	FALSE	16268	8481	4837	7126	36712
LBP	1	0.678568	12.1764	7.60766	100	40	FALSE	16267	4279	4356	10853	35755
MAT1A	1	0.678057	1.17214	0.732597	169	41	FALSE	16266	7380	4614	3286	31546
MMP7	1	0.678018	252.556	157.853	85	56	FALSE	16265	3464	7431	16663	43823
EFNA2	1	0.677746	0.619208	0.387093	145	58	FALSE	16264	6440	7852	2127	32683
ERMN	1	0.676994	0.530196	0.33162	366	82	FALSE	16263	12203	12764	1865	43095
STAB2	1	0.676878	0.13447	0.0841131	409	46	FALSE	16262	12857	5620	406	35145
RNF39	1	0.676811	1.02765	0.642843	92	43	FALSE	16261	3858	4929	3037	28085
CARMIL2	1	0.676692	2.51401	1.57276	110	23	FALSE	16260	4804	1246	4966	27276
EFEMP1	1	0.675268	70.8298	44.3547	182	66	FALSE	16259	7868	9421	15910	49458
BASP1P1	1	0.673057	2.08337	1.30664	24	23	FALSE	16258	336	1110	4496	22200
EMB	1	0.672954	4.14106	2.59736	465	80	FALSE	16257	13600	12393	6477	48727
APBA2	1	0.672903	1.31675	0.825924	145	33	FALSE	16256	6439	3064	3515	29274
LINC01093	1	0.672763	0.36639	0.229838	127	64	FALSE	16255	5630	8989	1335	32209
LINC00626	1	0.672673	0.36111	0.22654	77	46	FALSE	16254	3044	5460	1320	26078
CRTAM	1	0.671773	0.220154	0.138198	167	57	FALSE	16253	7299	7679	786	32017
ADCY7	1	0.669209	2.18222	1.37229	361	78	TRUE	16252	12131	11925	4605	44913
CACNA2D2	1	0.668425	5.08478	3.19931	215	50	FALSE	16251	8910	6421	7237	38819
NEFH	1	0.668111	1.22847	0.773113	73	44	FALSE	16250	2833	5087	3379	27549
GZMA	1	0.668056	3.76155	2.36735	70	42	FALSE	16249	2658	4702	6110	29719
ADAM33	1	0.667991	7.699	4.84561	89	26	FALSE	16248	3685	1734	8850	30517
TLR2	1	0.667465	9.87655	6.21839	879	79	FALSE	16247	16089	12220	9919	54475
PNMA2	1	0.666572	4.74662	2.99038	420	91	FALSE	16246	13032	14463	6970	50711
LINC02212	1	0.666199	5.65176	3.56154	136	51	FALSE	16245	6049	6563	7635	36492
ABCA9	1	0.664627	4.08208	2.57519	642	85	FALSE	16244	15146	13433	6420	51243
KCNA3	1	0.664487	0.590537	0.372577	788	98	FALSE	16243	15817	15602	2053	49715
SLC8A3	1	0.663424	0.0708741	0.0447484	335	75	FALSE	16242	11714	11294	134	39384
CD164L2	1	0.663143	1.00456	0.634383	18	16	FALSE	16241	169	293	2998	19701
NRXN2	1	0.66267	5.98388	3.78007	208	55	FALSE	16240	8689	7351	7853	40133
GSTT2	1	0.662519	0.808172	0.510583	52	29	FALSE	16239	1654	2184	2563	22640
GSDMA	1	0.662186	0.516692	0.326508	117	48	FALSE	16238	5178	5897	1824	29137
THPO	1	0.662065	5.03282	3.1806	104	50	FALSE	16237	4477	6319	7196	34229
GPR153	1	0.660497	5.38248	3.40528	128	39	FALSE	16236	5669	4204	7443	33552
BCL2L15	1	0.659666	1.51105	0.956534	585	95	FALSE	16235	14757	15154	3769	49915
SLC14A2	1	0.659612	1.77085	1.12104	269	62	FALSE	16234	10336	8715	4141	39426
TNNI3	1	0.658427	1.29627	0.821275	17	14	FALSE	16233	151	180	3490	20054
LPAR1	1	0.65759	13.2443	8.39606	330	85	FALSE	16232	11622	13353	11214	52421
C11orf21	1	0.65655	1.27906	0.811425	125	51	FALSE	16231	5537	6552	3462	31782
SFTPB	1	0.655557	2.48252	1.57598	129	46	FALSE	16230	5727	5519	4942	32418
PCP4L1	1	0.655366	0.784314	0.497972	88	46	FALSE	16229	3635	5469	2512	27845
SSBP3-AS1	1	0.65503	1.33618	0.848555	185	65	FALSE	16228	7959	9238	3543	36968
STBD1	1	0.654513	8.08917	5.13897	150	52	FALSE	16227	6643	6760	9071	38701
ADAM28	1	0.654088	2.44858	1.55601	715	104	FALSE	16226	15531	16165	4907	52829
SPARCL1	1	0.654041	99.3045	63.1078	173	54	FALSE	16225	7546	7128	16250	47149
CDCP1	1	0.65285	7.54866	4.80112	392	62	FALSE	16224	12616	8754	8770	46364
LRRC25	1	0.652748	4.1177	2.61913	84	45	FALSE	16223	3409	5298	6448	31378
ST8SIA4	1	0.652076	0.95587	0.608281	716	97	FALSE	16222	15536	15459	2899	50116
BTK	1	0.651904	2.07847	1.32282	169	48	FALSE	16221	7379	5941	4489	34030
LOXL2	1	0.6519	6.22348	3.96088	145	56	FALSE	16220	6438	7488	7999	38145
TTC39A	1	0.650881	9.8436	6.2693	160	54	FALSE	16219	7007	7116	9903	40245
SPN	1	0.650647	0.9713	0.618713	426	59	FALSE	16218	13118	8195	2932	40463
EFNA3	1	0.649887	2.07822	1.32451	69	39	FALSE	16217	2614	4123	4488	27442
MEGF11	1	0.649477	5.12897	3.26978	281	76	FALSE	16216	10649	11459	7264	45588
LINC01750	1	0.648842	0.505657	0.322504	259	77	FALSE	16215	10071	11664	1795	39745
FCN2	1	0.648551	9.10005	5.80511	53	57	FALSE	16214	1720	7598	9565	35097
IL10RA	1	0.647907	10.1374	6.46974	302	49	FALSE	16213	11078	6236	10042	43569
KCNH8	1	0.647905	0.398514	0.254334	445	71	FALSE	16212	13347	10522	1440	41521
C1QB	1	0.647476	77.1194	49.2327	34	17	FALSE	16211	737	395	16015	33358
DAPP1	1	0.64684	1.64121	1.04821	73	78	FALSE	16210	2832	11809	3956	34807
NLGN4X	1	0.646228	0.529674	0.338435	481	79	FALSE	16209	13797	12181	1864	44051
CDKN2A	1	0.645802	0.237677	0.151908	86	49	FALSE	16208	3529	6051	850	26638
ERN1	1	0.645709	6.00808	3.84023	640	92	FALSE	16207	15132	14691	7865	53895
BCL11A	1	0.645117	0.274603	0.175593	306	71	FALSE	16206	11156	10474	1002	38838
SOD2	1	0.64491	164.871	105.441	1771	109	FALSE	16205	16790	16483	16537	66015
CD80	1	0.644634	0.236338	0.151175	235	57	FALSE	16204	9486	7731	842	34263
EBI3	1	0.644508	4.17527	2.67097	47	34	FALSE	16203	1366	3130	6505	27204
PROCR	1	0.644054	18.6998	11.9663	75	33	FALSE	16202	2946	2988	12590	34726
SLC16A3	1	0.643464	22.944	14.6881	108	27	FALSE	16201	4709	1929	13333	36172
NR1H4	1	0.643013	16.9669	10.8651	272	71	FALSE	16200	10403	10458	12235	49296
FOXF2	1	0.642788	0.459755	0.294461	108	69	FALSE	16199	4708	9952	1662	32521
SLCO4A1	1	0.641446	44.5048	28.5307	280	40	FALSE	16198	10623	4466	15154	46441
MIR210HG	1	0.641363	12.5122	8.02167	97	35	FALSE	16197	4126	3415	10959	34697
ELL2	1	0.639881	16.1178	10.3439	636	98	FALSE	16196	15107	15583	12032	58918
SH2D1A	1	0.63881	0.815296	0.523618	235	79	FALSE	16195	9485	12075	2583	40338
CFB	1	0.638312	73.4554	47.1925	105	31	FALSE	16194	4532	2681	15953	39360
KLHDC7B	1	0.638255	6.62471	4.25631	131	36	FALSE	16193	5826	3658	8229	33906
PPP1R3B	1	0.637719	13.2769	8.53346	552	113	FALSE	16192	14490	16598	11225	58505
MPEG1	1	0.637647	7.0528	4.53326	347	64	FALSE	16191	11908	9129	8503	45731
THEMIS2	1	0.636745	11.4229	7.34679	106	30	FALSE	16190	4595	2471	10564	33820
CYP2J2	1	0.636618	1.90015	1.22221	209	50	FALSE	16189	8716	6417	4282	35604
RAB44	1	0.636352	0.265736	0.170958	169	22	FALSE	16188	7378	1088	968	25622
APOBR	1	0.636305	2.35434	1.51468	58	15	FALSE	16187	2009	273	4789	23258
SVEP1	1	0.636214	7.0735	4.55108	792	80	FALSE	16186	15835	12440	8520	52981
C1orf162	1	0.635724	10.2283	6.58313	69	118	FALSE	16185	2613	16717	10078	45593
PTP4A3	1	0.635718	51.686	33.2662	155	89	FALSE	16184	6834	14037	15417	52472
CTSS	1	0.63471	11.1708	7.19476	345	70	FALSE	16183	11887	10284	10479	48833
ADCY10	1	0.63453	0.243706	0.156983	400	69	FALSE	16182	12748	10104	882	39916
SLC43A3	1	0.633309	12.799	8.25147	188	48	FALSE	16181	8055	5960	11064	41260
ITGA4	1	0.633015	1.94438	1.25379	77	44	FALSE	16180	3043	5093	4347	28663
TMEM154	1	0.631688	0.501308	0.323555	1050	87	FALSE	16179	16406	13832	1785	48202
C9	1	0.630673	1.40098	0.904856	242	71	FALSE	16178	9668	10446	3629	39921
PGF	1	0.630529	11.4156	7.37378	60	29	FALSE	16177	2115	2205	10560	31057
SULT4A1	1	0.630291	1.11681	0.721513	152	50	FALSE	16176	6708	6371	3198	32453
FCGR3B	1	0.629618	2.0042	1.29541	130	46	FALSE	16175	5777	5521	4407	31880
TNFSF13B	1	0.629414	2.53633	1.63958	282	70	FALSE	16174	10679	10257	4996	42106
ROPN1L	1	0.628894	1.04133	0.673399	47	44	FALSE	16173	1365	5065	3067	25670
ADAM19	1	0.628031	2.90893	1.88225	435	77	FALSE	16172	13237	11745	5339	46493
TLR8	1	0.627578	0.434665	0.281342	449	73	FALSE	16171	13407	10924	1580	42082
LINC01993	1	0.627252	0.20273	0.131249	92	27	FALSE	16170	3857	1920	708	22655
RAB42	1	0.627221	1.18504	0.767222	21	16	FALSE	16169	241	302	3310	20022
RAP2B	1	0.62713	5.00839	3.24275	1057	103	FALSE	16168	16417	16105	7185	55875
GAS2L3	1	0.626721	1.89784	1.22913	812	60	FALSE	16167	15898	8400	4280	44745
CARD11	1	0.62671	3.27145	2.11876	82	16	FALSE	16166	3295	347	5683	25491
GAS1	1	0.626556	19.2696	12.4813	206	86	FALSE	16165	8626	13502	12701	50994
ARL4C	1	0.626356	20.8938	13.5352	311	75	FALSE	16164	11254	11282	13011	51711
SAMSN1	1	0.626186	3.32184	2.15218	276	88	FALSE	16163	10533	13888	5723	46307
PLOD2	1	0.625374	21.1239	13.6936	417	112	FALSE	16162	12984	16562	13055	58763
HTR3B	1	0.625279	0.189633	0.122938	316	40	FALSE	16161	11353	4467	654	32635
EGLN3	1	0.625237	5.46134	3.54066	250	89	FALSE	16160	9867	14060	7505	47592
DGKA	1	0.625037	10.5713	6.85446	117	36	FALSE	16159	5177	3639	10232	35207
HAPLN3	1	0.624625	6.93358	4.49703	106	58	FALSE	16158	4594	7815	8432	36999
ARL14	1	0.624262	0.379413	0.246145	123	61	FALSE	16157	5454	8433	1385	31429
RSPO4	1	0.623686	0.928648	0.602702	147	77	FALSE	16156	6523	11606	2833	37118
NMNAT2	1	0.623569	0.539268	0.350019	404	60	FALSE	16155	12792	8371	1891	39209
VWA5B2	1	0.623567	0.46971	0.304872	101	24	FALSE	16154	4329	1401	1694	23578
ABCD2	1	0.622226	0.188706	0.122596	248	69	FALSE	16153	9814	10044	650	36661
CLGN	1	0.621799	0.405098	0.263257	253	82	FALSE	16152	9927	12711	1471	40261
MSR1	1	0.621575	2.34561	1.52456	352	82	TRUE	16151	11987	12759	4778	45675
FPR2	1	0.621209	0.338022	0.219757	224	93	FALSE	16150	9182	14747	1235	41314
DDX3X	1.11951e-05	0.621134	66.9744	43.544	228	45	FALSE	16149	9292	5415	15836	46692
GH1	1	0.62111	4.27376	2.77867	26	22	FALSE	16148	412	965	6585	24110
RPS4X	1	0.620051	540.924	351.951	129	63	FALSE	16147	5726	8808	16786	47467
PIM2	1	0.620037	12.1201	7.886	148	75	FALSE	16146	6563	11194	10828	44731
PCED1B-AS1	1	0.619426	5.84294	3.80334	206	66	FALSE	16145	8625	9439	7767	41976
TRPM8	1	0.619044	0.173047	0.112671	474	87	FALSE	16144	13711	13758	571	44184
CORO1A	1	0.618801	20.8343	13.5675	48	20	FALSE	16143	1432	725	12988	31288
FPR3	1	0.618495	2.86355	1.86517	256	85	FALSE	16142	9998	13318	5291	44749
CRHR2	1	0.617875	0.287105	0.187086	134	85	FALSE	16141	5959	13283	1055	36438
ZFX	6.05885e-06	0.617242	5.58654	3.64195	878	99	FALSE	16140	16087	15714	7578	55519
POU2F2	1	0.617118	1.33067	0.86756	372	49	FALSE	16139	12301	6249	3536	38225
GPR171	1	0.616503	1.75649	1.14567	373	74	FALSE	16138	12318	11101	4128	43685
LILRA2	1	0.616478	0.725578	0.473267	308	89	FALSE	16137	11194	14087	2375	43793
SLC18A2	1	0.615692	0.628647	0.410266	356	71	FALSE	16136	12046	10500	2143	40825
PDLIM4	1	0.614592	20.5402	13.4151	118	58	FALSE	16135	5225	7831	12920	42111
SSTR2	1	0.614402	6.18943	4.04294	569	82	FALSE	16134	14622	12841	7978	51575
SNX10	1	0.614396	30.1195	19.6742	313	93	FALSE	16133	11292	14776	14198	56399
FAM87B	1	0.61407	0.473128	0.309119	141	56	FALSE	16132	6264	7485	1709	31590
VWF	1	0.613537	19.5932	12.806	293	44	FALSE	16131	10910	5240	12765	45046
GCSAML	1	0.613322	0.116482	0.0761433	457	84	FALSE	16130	13520	13197	326	43173
PLCH2	1	0.612349	9.50625	6.21833	112	20	FALSE	16129	4911	783	9737	31560
C9orf152	1	0.612322	0.471888	0.308682	233	67	FALSE	16128	9434	9656	1704	36922
CYBB	1	0.612155	6.4751	4.23613	416	91	FALSE	16127	12972	14462	8149	51710
NCF1	1	0.612007	2.3566	1.54189	30	21	FALSE	16126	585	826	4794	22331
CD48	1	0.611508	2.55043	1.66929	74	61	FALSE	16125	2900	8413	5011	32449
JPX	0.00415757	0.610931	1.33162	0.871908	67	32	FALSE	16124	2493	2781	3537	24935
SIGLEC9	1	0.610518	1.84225	1.2066	122	54	FALSE	16123	5405	7080	4225	32833
MT1G	1	0.610507	1460	956.252	29	29	FALSE	16122	541	2150	16844	35657
TXLNG	0.000595273	0.609963	9.45588	6.19562	402	77	FALSE	16121	12769	11727	9713	50330
SLC25A41	1	0.609143	0.604794	0.396495	35	17	FALSE	16120	780	398	2092	19390
OLFM1	1	0.608865	7.77901	5.10079	111	49	FALSE	16119	4865	6081	8901	35966
KLHL31	1	0.608742	0.366311	0.240215	599	88	FALSE	16118	14847	13982	1334	46281
MSC	1	0.608269	10.4825	6.87632	81	31	FALSE	16117	3252	2643	10190	32202
TMEFF1	1	0.607202	1.24615	0.818058	218	89	FALSE	16116	9004	14054	3409	42583
PROK2	1	0.606558	0.920736	0.604704	210	111	FALSE	16115	8742	16521	2817	44195
FAM78A	1	0.606166	2.17969	1.43192	170	56	FALSE	16114	7420	7509	4604	35647
DPT	1	0.605309	15.0458	9.89008	106	43	FALSE	16113	4593	4944	11741	37391
SLC22A31	1	0.605203	0.930257	0.611531	52	21	FALSE	16112	1653	867	2837	21469
SLFN12L	1	0.604967	0.393681	0.25884	979	61	FALSE	16111	16298	8590	1432	42431
NMRK2	1	0.604763	2.63138	1.73034	36	18	FALSE	16110	826	503	5082	22521
MSC-AS1	1	0.604451	2.15159	1.41515	476	82	FALSE	16109	13735	12817	4572	47233
RNF175	1	0.603951	0.28527	0.187693	92	57	FALSE	16108	3856	7613	1046	28623
PADI1	1	0.603031	0.271401	0.178682	176	41	FALSE	16107	7655	4619	989	29370
MT1X	1	0.602878	382.427	251.805	38	38	FALSE	16106	926	3897	16748	37677
LILRA6	1	0.602654	2.79267	1.83909	93	51	FALSE	16105	3906	6510	5229	31750
SPINK1	1	0.602291	55.3642	36.4688	36	32	FALSE	16104	825	2741	15558	35228
HK3	1	0.601914	5.2608	3.46623	121	29	FALSE	16103	5375	2297	7364	31139
CA5B	0.0306902	0.601683	2.87455	1.89428	608	74	FALSE	16102	14915	11144	5302	47463
MYOT	1	0.600732	1.4715	0.970336	175	75	FALSE	16101	7621	11206	3723	38651
CYTIP	1	0.600639	6.35984	4.19407	209	75	FALSE	16100	8715	11235	8094	44144
CYTH4	1	0.599885	7.87483	5.19587	109	24	FALSE	16099	4755	1409	8962	31225
NKAIN4	1	0.599191	49.5671	32.7204	56	33	FALSE	16098	1892	2957	15350	36297
INPP5D	1	0.599087	11.9958	7.91929	206	43	FALSE	16097	8624	5017	10778	40516
WDFY4	1	0.598929	1.04193	0.687928	479	43	FALSE	16096	13770	5055	3071	37992
LINC01480	1	0.598695	1.36514	0.901474	20	20	FALSE	16095	210	663	3583	20551
ADAM8	1	0.598494	8.50056	5.61413	80	33	FALSE	16094	3206	2998	9279	31577
TCF7	1	0.598471	3.59956	2.37734	449	48	FALSE	16093	13406	6009	5981	41489
CNTN6	1	0.598006	0.185865	0.122795	352	62	FALSE	16092	11986	8746	640	37464
NABP1	1	0.596929	8.3464	5.51831	269	81	FALSE	16091	10335	12528	9198	48152
ELMOD1	1	0.596869	0.898321	0.593958	262	70	FALSE	16090	10158	10240	2765	39253
SH3PXD2B	1	0.596695	3.755	2.48305	58	29	FALSE	16089	2008	2198	6107	26402
LINC01010	1	0.595985	0.202171	0.133755	106	44	FALSE	16088	4592	5129	707	26516
PLEK	1	0.595852	6.91032	4.57224	221	67	FALSE	16087	9094	9650	8413	43244
ABHD11-AS1	1	0.595845	2.66428	1.76284	4	4	FALSE	16086	6	5	5128	21225
ANKRD33	1	0.595036	0.239647	0.158653	80	24	FALSE	16085	3205	1386	862	21538
SMAP2	1	0.594631	24.54	16.2507	182	56	FALSE	16084	7867	7520	13546	45017
ITGBL1	1	0.594274	2.6238	1.73795	406	68	FALSE	16083	12816	9900	5074	43873
SLC17A9	1	0.593918	4.80496	3.18348	187	36	FALSE	16082	8019	3686	7017	34804
PRSS30P	1	0.593911	0.808725	0.535816	95	21	FALSE	16081	4011	925	2564	23581
HCLS1	1	0.59365	25.0485	16.5987	83	40	FALSE	16080	3352	4339	13616	37387
CCL28	1	0.5934	3.87421	2.56775	94	59	FALSE	16079	3958	8016	6212	34265
LTA	1	0.592993	0.464391	0.307875	106	34	FALSE	16078	4591	3235	1681	25585
UBASH3A	1	0.592469	0.709669	0.470657	118	37	FALSE	16077	5224	3825	2341	27467
C2	1	0.591857	20.7584	13.773	92	36	FALSE	16076	3855	3591	12968	36490
HLA-DOB	1	0.591554	3.73541	2.47892	85	37	FALSE	16075	3463	3777	6096	29411
FCER1G	1	0.590896	34.352	22.8073	37	37	FALSE	16074	874	3714	14579	35241
BOC	1	0.590784	8.07532	5.36187	144	42	FALSE	16073	6392	4802	9066	36333
HERC2P3	1	0.590655	1.80782	1.20047	269	50	FALSE	16072	10334	6445	4191	37042
ADAMTS9	1	0.590562	20.3209	13.4948	448	74	FALSE	16071	13391	11121	12881	53464
LAMA2	1	0.590306	7.99758	5.31201	573	49	TRUE	16070	14657	6255	9025	46007
TNFAIP8L2	1	0.589673	3.01904	2.00613	46	30	FALSE	16069	1309	2371	5461	25210
GAP43	1	0.589431	0.246659	0.163931	114	60	FALSE	16068	5018	8236	899	30221
FST	1	0.588822	4.46376	2.96789	218	21	FALSE	16067	9003	945	6752	32767
PCDHA4	1	0.588718	0.135624	0.0901809	402	76	FALSE	16066	12768	11518	412	40764
LINC01001	1	0.587429	0.728897	0.485101	220	41	FALSE	16065	9068	4638	2386	32157
CHI3L1	1	0.586779	92.6471	61.687	64	30	FALSE	16064	2317	2401	16190	36972
GXYLT2	1	0.58669	1.18322	0.787873	319	87	FALSE	16063	11420	13716	3304	44503
CD1E	1	0.586358	0.574994	0.382959	169	89	FALSE	16062	7377	14042	1999	39480
SEMA4B	1	0.586197	56.776	37.8183	142	40	FALSE	16061	6295	4404	15595	42355
TAC1	1	0.586167	6.14141	4.09085	109	72	FALSE	16060	4754	10569	7948	39331
AKNA	1	0.585751	6.94939	4.6304	377	27	FALSE	16059	12388	1962	8438	38847
EDN1	1	0.585584	12.8295	8.54933	168	74	FALSE	16058	7341	11001	11073	45473
CATSPERG	1	0.585117	0.929749	0.619766	171	35	FALSE	16057	7467	3471	2836	29831
ELOVL2	1	0.584295	0.240064	0.160117	424	77	FALSE	16056	13085	11742	865	41748
FGD2	1	0.583269	7.02136	4.6864	119	58	FALSE	16055	5282	7832	8479	37648
LAT2	1	0.583099	3.15613	2.10681	109	51	FALSE	16054	4753	6529	5586	32922
TEX29	1	0.582953	1.38549	0.924948	24	34	FALSE	16053	335	3101	3611	23100
ICOSLG	1	0.582375	0.774665	0.51737	131	54	FALSE	16052	5825	7086	2484	31447
FLT1	1	0.582239	27.1635	18.1432	497	58	FALSE	16051	13969	7989	13866	51875
RUNX1	1	0.581811	3.25505	2.17478	624	130	FALSE	16050	15016	16824	5667	53557
GCKR	1	0.581751	0.665568	0.444701	112	34	FALSE	16049	4910	3245	2237	26441
HLA-F-AS1	1	0.58174	1.53742	1.02724	38	28	FALSE	16048	925	1986	3799	22758
DDIT4	1	0.581705	175.57	117.311	95	45	FALSE	16047	4010	5315	16556	41928
YBX3	1	0.581142	126.66	84.6639	101	74	FALSE	16046	4328	10967	16410	47751
LRAT	1	0.581077	0.292313	0.195401	486	81	FALSE	16045	13863	12600	1069	43577
OLFM2	1	0.581025	3.45046	2.30659	110	80	FALSE	16044	4803	12235	5849	38931
LINC01801	1	0.580669	0.22551	0.150788	124	49	FALSE	16043	5497	6102	808	28450
DOK3	1	0.580463	4.72154	3.15752	116	54	FALSE	16042	5123	7074	6954	35193
JAK3	1	0.579894	10.7024	7.16007	304	83	FALSE	16041	11117	12950	10277	50385
IL5RA	1	0.579421	0.136209	0.0911554	452	67	FALSE	16040	13458	9720	416	39634
ZNF727	1	0.579198	0.579124	0.387629	932	123	FALSE	16039	16202	16777	2010	51028
FPR1	1	0.579034	5.57485	3.73187	126	49	FALSE	16038	5591	6104	7574	35307
ICAM5	1	0.578239	2.04659	1.37077	80	20	FALSE	16037	3204	765	4446	24452
MAK	1	0.577889	0.373039	0.249915	355	91	FALSE	16036	12031	14446	1363	43876
INHBA	1	0.577608	1.67045	1.11933	656	124	FALSE	16035	15239	16781	4007	52062
RTKN2	1	0.577135	0.368782	0.247192	171	53	FALSE	16034	7466	6948	1347	31795
LINC01679	1	0.577084	2.27304	1.52365	143	39	FALSE	16033	6332	4218	4697	31280
BAALC	1	0.576419	2.10456	1.41137	232	63	FALSE	16032	9399	8873	4523	38827
LINC00598	1	0.576138	0.101735	0.0682393	365	79	FALSE	16031	12188	12141	262	40622
SOWAHD	1	0.575087	1.01573	0.681803	51	31	FALSE	16030	1594	2581	3018	23223
CST7	1	0.575013	8.12383	5.45337	30	22	FALSE	16029	584	977	9092	26682
CD200R1	1	0.574179	0.361284	0.242663	390	92	FALSE	16028	12584	14631	1321	44564
GLB1L3	1	0.573198	0.397616	0.267248	158	88	FALSE	16027	6936	13849	1438	38250
WAS	1	0.573019	7.19023	4.83334	141	39	FALSE	16026	6263	4215	8569	35073
LYVE1	1	0.572986	21.9705	14.7691	287	77	FALSE	16025	10779	11674	13179	51657
SCG5	1	0.572353	0.826506	0.555841	91	55	FALSE	16024	3787	7244	2610	29665
ADGRE2	1	0.57195	2.14342	1.4419	94	29	FALSE	16023	3957	2264	4567	26811
LINC01235	1	0.571925	0.367618	0.247303	221	81	FALSE	16022	9093	12499	1339	38953
SLC5A2	1	0.571045	71.9431	48.427	77	37	FALSE	16021	3042	3764	15926	38753
DPEP2	1	0.570952	1.73132	1.16548	44	24	FALSE	16020	1215	1321	4088	22644
TPBG	1	0.570326	7.97045	5.36781	282	70	FALSE	16019	10678	10256	9015	45968
TTC39C	1	0.570326	2.32851	1.56817	565	51	FALSE	16018	14601	6665	4762	42046
MAP4K1	1	0.570104	4.22956	2.8489	75	22	FALSE	16017	2945	1069	6550	26581
GALNT15	1	0.569908	14.7175	9.91459	394	36	FALSE	16016	12645	3702	11662	44025
AKR1C2	1	0.569651	5.16425	3.47957	323	70	FALSE	16015	11494	10274	7288	45071
VMP1	1	0.569646	65.7082	44.2731	485	97	FALSE	16014	13851	15422	15815	61102
CSTA	1	0.569594	1.84135	1.24071	64	51	FALSE	16013	2316	6488	4221	29038
BACH2	1	0.569016	0.936569	0.631319	780	113	FALSE	16012	15789	16602	2850	51253
EXTL1	1	0.568727	0.834764	0.562807	132	29	FALSE	16011	5867	2307	2625	26810
LINC01702	1	0.568682	8.30866	5.60197	34	34	FALSE	16010	736	3109	9182	29037
RASSF5	1	0.56849	5.52854	3.72802	236	53	FALSE	16009	9509	6981	7537	40036
LILRA5	1	0.568082	2.85248	1.92404	75	59	FALSE	16008	2944	8009	5279	32240
GOLGA7B	1	0.567124	0.399568	0.269693	367	49	FALSE	16007	12228	6247	1447	35929
BEAN1	1	0.567052	0.635775	0.429144	93	33	FALSE	16006	3905	3019	2162	25092
TMPRSS4	1	0.566964	23.559	15.9032	57	42	FALSE	16005	1941	4689	13410	36045
CTHRC1	1	0.566266	3.09921	2.09309	136	96	FALSE	16004	6048	15222	5536	42810
KCNJ2	1	0.565962	1.1243	0.75947	642	109	FALSE	16003	15145	16459	3214	50821
VCAM1	1	0.565596	104.546	70.639	268	84	FALSE	16002	10312	13127	16284	55725
FUT11	1	0.565592	10.1462	6.85556	141	74	FALSE	16001	6262	10984	10049	43296
PPP1R18	1	0.565462	21.3562	14.4312	129	64	FALSE	16000	5725	8992	13082	43799
GPR18	1	0.565239	0.421607	0.284941	127	58	FALSE	15999	5629	7836	1531	30995
TYROBP	1	0.564958	48.3683	32.6958	12	12	FALSE	15998	74	101	15301	31474
TSPOAP1-AS1	1	0.564573	0.41636	0.281524	162	63	FALSE	15997	7088	8821	1513	33419
SCN4A	1	0.564453	0.910789	0.615886	284	38	FALSE	15996	10713	4072	2797	33578
ARID5A	1	0.563895	23.1358	15.6508	247	17	FALSE	15995	9789	451	13355	39590
FMNL1	1	0.56387	12.0675	8.16349	111	40	FALSE	15994	4864	4374	10805	36037
CYBRD1	1	0.563457	33.6822	22.792	466	88	FALSE	15993	13610	13951	14528	58082
TPRG1	1	0.563371	0.289066	0.195616	589	115	FALSE	15992	14778	16660	1058	48488
DAW1	1	0.563019	0.221357	0.149833	161	59	FALSE	15991	7050	8075	793	31909
HCK	1	0.562872	7.10942	4.81275	83	31	FALSE	15990	3351	2647	8535	30523
MIR3142HG	1	0.562736	0.979486	0.663128	219	70	FALSE	15989	9043	10216	2943	38191
SCARA3	1	0.561729	12.9303	8.76016	112	26	FALSE	15988	4909	1761	11106	33764
SIRPB2	1	0.561505	1.75227	1.18733	82	42	FALSE	15987	3294	4715	4124	28120
CFHR3	1	0.56129	0.415114	0.281321	301	74	FALSE	15986	11056	11075	1504	39621
GCNT1	1	0.561023	1.13242	0.767579	629	86	FALSE	15985	15061	13632	3221	47899
SLC34A2	1	0.560883	27.1136	18.38	273	56	FALSE	15984	10425	7559	13861	47829
BASP1	1	0.560874	19.1231	12.9633	93	67	FALSE	15983	3904	9576	12666	42129
CASKIN1	1	0.560397	0.491777	0.333482	90	26	FALSE	15982	3737	1735	1755	23209
GOLGA6L10	1	0.559829	0.682333	0.462883	395	98	FALSE	15981	12660	15537	2278	46456
SLC7A11	1	0.559479	0.211307	0.143382	1214	98	FALSE	15980	16594	15625	752	48951
NCF4	1	0.55912	12.2891	8.34082	56	23	FALSE	15979	1891	1191	10890	29951
IL33	1	0.558368	5.07249	3.44457	305	94	FALSE	15978	11135	14931	7225	49269
FCGR1A	1	0.557463	1.36281	0.926025	137	47	FALSE	15977	6092	5732	3576	31377
SFMBT2	1	0.557136	3.91198	2.65878	691	83	FALSE	15976	15410	13060	6244	50690
MMP2	1	0.556787	61.0103	41.4757	191	57	FALSE	15975	8168	7709	15701	47553
MGP	1	0.556782	854.892	581.17	190	94	FALSE	15974	8134	14906	16820	55834
MAP3K5	1	0.556555	14.2177	9.66694	395	74	FALSE	15973	12659	11104	11517	51253
TBC1D3D	1	0.556305	0.238455	0.16216	248	36	FALSE	15972	9813	3700	855	30340
RHD	1	0.556263	0.38546	0.262136	248	49	FALSE	15971	9812	6213	1406	33402
IL1R1	1	0.556234	34.9816	23.7901	485	98	FALSE	15970	13850	15556	14614	59990
LIPM	1	0.555929	0.337784	0.229767	118	56	FALSE	15969	5223	7468	1234	29894
OMD	1	0.555861	2.33273	1.58684	401	74	FALSE	15968	12756	11108	4766	44598
CCDC136	1	0.555838	0.662835	0.450901	115	23	FALSE	15967	5071	1249	2230	24517
CFAP157	1	0.555717	1.66841	1.13505	96	21	FALSE	15966	4071	928	4004	24969
CYP2S1	1	0.554839	1.72342	1.17319	102	30	FALSE	15965	4377	2466	4075	26883
PABPC3	1	0.554728	0.137805	0.0938157	281	91	FALSE	15964	10648	14426	425	41463
RNF122	1	0.554429	10.8621	7.39627	131	62	FALSE	15963	5824	8629	10350	40766
TNNT1	1	0.554425	0.57998	0.394925	34	21	FALSE	15962	735	833	2016	19546
GK-AS1	1	0.554029	1.33671	0.910451	1595	81	FALSE	15961	16764	12660	3544	48929
B3GAT1	1	0.553903	1.50015	1.02187	152	53	FALSE	15960	6707	6926	3755	33348
RAB37	1	0.553848	2.91574	1.9862	154	45	FALSE	15959	6794	5378	5345	33476
OSM	1	0.553753	1.90611	1.29853	85	47	FALSE	15958	3462	5668	4293	29381
FAM163B	1	0.553389	0.72564	0.494464	97	38	FALSE	15957	4125	3974	2377	26433
ATOH7	1	0.552776	1.60248	1.09242	132	83	FALSE	15956	5866	12888	3899	38609
VAV1	1	0.552588	3.76933	2.56991	106	26	FALSE	15955	4590	1753	6118	28416
DNAH2	1	0.552195	0.136036	0.0927741	646	53	FALSE	15954	15176	7021	414	38565
TRIM71	1	0.55194	0.961366	0.65575	826	93	FALSE	15953	15938	14865	2911	49667
SLC2A3	1	0.551594	73.4865	50.1373	398	82	FALSE	15952	12708	12780	15955	57395
MS4A7	1	0.55135	8.66006	5.90946	279	73	FALSE	15951	10603	10857	9361	46772
SLC16A1	1	0.551008	6.91547	4.7201	440	100	FALSE	15950	13300	15761	8415	53426
NID1	1	0.550894	49.6109	33.8643	391	76	FALSE	15949	12595	11509	15352	55405
CCDC80	1	0.550485	7.33455	5.00796	1070	96	FALSE	15948	16438	15332	8652	56370
CD302	1	0.550363	11.9719	8.17496	432	84	FALSE	15947	13195	13190	10763	53095
SPI1	1	0.549721	11.6647	7.96877	24	54	FALSE	15946	334	7026	10654	33960
PDLIM3	1	0.549205	9.29465	6.35193	173	72	FALSE	15945	7545	10594	9652	43736
FAM182B	1	0.548604	0.354417	0.242309	51	37	FALSE	15944	1593	3727	1300	22564
CD96	1	0.548093	1.0648	0.728241	239	52	FALSE	15943	9594	6802	3113	35452
HCST	1	0.54787	7.32964	5.01369	32	24	FALSE	15942	659	1291	8650	26542
SLC52A3	1	0.547799	11.8324	8.09414	118	40	FALSE	15941	5222	4386	10713	36262
GZMM	1	0.547744	1.73914	1.18972	12	8	FALSE	15940	73	32	4102	20147
MEGF6	1	0.547695	9.19698	6.29177	182	30	TRUE	15939	7866	2518	9599	35922
ACAP1	1	0.5475	9.69592	6.634	90	39	FALSE	15938	3736	4156	9836	33666
HRH1	1	0.547476	2.38917	1.63471	350	79	FALSE	15937	11950	12134	4837	44858
NPIPB2	1	0.546952	2.2509	1.54066	59	41	FALSE	15936	2060	4496	4676	27168
TRIM36	1	0.546768	0.262609	0.17977	451	112	FALSE	15935	13443	16565	957	46900
DERL3	1	0.546113	5.3851	3.68805	61	30	FALSE	15934	2155	2397	7445	27931
ACVR1C	1	0.545668	0.359117	0.246022	1061	102	TRUE	15933	16422	16014	1315	49684
DNAH11	1	0.545448	0.248783	0.170461	1113	71	FALSE	15932	16488	10559	906	43885
LINC01564	1	0.545447	1.40095	0.959904	38	38	FALSE	15931	924	3896	3628	24379
BIN2	1	0.545209	4.62274	3.16792	97	32	FALSE	15930	4124	2836	6873	29763
MEFV	1	0.544851	0.988287	0.677434	178	68	FALSE	15929	7724	9804	2965	36422
SAP30	1	0.544792	8.38362	5.74689	81	64	FALSE	15928	3251	8963	9220	37362
LINC00479	1	0.544711	0.781279	0.53559	118	56	FALSE	15927	5221	7467	2502	31117
LCK	1	0.544545	4.50813	3.09081	104	32	FALSE	15926	4476	2852	6788	30042
CHRM1	1	0.544521	0.243667	0.167063	68	29	FALSE	15925	2555	2222	881	21583
TSPEAR-AS2	1	0.544261	0.351275	0.240884	44	28	FALSE	15924	1214	1999	1289	20426
PTAFR	1	0.543718	4.32091	2.96415	213	39	FALSE	15923	8839	4258	6623	35643
AOAH	1	0.543562	2.91759	2.00168	154	58	FALSE	15922	6793	7857	5352	35924
SPEG	1	0.543555	2.59516	1.78049	220	20	FALSE	15921	9067	793	5047	30828
SERPING1	1	0.542859	348.857	239.458	86	33	FALSE	15920	3528	3006	16733	39187
AVPR1A	1	0.542637	3.9842	2.73521	673	95	FALSE	15919	15321	15175	6322	52737
PLPP2	1	0.541991	14.1896	9.74575	51	25	FALSE	15918	1592	1497	11507	30514
LSMEM1	1	0.541031	5.32783	3.66171	694	113	FALSE	15917	15427	16601	7406	55351
KIAA0408	1	0.540695	1.98921	1.36746	843	93	FALSE	15916	15996	14868	4394	51174
F5	1	0.539843	2.19887	1.51249	659	73	FALSE	15915	15254	10949	4626	46744
TMEM156	1	0.53971	0.843732	0.580411	175	69	FALSE	15914	7620	9993	2648	36175
HAPLN4	1	0.53867	0.926569	0.637855	193	60	FALSE	15913	8225	8300	2830	35268
TNFRSF1B	1	0.538271	23.644	16.2811	146	38	TRUE	15912	6479	4031	13421	39843
FCRL6	1	0.538199	1.11296	0.766417	89	30	FALSE	15911	3684	2448	3193	25236
GRIN2C	1	0.537857	0.37913	0.261143	111	27	FALSE	15910	4863	1931	1382	24086
C11orf96	1	0.537546	163.387	112.564	52	44	FALSE	15909	1652	5070	16533	39164
RGS8	1	0.536924	0.0605258	0.0417167	385	51	FALSE	15908	12502	6658	107	35175
LY86	1	0.536909	3.03141	2.08939	69	55	FALSE	15907	2612	7227	5476	31222
LDLRAD3	1	0.536827	4.4493	3.06683	374	101	FALSE	15906	12340	15862	6735	50843
GPR15	1	0.536801	0.377954	0.260523	308	83	FALSE	15905	11193	12951	1378	41427
MTHFD2	1	0.536767	17.7532	12.2375	479	101	FALSE	15904	13769	15878	12390	57941
NDRG1	1	0.536584	277.998	191.652	193	64	TRUE	15903	8224	9040	16690	49857
MIR155HG	1	0.536572	2.21416	1.52646	180	89	FALSE	15902	7790	14046	4643	42381
OSMR	1	0.536532	33.6589	23.2053	321	53	FALSE	15901	11452	7008	14525	48886
C4B	1	0.536479	14.4337	9.95134	213	31	FALSE	15900	8838	2718	11576	39032
S100A8	1	0.536267	52.3963	36.13	23	23	FALSE	15899	303	1105	15451	32758
MT3	1	0.536039	2.44782	1.68817	6	6	FALSE	15898	18	17	4904	20837
FCGR2B	1	0.53602	3.96497	2.73453	163	63	FALSE	15897	7137	8822	6296	38152
SLC37A2	1	0.535516	1.89895	1.31011	214	31	FALSE	15896	8885	2719	4281	31781
ZNF331	1	0.535185	7.71309	5.32258	365	66	FALSE	15895	12187	9517	8862	46461
MYL1	1	0.534365	0.309276	0.213543	77	40	FALSE	15894	3041	4331	1138	24404
ZNF80	1	0.534161	0.37701	0.260348	278	70	FALSE	15893	10577	10252	1377	38099
SBK3	1	0.533838	0.30106	0.207947	34	25	FALSE	15892	734	1465	1107	19198
FUT7	1	0.533654	0.370679	0.256066	45	24	FALSE	15891	1256	1323	1354	19824
CSF1R	1	0.532961	14.1626	9.78825	116	25	FALSE	15890	5122	1578	11500	34090
ANKRD22	1	0.532431	6.71479	4.64253	390	79	FALSE	15889	12583	12151	8282	48905
WNT16	1	0.532419	0.211431	0.146183	272	94	FALSE	15888	10402	14924	753	41967
RASA3	1	0.532411	12.8928	8.91409	236	58	FALSE	15887	9508	7925	11093	44413
NGFR	1	0.532342	13.7233	9.48872	120	45	FALSE	15886	5329	5340	11367	37922
CHI3L2	1	0.53144	2.94713	2.03901	87	42	FALSE	15885	3578	4727	5391	29581
GPR174	1	0.531185	1.1162	0.772392	701	149	FALSE	15884	15465	16849	3196	51394
ALDOC	1	0.531049	9.17882	6.35221	63	26	FALSE	15883	2266	1683	9591	29423
CSMD2	1	0.530748	0.165816	0.114777	596	63	FALSE	15882	14828	8944	544	40198
SLAMF7	1	0.530598	1.72759	1.19596	120	37	FALSE	15881	5328	3828	4084	29121
NFE2	1	0.530557	1.33887	0.926881	55	26	FALSE	15880	1837	1660	3545	22922
ST18	1	0.530495	0.241097	0.166916	499	106	FALSE	15879	13984	16293	867	47023
IL2RA	1	0.530355	1.01047	0.699632	186	57	FALSE	15878	7982	7704	3009	34573
FCAMR	1	0.530286	14.6875	10.1699	113	34	FALSE	15877	4969	3248	11650	35744
PRELID2	1	0.530194	0.621813	0.430581	256	36	FALSE	15876	9997	3701	2129	31703
UGT1A7	1	0.530013	0.321898	0.22293	222	74	FALSE	15875	9119	11026	1172	37192
ADCY8	1	0.528814	0.069805	0.0483835	229	54	FALSE	15874	9322	7170	129	32495
LILRB1	1	0.528384	2.62854	1.82245	164	27	FALSE	15873	7183	1952	5079	30087
RASAL3	1	0.528062	6.74738	4.67921	80	23	FALSE	15872	3203	1228	8310	28613
TCEAL5	1	0.527957	0.483491	0.335319	52	46	FALSE	15871	1651	5440	1731	24693
TMEM255A	1	0.527712	1.47426	1.02263	80	45	FALSE	15870	3202	5290	3728	28090
MICB	1	0.527617	3.00291	2.08312	179	81	FALSE	15869	7759	12477	5443	41548
TIAM1	1	0.526826	2.8945	2.00902	507	98	FALSE	15868	14055	15561	5320	50804
FBXO32	1	0.526589	4.67894	3.2481	629	83	FALSE	15867	15060	13051	6921	50899
ITGAM	1	0.52635	3.982	2.76474	249	78	FALSE	15866	9845	11868	6316	43895
FCHO1	1	0.525346	1.21544	0.844478	108	24	FALSE	15865	4707	1407	3355	25334
UNC5CL	1	0.524174	98.975	68.8229	176	62	FALSE	15864	7654	8657	16244	48419
STAG3	1	0.523866	2.10787	1.46603	223	48	FALSE	15863	9146	5976	4527	35512
CCR1	1	0.523766	3.01266	2.09547	245	70	FALSE	15862	9741	10229	5450	41282
RAB27B	1	0.522365	0.310302	0.216041	877	95	FALSE	15861	16083	15195	1142	48281
PDK4	1	0.522322	132.919	92.5447	372	82	FALSE	15860	12300	12770	16431	57361
LDHA	1	0.52212	288.268	200.735	186	51	FALSE	15859	7981	6610	16700	47150
DSC3	1	0.520765	0.0978768	0.0682204	808	95	FALSE	15858	15886	15190	248	47182
PCDHGA3	1	0.520663	0.629294	0.43865	247	49	FALSE	15857	9788	6212	2145	34002
GPBAR1	1	0.520179	2.10074	1.46482	103	42	FALSE	15856	4428	4749	4520	29553
TPO	1	0.519884	0.105878	0.0738421	274	47	FALSE	15855	10457	5803	279	32394
STS	1	0.519672	4.8353	3.37277	553	72	FALSE	15854	14497	10728	7039	48118
NEURL2	1	0.519643	19.4632	13.5765	35	19	FALSE	15853	779	590	12744	29966
PHF21A	1	0.519529	11.9226	8.31721	475	88	FALSE	15852	13720	13954	10744	54270
ADAMTS8	1	0.519492	1.08217	0.75494	92	24	FALSE	15851	3854	1396	3147	24248
ADCY3	1	0.519369	13.1207	9.15402	179	55	TRUE	15850	7758	7326	11169	42103
PSORS1C1	1	0.518588	1.46693	1.024	52	32	FALSE	15849	1650	2762	3719	23980
FNDC11	1	0.517705	0.668569	0.466983	28	18	FALSE	15848	503	478	2243	19072
TP73	1	0.517543	0.17276	0.120683	211	50	FALSE	15847	8784	6418	569	31618
PCDHGC5	1	0.517419	0.345177	0.241148	236	49	FALSE	15846	9507	6204	1271	32828
SLA	1	0.51707	7.21919	5.04469	152	41	FALSE	15845	6706	4607	8584	35742
SLCO2B1	1	0.516833	17.6752	12.3533	278	82	FALSE	15844	10576	12729	12371	51520
EFNA1	1	0.516768	82.8176	57.8842	67	34	FALSE	15843	2492	3174	16086	37595
PI3	1	0.516686	1.78761	1.24949	31	28	FALSE	15842	616	1976	4163	22597
GALNTL6	1	0.51646	0.0519432	0.0363127	379	48	FALSE	15841	12415	6008	77	34341
BEAN1-AS1	1	0.516335	1.60908	1.12498	22	22	FALSE	15840	266	957	3914	20977
UBD	1	0.515958	7.49369	5.24055	79	57	FALSE	15839	3160	7604	8744	35347
CRYGN	1	0.5158	0.189355	0.132436	111	39	FALSE	15838	4862	4185	651	25536
GMIP	1	0.515734	7.52608	5.26402	97	28	FALSE	15837	4123	2099	8757	30816
WSB1	1	0.5157	115.428	80.7363	516	81	FALSE	15836	14148	12605	16355	58944
NLGN1	1	0.514748	0.794642	0.556182	1779	88	FALSE	15835	16793	14031	2532	49191
SYN3	1	0.514718	0.390413	0.273262	457	58	TRUE	15834	13519	7984	1419	38756
HCAR3	1	0.514097	1.18067	0.826745	145	50	FALSE	15833	6437	6363	3301	31934
FMO3	1	0.513899	15.0301	10.526	195	74	FALSE	15832	8295	11013	11735	46875
C1R	1	0.513093	281.485	197.242	111	39	FALSE	15831	4861	4184	16695	41571
FOXD1	1	0.513024	1.84085	1.28998	110	66	FALSE	15830	4802	9376	4220	34228
MERTK	1	0.512767	12.3613	8.66377	286	76	FALSE	15829	10752	11462	10917	48960
LINC00649	1	0.512705	0.572923	0.401566	219	58	FALSE	15828	9042	7918	1993	34781
LRP1	1	0.51256	24.5947	17.2403	375	33	FALSE	15827	12360	3095	13553	44835
CCDC3	1	0.512546	13.4127	9.4021	228	47	FALSE	15826	9291	5793	11273	42183
CXCL1	1	0.512388	25.6742	17.9992	106	76	FALSE	15825	4589	11397	13704	45515
PVT1	1	0.511257	0.907968	0.63704	129	46	FALSE	15824	5724	5518	2791	29857
FGFR1	1	0.511089	33.5819	23.5642	268	70	FALSE	15823	10311	10246	14518	50898
ERRFI1	1	0.510734	80.4745	56.4822	292	78	FALSE	15822	10892	11890	16057	54661
BHLHE41	1	0.510509	7.32779	5.14392	283	72	FALSE	15821	10695	10652	8647	45815
TTLL10-AS1	1	0.510495	0.200359	0.140648	120	58	FALSE	15820	5327	7833	701	29681
NPIPB12	1	0.510441	1.60133	1.12415	136	49	FALSE	15819	6047	6120	3897	31883
TCF23	1	0.510176	0.134612	0.0945159	282	46	FALSE	15818	10677	5612	407	32514
FKBP4	1	0.509548	59.6019	41.8669	231	52	FALSE	15817	9371	6798	15664	47650
DIO3OS	1	0.509522	3.7337	2.62276	24	20	FALSE	15816	333	672	6095	22916
ADAMTS1	1	0.509377	102.516	72.0201	353	75	FALSE	15815	12001	11305	16272	55393
PSTPIP2	1	0.508969	5.49738	3.86314	301	76	FALSE	15814	11055	11470	7517	45856
ATP1A3	1	0.508774	0.223408	0.157015	108	30	TRUE	15813	4706	2474	797	23790
ATP8B2	1	0.508613	9.7948	6.88474	393	76	FALSE	15812	12632	11510	9881	49835
CHRD	1	0.508376	41.8834	29.4446	175	34	FALSE	15811	7619	3277	15033	41740
KLK14	1	0.508276	0.75955	0.534011	23	12	FALSE	15810	302	120	2451	18683
IL22RA1	1	0.508082	3.02032	2.12376	96	28	FALSE	15809	4070	2095	5463	27437
HAVCR2	1	0.507923	21.076	14.8213	190	65	FALSE	15808	8133	9242	13049	46232
KCNQ2	1	0.507646	0.094854	0.0667174	307	43	FALSE	15807	11171	5047	236	32261
CD40LG	1	0.507372	0.776388	0.546191	150	49	FALSE	15806	6642	6135	2486	31069
SLC12A5	1	0.507276	0.0960571	0.0675809	300	76	FALSE	15805	11041	11469	243	38558
TRIM63	1	0.506738	1.46526	1.03127	92	47	FALSE	15804	3853	5672	3717	29046
SPAG4	1	0.506659	5.80661	4.08699	73	37	FALSE	15803	2831	3758	7740	30132
SLFN5	1	0.505922	5.29419	3.72822	893	90	FALSE	15802	16116	14388	7385	53691
KDM7A	1	0.505505	5.24048	3.69147	1053	98	FALSE	15801	16412	15618	7351	55182
MLC1	1	0.50485	0.133345	0.093973	177	44	FALSE	15800	7695	5202	400	29097
OGN	1	0.504351	3.98717	2.81086	362	80	FALSE	15799	12146	12360	6329	46634
CFAP52	1	0.504189	0.311545	0.219657	96	59	FALSE	15798	4069	8019	1147	29033
TCHH	1	0.504055	0.0951498	0.0670922	239	88	FALSE	15797	9593	13875	239	39504
UNC79	1	0.503043	0.571925	0.40356	694	95	FALSE	15796	15426	15178	1991	48391
BRWD3	1	0.501926	2.9013	2.04879	1490	104	FALSE	15795	16733	16192	5329	54049
LINC01176	1	0.501758	9.45674	6.67878	48	39	FALSE	15794	1431	4094	9715	31034
GDA	1	0.501722	19.4271	13.7206	305	70	FALSE	15793	11134	10268	12733	49928
FCGR2C	1	0.501037	3.26774	2.30898	181	71	FALSE	15792	7827	10404	5680	39703
ITGAX	1	0.500675	5.64737	3.99143	245	39	FALSE	15791	9740	4263	7629	37423
TLR9	1	0.50048	0.850353	0.60109	100	22	TRUE	15790	4278	1084	2664	23816
DEPTOR	1	0.500339	65.7032	46.4483	204	78	FALSE	15789	8564	11848	15814	52015
C2CD4C	1	0.500166	3.43237	2.42677	80	32	FALSE	15788	3201	2808	5831	27628
GPSM3	1	0.500058	19.9331	14.0942	60	26	FALSE	15787	2114	1677	12819	32397
MMP17	1	0.49992	1.24819	0.882652	65	21	FALSE	15786	2386	891	3411	22474
LINC02068	1	0.4994	0.367669	0.260089	38	38	FALSE	15785	923	3895	1341	21944
PGLYRP1	1	0.49886	0.836846	0.592207	12	10	FALSE	15784	72	73	2631	18560
HLA-DQB1	1	0.498758	51.1559	36.2038	108	55	FALSE	15783	4705	7257	15401	43146
PIK3R1	1	0.498421	15.1328	10.7123	661	89	FALSE	15782	15264	14162	11774	56982
DNAJB3	1	0.498158	0.339303	0.24023	118	69	FALSE	15781	5220	9962	1240	32203
LINC01126	1	0.497964	1.82289	1.2908	92	40	FALSE	15780	3852	4347	4206	28185
ACSL4	1	0.497761	41.278	29.2333	551	92	FALSE	15779	14480	14668	14993	59920
LINC00612	1	0.497706	0.335152	0.237366	138	56	FALSE	15778	6124	7484	1218	30604
ABCA6	1	0.497526	3.84713	2.725	552	92	FALSE	15777	14489	14669	6191	51126
VAC14-AS1	1	0.49691	0.773891	0.548397	87	31	FALSE	15776	3577	2654	2479	24486
RFX2	1	0.496632	2.16892	1.53724	146	47	FALSE	15775	6478	5742	4590	32585
TNXB	1	0.496339	6.70485	4.75309	261	22	FALSE	15774	10131	1095	8278	35278
CD44	1	0.496005	20.492	14.5302	497	77	FALSE	15773	13968	11760	12915	54416
PRR7	1	0.49509	2.86645	2.03379	51	22	FALSE	15772	1591	1023	5296	23682
RASGRP4	1	0.494993	1.55861	1.10593	132	23	FALSE	15771	5865	1258	3831	26725
ALPK1	1	0.494939	7.61842	5.40597	388	80	FALSE	15770	12549	12366	8797	49482
KRT1	1	0.494716	1.98078	1.40576	143	63	FALSE	15769	6331	8816	4383	35299
C4A	1	0.494575	15.7296	11.1644	215	31	FALSE	15768	8909	2720	11938	39335
CDO1	1	0.494524	4.1594	2.95233	105	64	FALSE	15767	4531	8975	6491	35764
GRIA1	1	0.49445	0.175707	0.124723	453	82	FALSE	15766	13470	12810	589	42635
KIF21B	1	0.494354	1.64225	1.1658	337	47	FALSE	15765	11751	5810	3958	37284
ZNF483	1	0.494212	0.694124	0.492793	182	44	FALSE	15764	7865	5209	2308	31146
MPZL2	1	0.49348	20.8764	14.8287	322	94	FALSE	15763	11478	14938	13005	55184
GEM	1	0.493309	40.2753	28.6113	167	87	FALSE	15762	7298	13678	14938	51676
AKAP12	1	0.493282	53.2843	37.8536	580	88	FALSE	15761	14720	13980	15486	59947
CASP14	1	0.493238	0.196496	0.139596	217	50	FALSE	15760	8973	6423	691	31847
PNRC1	1	0.493097	83.0498	59.0067	189	75	FALSE	15759	8097	11218	16091	51165
FXYD5	1	0.492837	18.15	12.8979	55	31	FALSE	15758	1836	2593	12472	32659
SRSF12	1	0.492351	1.31766	0.936676	402	90	FALSE	15757	12767	14294	3516	46334
ASGR2	1	0.49202	1.10948	0.788871	50	34	FALSE	15756	1532	3139	3187	23614
RPL23AP64	1	0.491919	2.25141	1.60093	32	25	FALSE	15755	658	1463	4678	22554
IRGM	1	0.491687	0.297374	0.21149	283	62	FALSE	15754	10694	8723	1094	36265
CAPSL	1	0.491285	0.724877	0.515671	68	43	FALSE	15753	2554	4899	2374	25580
TPSAB1	1	0.490914	11.5619	8.22713	18	13	FALSE	15752	168	140	10622	26682
IGSF6	1	0.490185	1.63775	1.16597	221	81	FALSE	15751	9092	12498	3952	41293
THBS1	1	0.490164	86.9766	61.9225	609	122	FALSE	15750	14923	16773	16127	63573
LINC00960	1	0.490065	1.5636	1.11327	101	57	FALSE	15749	4327	7620	3837	31533
TBC1D10C	1	0.490035	8.23435	5.86292	31	17	FALSE	15748	615	390	9146	25899
MYO1G	1	0.489938	4.01523	2.85907	88	21	FALSE	15747	3634	919	6359	26659
MT2A	1	0.489444	615.221	438.222	17	17	FALSE	15746	150	361	16795	33052
IDO1	1	0.488914	0.956047	0.681242	108	46	FALSE	15745	4704	5494	2900	28843
SLC24A2	1	0.488812	0.114621	0.0816804	1009	89	FALSE	15744	16355	14202	318	46619
KITLG	1	0.488683	19.1906	13.6767	599	78	FALSE	15743	14846	11988	12684	55261
NDUFA4L2	1	0.4886	19.5451	13.9301	36	19	FALSE	15742	824	593	12757	29916
VEGFD	1	0.488207	3.07896	2.19502	204	78	FALSE	15741	8563	11847	5520	41671
TNFRSF18	1	0.487474	1.64736	1.17502	25	21	FALSE	15740	377	809	3968	20894
TNFRSF11A	1	0.487258	0.476482	0.339913	614	76	FALSE	15739	14955	11567	1718	43979
ASGR1	1	0.487177	0.829001	0.591426	50	39	FALSE	15738	1531	4097	2614	23980
TLR1	1	0.487012	1.50705	1.07528	617	62	FALSE	15737	14977	8773	3765	43252
GDF6	1	0.486705	0.228926	0.163374	258	81	FALSE	15736	10046	12520	818	39120
ZAP70	1	0.485985	6.30831	4.50419	1331	75	FALSE	15735	16671	11393	8056	51855
PAPPA	1	0.485893	5.25484	3.75224	764	90	FALSE	15734	15728	14371	7360	53193
MCOLN2	1	0.485641	1.22563	0.875318	263	77	FALSE	15733	10184	11666	3372	40955
KLRC4	1	0.485308	0.612473	0.437517	93	69	FALSE	15732	3903	9944	2113	31692
YPEL2	1	0.48475	19.5081	13.9409	520	93	FALSE	15731	14185	14817	12754	57487
ALDH1A3	1	0.484646	4.18255	2.98915	279	72	FALSE	15730	10602	10647	6513	43492
MAP7D3	1	0.484584	3.98654	2.84919	243	52	FALSE	15729	9689	6805	6327	38550
HLA-DQB2	1	0.483991	3.73077	2.66749	58	28	FALSE	15728	2007	2038	6090	25863
SNAI3	1	0.483764	1.46289	1.04613	41	22	FALSE	15727	1080	1001	3714	21522
PSTPIP1	1	0.483747	3.48395	2.49144	54	18	FALSE	15726	1776	533	5882	23917
NCR3	1	0.483596	0.582918	0.416899	40	19	FALSE	15725	1016	601	2026	19368
KCNJ5	1	0.483058	2.30366	1.64818	325	62	FALSE	15724	11528	8742	4738	40732
CABYR	1	0.48302	0.443849	0.317565	122	39	FALSE	15723	5404	4197	1610	26934
S100A9	1	0.482929	184.842	132.259	13	11	FALSE	15722	89	88	16570	32469
ITGAL	1	0.482754	4.84658	3.46826	246	42	FALSE	15721	9759	4856	7054	37390
LINC01559	1	0.482491	0.160677	0.115003	271	63	FALSE	15720	10382	8897	521	35520
SOCS3	1	0.48238	98.5206	70.5206	133	76	FALSE	15719	5908	11402	16240	49269
STAC2	1	0.48155	20.5481	14.7167	121	37	FALSE	15718	5374	3831	12923	37846
HTR7	1	0.481498	0.150174	0.10756	226	80	FALSE	15717	9241	12287	482	37727
CCDC88B	1	0.481423	4.91893	3.52329	79	17	FALSE	15716	3159	438	7115	26428
MMP14	1	0.481217	56.7409	40.6477	166	47	FALSE	15715	7253	5761	15592	44321
BRSK2	1	0.481066	0.595354	0.42654	162	48	FALSE	15714	7087	5935	2068	30804
FMO2	1	0.480338	8.72108	6.25135	539	83	FALSE	15713	14368	13032	9387	52500
DYRK3	1	0.479385	2.37436	1.70309	801	86	FALSE	15712	15861	13650	4821	50044
MT1L	1	0.479045	30.5827	21.9416	25	25	FALSE	15711	376	1444	14253	31784
B4GALNT4	1	0.478818	1.27825	0.917226	122	35	FALSE	15710	5403	3432	3458	28003
SLC39A14	1	0.478626	32.742	23.4976	112	55	FALSE	15709	4908	7262	14440	42319
AGAP2	1	0.47855	0.942587	0.676494	217	46	FALSE	15708	8972	5593	2861	33134
USP37	1	0.47837	1.27941	0.918343	868	89	FALSE	15707	16060	14194	3463	49424
PAIP2B	1	0.478369	5.53464	3.9727	686	92	FALSE	15706	15390	14700	7543	53339
GFRA2	1	0.478326	0.827588	0.594051	251	59	FALSE	15705	9890	8143	2612	36350
HLA-L	1	0.478178	3.00834	2.15964	315	68	FALSE	15704	11329	9878	5445	42356
NCF1C	1	0.478151	2.0598	1.47872	37	18	FALSE	15703	873	505	4460	21541
FRMD5	1	0.47813	0.380947	0.273485	435	79	FALSE	15702	13236	12166	1389	42493
ZBTB25	1	0.477841	3.83033	2.75037	83	48	FALSE	15701	3350	5860	6178	31089
APOB	1	0.477568	0.237229	0.170375	1043	58	FALSE	15700	16399	7998	849	40946
RAB3C	1	0.477514	0.124286	0.0892641	1009	79	FALSE	15699	16354	12223	367	44643
TMIGD2	1	0.477436	0.331333	0.237981	29	16	FALSE	15698	540	318	1202	17758
GAB2	1	0.477098	10.3545	7.43892	299	63	FALSE	15697	11024	8907	10129	45757
PRR33	1	0.476321	1.07676	0.773981	45	22	FALSE	15696	1255	1010	3137	21098
LMO3	1	0.476143	1.36663	0.98247	483	91	FALSE	15695	13823	14477	3587	47582
ANGPT4	1	0.476114	0.263639	0.189533	238	56	FALSE	15694	9575	7546	960	33775
POLR2J2	1	0.476023	0.65982	0.474382	28	55	FALSE	15693	502	7224	2225	25644
ALOX5AP	1	0.475996	10.3084	7.41144	102	59	FALSE	15692	4376	8023	10113	38204
NECTIN4	1	0.475701	5.39875	3.88234	201	80	FALSE	15691	8480	12277	7457	43905
SCRG1	1	0.475625	0.343752	0.247211	391	76	FALSE	15690	12594	11508	1262	41054
BCL2A1	1	0.475521	4.37968	3.1499	65	51	FALSE	15689	2385	6491	6678	31243
CFAP47	1	0.475419	0.100854	0.0725397	943	65	FALSE	15688	16222	9353	259	41522
IPMK	1	0.475302	2.34414	1.68618	857	118	FALSE	15687	16033	16726	4774	53220
APCS	1	0.474796	1.53844	1.10701	58	40	FALSE	15686	2006	4304	3803	25799
CD300LB	1	0.474748	0.409859	0.294932	35	37	FALSE	15685	778	3709	1490	21662
GBE1	1	0.474332	22.2333	16.0035	302	85	FALSE	15684	11077	13338	13216	53315
U2AF1	1	0.474276	0.40228	0.289572	59	45	FALSE	15683	2059	5270	1454	24466
CD163L1	1	0.474179	1.06546	0.767002	854	77	FALSE	15682	16023	11798	3117	46620
CEACAM4	1	0.474034	1.49191	1.0741	252	24	FALSE	15681	9910	1428	3747	30766
FMOD	1	0.473915	28.2543	20.3433	152	50	FALSE	15680	6705	6370	13997	42752
RASGRP2	1	0.473738	15.0966	10.871	69	21	FALSE	15679	2611	900	11758	30948
PLPPR4	1	0.473703	0.119886	0.0863314	458	91	FALSE	15678	13533	14469	345	44025
SH3BP5	1	0.47321	18.3631	13.2281	237	78	FALSE	15677	9549	11862	12517	49605
TSSK4	1	0.473133	1.60316	1.15491	81	36	FALSE	15676	3250	3575	3900	26401
PTPRH	1	0.472912	0.275712	0.198653	100	31	FALSE	15675	4277	2675	1008	23635
FSBP	1	0.472879	1.39026	1.00172	747	109	FALSE	15674	15672	16466	3618	51430
DYDC2	1	0.472393	0.19353	0.13949	167	61	FALSE	15673	7297	8470	672	32112
CDK5R1	1	0.472136	1.2107	0.872791	290	86	FALSE	15672	10850	13523	3348	43393
ACSL1	1	0.47204	102.231	73.7031	312	75	FALSE	15671	11273	11283	16271	54498
RORA	1	0.47161	5.34804	3.85679	1320	107	FALSE	15670	16664	16380	7420	56134
PLTP	1	0.471466	194.944	140.6	66	27	FALSE	15669	2439	1878	16594	36580
ZNF699	1	0.471466	0.823551	0.593971	696	105	FALSE	15668	15438	16243	2604	49953
NINJ2	1	0.47079	1.34215	0.968456	44	38	FALSE	15667	1213	3904	3547	24331
SLC5A8	1	0.470688	2.4417	1.76198	420	94	FALSE	15666	13031	14971	4892	48560
ZNF292	1	0.470472	6.71997	4.84999	1303	103	FALSE	15665	16650	16110	8286	56711
LRG1	1	0.470331	10.8604	7.839	107	38	FALSE	15664	4642	3992	10347	34645
ZC3H3	1	0.470327	30.1505	21.7627	64	44	FALSE	15663	2315	5080	14203	37261
SLC44A5	1	0.46982	1.16765	0.84311	455	85	FALSE	15662	13498	13403	3279	45842
CACNA1C-AS2	1	0.468973	0.942702	0.681082	43	35	FALSE	15661	1174	3322	2862	23019
CD55	1	0.468471	17.0026	12.2883	271	44	FALSE	15660	10381	5233	12243	43517
GIPR	1	0.468012	2.66989	1.93022	170	56	FALSE	15659	7419	7508	5136	35722
TRAF3IP3	1	0.467422	3.91159	2.82908	100	35	FALSE	15658	4276	3418	6243	29595
VWA3A	1	0.467286	0.629738	0.455505	214	37	FALSE	15657	8884	3876	2146	30563
PARVG	1	0.467081	5.69974	4.12335	177	60	FALSE	15656	7694	8286	7669	39305
NTN1	1	0.466977	2.77811	2.00991	239	54	FALSE	15655	9592	7178	5222	37647
FGF18	1	0.466809	0.931157	0.673751	79	38	FALSE	15654	3158	3948	2839	25599
REL	1	0.466454	1.92824	1.39555	1144	104	FALSE	15653	16521	16183	4320	52677
PCAT6	1	0.465938	4.93884	3.57572	36	30	FALSE	15652	823	2355	7133	25963
SDS	1	0.465779	0.826129	0.598183	69	34	FALSE	15651	2610	3176	2609	24046
RNASE6	1	0.465666	11.9605	8.66107	93	60	FALSE	15650	3902	8220	10760	38532
FBLN1	1	0.465589	43.2261	31.3033	137	68	FALSE	15649	6091	9774	15097	46611
TSPAN32	1	0.465589	0.948302	0.686737	53	24	FALSE	15648	1719	1347	2875	21589
ARRB2	1	0.465047	26.4572	19.1669	85	37	FALSE	15647	3461	3776	13779	36663
MFSD2A	1	0.464662	6.23603	4.51888	116	44	FALSE	15646	5121	5146	8009	33922
NOD2	1	0.464306	0.822066	0.595849	262	64	FALSE	15645	10157	9080	2597	37479
CEBPB	1	0.464201	64.7704	46.9503	94	72	FALSE	15644	3956	10567	15792	45959
MYL7	1	0.464069	0.590591	0.428142	19	23	FALSE	15643	184	1099	2055	18981
TRNP1	1	0.463682	28.079	20.361	120	59	FALSE	15642	5326	8036	13971	42975
KCND3	1	0.463613	2.0422	1.48094	521	70	FALSE	15641	14191	10329	4442	44603
SIK1	1	0.462926	1.53421	1.11309	327	94	FALSE	15640	11563	14939	3794	45936
MXI1	1	0.462826	23.7109	17.2038	344	86	FALSE	15639	11877	13545	13433	54494
ARHGAP45	1	0.462651	13.4755	9.7785	109	26	FALSE	15638	4752	1757	11296	33443
CCDC62	1	0.462303	0.137112	0.0995197	260	73	FALSE	15637	10101	10839	422	36999
NLRC4	1	0.462253	0.779451	0.565766	120	54	FALSE	15636	5325	7078	2494	30533
ARSD	0.321041	0.461616	22.8275	16.5767	303	52	FALSE	15635	11093	6821	13309	46858
IGF2-AS	1	0.461297	0.527854	0.383398	55	21	FALSE	15634	1835	875	1857	20201
LINC00173	1	0.461244	6.37996	4.63415	109	46	FALSE	15633	4751	5496	8104	33984
ITGA10	1	0.461051	4.40222	3.19802	275	47	FALSE	15632	10496	5804	6692	38624
TMEM37	1	0.461051	85.9545	62.4422	121	47	FALSE	15631	5373	5718	16119	42841
CNTNAP3P2	1	0.460556	0.668678	0.485932	730	100	FALSE	15630	15594	15803	2244	49271
RIMKLA	1	0.460423	1.06483	0.773893	849	70	FALSE	15629	16009	10352	3115	45105
MUC5B	1	0.460322	0.06144	0.0446561	303	19	FALSE	15628	11092	652	108	27480
DEF6	1	0.460218	7.85253	5.70782	50	20	FALSE	15627	1530	729	8946	26832
H6PD	1	0.460147	18.5386	13.4759	555	67	FALSE	15626	14521	9734	12566	52447
CCR2	1	0.460116	1.35952	0.98827	300	61	FALSE	15625	11040	8540	3571	38776
EIF1AX	1	0.460114	25.579	18.5941	547	89	FALSE	15624	14447	14148	13687	57906
RAB39A	1	0.459728	0.266073	0.193468	190	84	FALSE	15623	8132	13095	970	37820
P2RY1	1	0.459677	0.689633	0.501466	642	94	FALSE	15622	15144	15013	2293	48072
UBE2Q2P1	1	0.459062	3.51516	2.55714	142	67	FALSE	15621	6294	9599	5905	37419
AZU1	1	0.459019	0.399011	0.290273	27	20	FALSE	15620	462	681	1446	18209
SBSN	1	0.458708	0.42699	0.310694	28	22	FALSE	15619	501	972	1555	18647
IL18RAP	1	0.457749	2.1704	1.58031	281	54	FALSE	15618	10647	7189	4593	38047
GLIPR1	1	0.457686	4.5591	3.31972	577	82	FALSE	15617	14697	12842	6829	49985
FAIM2	1	0.45758	1.80106	1.31154	234	45	FALSE	15616	9453	5416	4184	34669
DLG4	1	0.456881	11.6715	8.50339	420	76	FALSE	15615	13030	11527	10656	50828
NRAP	1	0.456874	0.244553	0.178172	211	39	FALSE	15614	8783	4257	888	29542
NXN	1	0.456739	11.0081	8.02081	152	49	TRUE	15613	6704	6139	10411	38867
MEIS3	1	0.456631	3.91218	2.85075	53	26	FALSE	15612	1718	1656	6245	25231
UGT1A1	1	0.456573	4.05454	2.95461	199	59	FALSE	15611	8414	8113	6396	38534
OFD1	1	0.456323	19.7351	14.3837	771	55	FALSE	15610	15755	7409	12791	51565
INHBE	1	0.456083	0.412037	0.300359	135	59	FALSE	15609	6001	8051	1497	31158
G0S2	1	0.456046	232.473	169.468	45	42	FALSE	15608	1254	4672	16645	38179
LILRB2	1	0.455768	4.80343	3.50229	82	36	FALSE	15607	3293	3576	7012	29488
ZDHHC11	1	0.455577	3.39241	2.47381	129	32	FALSE	15606	5723	2874	5799	30002
LRRN2	1	0.455393	9.91723	7.23275	114	34	FALSE	15605	5017	3249	9941	33812
SIGLEC7	1	0.455284	1.32543	0.966725	53	19	FALSE	15604	1717	619	3529	21469
RGS18	1	0.455125	0.556046	0.405606	239	71	FALSE	15603	9591	10442	1952	37588
LRRTM1	1	0.455031	0.252447	0.184159	164	44	FALSE	15602	7182	5196	918	28898
LCP2	1	0.45491	5.20581	3.79792	359	98	FALSE	15601	12093	15529	7322	50545
COL8A1	1	0.454826	5.65021	4.12238	425	85	FALSE	15600	13107	13388	7634	49729
LGALS3	1	0.454789	134.927	98.4452	58	43	FALSE	15599	2005	4887	16441	38932
PRKX	1	0.454582	13.8564	10.1113	475	72	FALSE	15598	13719	10723	11410	51450
BEST1	1	0.45433	5.50498	4.01781	314	47	FALSE	15597	11311	5809	7521	40238
NMRAL2P	1	0.453867	4.55426	3.32499	161	71	FALSE	15596	7049	10388	6824	39857
PIK3IP1	1	0.453646	41.269	30.1344	123	42	FALSE	15595	5453	4772	14990	40810
RFFL	1	0.453451	14.0003	10.2244	547	93	FALSE	15594	14446	14821	11446	56307
MYRFL	1	0.453369	1.4313	1.04533	281	82	FALSE	15593	10646	12731	3661	42631
PNPLA4	1	0.453279	12.7738	9.3297	324	83	FALSE	15592	11505	12956	11055	51108
AGT	1	0.453224	73.236	53.4922	119	65	FALSE	15591	5281	9193	15949	46014
KCNIP4	1	0.453047	5.62008	4.10546	237	96	FALSE	15590	9548	15238	7605	47981
CSF3R	1	0.453023	8.87609	6.48407	100	37	FALSE	15589	4275	3807	9456	33127
TP53INP1	1	0.452978	15.8669	11.5913	751	108	FALSE	15588	15684	16416	11976	59664
LYN	1	0.452621	6.09103	4.4508	507	84	FALSE	15587	14054	13218	7913	50772
NFAM1	1	0.452053	2.21459	1.61887	247	54	FALSE	15586	9787	7179	4644	37196
LINC02019	1	0.451923	1.64491	1.20254	270	84	FALSE	15585	10362	13128	3963	43038
PTPRU	1	0.451737	8.42078	6.15695	173	40	FALSE	15584	7544	4432	9242	36802
PLEKHG6	1	0.451488	1.35814	0.993195	82	21	FALSE	15583	3292	913	3570	23358
BLNK	1	0.451127	30.7589	22.4992	266	59	FALSE	15582	10266	8152	14268	48268
FGF10	1	0.451009	0.582645	0.426223	583	98	FALSE	15581	14741	15573	2023	47918
PDPN	1	0.45049	3.53511	2.58697	207	61	FALSE	15580	8665	8505	5928	38678
RIMS2	1	0.450344	0.178454	0.130605	791	99	FALSE	15579	15831	15710	608	47728
ARAP2	1	0.449828	2.84005	2.07928	697	89	FALSE	15578	15441	14170	5271	50460
UNC13A	1	0.449662	0.589126	0.431367	442	56	TRUE	15577	13324	7589	2047	38537
LINC01504	1	0.449593	0.906935	0.664103	198	65	TRUE	15576	8382	9247	2788	35993
SLFN11	1	0.449471	9.02457	6.6088	450	82	FALSE	15575	13422	12808	9525	51330
BNIP3L	1	0.449451	54.1183	39.632	430	96	FALSE	15574	13172	15267	15515	59528
KIT	1	0.449392	13.2589	9.71014	477	95	FALSE	15573	13749	15132	11221	55675
EFCAB8	1	0.44931	0.151654	0.11107	183	108	FALSE	15572	7904	16387	487	40350
RAB11FIP1	1	0.448929	5.79593	4.24602	510	90	FALSE	15571	14090	14324	7735	51720
RBPMS-AS1	1	0.448838	7.71743	5.65404	52	35	FALSE	15570	1649	3333	8868	29420
BNC1	1	0.448612	0.181687	0.133131	342	78	FALSE	15569	11836	11916	621	39942
TNFRSF6B	1	0.448258	35.3496	25.9087	46	33	FALSE	15568	1308	2938	14633	34447
SBNO2	1	0.447834	61.3873	45.0056	110	21	FALSE	15567	4801	932	15708	37008
SPRED3	1	0.447542	1.35159	0.991107	222	56	FALSE	15566	9118	7540	3564	35788
TSPEAR-AS1	1	0.447424	0.52304	0.383572	87	23	FALSE	15565	3576	1234	1837	22212
CYP3A5	1	0.447297	12.1005	8.87468	130	52	FALSE	15564	5776	6738	10821	38899
FAM110C	1	0.447047	21.0883	15.4692	361	97	FALSE	15563	12130	15385	13050	56128
C19orf38	1	0.446681	1.53394	1.1255	79	31	FALSE	15562	3157	2639	3793	25151
SAMD5	1	0.446587	9.48038	6.95648	985	86	TRUE	15561	16308	13662	9729	55260
ZNF217	1	0.446462	10.582	7.76551	554	99	FALSE	15560	14513	15680	10237	55990
HSPA4L	1	0.446457	4.11774	3.02177	1141	114	FALSE	15559	16516	16643	6449	55167
TIFA	1	0.445822	2.97764	2.18608	454	97	FALSE	15558	13481	15408	5425	49872
SNHG5	1	0.445609	62.9746	46.2406	48	48	FALSE	15557	1430	5835	15753	38575
TRIM58	1	0.445585	0.332039	0.243811	435	96	FALSE	15556	13235	15269	1207	45267
NBPF26	1	0.445275	1.64857	1.21079	430	78	FALSE	15555	13171	11954	3971	44651
CSGALNACT2	1	0.445169	14.0196	10.2974	405	91	FALSE	15554	12807	14457	11453	54271
PTPRZ1	1	0.44509	0.194482	0.142855	712	93	FALSE	15553	15521	14853	677	46604
ANKRD53	1	0.444598	1.2002	0.881892	55	19	FALSE	15552	1834	621	3329	21336
MIF-AS1	1	0.444501	1.90916	1.40293	79	25	FALSE	15551	3156	1549	4295	24551
SESN1	1	0.444346	13.3161	9.78626	563	79	FALSE	15550	14587	12196	11240	53573
FOXN3	1	0.444314	6.5254	4.79574	794	117	FALSE	15549	15842	16710	8177	56278
MYOC	1	0.444032	0.601627	0.442243	108	47	FALSE	15548	4703	5696	2082	28029
IGFLR1	1	0.443859	16.0669	11.8119	45	28	FALSE	15547	1253	2003	12024	30827
CLEC4D	1	0.443852	0.241877	0.177821	95	49	FALSE	15546	4009	6066	869	26490
ZFP36L2	1	0.44336	105.214	77.3767	295	89	FALSE	15545	10948	14081	16286	56860
C1RL	1	0.443223	25.7156	18.9136	182	60	FALSE	15544	7864	8293	13709	45410
P2RY6	1	0.442658	4.43908	3.26618	99	26	FALSE	15543	4231	1742	6724	28240
CCR5	1	0.442643	1.04832	0.771337	291	64	FALSE	15542	10871	9097	3085	38595
MAP1LC3C	1	0.44264	0.738819	0.543613	81	57	FALSE	15541	3249	7605	2407	28802
OGFRP1	1	0.442547	0.425954	0.313432	46	25	FALSE	15540	1307	1488	1549	19884
NNAT	1	0.442496	2.23601	1.64539	55	34	FALSE	15539	1833	3154	4665	25191
FERMT3	1	0.442489	12.9433	9.52452	95	37	FALSE	15538	4008	3795	11111	34452
LINC01619	1	0.442123	0.545044	0.40118	213	57	FALSE	15537	8837	7718	1922	34014
COL12A1	1	0.442077	15.5556	11.4501	431	75	FALSE	15536	13182	11335	11894	51947
GTF2A1L	1	0.441928	1.30756	0.962561	132	53	FALSE	15535	5864	6908	3503	31810
SOX9	1	0.441846	20.1862	14.8609	392	114	FALSE	15534	12615	16623	12861	57633
DLGAP1	1	0.441612	0.927601	0.683003	449	100	FALSE	15533	13405	15764	2831	47533
SERTAD2	1	0.441189	8.38722	6.17742	580	97	FALSE	15532	14719	15439	9225	54915
HERC2P2	1	0.440617	25.1396	18.5234	396	83	FALSE	15531	12673	12984	13624	54812
RSPO3	1	0.440521	5.97681	4.40412	422	84	FALSE	15530	13056	13187	7849	49622
RHOXF1-AS1	1	0.44017	0.548583	0.404332	168	57	FALSE	15529	7340	7681	1934	32484
CXCR2	1	0.440016	0.442065	0.325858	180	60	FALSE	15528	7789	8289	1602	33208
ADAMTSL3	1	0.43991	2.48274	1.83023	507	85	FALSE	15527	14053	13412	4943	47935
TXNIP	1	0.439554	672.029	495.529	291	75	FALSE	15526	10870	11273	16806	54475
JAML	1	0.439477	4.79348	3.53472	110	40	FALSE	15525	4800	4372	7004	31701
PTPRS	1	0.439409	11.9561	8.81691	261	111	FALSE	15524	10130	16524	10757	52935
PFKP	1	0.438969	46.6879	34.4399	97	36	FALSE	15523	4122	3601	15239	38485
TMEM252	1	0.438945	36.933	27.2445	94	60	FALSE	15522	3955	8221	14749	42447
TJP2	1	0.438898	44.3044	32.6833	258	73	FALSE	15521	10045	10836	15144	51546
ZNF608	1	0.438414	6.87673	5.07465	329	84	FALSE	15520	11610	13156	8389	48675
NFATC1	1	0.438224	3.38334	2.49705	198	50	FALSE	15519	8381	6410	5794	36104
PTGIR	1	0.438176	17.3266	12.7882	71	33	FALSE	15518	2722	2983	12302	33525
SMARCD3	1	0.437978	27.5919	20.3674	75	30	FALSE	15517	2943	2421	13917	34798
ACTN1	1	0.437916	41.0517	30.3044	161	80	FALSE	15516	7048	12252	14975	49791
WNT3A	1	0.437793	0.238889	0.176363	81	22	FALSE	15515	3248	1070	859	20692
PTGES	1	0.43778	12.0908	8.92627	100	42	FALSE	15514	4274	4743	10817	35348
IL20RB	1	0.437184	0.771993	0.570174	106	29	FALSE	15513	4588	2284	2477	24862
SNX22	1	0.437178	2.75473	2.03458	189	31	FALSE	15512	8096	2717	5201	31526
IGFBP6	1	0.437109	79.4378	58.6739	14	8	FALSE	15511	100	35	16047	31693
TMEM158	1	0.436964	4.6331	3.42241	95	71	FALSE	15510	4007	10358	6884	36759
APOBEC3A	1	0.436739	0.764954	0.56515	74	32	FALSE	15509	2899	2796	2462	23666
ZCCHC24	1	0.436594	13.4962	9.97206	327	101	FALSE	15508	11562	15853	11305	54228
THEMIS	1	0.436232	0.357576	0.264271	1395	104	FALSE	15507	16698	16191	1309	49705
OLR1	1	0.436199	6.74062	4.98185	277	92	FALSE	15506	10555	14604	8306	48971
RHPN2	1	0.436117	19.4446	14.3719	262	70	FALSE	15505	10156	10239	12737	48637
KCNMA1	1	0.435952	0.514236	0.380126	1052	89	FALSE	15504	16409	14203	1815	47931
EMBP1	1	0.435623	0.19807	0.146448	447	82	FALSE	15503	13373	12805	694	42375
SYT11	1	0.435473	7.74299	5.72556	419	73	FALSE	15502	13009	10911	8879	48301
MMP25	1	0.435303	1.90466	1.40857	128	38	FALSE	15501	5668	4011	4290	29470
NPIPA5	1	0.435185	6.78251	5.01634	98	48	FALSE	15500	4181	5877	8325	33883
SRGN	1	0.434989	139.853	103.449	154	81	FALSE	15499	6792	12471	16457	51219
ACTA1	1	0.434978	3.60658	2.66781	46	28	FALSE	15498	1306	2006	5987	24797
PIK3R6	1	0.43493	0.941259	0.696277	96	29	FALSE	15497	4068	2267	2859	24691
RPL13AP5	1	0.434614	33.0194	24.4308	23	20	FALSE	15496	301	667	14465	30929
GPRASP1	1	0.434507	13.2051	9.77106	400	65	FALSE	15495	12747	9324	11198	48764
STRC	1	0.43434	0.175964	0.130219	227	30	FALSE	15494	9274	2526	590	27884
CFI	1	0.434152	145.111	107.401	139	45	FALSE	15493	6181	5366	16474	43514
SLC11A2	1	0.434028	15.5049	11.4766	271	53	FALSE	15492	10380	6997	11879	44748
BACH1	1	0.433832	7.05993	5.22642	617	98	FALSE	15491	14976	15579	8507	54553
ZNF100	1	0.433798	2.09914	1.55401	666	94	FALSE	15490	15286	15015	4516	50307
SH3BP1	1	0.43371	4.10484	3.03904	76	35	FALSE	15489	2990	3374	6438	28291
PWAR5	1	0.433251	1.0259	0.759769	434	90	FALSE	15488	13225	14309	3032	46054
LINC00222	1	0.433192	0.293689	0.217512	116	44	FALSE	15487	5120	5145	1072	26824
CHST15	1	0.433141	11.552	8.55593	411	60	FALSE	15486	12890	8373	10616	47365
SRCIN1	1	0.432826	0.548918	0.406643	327	68	FALSE	15485	11561	9881	1937	38864
EBLN2	1	0.432763	1.52775	1.13182	151	60	FALSE	15484	6669	8261	3789	34203
CHSY3	1	0.432747	0.457301	0.338791	275	93	FALSE	15483	10495	14763	1652	42393
SNAP91	1	0.432692	0.0723292	0.0535872	324	82	FALSE	15482	11504	12750	141	39877
SPIRE1	1	0.432639	8.29368	6.14483	514	68	FALSE	15481	14130	9921	9178	48710
ALDH3B2	1	0.43217	0.764166	0.566359	91	28	FALSE	15480	3786	2091	2460	23817
CYP27C1	1	0.431823	0.415597	0.308092	337	61	FALSE	15479	11750	8554	1507	37290
STK4	1	0.431729	5.56259	4.12395	1161	89	FALSE	15478	16541	14207	7561	53787
MIR646HG	1	0.431637	0.230845	0.171153	132	59	FALSE	15477	5863	8050	822	30212
SPIN2A	1	0.431533	0.164302	0.121826	27	55	FALSE	15476	461	7223	538	23698
TRIM17	1	0.431394	2.26951	1.68294	58	38	FALSE	15475	2004	3919	4694	26092
SPON2	1	0.431303	25.013	18.5494	67	24	FALSE	15474	2491	1369	13614	32948
CCDC168	1	0.430783	0.0447578	0.033204	1406	63	FALSE	15473	16703	8955	64	41195
XKR6	1	0.430655	0.674817	0.500663	294	94	FALSE	15472	10935	14930	2257	43594
KRT72	1	0.430486	0.340624	0.252747	64	33	FALSE	15471	2314	2968	1246	21999
SMC1A	0.328415	0.430324	10.1537	7.535	621	85	FALSE	15470	15000	13431	10055	53956
NPTN-IT1	1	0.430267	2.06763	1.53444	265	77	FALSE	15469	10240	11667	4471	41847
NEK6	1	0.429804	14.3802	10.6753	237	60	FALSE	15468	9547	8332	11560	44907
SPRR2A	1	0.429796	1.13547	0.842939	30	28	FALSE	15467	583	1974	3225	21249
MMP19	1	0.429703	7.10972	5.27836	166	47	FALSE	15466	7252	5760	8537	37015
ETS1	1	0.429673	27.8281	20.6604	508	89	FALSE	15465	14067	14140	13944	57616
GGT3P	1	0.429646	2.63144	1.9537	59	21	FALSE	15464	2058	878	5083	23483
FOXE1	1	0.429345	0.130026	0.0965575	174	65	FALSE	15463	7580	9231	387	32661
IL17RB	1	0.429052	115.937	86.1124	131	74	FALSE	15462	5823	10976	16360	48621
KRT2	1	0.428999	0.764369	0.567756	126	48	FALSE	15461	5590	5902	2461	29414
CPXM2	1	0.428844	11.4312	8.49173	167	48	FALSE	15460	7296	5939	10567	39262
LEFTY2	1	0.428614	0.387826	0.288145	85	43	FALSE	15459	3460	4912	1410	25241
NRXN1	1	0.42859	0.0975234	0.0724587	760	95	FALSE	15458	15713	15186	247	46604
EBF3	1	0.428119	0.908054	0.674894	491	117	FALSE	15457	13906	16705	2792	48860
GAS7	1	0.427503	2.3551	1.75113	568	71	FALSE	15456	14615	10540	4791	45402
MASP1	1	0.42715	1.31466	0.97775	273	51	FALSE	15455	10424	6642	3514	36035
SDK1	1	0.426869	2.97946	2.21634	501	67	FALSE	15454	14000	9726	5426	44606
LIMS1	1	0.426812	11.1773	8.31481	447	101	FALSE	15453	13372	15872	10482	55179
CLEC4GP1	1	0.426647	1.32071	0.982591	65	26	FALSE	15452	2384	1691	3524	23051
RNF217	1	0.426615	2.88994	2.15013	1423	78	FALSE	15451	16715	12021	5317	49504
GNG8	1	0.425917	2.18523	1.62661	17	17	FALSE	15450	149	360	4607	20566
POU5F1P3	1	0.42569	0.759055	0.565103	45	29	FALSE	15449	1252	2170	2448	21319
ARHGAP40	1	0.425671	8.38398	6.24181	114	41	TRUE	15448	5016	4565	9221	34250
MFAP4	1	0.425318	100.14	74.5717	71	27	FALSE	15447	2721	1891	16256	36315
CCL20	1	0.425119	10.259	7.64066	100	79	FALSE	15446	4273	12025	10094	41838
SMCHD1	1	0.424725	8.88362	6.61813	919	96	FALSE	15445	16173	15324	9460	56402
RASGEF1A	1	0.424614	1.65256	1.23122	207	61	FALSE	15444	8664	8504	3981	36593
STC2	1	0.424407	4.12595	3.07443	297	71	FALSE	15443	10978	10469	6462	43352
EIF2S3	1	0.42434	61.1063	45.5352	419	90	FALSE	15442	13008	14300	15702	58452
ERP27	1	0.424314	25.0055	18.6339	114	54	FALSE	15441	5015	7071	13611	41138
IL1RAP	1	0.424257	1.3717	1.02222	434	60	FALSE	15440	13224	8375	3595	40634
RGS19	1	0.424233	7.87067	5.8655	48	33	FALSE	15439	1429	2945	8956	28769
MICAL1	1	0.424201	39.3364	29.3155	121	26	FALSE	15438	5372	1766	14888	37464
HCG27	1	0.423832	2.71699	2.02536	110	46	FALSE	15437	4799	5499	5180	30915
CLEC2D	1	0.423783	3.85464	2.87351	438	78	FALSE	15436	13272	11957	6194	46859
HSH2D	1	0.423774	2.85592	2.12901	104	37	FALSE	15435	4475	3811	5280	29001
SDHAP1	1	0.423751	14.1244	10.5295	101	33	FALSE	15434	4326	3036	11490	34286
TDGF1	1	0.423745	9.51272	7.09161	167	69	FALSE	15433	7295	9989	9746	42463
NLRP2	1	0.423581	2.09708	1.56352	174	36	FALSE	15432	7579	3680	4513	31204
RAB8B	1	0.423166	10.9065	8.13394	668	71	FALSE	15431	15296	10548	10368	51643
CCL26	1	0.422836	1.58275	1.18066	34	33	FALSE	15430	733	2911	3866	22940
ATP8B4	1	0.422561	1.46655	1.09419	583	79	FALSE	15429	14740	12197	3718	46084
SIGLEC1	1	0.422431	4.78441	3.56997	232	50	FALSE	15428	9398	6430	6999	38255
PLAUR	1	0.421783	7.65457	5.71415	30	22	FALSE	15427	582	976	8817	25802
LINC01134	1	0.421745	0.452304	0.337654	123	60	FALSE	15426	5452	8245	1635	30758
CYP4F11	1	0.4215	5.19551	3.87922	186	47	FALSE	15425	7980	5775	7317	36497
LINC01529	1	0.421224	0.510509	0.381244	51	17	FALSE	15424	1590	424	1803	19241
DYRK2	1	0.420739	4.75114	3.5493	1003	89	FALSE	15423	16342	14200	6977	52942
FCHSD1	1	0.42067	10.503	7.84654	171	43	FALSE	15422	7465	4998	10198	38083
AGAP1-IT1	1	0.420447	1.17962	0.881403	40	32	FALSE	15421	1015	2750	3297	22483
LINC00624	1	0.420364	0.291218	0.217609	354	88	FALSE	15420	12015	13918	1063	42416
MCTP1	1	0.420091	0.707407	0.5287	629	75	FALSE	15419	15059	11374	2334	44186
RASSF6	1	0.419846	4.99249	3.73191	491	78	FALSE	15418	13905	11971	7172	48466
ADAMTSL4-AS1	1	0.419715	0.561838	0.420015	98	74	FALSE	15417	4180	10965	1965	32527
PRKG2	1	0.419597	0.547938	0.409657	436	88	FALSE	15416	13248	13944	1933	44541
MYBPC1	1	0.41913	0.281615	0.210613	194	36	FALSE	15415	8262	3688	1029	28394
TMED6	1	0.419026	5.81605	4.34999	70	45	FALSE	15414	2657	5279	7745	31095
CPA3	1	0.418977	7.00992	5.24311	164	73	FALSE	15413	7181	10783	8473	41850
GNGT1	1	0.418932	0.187918	0.140558	78	65	FALSE	15412	3105	9170	644	28331
NFATC4	1	0.418815	18.3521	13.7281	250	41	FALSE	15411	9866	4649	12515	42441
LINC01833	1	0.41861	0.658846	0.492912	244	71	FALSE	15410	9718	10447	2224	37799
GPR162	1	0.418396	5.15763	3.85923	73	23	FALSE	15409	2830	1214	7283	26736
FAM174B	1	0.41777	4.46572	3.34296	215	75	FALSE	15408	8908	11238	6756	42310
SYNC	1	0.417624	0.936593	0.701186	217	62	FALSE	15407	8971	8683	2851	35912
MYH1	1	0.417521	0.149379	0.111842	231	43	FALSE	15406	9370	5031	478	30285
HS3ST1	1	0.417267	5.85795	4.38668	1066	91	FALSE	15405	16432	14561	7780	54178
GUCA1B	1	0.416895	1.394	1.04415	114	49	FALSE	15404	5014	6090	3623	30131
TRPV3	1	0.416789	0.384282	0.287861	405	60	FALSE	15403	12806	8372	1403	37984
PLEKHS1	1	0.416569	0.603314	0.452005	311	50	FALSE	15402	11253	6454	2088	35197
MATN1-AS1	1	0.416348	1.0878	0.815108	73	39	FALSE	15401	2829	4131	3153	25514
CCDC184	1	0.41604	1.07754	0.807591	112	49	FALSE	15400	4907	6085	3138	29530
PRKXP1	1	0.415742	1.59047	1.19227	630	75	FALSE	15399	15067	11375	3882	45723
TULP3	1	0.41555	23.6451	17.7275	200	48	FALSE	15398	8445	5967	13424	43234
SCGB3A1	1	0.415517	1.81348	1.35966	8	8	FALSE	15397	29	29	4197	19652
RBBP8	1	0.415469	25.3026	18.9713	289	77	FALSE	15396	10832	11676	13648	51552
GJD2	1	0.415378	0.146774	0.110055	245	88	FALSE	15395	9739	13877	469	39480
SYNGAP1	1	0.415119	8.78653	6.58952	270	60	FALSE	15394	10361	8341	9415	43511
KLHL25	1	0.414584	3.53354	2.65098	139	30	FALSE	15393	6180	2501	5927	30001
PVRIG	1	0.414485	3.22932	2.42292	60	24	FALSE	15392	2113	1358	5638	24501
BCAS4	1	0.41448	2.69446	2.02162	410	50	FALSE	15391	12875	6463	5158	39887
LINC00671	1	0.414462	63.8166	47.8816	117	54	FALSE	15390	5176	7076	15769	43411
SOX8	1	0.413747	1.28519	0.964756	138	53	FALSE	15389	6123	6916	3474	31902
HPCAL4	1	0.413575	6.34273	4.76187	345	77	FALSE	15388	11886	11699	8079	47052
FNDC4	1	0.413522	12.2093	9.16659	42	24	FALSE	15387	1128	1314	10861	28690
IRS2	1	0.413476	5.34684	4.01447	412	73	FALSE	15386	12901	10908	7419	46614
AEBP1	1	0.413412	146.612	110.083	95	21	FALSE	15385	4006	924	16481	36796
OR7E47P	1	0.413372	2.52996	1.89966	93	68	FALSE	15384	3901	9753	4985	34023
GOLGA8R	1	0.41326	0.449157	0.337283	470	83	FALSE	15383	13668	13012	1622	43685
DOC2A	1	0.413246	3.33396	2.50358	71	23	FALSE	15382	2720	1213	5739	25054
HSF4	1	0.412883	31.5819	23.7218	72	25	FALSE	15381	2766	1537	14352	34036
IRAK3	1	0.412873	4.47889	3.36421	840	73	TRUE	15380	15981	10956	6763	49080
CNTNAP1	1	0.412591	7.95338	5.97516	264	55	FALSE	15379	10211	7379	9006	41975
HSPC324	1	0.412569	4.81881	3.6203	36	34	FALSE	15378	822	3113	7029	26342
CMTM7	1	0.41255	17.5316	13.1714	110	47	FALSE	15377	4798	5697	12337	38209
LINC01605	1	0.412548	0.411074	0.308838	281	69	FALSE	15376	10645	10060	1494	37575
ZHX2	1	0.412362	13.935	10.4706	275	88	FALSE	15375	10494	13886	11428	51183
PAPLN	1	0.412356	41.5624	31.2298	272	74	FALSE	15374	10401	11059	15015	51849
PNCK	1	0.411983	0.935131	0.702835	68	28	FALSE	15373	2553	2057	2848	22831
DRAXIN	1	0.411809	0.158323	0.119008	72	47	FALSE	15372	2765	5655	510	24302
SIX3	1	0.411741	0.166419	0.1251	174	83	FALSE	15371	7578	12899	547	36395
LONRF2	1	0.411641	3.068	2.30642	1344	89	FALSE	15370	16683	14212	5511	51776
BNIP3	1	0.411465	42.8923	32.249	130	64	FALSE	15369	5775	8994	15080	45218
SNAP25	1	0.411295	2.34508	1.76338	186	68	FALSE	15368	7979	9808	4777	37932
SCN2A	1	0.411079	2.81849	2.11967	913	85	FALSE	15367	16160	13468	5251	50246
PTPN1	1	0.411059	63.5479	47.7925	293	69	FALSE	15366	10909	10065	15765	52105
COL6A3	1	0.411015	10.5575	7.94023	470	84	FALSE	15365	13667	13203	10223	52458
SLC51A	1	0.410693	3.11909	2.34637	81	40	FALSE	15364	3247	4336	5550	28497
CBFA2T3	1	0.41043	1.87057	1.40742	182	77	FALSE	15363	7863	11620	4249	39095
PIP5KL1	1	0.410354	1.21614	0.915074	352	26	FALSE	15362	11985	1787	3357	32491
LAMA1	1	0.410278	6.24784	4.70137	524	68	FALSE	15361	14222	9922	8020	47525
PLEKHA1	1	0.410121	13.7133	10.3201	1611	105	FALSE	15360	16765	16267	11363	59755
SRPX2	1	0.409847	5.75358	4.33074	459	55	FALSE	15359	13541	7401	7707	44008
TRAF3IP2	1	0.409754	6.62223	4.9849	485	70	FALSE	15358	13849	10324	8227	47758
SIGLEC16	1	0.409636	0.842658	0.634364	174	58	FALSE	15357	7577	7880	2644	33458
HVCN1	1	0.409273	2.20667	1.66163	117	47	FALSE	15356	5175	5713	4636	30880
PRPF4	1	0.409122	15.6458	11.7825	232	64	FALSE	15355	9397	9064	11918	45734
CECR2	1	0.409037	1.7076	1.28604	711	76	FALSE	15354	15514	11574	4047	46489
CA5BP1	1	0.408996	4.44974	3.35131	60	31	FALSE	15353	2112	2606	6736	26807
DENND4C	1	0.408741	7.50173	5.65091	747	81	FALSE	15352	15671	12641	8746	52410
MAN2A1	1	0.408569	5.32739	4.0135	730	97	FALSE	15351	15593	15462	7405	53811
LRP2	1	0.408548	36.2685	27.324	1077	77	FALSE	15350	16446	11805	14702	58303
SLCO1A2	1	0.408531	0.217896	0.164161	708	91	FALSE	15349	15504	14529	778	46160
LRRC71	1	0.408494	0.416652	0.31391	35	20	FALSE	15348	777	696	1514	18335
APOC2	1	0.408453	5.3257	4.01255	34	30	FALSE	15347	732	2351	7403	25833
LAMC1	1	0.408343	28.0841	21.1611	557	97	FALSE	15346	14539	15435	13972	59292
C11orf16	1	0.408128	0.582419	0.438911	73	25	FALSE	15345	2828	1540	2021	21734
PSCA	1	0.408061	4.46538	3.36527	40	26	FALSE	15344	1014	1627	6755	24740
TRPM2-AS	1	0.407923	0.27498	0.207254	35	23	FALSE	15343	776	1137	1004	18260
CDK18	1	0.407821	30.5804	23.0503	102	42	FALSE	15342	4375	4745	14252	38714
PITX1	1	0.407731	0.176795	0.13327	60	23	FALSE	15341	2111	1202	598	19252
KLRC1	1	0.407724	0.238592	0.179853	84	87	FALSE	15340	3408	13672	858	33278
SLC9B2	1	0.407533	2.19185	1.65246	408	72	FALSE	15339	12844	10703	4618	43504
TEC	1	0.407282	2.23471	1.68507	280	62	FALSE	15338	10622	8720	4664	39344
SLC17A3	1	0.407258	64.9512	48.9768	181	71	FALSE	15337	7826	10403	15794	49360
CNTNAP3B	1	0.407143	0.863527	0.651199	703	100	FALSE	15336	15475	15798	2686	49295
CAMK2D	1	0.407097	8.17154	6.16248	606	122	FALSE	15335	14901	16772	9115	56123
MYOF	1	0.406971	20.7012	15.6129	473	64	FALSE	15334	13701	9146	12957	51138
PYHIN1	1	0.406897	0.957112	0.721896	359	83	FALSE	15333	12092	12970	2904	43299
KIAA0513	1	0.406675	4.13319	3.11791	397	63	FALSE	15332	12691	8925	6471	43419
CNR1	1	0.40643	1.30739	0.986411	528	81	TRUE	15331	14262	12608	3502	45703
FLG2	1	0.406324	0.0930011	0.0701734	388	57	FALSE	15330	12548	7777	226	35881
TMEM105	1	0.406273	0.771523	0.582168	149	47	FALSE	15329	6601	5744	2476	30150
DOK2	1	0.405732	5.55562	4.19368	63	34	FALSE	15328	2265	3163	7557	28313
GEMIN8	0.180333	0.40525	13.7119	10.3539	701	34	FALSE	15327	15464	3305	11362	45458
ZBED6	1	0.405179	1.17173	0.884825	1254	71	FALSE	15326	16620	10560	3285	45791
FNIP1	1	0.404795	4.88364	3.68882	729	100	FALSE	15325	15587	15802	7081	53795
SKINT1L	1	0.404716	1.1205	0.846407	86	44	FALSE	15324	3527	5099	3207	27157
IFNGR1	1	0.40445	39.3724	29.7468	212	84	FALSE	15323	8805	13100	14889	52117
WDR86-AS1	1	0.404066	1.95798	1.47969	30	25	FALSE	15322	581	1459	4360	21722
NAV1	1	0.403827	3.1616	2.38969	817	96	FALSE	15321	15913	15319	5592	52145
DENND2D	1	0.403428	12.7989	9.67674	241	69	FALSE	15320	9636	10036	11063	46055
MAP1LC3B2	1	0.403423	0.787417	0.595336	52	44	FALSE	15319	1648	5069	2519	24555
MAST1	1	0.403082	0.146175	0.110543	115	21	FALSE	15318	5070	935	466	21789
PDCD4	1	0.403005	21.7797	16.4716	391	106	TRUE	15317	12593	16287	13152	57349
RGPD8	1	0.402628	0.471303	0.356531	686	85	FALSE	15316	15389	13440	1700	45845
NBL1	1	0.402305	60.0639	45.4473	69	29	FALSE	15315	2609	2226	15677	35827
LAIR1	1	0.402133	3.43195	2.59709	377	70	FALSE	15314	12387	10297	5830	43828
CLEC10A	1	0.402037	3.44001	2.60336	95	59	FALSE	15313	4005	8018	5838	33174
MAP3K8	1	0.401978	9.94056	7.52322	214	76	FALSE	15312	8883	11432	9952	45579
KCNE1	1	0.401791	0.438796	0.332133	211	58	FALSE	15311	8782	7911	1599	33603
ALPI	1	0.401528	0.487428	0.36901	110	40	FALSE	15310	4797	4371	1743	26221
ZBTB16	1	0.401501	8.47108	6.4132	628	30	FALSE	15309	15048	2536	9262	42155
TTBK2	1	0.401471	3.3692	2.55078	1095	97	FALSE	15308	16469	15492	5776	53045
C9orf72	1	0.401336	5.56819	4.21599	374	101	FALSE	15307	12339	15861	7568	51075
TBX1	1	0.401054	0.750296	0.568203	41	20	FALSE	15306	1079	708	2426	19519
MCUB	1	0.400893	4.44049	3.36318	255	84	FALSE	15305	9971	13117	6725	45118
ANXA2P2	1	0.400844	2.5306	1.91671	56	27	FALSE	15304	1890	1854	4988	24036
SULT1B1	1	0.400626	0.301914	0.228709	956	109	FALSE	15303	16247	16476	1113	49139
CYP27B1	1	0.400523	25.5299	19.341	150	64	FALSE	15302	6641	9012	13676	44631
RIPK2	1	0.400322	7.26513	5.50471	227	96	FALSE	15301	9273	15235	8611	48420
UST	1	0.400258	4.0656	3.0806	375	37	FALSE	15300	12359	3887	6408	37954
CFLAR-AS1	1	0.400184	0.450903	0.341677	66	38	FALSE	15299	2438	3933	1627	23297
MYL2	1	0.400148	3.07356	2.32908	44	35	FALSE	15298	1212	3324	5517	25351
SNORD22	1	0.400078	8.11899	6.15271	6	6	FALSE	15297	17	16	9086	24416
TRG-AS1	1	0.399986	0.435844	0.330311	319	73	FALSE	15296	11419	10871	1587	39173
PTGS2	1	0.399896	8.30256	6.29261	538	92	FALSE	15295	14358	14665	9180	53498
RELT	1	0.399863	3.33581	2.52831	142	51	FALSE	15294	6293	6571	5740	33898
TPM4	1	0.399845	132.19	100.192	180	17	FALSE	15293	7788	448	16426	39955
WIPF1	1	0.399683	9.00443	6.82558	379	91	FALSE	15292	12414	14453	9514	51673
KLHL6-AS1	1	0.399247	0.920028	0.697615	30	30	FALSE	15291	580	2344	2816	21031
SLC28A1	1	0.39901	34.4255	26.1076	124	38	FALSE	15290	5496	4007	14585	39378
LINC-PINT	1	0.398969	11.4721	8.70048	51	50	FALSE	15289	1589	6263	10587	33728
GOLGA6L9	1	0.398871	2.38902	1.81196	785	105	FALSE	15288	15807	16249	4835	52179
STAT3	1	0.398369	74.3398	56.4028	331	64	FALSE	15287	11640	9116	15967	52010
DHRS13	1	0.398212	6.89897	5.23492	84	41	FALSE	15286	3407	4528	8402	31623
PHF24	1	0.397967	0.354135	0.268762	394	67	FALSE	15285	12644	9705	1298	38932
SRRM3	1	0.397764	1.14997	0.872864	56	18	FALSE	15284	1889	535	3248	20956
ANKRD12	1	0.39758	6.85899	5.20686	996	78	FALSE	15283	16330	12019	8377	52009
LYST	1	0.396892	2.96323	2.25055	1326	73	FALSE	15282	16668	10959	5409	48318
SERHL2	1	0.396834	2.32194	1.76357	100	32	FALSE	15281	4272	2841	4754	27148
RGPD2	1	0.396832	0.160189	0.121667	601	57	FALSE	15280	14855	7793	519	38447
USP9X	1	0.39639	15.0417	11.4281	1297	113	FALSE	15279	16645	16611	11739	60274
KLF5	1	0.396372	9.51669	7.23046	299	84	FALSE	15278	11023	13140	9747	49188
ZC3HAV1L	1	0.396315	3.07189	2.33401	297	121	FALSE	15277	10977	16751	5515	48520
PSD2	1	0.395947	0.242763	0.184498	338	59	FALSE	15276	11777	8181	874	36108
NPPA	1	0.395835	2.28608	1.73753	38	22	FALSE	15275	922	995	4711	21903
FBXW10	1	0.395149	0.220153	0.167406	212	46	FALSE	15274	8804	5589	785	30452
CDH3	1	0.395108	8.22008	6.25082	176	35	FALSE	15273	7653	3476	9135	35537
RAB27A	1	0.394947	8.89758	6.76676	320	85	FALSE	15272	11441	13347	9466	49526
GALNT5	1	0.394843	0.125174	0.0952037	1053	88	FALSE	15271	16411	14026	371	46079
RNF24	1	0.394457	10.1073	7.6894	645	78	FALSE	15270	15169	11996	10027	52462
HIF1A	1	0.394369	93.7438	71.3224	414	112	FALSE	15269	12930	16561	16202	60962
ANKRD36	1	0.394037	1.73443	1.3199	388	46	FALSE	15268	12547	5617	4093	37525
PATL2	1	0.394036	0.891426	0.678373	116	48	FALSE	15267	5119	5893	2751	29030
RNASE4	1	0.393901	36.7057	27.9356	200	77	FALSE	15266	8444	11626	14737	50073
MUC4	1	0.393478	0.485773	0.369815	156	32	FALSE	15265	6868	2892	1738	26763
C8orf88	1	0.393474	5.97334	4.54747	110	71	FALSE	15264	4796	10366	7845	38271
ZNF449	1	0.393142	3.8972	2.9676	522	79	FALSE	15263	14202	12190	6238	47893
IGFBP3	1	0.392891	53.003	40.3672	181	60	FALSE	15262	7825	8290	15470	46847
STXBP1	1	0.392807	11.1713	8.5086	187	52	FALSE	15261	8018	6782	10480	40541
LINC01119	1	0.392559	0.532559	0.405691	65	36	FALSE	15260	2383	3550	1873	23066
NLRP3	1	0.392542	0.822393	0.626488	278	44	FALSE	15259	10575	5234	2598	33666
AZI2	1	0.392194	15.6114	11.8954	435	75	FALSE	15258	13234	11337	11907	51736
PDK3	1	0.392126	3.52264	2.68427	1488	102	FALSE	15257	16731	16023	5916	53927
MAGOH2P	1	0.392033	2.284	1.74053	67	52	FALSE	15256	2490	6679	4707	29132
RPL21P28	1	0.391898	1.48343	1.13056	35	32	FALSE	15255	775	2739	3737	22506
CD14	1	0.391717	36.6399	27.9278	55	22	FALSE	15254	1832	1032	14731	32849
APBB1IP	1	0.391577	5.7726	4.40043	147	46	FALSE	15253	6522	5540	7720	35035
RHBDF2	1	0.391489	12.1115	9.2331	122	34	FALSE	15252	5402	3258	10825	34737
PKD1L3	1	0.391444	0.086317	0.0658052	398	55	FALSE	15251	12707	7396	199	35553
LINC01422	1	0.3912	0.448359	0.341872	40	36	FALSE	15250	1013	3512	1619	21394
SLC25A18	1	0.390954	2.25804	1.72204	126	59	FALSE	15249	5589	8043	4685	33566
ULBP1	1	0.390771	0.400666	0.305597	240	63	FALSE	15248	9614	8876	1450	35188
FOSL2	1	0.390736	63.6993	48.586	545	98	FALSE	15247	14426	15566	15766	61005
TNFRSF4	1	0.390615	4.20398	3.20681	10	26	FALSE	15246	53	1597	6530	23426
TM6SF1	1	0.390499	1.2605	0.961593	216	38	FALSE	15245	8943	4063	3431	31682
STARD5	1	0.390453	3.14714	2.40093	341	58	FALSE	15244	11820	7969	5579	40612
WASF1	1	0.390449	8.59403	6.55632	228	98	FALSE	15243	9290	15505	9324	49362
GPCPD1	1	0.390209	17.9291	13.6802	570	84	FALSE	15242	14633	13238	12427	55540
CRYBG3	1	0.390192	3.35444	2.55953	914	99	TRUE	15241	16162	15717	5760	52880
ACKR1	1	0.390167	19.2514	14.6896	63	36	FALSE	15240	2264	3546	12698	33748
DSC2	1	0.38964	2.22185	1.69598	1303	113	FALSE	15239	16649	16612	4651	53151
PARP8	1	0.389579	5.17424	3.94977	819	95	FALSE	15238	15922	15191	7299	53650
KRT14	1	0.389518	1.15214	0.879527	36	20	FALSE	15237	821	698	3254	20010
SLC16A1-AS1	1	0.389229	0.398244	0.304074	82	43	FALSE	15236	3291	4909	1439	24875
TNFAIP8L3	1	0.38894	3.81979	2.91714	153	52	FALSE	15235	6755	6761	6167	34918
CBLB	1	0.388749	7.68059	5.86637	710	103	FALSE	15234	15510	16086	8835	55665
AMACR	1	0.388648	53.534	40.8917	324	65	FALSE	15233	11503	9301	15492	51529
ANKRD18CP	1	0.388375	0.214395	0.163795	304	84	FALSE	15232	11116	13142	766	40256
TMEM200B	1	0.388339	9.90115	7.56457	120	63	FALSE	15231	5324	8804	9934	39293
UBR5	1	0.388181	13.2467	10.1217	933	88	FALSE	15230	16205	14021	11215	56671
NEURL1	1	0.387965	2.12514	1.62405	177	53	FALSE	15229	7693	6954	4549	34425
NID2	1	0.387863	6.1461	4.69722	251	72	FALSE	15228	9889	10631	7952	43700
SORBS1	1	0.387834	12.9437	9.89259	490	96	FALSE	15227	13893	15278	11112	55510
LEPR	1	0.387815	2.44773	1.87077	601	97	FALSE	15226	14854	15442	4903	50425
TNFAIP6	1	0.387182	0.831438	0.635735	83	88	FALSE	15225	3349	13843	2621	35038
DUSP23	1	0.387121	191.404	146.358	31	23	FALSE	15224	614	1126	16587	33551
TPBGL	1	0.386953	0.426982	0.326531	80	27	TRUE	15223	3200	1901	1554	21878
ANKRD36C	1	0.386815	0.995686	0.761517	526	61	FALSE	15222	14249	8576	2978	41025
LINC00115	1	0.386772	5.93662	4.54056	97	69	FALSE	15221	4121	9946	7826	37114
IFNAR2	1	0.386387	12.0619	9.22788	344	65	FALSE	15220	11876	9312	10802	47210
ADAMTS2	1	0.38638	6.98999	5.34767	274	57	FALSE	15219	10456	7749	8459	41883
DGKD	1	0.386367	9.15589	7.00475	265	40	FALSE	15218	10239	4462	9587	39506
SPSB1	1	0.386329	20.2686	15.507	179	74	FALSE	15217	7757	11007	12872	46853
IGSF9B	1	0.386328	0.550114	0.420878	1034	74	FALSE	15216	16381	11166	1939	44702
ACADVL	1	0.386293	534.499	408.941	93	29	FALSE	15215	3900	2262	16785	38162
WNT2B	1	0.386239	1.86494	1.4269	188	57	FALSE	15214	8054	7705	4247	35220
FAM13A	1	0.385687	7.68067	5.87889	414	82	FALSE	15213	12929	12787	8836	49765
SNHG12	1	0.385674	16.106	12.3279	93	44	FALSE	15212	3899	5116	12030	36257
ZDBF2	1	0.385541	2.30181	1.76201	1073	72	FALSE	15211	16440	10749	4735	47135
RBM33	1	0.385421	14.7361	11.2813	877	90	FALSE	15210	16082	14385	11667	57344
UCP2	1	0.384726	27.3549	20.9518	92	45	FALSE	15209	3851	5309	13883	38252
AFAP1-AS1	1	0.384676	0.139392	0.106767	382	44	FALSE	15208	12460	5245	437	33350
INSIG2	1	0.384549	13.3686	10.2406	425	77	FALSE	15207	13106	11743	11260	51316
MFHAS1	1	0.384518	16.5372	12.6681	425	74	FALSE	15206	13105	11115	12136	51562
HEXB	1	0.384516	53.1324	40.7014	166	67	FALSE	15205	7251	9610	15478	47544
SEMA4D	1	0.384303	12.693	9.72474	211	46	FALSE	15204	8781	5587	11026	40598
LCN10	1	0.384272	2.45886	1.88389	67	27	FALSE	15203	2489	1882	4915	24489
SIX4	1	0.384186	0.786073	0.602298	611	96	FALSE	15202	14938	15296	2518	47954
MTHFD1L	1	0.383673	7.82543	5.99807	221	57	FALSE	15201	9091	7725	8932	40949
STK39	1	0.383658	10.8737	8.33457	297	93	FALSE	15200	10976	14770	10357	51303
CGREF1	1	0.383362	2.44026	1.87082	40	28	FALSE	15199	1012	1991	4890	23092
JSRP1	1	0.383264	0.727627	0.557872	6	5	FALSE	15198	16	9	2381	17604
CLEC5A	1	0.382995	0.703379	0.539382	313	69	FALSE	15197	11291	10074	2327	38889
CPNE5	1	0.382886	3.62319	2.77863	140	36	FALSE	15196	6219	3666	6002	31083
RAB30	1	0.382874	1.31387	1.00762	1248	100	FALSE	15195	16614	15828	3513	51150
F7	1	0.382071	0.473638	0.363439	96	47	FALSE	15194	4067	5678	1711	26650
ELAVL2	1	0.381818	0.123419	0.09472	476	112	FALSE	15193	13734	16567	362	45856
SERPINH1	1	0.38167	53.0728	40.736	86	45	FALSE	15192	3526	5299	15475	39492
LEF1	1	0.381596	4.20814	3.23011	291	117	FALSE	15191	10869	16704	6534	49298
HYMAI	1	0.381571	0.323331	0.248189	367	98	FALSE	15190	12227	15533	1180	44130
PCDHA3	1	0.381135	0.375095	0.28801	397	76	FALSE	15189	12690	11514	1369	40762
ANKRD20A5P	1	0.381021	0.497831	0.382282	286	88	FALSE	15188	10751	13891	1773	41603
RAB15	1	0.380986	21.9023	16.8191	160	38	FALSE	15187	7006	4040	13167	39400
MEIS1	1	0.380872	8.53551	6.55504	457	105	FALSE	15186	13518	16218	9293	54215
C2CD4A	1	0.380427	3.06957	2.35808	238	75	FALSE	15185	9574	11247	5513	41519
SLC24A4	1	0.380386	0.122498	0.0941065	823	77	FALSE	15184	15934	11796	355	43269
TMEM140	1	0.380342	33.8916	26.0374	104	34	FALSE	15183	4474	3232	14547	37436
PDE4B	1	0.380274	3.78278	2.90627	352	69	FALSE	15182	11984	10093	6131	43390
FOXA3	1	0.380238	2.03205	1.56125	90	49	FALSE	15181	3735	6056	4431	29403
XIRP2	1	0.380141	0.0346243	0.026604	253	63	FALSE	15180	9926	8885	33	34024
GSN	1	0.380078	156.462	120.225	137	45	FALSE	15179	6090	5364	16515	43148
UBAP1	1	0.380026	48.4349	37.2185	183	61	FALSE	15178	7903	8484	15303	46868
RALGPS2	1	0.379999	5.50344	4.22905	2932	103	FALSE	15177	16842	16115	7520	55654
ABCA7	1	0.379874	10.4388	8.02225	200	33	FALSE	15176	8443	3088	10166	36873
GP1BA	1	0.379654	0.855258	0.65737	118	49	FALSE	15175	5219	6092	2669	29155
PLIN5	1	0.379586	22.0647	16.9602	89	43	FALSE	15174	3683	4917	13193	36967
SCML4	1	0.379569	0.807585	0.620764	348	86	FALSE	15173	11920	13546	2562	43201
KCNH4	1	0.379564	0.139454	0.107194	146	33	FALSE	15172	6477	3066	438	25153
BMP2K	1	0.37954	3.80663	2.92609	815	103	FALSE	15171	15907	16099	6155	53332
TC2N	1	0.379421	6.01344	4.62281	671	99	FALSE	15170	15311	15698	7869	54048
NXNL2	1	0.379274	3.44161	2.646	41	29	FALSE	15169	1078	2164	5840	24251
GMNC	1	0.379272	1.6169	1.24312	71	64	FALSE	15168	2719	8958	3924	30769
OGT	1	0.379091	109.795	84.4236	539	100	FALSE	15167	14367	15775	16318	61627
RNF169	1	0.378889	3.24702	2.49705	742	87	TRUE	15166	15648	13810	5657	50281
IGFBP4	1	0.37881	668.558	514.169	88	40	FALSE	15165	3633	4345	16803	39946
CAPN8	1	0.378716	2.99659	2.30474	129	39	FALSE	15164	5722	4205	5437	30528
TMEM54	1	0.378525	40.5519	31.1934	20	16	FALSE	15163	209	297	14950	30619
MYH15	1	0.378513	0.058012	0.0446246	712	60	FALSE	15162	15520	8398	92	39172
NRP1	1	0.378465	30.258	23.2761	470	96	FALSE	15161	13666	15274	14215	58316
GPR85	1	0.378415	0.140523	0.108102	339	89	FALSE	15160	11791	14098	444	41493
FLT3	1	0.378348	0.678775	0.522194	311	64	FALSE	15159	11252	9104	2269	37784
PLEKHF1	1	0.37829	4.90029	3.77003	47	17	FALSE	15158	1364	417	7096	24035
SLC7A6	1	0.378259	6.8188	5.24615	574	73	FALSE	15157	14666	10938	8352	49113
BMP1	1	0.378257	19.9958	15.3841	126	29	FALSE	15156	5588	2303	12832	35879
NPC1	1	0.377844	10.4613	8.05086	328	55	FALSE	15155	11585	7389	10178	44307
EDRF1-AS1	1	0.377816	0.752761	0.579326	26	26	FALSE	15154	411	1603	2433	19601
SKOR1	1	0.37775	0.461969	0.355548	141	53	FALSE	15153	6261	6918	1672	30004
HSPH1	1	0.377747	35.0429	26.9704	480	83	FALSE	15152	13787	13017	14616	56572
XBP1	1	0.377452	90.0554	69.3243	135	71	FALSE	15151	6000	10378	16165	47694
PPP2R3A	1	0.377334	13.7232	10.5649	617	80	FALSE	15150	14975	12428	11366	53919
MIR193BHG	1	0.376511	0.506513	0.390166	378	77	FALSE	15149	12401	11712	1797	41059
PADI4	1	0.376243	0.652221	0.502498	87	30	FALSE	15148	3575	2444	2204	23371
RHOV	1	0.376134	4.50657	3.47231	64	35	FALSE	15147	2313	3351	6784	27595
RBPJ	1	0.375593	13.9795	10.7752	800	104	FALSE	15146	15857	16168	11437	58608
ADAMTSL5	1	0.375565	1.97596	1.52308	115	60	FALSE	15145	5069	8240	4380	32834
RUNX2	1	0.375558	1.58639	1.2228	592	110	FALSE	15144	14797	16505	3876	50322
ITGB2-AS1	1	0.375272	5.49797	4.23872	94	33	FALSE	15143	3954	3020	7518	29635
FGR	1	0.375148	7.9295	6.11386	111	45	FALSE	15142	4860	5333	8996	34331
DSG2	1	0.374688	16.2637	12.5438	503	91	FALSE	15141	14015	14487	12070	55713
LITAF	1	0.374652	85.4843	65.9333	259	79	FALSE	15140	10070	12089	16117	53416
BTBD8	1	0.374583	0.372732	0.287499	469	80	FALSE	15139	13651	12397	1361	42548
BCO2	1	0.374577	2.83179	2.18425	238	52	FALSE	15138	9573	6801	5265	36777
TRABD2B	1	0.374243	23.0566	17.7884	358	40	FALSE	15137	12072	4468	13344	45021
KCNK1	1	0.374154	6.52403	5.03367	173	69	FALSE	15136	7543	9992	8175	40846
UBE2Q2P2	1	0.374017	1.49964	1.15717	157	76	FALSE	15135	6902	11410	3754	37201
SLC22A11	1	0.373842	43.1452	33.2962	161	35	FALSE	15134	7047	3460	15092	40733
USP32	1	0.373702	7.24338	5.59044	613	109	FALSE	15133	14952	16457	8597	55139
LRP1B	1	0.373464	0.178024	0.137422	1180	94	FALSE	15132	16565	15052	606	47355
NOVA1	1	0.373294	2.36506	1.82587	786	100	FALSE	15131	15811	15809	4805	51556
GRAP2	1	0.373247	0.985301	0.760695	209	47	FALSE	15130	8714	5787	2957	32588
SYCE3	1	0.373222	2.47162	1.90823	14	14	FALSE	15129	99	175	4932	20335
NT5DC3	1	0.373213	2.82582	2.1817	337	71	FALSE	15128	11749	10488	5260	42625
SIRPB1	1	0.372992	0.558685	0.431405	403	78	FALSE	15127	12778	11939	1958	41802
CLIP4	1	0.372724	9.38007	7.24444	511	93	FALSE	15126	14100	14816	9679	53721
SNAPC1	1	0.372535	7.06938	5.46056	276	97	FALSE	15125	10532	15369	8514	49540
ROS1	1	0.372527	0.176129	0.136047	738	68	FALSE	15124	15626	9935	591	41276
ARAP1-AS2	1	0.372483	0.697251	0.538593	100	38	FALSE	15123	4271	3980	2315	25689
ARHGAP25	1	0.372342	5.16674	3.99145	121	40	FALSE	15122	5371	4388	7292	32173
WNT9A	1	0.372326	1.45061	1.12065	159	45	FALSE	15121	6966	5380	3693	31160
TGFB1	1	0.372219	53.9193	41.6577	97	32	FALSE	15120	4120	2835	15509	37584
SEZ6L2	1	0.371902	10.3197	7.9747	109	24	FALSE	15119	4750	1408	10118	31395
GAREM2	1	0.371881	1.67867	1.29723	168	47	FALSE	15118	7339	5763	4015	32235
IL7	1	0.371502	1.62826	1.25861	182	60	FALSE	15117	7862	8292	3941	35212
GALNT3	1	0.371478	6.10883	4.72206	379	109	FALSE	15116	12413	16443	7923	51895
L3HYPDH	1	0.371205	13.2582	10.2504	63	60	FALSE	15115	2263	8211	11220	36809
C5orf58	1	0.371044	0.305406	0.236147	97	54	FALSE	15114	4119	7055	1123	27411
GPC2	1	0.370867	0.813696	0.629245	123	51	FALSE	15113	5451	6548	2578	29690
SPINK13	1	0.37071	1.02434	0.792223	61	49	FALSE	15112	2154	6028	3030	26324
SLA2	1	0.37037	0.846514	0.65485	126	44	FALSE	15111	5587	5162	2656	28516
SPOCD1	1	0.370318	0.424158	0.328133	88	35	FALSE	15110	3632	3396	1541	23679
LACTB2-AS1	1	0.37029	0.203869	0.157719	383	79	FALSE	15109	12474	12150	717	40450
UGT1A6	1	0.370273	4.70077	3.63668	146	59	FALSE	15108	6476	8062	6941	36587
IMPDH1	1	0.370123	23.4492	18.1431	68	21	FALSE	15107	2552	897	13397	31953
OCSTAMP	1	0.369906	0.131005	0.101376	100	45	FALSE	15106	4270	5323	390	25089
RBM12B-AS1	1	0.369903	1.23998	0.959541	43	33	FALSE	15105	1173	2934	3395	22607
SPP1	1	0.369419	3804	2944.66	143	83	FALSE	15104	6330	12891	16853	51178
SYTL3	1	0.369291	6.59733	5.1074	164	35	FALSE	15103	7180	3464	8216	33963
SIDT1	1	0.36926	1.08823	0.842483	218	73	FALSE	15102	9002	10806	3154	38064
ANKRD44	1	0.369075	2.82696	2.18886	227	67	FALSE	15101	9272	9654	5261	39288
LRRC31	1	0.368811	0.215038	0.16653	222	75	FALSE	15100	9117	11239	769	36225
SEC24D	1	0.368787	7.76919	6.01672	334	88	FALSE	15099	11695	13910	8896	49600
POMK	1	0.3686	0.574964	0.445329	139	81	FALSE	15098	6179	12462	1998	35737
HSP90AA1	1	0.368449	456.771	353.822	250	69	FALSE	15097	9865	10045	16773	51780
FNIP2	1	0.368353	15.5553	12.0502	699	98	FALSE	15096	15453	15593	11893	58035
GOLT1A	1	0.368188	15.6778	12.1464	41	43	FALSE	15095	1077	4874	11925	32971
CEACAM21	1	0.368124	1.01211	0.784169	68	72	FALSE	15094	2551	10564	3012	31221
KRT19	1	0.368019	196.257	152.069	41	20	FALSE	15093	1076	707	16598	33474
CEBPD	1	0.367995	145.943	113.085	58	46	FALSE	15092	2003	5448	16477	39020
SPATA9	1	0.367592	0.359959	0.278996	142	47	FALSE	15091	6292	5737	1316	28436
RNF213	1	0.367449	31.3449	24.297	1174	62	FALSE	15090	16557	8782	14324	54753
CD33	1	0.367408	2.0852	1.61639	97	31	FALSE	15089	4118	2671	4498	26376
IFNGR2	1	0.366925	34.0478	26.4018	155	64	FALSE	15088	6833	9016	14560	45497
C5AR1	1	0.36651	12.6793	9.83474	150	52	FALSE	15087	6640	6759	11016	39502
CALY	1	0.366334	0.189861	0.147285	43	17	FALSE	15086	1172	412	658	17328
ANKZF1	1	0.366163	47.0883	36.5332	130	39	FALSE	15085	5774	4209	15257	40325
RNF144B	1	0.366147	14.6105	11.3356	499	84	FALSE	15084	13983	13211	11628	53906
UGDH	1	0.366006	20.5982	15.9827	346	122	FALSE	15083	11897	16770	12933	56683
NOD1	1	0.365871	5.94727	4.61509	207	49	FALSE	15082	8663	6189	7833	37767
IRAK2	1	0.365657	5.33119	4.13762	230	72	FALSE	15081	9347	10620	7409	42457
EMILIN2	1	0.36553	3.35653	2.60528	310	49	FALSE	15080	11232	6238	5763	38313
SCN9A	1	0.365497	1.18207	0.917522	1021	95	FALSE	15079	16370	15205	3302	49956
MSANTD3	1	0.365347	8.61583	6.68832	156	89	FALSE	15078	6867	14038	9334	45317
PSD3	1	0.365277	2.29255	1.77975	1155	84	FALSE	15077	16534	13276	4719	49606
GCNA	1	0.365214	2.59925	2.01794	160	60	FALSE	15076	7005	8269	5051	35401
SLC47A1	1	0.364932	39.5023	30.6738	234	68	FALSE	15075	9452	9839	14896	49262
CNFN	1	0.364828	2.03486	1.58019	15	18	FALSE	15074	120	453	4435	20082
ARID5B	1	0.364531	15.8975	12.3479	650	107	FALSE	15073	15201	16357	11981	58612
TICAM1	1	0.364044	19.6986	15.3055	80	28	FALSE	15072	3199	2080	12785	33136
CISH	1	0.363888	57.2743	44.506	83	37	FALSE	15071	3348	3773	15612	37804
ARID4A	1	0.363413	5.86839	4.56163	521	101	FALSE	15070	14190	15884	7782	52926
TGM2	1	0.363174	156.279	121.499	260	57	FALSE	15069	10100	7740	16514	49423
CHST11	1	0.363013	3.89678	3.0299	455	73	FALSE	15068	13497	10928	6237	45730
TEDDM1	1	0.362933	0.140215	0.109029	242	84	FALSE	15067	9667	13114	443	38291
MLANA	1	0.362921	0.19542	0.151957	197	63	FALSE	15066	8357	8849	684	32956
WNT5B	1	0.36281	1.25786	0.978176	87	38	FALSE	15065	3574	3959	3425	26023
GOLGA8M	1	0.362707	1.07229	0.833924	617	80	FALSE	15064	14974	12427	3127	45592
NPC1L1	1	0.362525	1.13939	0.88622	199	33	FALSE	15063	8413	3087	3233	29796
GJA1	1	0.362394	30.4894	23.7169	342	94	FALSE	15062	11835	14946	14243	56086
PRR29	1	0.362377	1.93025	1.50151	105	24	FALSE	15061	4530	1402	4322	25315
DOCK11	1	0.362243	5.75001	4.47325	602	66	FALSE	15060	14866	9552	7705	47183
LPGAT1	1	0.361896	12.0289	9.3602	893	99	FALSE	15059	16115	15715	10789	57678
DRICH1	1	0.361851	3.58966	2.79335	163	35	FALSE	15058	7136	3462	5970	31626
UXT-AS1	1	0.361705	0.437044	0.340127	39	37	FALSE	15057	965	3716	1594	21332
ATM	1	0.361445	4.46924	3.47879	1372	74	FALSE	15056	16695	11169	6759	49679
FAAH2	1	0.361265	11.7323	9.1334	183	57	FALSE	15055	7902	7697	10676	41330
BAZ1A	1	0.360989	7.63213	5.94261	464	96	FALSE	15054	13592	15273	8805	52724
GOLGA6L5P	1	0.360981	1.51746	1.18154	507	106	FALSE	15053	14052	16294	3780	49179
CARHSP1	1	0.36095	33.3401	25.9603	215	69	FALSE	15052	8907	10027	14497	48483
ARRDC3	1	0.360729	42.6253	33.1953	525	99	FALSE	15051	14235	15674	15069	60029
CHD1	1	0.360689	8.82813	6.87528	812	103	FALSE	15050	15897	16097	9432	56476
NUSAP1	1	0.360618	3.57099	2.7812	183	76	FALSE	15049	7901	11421	5953	40324
SNHG25	1	0.360482	4.68324	3.6478	9	9	FALSE	15048	42	50	6924	22064
ELOVL3	1	0.360335	0.605141	0.471395	195	58	FALSE	15047	8294	7899	2093	33333
RTN4RL2	1	0.360263	2.44763	1.90676	64	34	FALSE	15046	2312	3166	4902	25426
AKAP13	1	0.360221	9.86239	7.68325	884	86	FALSE	15045	16100	13658	9913	54716
PLAGL1	1	0.359849	9.22118	7.18557	220	78	FALSE	15044	9066	11855	9613	45578
ATP2B4	1	0.359672	14.3862	11.2117	715	88	FALSE	15043	15530	14002	11564	56139
IL12RB1	1	0.359603	0.960178	0.748342	89	24	FALSE	15042	3682	1393	2909	23026
RUNDC3A	1	0.359544	2.79504	2.17848	55	39	FALSE	15041	1831	4106	5231	26209
LIMD1	1	0.359515	4.21794	3.28757	986	102	FALSE	15040	16310	16011	6541	53902
ELL	1	0.359324	15.3362	11.955	209	83	FALSE	15039	8713	12914	11836	48502
PACERR	1	0.359251	1.17578	0.9166	69	52	FALSE	15038	2608	6680	3289	27615
CIT	1	0.358521	8.05232	6.28052	505	88	FALSE	15037	14034	13963	9051	52085
MTHFR	1	0.358466	11.1172	8.67132	333	62	TRUE	15036	11679	8744	10450	45909
TPPP	1	0.35844	6.31293	4.92413	216	43	TRUE	15035	8942	5025	8061	37063
CD1C	1	0.357822	1.43765	1.12186	251	78	FALSE	15034	9888	11869	3675	40466
BRCA2	1	0.357743	0.181049	0.141288	1134	90	FALSE	15033	16509	14399	617	46558
LINC00528	1	0.357681	0.603713	0.471148	135	50	FALSE	15032	5999	6356	2091	29478
TM6SF2	1	0.357645	7.02891	5.48562	77	33	FALSE	15031	3040	2992	8491	29554
NOL3	1	0.35754	25.7303	20.0824	140	24	FALSE	15030	6218	1418	13710	36376
KCNJ2-AS1	1	0.357379	0.761489	0.594404	219	64	FALSE	15029	9041	9055	2456	35581
NPIPB3	1	0.35719	3.06002	2.38891	109	35	FALSE	15028	4749	3427	5504	28708
CXCL5	1	0.357009	0.273669	0.213676	332	100	FALSE	15027	11659	15751	997	43434
CRIP3	1	0.356806	5.58878	4.36423	49	35	FALSE	15026	1471	3329	7583	27409
HLA-DQA1	1	0.35646	19.0591	14.8867	96	38	FALSE	15025	4066	3971	12654	35716
NKPD1	1	0.356314	0.124669	0.0973861	124	30	FALSE	15024	5495	2488	369	23376
TSSC2	1	0.356148	1.04672	0.817749	83	37	FALSE	15023	3347	3772	3083	25225
WHRN	1	0.35614	9.39852	7.34261	95	34	FALSE	15022	4004	3224	9688	31938
SASH1	1	0.356034	13.7647	10.7545	577	83	FALSE	15021	14696	13040	11388	54145
XRN1	1	0.356027	5.37719	4.20127	1149	107	FALSE	15020	16526	16374	7440	55360
C4orf47	1	0.355831	3.69178	2.88483	412	54	FALSE	15019	12900	7209	6057	41185
SLC22A7	1	0.355828	41.3824	32.3371	104	30	FALSE	15018	4473	2469	15002	36962
TTLL7	1	0.355803	1.7963	1.40369	855	97	FALSE	15017	16027	15476	4176	50696
ARFGAP3	1	0.355724	48.9305	38.2381	243	68	FALSE	15016	9688	9845	15328	49877
NBPF9	1	0.355602	4.8402	3.78282	570	78	FALSE	15015	14632	11983	7044	48674
RAB20	1	0.355487	33.9714	26.5522	72	45	FALSE	15014	2764	5281	14555	37614
JMJD1C-AS1	1	0.355394	0.742398	0.5803	41	30	FALSE	15013	1075	2362	2415	20865
GFPT1	1	0.355236	11.9012	9.30369	1043	106	FALSE	15012	16398	16313	10735	58458
IFITM2	1	0.355222	394.156	308.131	44	28	FALSE	15011	1211	1998	16755	34975
KDM3A	1	0.354895	13.6981	10.7109	986	65	TRUE	15010	16309	9354	11360	52033
CELSR3	1	0.354745	0.569435	0.445302	439	66	FALSE	15009	13282	9533	1982	39806
TP53TG5	1	0.354725	0.412571	0.322638	77	25	FALSE	15008	3039	1545	1498	21090
IL27RA	1	0.354672	6.03353	4.71851	113	23	FALSE	15007	4968	1248	7887	29110
ACE2	1	0.354185	13.5202	10.577	247	62	FALSE	15006	9786	8700	11313	44805
HSPD1	1	0.353834	250.887	196.32	177	53	FALSE	15005	7692	6953	16661	46311
PHF3	1	0.353737	12.0572	9.43539	2118	104	FALSE	15004	16823	16196	10798	58821
MET	1	0.353633	18.5073	14.484	562	74	FALSE	15003	14578	11139	12555	53275
TNFAIP8	1	0.353592	3.37411	2.64069	720	84	FALSE	15002	15556	13253	5778	49589
PPARG	1	0.353125	11.1825	8.75464	140	46	FALSE	15001	6217	5535	10485	37238
PCNX1	1	0.352968	7.15334	5.60086	1344	110	FALSE	15000	16682	16518	8558	56758
CES1	1	0.352904	4.52668	3.54442	118	35	FALSE	14999	5218	3431	6803	30451
FNDC3B	1	0.352719	14.0035	10.9662	807	105	FALSE	14998	15882	16252	11448	58580
OTUD7A	1	0.352573	0.750928	0.588116	815	93	FALSE	14997	15906	14864	2430	48197
FEM1C	1	0.352512	6.19433	4.85152	700	111	FALSE	14996	15459	16543	7985	54983
MT1JP	1	0.351812	1.45511	1.14023	31	32	FALSE	14995	613	2729	3703	22040
BARX2	1	0.351806	7.08602	5.55263	120	86	FALSE	14994	5323	13487	8525	42329
TRIM74	1	0.351699	0.718814	0.563306	15	10	FALSE	14993	119	75	2358	17545
PIK3AP1	1	0.351531	5.52898	4.33335	372	74	FALSE	14992	12299	11100	7539	45930
TRIM72	1	0.351285	0.0521698	0.0408951	571	91	FALSE	14991	14642	14504	79	44216
TICRR	1	0.351116	0.37313	0.292526	363	48	FALSE	14990	12158	6007	1365	34520
MIF	1	0.35096	4.20344	3.29576	10	10	FALSE	14989	52	67	6529	21637
CD47	1	0.350715	14.6439	11.4837	721	135	FALSE	14988	15559	16837	11638	59022
ABCC3	1	0.35065	24.5313	19.2382	284	56	FALSE	14987	10712	7566	13544	46809
IRF5	1	0.350607	16.9201	13.2697	164	50	FALSE	14986	7179	6387	12222	40774
GDNF	1	0.350591	0.894831	0.701782	298	87	FALSE	14985	11002	13709	2759	42455
IL1R2	1	0.350564	6.66813	5.22966	96	37	FALSE	14984	4065	3798	8258	31105
CCL5	1	0.35045	9.88255	7.75128	54	30	FALSE	14983	1775	2390	9923	29071
TEAD4	1	0.35041	16.2201	12.7225	51	24	FALSE	14982	1588	1343	12060	29973
CRYBB1	1	0.350246	0.438832	0.344242	39	27	FALSE	14981	964	1820	1600	19365
TRAPPC2	0.0977911	0.350189	8.47232	6.64638	335	94	FALSE	14980	11713	14944	9263	50900
LEAP2	1	0.350139	4.85876	3.81174	68	56	FALSE	14979	2550	7416	7064	32009
RIN3	1	0.349923	5.46343	4.28675	104	29	FALSE	14978	4472	2280	7507	29237
TNFRSF10B	1	0.349842	40.3137	31.6329	293	68	FALSE	14977	10908	9871	14941	50697
CASP4	1	0.349739	28.3681	22.2612	71	35	FALSE	14976	2718	3364	14010	35068
SSH2	1	0.349585	5.71619	4.48612	763	95	FALSE	14975	15724	15187	7680	53566
SCN3A	1	0.34926	1.34679	1.05721	929	110	FALSE	14974	16195	16514	3556	51239
PRDM1	1	0.349233	2.90479	2.28026	442	85	FALSE	14973	13323	13396	5331	47023
SOCS1	1	0.349192	19.7396	15.4961	72	52	FALSE	14972	2763	6686	12794	37215
UAP1L1	1	0.349157	22.683	17.8071	153	32	FALSE	14971	6754	2890	13287	37902
GRK3	1	0.349056	2.78844	2.1892	926	90	FALSE	14970	16188	14391	5226	50775
DLEU2L	1	0.348891	0.306166	0.240398	249	100	FALSE	14969	9844	15745	1127	41685
ANOS1	1	0.348555	0.337295	0.264902	624	92	FALSE	14968	15015	14684	1230	45897
SATB1-AS1	1	0.34852	0.0391406	0.0307406	46	43	FALSE	14967	1305	4878	48	21198
CHSY1	1	0.348502	12.6842	9.96217	433	100	FALSE	14966	13206	15758	11018	54948
CDK2	1	0.348467	13.1124	10.2987	225	96	FALSE	14965	9211	15234	11166	50576
BDKRB1	1	0.34846	2.32048	1.82256	82	44	FALSE	14964	3290	5094	4750	28098
SLC17A4	1	0.348452	3.44819	2.7083	304	56	FALSE	14963	11115	7573	5846	39497
ASPHD1	1	0.348324	4.82275	3.78825	41	20	FALSE	14962	1074	706	7031	23773
S100A12	1	0.348218	12.2133	9.59423	38	38	FALSE	14961	921	3894	10863	30639
TLR7	1	0.34819	0.330116	0.259329	440	71	FALSE	14960	13299	10521	1198	39978
ANXA1	1	0.348164	38.742	30.4351	411	50	FALSE	14959	12889	6464	14852	49164
MIA2	1	0.347978	2.30101	1.80787	573	91	FALSE	14958	14656	14505	4732	48851
MCF2L	1	0.347886	7.26502	5.70838	309	78	FALSE	14957	11214	11902	8610	46683
PRR16	1	0.347821	2.81537	2.21223	512	103	FALSE	14956	14109	16064	5249	50378
RBAKDN	1	0.347776	0.899451	0.706783	15	14	FALSE	14955	118	178	2770	18021
ADAM32	1	0.347752	0.397453	0.312321	182	63	FALSE	14954	7861	8836	1437	33088
FAS	1	0.347663	10.7051	8.41264	1513	115	FALSE	14953	16739	16680	10280	58652
TRAF3	1	0.347553	7.06128	5.54957	479	79	FALSE	14952	13768	12180	8509	49409
PCDH19	1	0.347471	0.19461	0.152956	770	100	FALSE	14951	15749	15807	678	47185
ANGPTL6	1	0.347064	0.52406	0.412007	55	21	FALSE	14950	1830	874	1843	19497
GADD45A	1	0.346677	130.631	102.727	86	62	FALSE	14949	3525	8605	16423	43502
ADRA1A	1	0.346649	0.164064	0.129022	142	109	FALSE	14948	6291	16434	536	38209
ZNF385A	1	0.346614	9.65207	7.59066	70	30	FALSE	14947	2656	2413	9817	29833
FGA	1	0.346426	13.0639	10.2751	282	80	FALSE	14946	10676	12317	11148	49087
ITGB4	1	0.346274	11.9148	9.37232	125	19	FALSE	14945	5536	649	10741	31871
UPK3B	1	0.346236	0.611544	0.481061	66	21	FALSE	14944	2437	894	2109	20384
CASP8	1	0.346216	5.25823	4.13636	294	89	FALSE	14943	10934	14080	7362	47319
PLEKHA4	1	0.346209	24.4758	19.2539	73	24	FALSE	14942	2827	1379	13533	32681
FUT4	1	0.346168	2.59319	2.03999	526	82	FALSE	14941	14248	12830	5046	47065
DOK6	1	0.346164	1.66218	1.30759	851	89	FALSE	14940	16015	14191	3997	49143
TBC1D9	1	0.346127	17.0861	13.4415	441	93	FALSE	14939	13310	14800	12263	55312
P2RY14	1	0.346116	0.635337	0.499819	265	70	FALSE	14938	10238	10243	2158	37577
SLAMF8	1	0.346043	5.32978	4.19314	170	35	FALSE	14937	7418	3468	7408	33231
ATG9B	1	0.346014	0.681322	0.536033	181	54	FALSE	14936	7824	7135	2277	32172
PPP4R4	1	0.34597	0.214023	0.168389	389	78	FALSE	14935	12566	11933	762	40196
FAM209B	1	0.345927	0.832663	0.655141	42	62	FALSE	14934	1127	8594	2622	27277
P4HA3	1	0.345806	0.782613	0.615813	86	31	FALSE	14933	3524	2652	2507	23616
ANP32B	1	0.345794	98.7918	77.7368	122	74	FALSE	14932	5401	10973	16243	47549
LINGO4	1	0.345441	0.452643	0.35626	110	36	FALSE	14931	4795	3628	1637	24991
C4BPB	1	0.345305	0.489049	0.384951	128	60	FALSE	14930	5667	8247	1751	30595
PANX1	1	0.345271	7.34399	5.78089	211	58	FALSE	14929	8780	7910	8654	40273
SNHG22	1	0.345184	0.768732	0.605152	70	30	FALSE	14928	2655	2412	2471	22466
FSD1L	1	0.345177	1.75297	1.37996	996	105	FALSE	14927	16329	16258	4126	51640
TCP11L2	1	0.345141	1.82867	1.43958	183	82	FALSE	14926	7900	12689	4210	39725
ABCC13	1	0.345076	0.064002	0.0503867	233	68	FALSE	14925	9433	9837	113	34308
NLGN2	1	0.345006	20.6487	16.2568	230	41	FALSE	14924	9346	4640	12947	41857
TIMD4	1	0.344942	3.83426	3.01886	62	37	FALSE	14923	2210	3745	6183	27061
KIF2A	1	0.344659	5.35114	4.21399	771	89	FALSE	14922	15754	14180	7424	52280
SESTD1	1	0.344537	7.22684	5.69157	1190	93	FALSE	14921	16571	14885	8589	54966
RNF113A	1	0.344462	14.5182	11.4345	66	42	FALSE	14920	2436	4698	11597	33651
CHRNA7	1	0.34436	0.0590518	0.0465126	203	129	FALSE	14919	8539	16816	99	40373
FABP5	1	0.344279	6.74244	5.31103	58	53	FALSE	14918	2002	6849	8308	32077
ABCB4	1	0.344252	0.326064	0.256846	512	71	FALSE	14917	14108	10534	1186	40745
B3GNT7	1	0.344235	2.54007	2.00088	155	56	FALSE	14916	6832	7496	4999	34243
PTPRE	1	0.344086	3.99876	3.15025	448	87	FALSE	14915	13390	13749	6341	48395
AXL	1	0.343872	14.2733	11.2463	261	79	FALSE	14914	10129	12091	11538	48672
B3GNT4	1	0.34386	1.66974	1.31564	151	55	FALSE	14913	6668	7302	4005	32888
TCAF2	1	0.343849	1.72676	1.36058	392	75	FALSE	14912	12614	11320	4082	42928
BHLHE22	1	0.343626	0.243722	0.192067	223	82	FALSE	14911	9145	12702	883	37641
ABL2	1	0.34345	3.87334	3.05279	1002	87	FALSE	14910	16338	13830	6211	51289
TRIM38	1	0.343145	14.5489	11.4692	1271	95	FALSE	14909	16627	15215	11612	58363
LINC01359	1	0.34264	0.427836	0.33739	76	46	FALSE	14908	2989	5459	1559	24915
GNA13	1	0.342556	18.7169	14.7609	770	84	FALSE	14907	15748	13258	12593	56506
CPD	1	0.342524	13.7822	10.8695	1003	97	FALSE	14906	16341	15486	11392	58125
CEACAM3	1	0.342515	0.235109	0.185422	43	18	FALSE	14905	1171	516	836	17428
ST8SIA1	1	0.342418	0.327269	0.258123	991	81	FALSE	14904	16321	12656	1193	45074
SIK2	1	0.341888	14.0358	11.0743	683	68	FALSE	14903	15375	9934	11461	51673
ANTXR1	1	0.341859	14.6447	11.555	97	46	FALSE	14902	4117	5479	11640	36138
NAP1L1	1	0.341768	31.0376	24.4909	1620	105	FALSE	14901	16770	16268	14299	62238
UGT2A3	1	0.341597	30.739	24.2582	321	71	FALSE	14900	11451	10484	14266	51101
ANKRD13A	1	0.341412	22.3094	17.6081	350	78	FALSE	14899	11949	11919	13231	51998
TMF1	1	0.341403	9.24578	7.29744	682	97	FALSE	14898	15366	15454	9625	55343
ZNF525	1	0.341316	2.64574	2.08833	159	59	FALSE	14897	6965	8071	5099	35032
NEURL1B	1	0.341309	13.9817	11.0361	325	75	FALSE	14896	11527	11291	11438	49152
FBXO11	1	0.341186	11.3248	8.9397	367	82	FALSE	14895	12226	12767	10537	50425
ATP2A3	1	0.341167	14.0761	11.1117	105	29	FALSE	14894	4529	2281	11476	33180
DIP2B	1	0.340998	5.82804	4.60121	692	76	FALSE	14893	15416	11573	7756	49638
KDM5B	1	0.340829	6.15663	4.8612	839	100	FALSE	14892	15979	15814	7961	54646
GPR82	1	0.34076	0.136483	0.10777	348	73	FALSE	14891	11919	10881	417	38108
FHL1	1	0.340704	29.8666	23.5844	209	66	FALSE	14890	8712	9441	14170	47213
PCSK5	1	0.340643	2.16241	1.70763	631	72	FALSE	14889	15073	10735	4579	45276
MC1R	1	0.340378	7.9202	6.25565	59	26	FALSE	14888	2057	1675	8988	27608
NPEPPS	1	0.340216	29.4054	23.228	382	77	FALSE	14887	12459	11715	14121	53182
ENGASE	1	0.339927	32.7754	25.8953	224	42	FALSE	14886	9181	4848	14450	43365
CLSTN3	1	0.339912	30.2619	23.9096	140	41	FALSE	14885	6216	4597	14217	39915
RNMT	1	0.339813	11.0105	8.69985	648	67	FALSE	14884	15185	9739	10413	50221
AGO2	1	0.339696	6.11058	4.82863	1447	93	FALSE	14883	16722	14894	7925	54424
OSGIN1	1	0.339545	10.3861	8.20807	43	18	FALSE	14882	1170	515	10139	26706
NR5A2	1	0.339441	0.409567	0.3237	456	81	FALSE	14881	13506	12594	1486	42467
BNC2	1	0.339294	2.70391	2.13725	1251	116	FALSE	14880	16616	16696	5167	53359
RICTOR	1	0.339276	6.62599	5.23743	1066	90	TRUE	14879	16431	14397	8231	53938
SMG1P1	1	0.339252	0.247081	0.195306	429	85	FALSE	14878	13160	13390	900	42328
SGPP2	1	0.339116	12.1064	9.57043	428	59	FALSE	14877	13146	8196	10822	47041
DIAPH2	1	0.338855	2.53614	2.00525	926	84	FALSE	14876	16187	13270	4995	49328
MYO1F	1	0.33882	6.32682	5.00254	144	33	FALSE	14875	6391	3063	8069	32398
CCDC96	1	0.338787	1.81353	1.43397	85	52	FALSE	14874	3459	6695	4198	29226
TKT	1	0.338742	87.2557	68.9957	107	25	FALSE	14873	4641	1572	16136	37222
DNAJC25	1	0.3386	10.5633	8.35356	220	94	FALSE	14872	9065	14911	10229	49077
TRIP10	1	0.338482	84.1018	66.5138	86	33	FALSE	14871	3523	3005	16102	37501
RELA	1	0.338243	47.8949	37.885	142	43	FALSE	14870	6290	4978	15286	41424
CAMLG	1	0.338206	25.8515	20.4492	224	79	FALSE	14869	9180	12060	13720	49829
SLC2A4	1	0.338108	2.91787	2.30826	216	66	FALSE	14868	8941	9446	5353	38608
LINC00482	1	0.337603	3.0579	2.41989	73	20	FALSE	14867	2826	759	5502	23954
ERBB3	1	0.337531	21.9421	17.3648	46	28	FALSE	14866	1304	2005	13173	31348
CTSB	1	0.337257	255.857	202.522	204	54	FALSE	14865	8562	7156	16670	47253
MBD4	1	0.337217	29.5007	23.3518	106	58	FALSE	14864	4587	7814	14135	41400
RPS6KL1	1	0.337097	2.91055	2.30409	83	43	FALSE	14863	3346	4911	5340	28460
MMD	1	0.337083	8.15394	6.45499	341	98	FALSE	14862	11819	15526	9108	51315
PCDHB11	1	0.33708	0.879177	0.695994	380	107	FALSE	14861	12429	16330	2722	46342
CCDC69	1	0.337037	13.264	10.5006	177	43	FALSE	14860	7691	5001	11222	38774
ATCAY	1	0.337027	0.0968055	0.0766381	197	42	FALSE	14859	8356	4834	246	28295
IQGAP1	1	0.336917	29.6702	23.4908	564	96	FALSE	14858	14596	15292	14150	58896
NFATC2	1	0.336913	1.8502	1.46487	501	74	FALSE	14857	13999	11129	4231	44216
[truncated: 14,856 more rows]
