# Supplementary material for: The XIST lncRNA is a sex-specific reservoir of TLR7 ligands in SLE
Source: JCI Insight. 2023 Sep 21;8(20):e169344. doi: 10.1172/jci.insight.169344 (PMC10634230; doi:10.1172/jci.insight.169344)
Supplement: Supplemental table 5 [file jciinsight-8-169344-s011.xlsx]

## Sheet: IFN Score
Positively Correlated Genes
AC005220.3
AC009133.12
AC009950.2
AC019118.2
AC060226.1
AC068282.3
AC068643.1
AC083900.1
AC096559.1
AC108004.3
AC124944.3
AC147651.3
ACOXL
ADAMTS6
ADAR
ADD3
ADK
ADPGK
AGAP2
AIM2
AKAP11
AKAP2
AKAP8
AL391803.1
AL592183.1
ALG8
AMBRA1
AMPH
ANAPC13
ANK3
ANKIB1
ANP32E
AP001610.5
APC
APCDD1L-AS1
APOL6
ARFGEF1
ARFIP1
ARHGAP25
ARHGEF18
ARIH1
ASCC3
ATF2
ATG4A
ATXN7L1
AZI2
BACH2
BANK1
BARD1
BCL2
BIRC3
BLNK
BMP3
BRCA2
BST2
BTBD10
BTBD17
BTLA
BTN2A2
BTN3A1
C10orf88
C12orf4
C19orf66
C1GALT1
C1RL-AS1
C1orf74
C2orf27A
C2orf66
C3orf20
C4orf50
C5orf56
C6orf62
C9orf91
CALML4
CALR
CARS
CASP7
CASP8
CCDC138
CCDC176
CCDC43
CD22
CD2AP
CD38
CDC73
CDK14
CDKN2D
CECR7
CEP104
CEP290
CEP350
CHD1
CHIC1
CHM
CHMP5
CHST12
CIB3
CLSTN1
CMPK2
CNP
CNTRL
COBLL1
COG7
CPNE5
CSNK1G1
CSRNP1
CTA-217C2.1
CTA-250D10.23
CTA-384D8.35
CTC-550B14.7
CTC1
CTD-2152M20.2
CTD-2373J6.1
CTD-2376I4.2
CTD-2521M24.5
CTHRC1
CTR9
CXCL10
CYB5R2
CYTH1
DAPP1
DARS
DAXX
DCAF17
DCLK2
DCLRE1C
DDX60
DDX60L
DHX58
DIRAS2
DISC1FP1
DNAH11
DNAJA1
DNAJB9
DNAJC15
DNAJC2
DNMT1
DOCK9
DOPEY1
DPY30
DRAP1
DTX3
DTX3L
DUSP19
E2F3-IT1
ECE1
EDEM3
EFCAB12
EIF2AK2
EIF5B
ELAC2
EMP3
EP300
EPB41L4A
EPSTI1
ERAP2
ERCC6L2
ERLEC1
ESF1
ETNK1
ETS1
ETV2
EXOC2
EZR
FAM107B
FAM188A
FAM65B
FAM83A
FAP
FAS
FASTKD5
FBXO10
FBXW7
FCRL5
FICD
FIP1L1
FMR1
FOPNL
FOXN2
FRS3
GAS6-AS2
GBP1
GBP2
GBP4
GBP5
GCH1
GCSAM
GNPNAT1
GOLGA4
GOLGB1
GORASP1
GPKOW
GPR174
GPRIN1
GPX7
GRM2
GSDMB
GTF2I
GTF3C3
GTF3C6
GTPBP3
GUCD1
HCFC2
HCP5
HELZ2
HERC5
HERC6
HILPDA
HLA-A
HLA-B
HLA-DOB
HN1L
HPCAL4
HSH2D
HSP90AA1
HSPH1
HTATSF1
ICAM2
IDI2
IFI16
IFI27
IFI35
IFI44
IFI44L
IFI6
IFIH1
IFIT1
IFIT2
IFIT3
IFIT5
IFITM1
IGF2BP3
IGKJ5
IK
IL15RA
IL2RG
ILDR1
INO80
IQSEC1
IRF1
IRF7
IRF9
IRS1
ISG15
ISG20
ITCH
ITGB1
JKAMP
JPH3
KALRN
KCNQ1OT1
KCTD14
KDM6A
KIAA0040
KIAA0125
KIAA0226
KIAA0922
KIAA1009
KIAA1731
KIF2A
KIF3B
KLHDC7B
KPNA5
LAP3
LAX1
LBR
LDLR
LGALS9
LINC00582
LINC00911
LINC01003
LRIG2
LRP8
LRPPRC
LSM5
LY6E
LYSMD4
LZTR1
MACROD2
MAGEB4
MAGED1
MAGI1-IT1
MAN2B2
MARS2
MB21D1
MBLAC1
MCL1
MCM3
MDN1
MED16
MFAP3L
MGAT3
MICAL3
MIIP
MIR5194
MITD1
MKRN2
MLH1
MLKL
MOV10
MOXD1
MPP5
MRPS18B
MRPS18C
MS4A1
MSL3
MT2A
MTIF2
MTM1
MTMR12
MTMR8
MX1
MX2
MYD88
MYEOV
NAPA
NBPF16
NCALD
NDUFA4L2
NELFA
NEXN
NGLY1
NIN
NKRF
NLRC5
NMI
NR2C2AP
NSD1
NSRP1
NT5C3A
NUB1
NUDT13
NUP54
OAS1
OAS2
OAS3
OASL
ODF3B
OOEP
OPTN
ORC4
ORC5
PARP12
PARP14
PARP9
PAX6
PBDC1
PDCD5
PDIA3
PDLIM1
PFAS
PGAM5
PGAP1
PHF11
PI4K2B
PIBF1
PIM2
PITPNM3
PLAC8
PLEKHG1
PLEKHG7
PLEKHM3
PML
PNPT1
POU2AF1
POU2F1
POU4F1
PRDM16
PRDM4
PRICKLE1
PRKD2
PRKG2
PSIP1
PSMA5
PSMB1
PSMB6
PSMB9
PSME2
PTPRK
PUM2
PYHIN1
QSER1
RAB3GAP2
RABEP1
RABGGTA
RAD17
RASA3
RASGRF1
RBCK1
RBM11
RBM15
RBM43
RBM6
REXO2
RFC1
RFPL2
RFXANK
RGS6
RIC3
RN7SL239P
RNA5SP450
RNASEH2C
RNF19A
RNF213
RP1-15D23.2
RP1-257I20.14
RP11-102N12.3
RP11-10L12.4
RP11-110I1.11
RP11-13N13.2
RP11-159H10.3
RP11-160O5.1
RP11-16E12.2
RP11-171I2.1
RP11-173M1.8
RP11-18F14.4
RP11-242D8.1
RP11-242J7.1
RP11-247A12.2
RP11-253M7.4
RP11-263C24.1
RP11-273G15.2
RP11-28F1.2
RP11-290C10.1
RP11-314A20.2
RP11-320M2.1
RP11-350N15.5
RP11-353B9.1
RP11-355F16.1
RP11-35G9.3
RP11-360F5.1
RP11-367J11.2
RP11-372K14.2
RP11-375N15.2
RP11-428K3.1
RP11-445H22.3
RP11-477D19.2
RP11-514O12.4
RP11-546K22.3
RP11-54O7.17
RP11-556N21.1
RP11-596D21.1
RP11-625L16.3
RP11-649A18.7
RP11-661A12.12
RP11-666A8.8
RP11-66B24.4
RP11-708J19.1
RP11-76P2.4
RP11-79H23.3
RP11-946L20.4
RP11-99A1.2
RP3-508I15.14
RP3-508I15.22
RP4-548D19.3
RP4-575N6.4
RP4-680D5.8
RP4-717I23.3
RP5-1021I20.6
RP5-1092A3.4
RP5-850O15.4
RP5-887A10.1
RRP15
RSAD2
RTCB
RTP4
RUFY4
SAMD12
SAMD9
SAMD9L
SBK1
SCN11A
SEC22C
SEL1L
SELL
SENP6
SETBP1
SGOL2
SHISA5
SHROOM3
SIDT1
SLC35C1
SLC35G2
SLC38A5
SLFN5
SLU7
SLX4IP
SMARCA5
SMARCAD1
SMC1A
SMC6
SMG5
SMG7
SNORA36C
SNORD70
SNTG2
SOBP
SP100
SP110
SP140
SP4
SPATA32
SPATS2L
SPG11
SPRYD4
SPTBN1
SREBF2
SRRM2
SSTR3
ST3GAL5
STAP1
STAT1
STAT2
STX17
SYNE2
SYNE3
SYNPO
SYT1
TAF1B
TAP1
TAPBP
TAPT1
TBK1
TCF3
TDRD7
THAP1
TIA1
TLN1
TMED5
TMEM123
TMEM140
TMEM161B-AS1
TMEM182
TMEM183A
TMEM214
TMEM230
TMX1
TNFSF10
TPP2
TRAFD1
TRAJ6
TRAJ61
TRANK1
TRAV13-2
TRAV20
TRAV40
TREX1
TRIM14
TRIM22
TRIM25
TRIM62
TRIM69
TSEN15
TSHZ3
TSPAN13
TSPAN18
TUBE1
TYMP
UBA1
UBA7
UBE2L6
UBQLNL
UBR1
UBR2
UBXN4
UGT8
USP15
USP16
USP18
USP30-AS1
UTP14C
VAMP4
VAT1L
VCPIP1
VIMP
VRK2
WDR63
WEE1
WHSC1L1
XAF1
XIST
XPOT
XRN1
YTHDC2
ZBED3-AS1
ZBP1
ZBTB20-AS1
ZBTB32
ZC3H4
ZC3HC1
ZCCHC2
ZNF107
ZNF16
ZNF197
ZNF215
ZNF320
ZNF324B
ZNF354B
ZNF37A
ZNF507
ZNF607
ZNF70
ZNFX1
ZRANB2
