# Supplementary material for: The XIST lncRNA is a sex-specific reservoir of TLR7 ligands in SLE
Source: JCI Insight. 2023 Sep 21;8(20):e169344. doi: 10.1172/jci.insight.169344 (PMC10634230; doi:10.1172/jci.insight.169344)
Supplement: Supplemental table 5 [file jciinsight-8-169344-s012.xlsx]

## Sheet: Sheet1
Gene Name
A2M
ABCA1
ABHD14B
ABTB1
AC009506.1
AC016757.3
AC025171.1
AC090186.1
AC093673.5
AC137934.1
ACER3
ACKR3
ACOT11
ACSL1
ADAM15
ADAM20
AGPAT9
AIP
AKNA
ALDH2
ALDH3B1
ALG13
ALS2
ALYREF
AMICA1
ANO10
ANXA2R
AOAH
AP003733.1
AP2A1
AP2A2
APBA2
APOC1
APOE
APOPT1
ARHGAP18
ARHGAP19
ARHGAP26-IT1
ARHGAP4
ARHGDIB
ARMC8
ARRB2
ARRDC4
ARSG
ATG9A
ATHL1
ATP10D
ATP5C1
ATP5H
ATP8B4
AUTS2
BAIAP2
BAIAP2-AS1
BCO2
BDH1
BEX4
BOD1
BRI3
BRK1
BTBD19
BTG1
C16orf62
C17orf76-AS1
C17orf89
C19orf48
C1QBP
C2orf68
C3orf18
C6orf136
CACYBP
CALY
CAMSAP2
CAPZB
CCDC142
CCDC158
CCDC23
CCDC88B
CD1E
CDADC1
CDC42EP1
CDK5RAP1
CELF2
CHN2
CHPT1
CHST13
CIZ1
CKLF
CLEC10A
CLEC5A
CLNK
CMIP
COL8A2
COTL1
COX19
CPM
CPQ
CPSF7
CRAT
CRYL1
CSF1R
CSF2RA
CSTA
CTC-510F12.6
CTC-524C5.2
CTDSP1
CTNNBIP1
CTSH
CTTNBP2NL
CWH43
CYFIP1
DAB2IP
DAPK3
DBT
DHRS4
DHRS4L2
DLGAP1-AS1
DNASE1L1
DOCK7
DSC2
DSE
EEF1B2
EEF1E1
EHBP1L1
EPB41L2
EPHA1
EPHA1-AS1
ERMP1
ERV3-1
ESM1
ETS2
EXD3
EXOSC5
FAM105A
FAM110B
FAM129A
FAM168A
FAM210B
FAM98C
FARP1
FASTK
FBL
FCER1A
FKBP8
FLI1-AS1
FLOT2
FMNL3
FOXJ2
GABPB2
GALNT12
GAPDH
GCSAML
GEMIN6
GFER
GHRL
GNB2L1
GPSM3
GPX1
GRAMD1B
GRAMD4
GS1-114I9.1
GSN
GSTP1
GYG1
H3F3A
HCST
HDAC5
HDHD2
HEPACAM2
HGSNAT
HIBADH
HIGD2A
HINT2
HIST2H2AC
HK2
HLA-DQA2
HMGB1
HNMT
HNRNPA1
HOXA6
HPS6
HSD3B7
HSF1
HSPA1B
HTRA1
ID2
IDH3B
IER5L
IGHMBP2
IL13RA1
IL18
IL1B
IL1R1
IL1R2
ILF3-AS1
INSR
IQSEC2
IRAK3
IRS2
ITFG2
ITGAE
ITLN1
KCNE3
KCNMB1
KIAA0513
KLHL36
KREMEN1
KRT18
KRT86
LAMTOR2
LCP2
LDLRAP1
LHFPL2
LINC00116
LINC00938
LINC01031
LIPT1
LPAR1
LRP1
LSM14B
LSM2
LTBR
LYPLA1
LZTS2
M1AP
MAML3
MAN2B1
MAP2K1
MARVELD1
MBD3
MC1R
MED18
MEF2D
MEMO1
METTL2A
METTL9
MGAT5
MIF4GD
MKI67IP
MMRN1
MPG
MRC2
MRPS5
MT-ATP6
MT-CO1
MT-CO3
MT-CYB
MT-ND1
MT-ND2
MT-ND3
MT-ND4
MT-TL1
MTRNR2L1
MVB12B
MYO15B
N4BP2L1
NACC1
NADSYN1
NAP1L3
NAV1
NCBP2-AS2
NCKAP5
NDRG2
NDUFS4
NEK3
NEK9
NENF
NFAM1
NPC2
NPFFR1
NR1D2
NUDT14
OSCAR
P2RY13
PAAF1
PABPC4
PADI2
PALD1
PARVG
PCYOX1
PEA15
PER3
PEX6
PFDN5
PFKFB3
PICK1
PID1
PILRA
PILRB
PIPOX
PKIB
PLA2G12A
PLA2G15
PLAU
PLB1
PLBD1
PLBD2
PLCB1-IT1
PLD3
PLEC
PLEKHA6
PLEKHJ1
PLXDC1
PLXDC2
PLXNB2
PLXND1
PMFBP1
PMM1
PMP22
PNKP
POLD1
POLR2E
POLR2J3
POLR3GL
PON2
PRAM1
PRKAR2B
PRKCSH
PRMT5
PRPF6
PRPSAP1
PSMC3IP
PSMD9
PTAFR
PTGDR
PTPN18
PXMP4
QPCT
RAB11FIP4
RAB20
RAB32
RAB5A
RAP1GDS1
RBM42
RBMS2
RBPJ
RCBTB1
REPS1
REPS2
RFC2
RFNG
RGS10
RGS18
RGS2
RN7SL574P
RN7SL671P
RNA28S5
RNA5SP387
RNF130
RNU1-60P
RNU12
RNU2-63P
RNU4ATAC
RNU6-513P
RNU6-817P
RNVU1-13
RNVU1-14
RNY5P8
RP11-122G18.5
RP11-130F10.1
RP11-141B14.1
RP11-175O19.4
RP11-1C8.6
RP11-246A10.1
RP11-252E2.1
RP11-277P12.20
RP11-282K24.3
RP11-304L19.5
RP11-356J5.12
RP11-410L14.2
RP11-452C13.1
RP11-473M20.7
RP11-488C13.5
RP11-536K7.3
RP11-541N10.3
RP11-65L3.4
RP11-661A12.14
RP11-715J22.2
RP11-727F15.9
RP11-737O24.5
RP11-792A8.4
RP11-792D21.2
RP11-796E2.4
RP11-834C11.4
RP11-936I5.1
RP13-131K19.6
RP13-516M14.1
RP4-569M23.4
RP4-740C4.7
RP6-42F4.1
RPL15
RPL18
RPL27A
RPL35
RPL4
RPL8
RPLP0
RPRD1B
RPS14
RPS16
RPS19
RPS24
RPS28
RPS3
RPS4X
RPS6KA2
RPS6KA4
RUNX2
S100A6
SAFB
SAMD1
SBF2
SCAF1
SEC11A
SEMA3C
SEMA4A
SEPN1
SERF2
SERINC4
SGK1
SH2B3
SH3BP4
SIAE
SIGLEC7
SIRPB2
SLAMF8
SLC16A5
SLC22A1
SLC27A3
SLC35E3
SLC40A1
SLC6A6
SLC7A5
SLC8A1
SMCO4
SMTN
SNAPC1
SNHG9
SNORD13
SNX12
SNX27
SNX32
SOAT1
SORT1
SOX15
SOX4
SPNS2
SPNS3
SPSB3
SRGAP1
SSH2
ST13
ST14
STARD8
STEAP3
STK38L
STRA13
STX8
SUMF1
SURF1
SYTL3
TACO1
TALDO1
TARDBP
TBC1D13
TBC1D14
TBC1D17
TBXAS1
TCEB1
TCTA
THBD
THOC6
TIE1
TIMP2
TKT
TM6SF1
TMEM144
TMEM176A
TMEM52B
TMEM63B
TMEM86B
TMIGD2
TNC
TNRC18
TOE1
TOMM7
TOR2A
TPGS1
TPRG1
TPT1
TRAF7
TRAPPC11
TRAPPC12
TRIM3
TRIM6
TRIM7
TRPS1
TSEN54
TUBA1C
TUBG1
TUBGCP2
TXNRD3
UBA52
UBAC1
UBXN2B
UBXN6
UNC119
UNC5B
URB1
USP19
USP35
USP46-AS1
UTF1
UVSSA
VAMP8
VASH1
VAV1
VCAN
VGLL4
VHL
VPS51
WASF2
WDR41
WDR83
WDR83OS
WDSUB1
YWHAH
ZBTB46
ZC3H14
ZFHX3
ZFP36L2
ZMYND15
ZNF235
ZNF467
ZNF516
ZNF579
ZNF646
ZNF653
ZNF671
ZNF677
ZNF704
ZNF71
ZNF74
ZNF823
ZNF835
ZNF865
ZSCAN20
ZSWIM7
