# Supplementary material for: The XIST lncRNA is a sex-specific reservoir of TLR7 ligands in SLE
Source: JCI Insight. 2023 Sep 21;8(20):e169344. doi: 10.1172/jci.insight.169344 (PMC10634230; doi:10.1172/jci.insight.169344)
Supplement: Supporting data values [file jciinsight-8-169344-s013.xlsx]

## Sheet: Fig 1A
	log2FCtpm	UU.Count
BCORP1	-9.49525	349
TTTY10	-8.19111	135
LINC00278	-9.54832	34
TTTY15	-8.85608	609
NLGN4Y	-7.13732	727
TTTY14	-6.46546	41
ZFY	-8.23712	578
UTY	-8.8738	459
MAGI2	-0.0623691	461
PRKY	-8.4145	605
GRIN2A	-0.777959	1237
NRXN1	-0.205616	760
NTRK3	0.0265167	1933
TMSB4Y	-6.52517	164
USP9Y	-7.59932	1002
TXLNGY	-8.20378	482
FSIP2	-0.124073	1949
LINC00598	0.089243	365
KCNC1	-0.0834741	215
HMCN1	0.0234319	1201
EIF1AY	-8.92935	149
PLA2R1	0.0441038	464
FIGN	-0.89113	1017
HMCN2	-0.250004	309
GREM1	-0.0823537	1307
CACNA1C	0.066036	918
DNAH11	0.117917	1113
FAT4	-0.0380392	1361
CACNA1G	-0.155996	324
LONRF2	-0.130559	1344
ADAMTSL3	-0.129339	507
FAM227A	0.276862	695
C4orf50	-0.0162225	932
INTU	0.197809	1684
DNAH7	0.206305	1036
TENM2	-0.286857	472
ATP10B	0.234396	410
THSD4	0.045772	633
CACNA1B	-0.646419	451
MUC12	-0.10595	498
GABRB2	-1.44013	758
VGLL3	0.0300461	1307
GALNT16	-0.0465386	285
AR	0.166011	865
LRRC7	0.0404737	3000
TEX15	-0.300695	1117
ARFGEF3	0.170091	1192
PPARGC1A	0.321661	691
WNK3	-0.156541	1135
CCDC73	0.175672	313
TTBK1	-0.241951	179
IYD	-0.0750209	696
SCUBE1	-0.223542	408
TRPA1	0.0556769	516
MIR100HG	-0.112381	353
KLB	0.275131	491
GLI3	-0.106694	612
PKDREJ	-0.0034422	629
DISP2	0.174197	709
ATRNL1	-0.791814	818
TDRD6	-0.215988	492
GRID1	-0.167263	339
PTGER3	-0.185583	125
ADGRV1	-0.53941	1774
MAGI1	0.0490475	548
EPPK1	0.481218	315
ATP8A2	0.194387	760
NAV3	-0.043903	701
ERVW-1	-0.158045	185
NEGR1	-0.161042	1348
GPR161	0.0182634	526
PKD1L1	0.140392	1572
GREB1	-0.073438	534
LVRN	-0.00422331	409
MAPK10	0.213592	837
ZNF704	0.338878	1396
KIF6	0.378649	543
CCDC187	0.607063	292
SHC4	-0.134943	413
SLC7A11-AS1	-0.139705	398
LCMT1-AS2	-0.119124	147
CPNE4	-0.214729	294
CECR2	0.180806	711
ZNF385D	0.00932791	1077
FRMD5	0.186771	435
SPTLC3	-0.143693	650
UNC79	-0.0468023	694
MEIOC	-0.0708901	237
TMEM232	0.241327	287
NEK10	0.339498	859
SGCD	-0.0678812	943
LINC01597	-1.19017	242
RAB3C	0.274089	1009
RYR2	0.0815759	1203
POU5F2	0.118054	1082
TLL2	0.127742	564
NRXN3	-0.573558	1032
SIX4	0.43964	611
MUC3A	-0.0744682	555
DNAH14	0.194887	1299
SEMA5A	-0.0426989	1037
NCAN	-0.0573038	335
ENPP1	0.022723	867
STOX2	0.234362	691
DLG2	0.0130484	760
KDM5D	-8.40448	523
FAM225A	0.120141	309
NAALADL2	0.281772	1156
FGFR2	-0.133024	309
MTCL1	0.21629	264
CNGB1	0.564513	246
APOB	0.0684388	1043
NEK5	0.241449	510
NFASC	-0.10317	532
SLC13A3	-0.0576976	274
VWDE	-0.0492352	394
KCNT1	-0.264725	219
APBA1	-0.258772	350
SRRM3	0.0698311	56
IQCH	-0.0328932	371
CEP170P1	-0.0917669	68
MID1	0.175574	577
FAT1	0.179378	1055
LGI2	0.0234791	62
SLC8A1-AS1	0.42845	123
CHRFAM7A	0.264511	219
TMEM108	0.115133	246
PLA2G4E	0.195399	218
STRCP1	-0.29344	231
CEP112	0.0165166	231
SEC16B	-0.291883	269
STXBP6	-0.215714	457
PRKG1	0.110099	731
MYH15	-0.266559	712
PIWIL2	-0.11279	430
MPDZ	0.138425	536
RYR3	0.167883	895
CNTNAP2	0.0177244	829
ZNF667	-0.0900174	259
PTPN21	0.132003	469
DDX3Y	-8.77778	505
OPRD1	0.125173	552
MYT1	-0.0853456	301
ZNF521	-0.171473	334
KCNQ2	-0.484081	307
PART1	-0.024191	147
NPR3	-0.015718	683
ZNF483	-0.223673	182
PCDHGA5	-0.268487	234
SLC12A5	-0.104634	300
PZP	0.042789	563
ENPP6	-0.0721738	257
LINC01152	-0.250135	341
KLHL33	-0.0234078	429
FLJ46284	0.268298	347
ADGRG6	0.37969	699
EYS	0.22453	989
ADAMTS16	-0.515917	233
STUM	-0.113626	481
JPH3	-0.173994	74
LINC00504	0.0205884	265
PDE1C	-0.715929	187
DNAH6	0.230444	1070
CGNL1	-0.0176165	485
PPP1R9A	0.32222	1007
LRRC37A6P	0.0680746	372
SLC14A2	0.0144701	269
XKR9	-0.0540519	164
SHROOM2	-0.236998	351
ZNF578	0.168901	615
ADCY10	0.236615	400
ACVR1C	-0.0404877	1061
RHBDL3	-0.0181707	259
MCMDC2	0.0468316	214
ADGRL2	0.220592	836
SVEP1	-0.11069	792
LINC01140	0.0337114	125
ZNF208	-0.185297	197
CASR	0.0449909	740
AKAP6	0.0552333	1417
RASAL2	-0.0139767	903
CDON	0.472223	681
PCDH9	0.257933	517
KCND3	0.054629	521
CHST5	0.189293	188
PDE3A	0.158094	1304
IGSF9	0.0737884	117
FLG	-0.113745	285
ZNF462	0.434759	861
ST8SIA5	0.540628	973
ADAM12	-0.383081	604
LRP4	-0.221843	336
IGFN1	0.0883826	487
BSN	0.0369609	336
FAM124A	-0.0569547	307
NECTIN3	-0.121738	243
RAMP2-AS1	0.108055	73
AFAP1-AS1	-0.477194	382
RIMBP3	0.219948	157
ANGPT2	-0.0417308	483
ITIH5	-0.0489029	456
WTIP	0.0463747	903
CARMN	0.111195	22
ITGA11	-0.166584	575
STAB2	0.167827	409
CREG2	0.312325	486
DISP3	0.0223723	193
JAKMIP3	-0.0438046	330
EDIL3	-0.189071	543
DYNC2H1	0.00881821	1344
COBL	0.444574	234
ELFN2	-0.113266	24
ROR2	-0.0220751	183
AHNAK2	0.0558452	546
B4GALNT1	0.168463	218
ASPA	-0.435667	493
PTPRG-AS1	0.16601	243
PKD2L2	0.0176852	283
MET	0.539655	562
CYP26B1	0.145593	275
WNK2	0.176862	133
SHANK2	0.0567228	722
ASAH2	0.0179113	451
UNC13A	-0.0748553	442
SATB2	-0.0817802	511
FAM83F	0.229723	1066
WNT3	-0.139986	234
TFAP2A	-0.0712419	269
CCNB3	-0.128631	327
CDH4	-0.263355	260
ENAH	0.249178	1422
GALNTL6	0.0148028	379
FAM156A	0.118008	68
SGIP1	0.22103	1310
TTC3P1	0.153195	153
SGO1-AS1	0.0137186	54
MUC6	0.308523	195
SYT1	-0.309986	417
SLIT3	-0.0310207	457
ARNT2	-0.0372804	381
DRP2	-0.026389	480
ZNF541	-0.0989834	174
SEZ6L	-0.453044	465
KIAA1549	-0.0492636	922
CLCNKA	-0.160467	106
LIFR	0.177363	1274
RAB3B	-0.0523687	973
RBMS3	-0.0572733	1136
ABCC11	0.27432	284
FHAD1	0.282681	408
TACR1	0.0127231	313
SLC12A1	-0.23067	429
OTP	-0.216387	172
BRSK2	0.00994711	162
ITGA2	0.284818	726
CROCC2	-0.409423	109
DLK1	-0.164577	268
LCA5L	0.0993716	133
SHD	-0.519555	30
PDZRN3	0.00830442	194
LGSN	0.260027	1298
RBFADN	0.0959675	86
SMOC1	-0.0187962	201
CHRM5	0.168878	440
ABCA8	-0.125537	585
ANKRD20A11P	-0.0577688	50
SH3TC2	0.367109	2422
CHD5	0.0310782	364
A2ML1	0.274392	344
PHEX	-0.953619	626
LRRC49	-0.231549	562
ENPP3	-0.362155	311
GOLGA6L5P	-0.0174209	507
RAPGEF4	-0.196026	364
MOBP	-0.173286	489
POU4F1	-0.110535	369
LINC00900	-0.126537	155
MYOM3	0.315234	207
TRHDE-AS1	0.324318	265
SYT5	0.07806	280
USHBP1	0.0416745	92
MUC19	-0.190865	852
LINC00639	0.297466	203
ISM2	-0.0512757	83
ARHGEF26	0.130732	429
SLC52A1	-0.197031	91
ELAVL3	-0.0249504	242
XKR7	0.217838	372
CLEC18C	0.176775	60
UMODL1	0.307391	209
LINC00484	-0.00599398	33
COL10A1	0.0884671	236
NYAP1	-0.0536978	93
SRCIN1	0.0674126	327
NIPAL1	-0.0875671	608
SRD5A3-AS1	0.112506	29
ITGA8	-0.0439217	535
PSD3	0.077423	1155
GNAS-AS1	0.16919	63
PKP4-AS1	0.0302585	314
MIR181A1HG	-0.049307	58
LAMA3	0.132608	629
CHRNB2	0.163054	260
C2orf16	0.0121107	940
PROM1	0.936496	335
LCTL	0.27176	144
DTNA	0.0203603	355
MMEL1	-0.53494	69
CACNG8	-0.470195	358
OSBPL6	0.0683255	1090
DCLK2	-0.23287	249
GRID2IP	-0.00170576	126
CATSPERB	0.197378	412
SCUBE3	-0.0453017	493
PLCH1	0.55196	1478
PMP2	-0.356901	309
ZNF471	0.0755339	618
STRA6	0.0431645	92
ARHGAP20	0.168868	527
TMEM130	-0.157922	111
CCDC40	0.502049	126
FCAMR	0.314985	113
MUC4	1.69553	156
TMEM184A	0.182544	155
NUTM2B	0.143216	730
EGFR	-0.0414017	684
SMAD6	-0.071761	243
MAP2	-0.154484	550
LCA5	0.0053438	449
GPR37L1	0.233882	369
CFAP46	0.290337	268
HSPA12A	0.0181478	472
OPHN1	-0.0641477	657
GHR	0.210537	452
LIMCH1	0.187225	498
RALGAPA1P1	-0.0541862	708
NUTM2A	0.0220966	131
NACAD	-0.245248	84
PDZD7	-0.0534598	127
PAH	-0.145607	412
SMIM10L2A	-0.0451514	270
STKLD1	0.0470177	147
CELF3	0.201142	392
ST8SIA1	0.0214947	991
LPO	0.293563	120
DIRC3	-0.115635	256
GPR137C	0.130824	455
PEG3	0.0218027	657
A1CF	0.120163	1039
SAXO2	-0.270507	369
POU5F1B	-0.0296731	239
COL12A1	-0.0724876	431
VSNL1	-0.486076	205
MYO15A	-0.160952	352
CTSV	0.932754	368
TMEM47	-0.0320818	442
ABI3BP	0.025536	447
PLXNA4	-0.166644	756
ZNF860	0.23129	296
TRH	-0.546998	53
ARHGEF15	-0.108641	144
SLC12A3	-0.696754	314
SH3RF2	0.377023	404
DBH	-0.294976	90
COL14A1	-0.0326711	622
OCSTAMP	-0.317325	100
RNF222	-0.00768247	129
UNC13C	-0.246606	1588
PSD2	-0.00437134	338
MYRIP	0.352199	321
TIFAB	-0.330251	305
LAMC3	-0.115035	237
ADGRF5	0.247837	450
FLG2	-0.0930573	388
NCKAP5	0.172568	472
LINC00304	0.102286	111
KCNJ10	0.302313	362
ERBB3	0.347114	46
TYRO3	0.136943	520
SCN8A	0.22456	917
PRR36	0.0704292	38
OVOS2	0.146143	487
BEND6	0.271241	202
TMEM178B	-0.19178	41
CPEB1	-0.0546583	318
TSHR	0.830844	354
KLK3	-0.695604	74
CLDN11	-0.134592	288
RET	0.00152779	461
RBM20	-0.106151	488
PNMA5	-0.205988	143
NR5A1	0.169774	113
SRGAP1	0.212185	2051
CARD10	0.137014	82
CLLU1	0.138203	287
NTNG1	-0.339868	511
REG4	0.107094	77
MEIS3	0.0637358	53
FAM86B1	0.277421	109
RHOJ	-0.0180252	290
STC1	0.0457652	332
ZNF365	-0.244106	99
KIRREL2	-0.0217665	126
MEGF11	0.21163	281
PCDHGB3	-0.443055	247
LINC01814	0.030448	761
LINC01579	0.478343	42
LACTB2-AS1	0.0433559	383
GRIA3	0.10463	436
GNG12-AS1	0.0203508	171
TECTA	0.0901606	420
TTLL7	0.111133	855
KCNAB1	-0.0724931	334
NAT8L	0.122107	237
LINC01359	0.128719	76
TNNI3K	-0.0591356	255
REEP1	-0.00843983	373
STOX1	0.329439	209
PLEKHH2	0.298993	629
EPB41L1	0.0800109	360
ACRV1	0.176758	167
MLIP	0.440999	232
LINC00310	0.0683651	123
LRGUK	0.201699	333
RNF152	0.0874497	946
SPTBN4	-0.110941	192
COL6A4P2	0.0654537	851
INA	-0.154242	201
PTH2R	0.0146324	286
SYDE1	0.100197	116
FAIM2	-0.253994	234
PTPRB	-0.0447448	981
PCDHGB2	-0.264644	260
CPLX2	-0.289293	196
THRB	0.371422	650
SLC5A11	0.0694505	126
PLEKHD1	-0.0714317	296
GPR176	0.178856	244
VSTM4	0.079941	403
TRIM36	0.136091	451
SCN4B	-0.123538	237
GRM8	0.381404	203
HEYL	-0.0579636	232
CCDC110	0.0237152	202
ZNRF3	0.076183	467
RPS6KA6	0.409533	1008
NFIB	0.212817	919
TLR3	0.0137437	713
FGF9	-0.314357	479
PCDHGB7	0.0935429	255
RBFOX3	-0.186659	167
DNAJC27-AS1	0.192988	374
LDHAL6B	-0.0402742	164
GREM2	-0.320332	294
PLEKHA5	-0.089504	369
ZMIZ1-AS1	0.0316834	166
NPY6R	-0.10147	245
HEATR4	-0.0702462	169
COLCA1	-0.0660764	581
IMPG2	0.209503	885
SYTL4	0.115503	290
NID2	0.269221	251
SLC25A27	-0.124024	275
ENAM	0.276233	535
GRHL3	0.104379	83
FGD5	0.0846823	315
SKOR1	-0.03907	141
NBPF20	-0.047949	1201
ACKR2	0.278358	284
ADCY5	0.0734051	277
KCNIP4	-0.0502626	237
PRICKLE2	-0.154047	820
MCF2L2	-0.255638	417
ADAMTS4	-0.0373932	597
UNC5B	0.0578432	259
GALNT8	-0.0562534	120
MAG	-0.352065	51
ARHGAP39	0.331868	143
LINC01348	-0.0665931	71
PKIB	0.0874516	244
LINC01305	0.730554	201
LINC00029	-0.0664788	79
KLHL13	-0.153057	292
CAPN14	0.0110106	256
SOX5	0.277867	818
TJP1	0.0407394	625
KCNA2	0.15723	117
AOC4P	0.0660655	100
SOBP	0.0685681	356
DNM1P46	-0.0540108	114
ZNF774	0.0935114	210
CRB2	-0.0692494	177
RAB40A	0.0627533	541
TRIM72	0.401839	571
CASP14	-0.149545	217
PAQR5	0.236486	592
SLC38A11	0.000214742	530
IGF2BP1	-0.314352	786
PRKD1	0.29545	266
GALNT5	0.561746	1053
NKPD1	0.165783	124
TTYH1	-0.0805088	72
USP6	-0.437325	598
CAMK2B	0.00559777	164
BCAN	-0.161812	77
B3GALT2	0.156107	384
KIF1A	-0.15455	271
PRAME	-0.592074	104
SHE	0.0543311	71
ADRA2B	-0.0999343	190
ATP1A4	0.100241	196
TMEM269	0.212033	330
KCNS1	-0.0118262	254
CAMK2A	-0.394862	310
FLRT1	0.0343414	172
LRFN2	-0.524675	139
FAT2	0.116723	727
PDGFRA	0.0350098	548
DPY19L2	-0.639912	483
HIF3A	0.307988	441
CDH13	0.132997	649
ACOT11	0.0340138	390
CCSER1	-0.183237	1065
GOLGA8R	0.125162	470
SAMD13	-0.0394917	220
CDS1	0.37939	460
ZNF492	0.297451	433
SDK1	0.246429	501
GPR61	0.0607525	191
IGSF22	0.131022	100
EFHB	0.471244	184
PAQR9	0.583111	165
DSCR9	-0.0536749	69
FSIP1	-0.0199621	496
GLIDR	0.133664	59
PCDHGA10	-0.0207645	243
RUNDC3A-AS1	-0.0987192	497
KCTD19	-0.0852205	128
AFAP1L1	0.128923	327
SPRED3	-0.00378488	222
GSTM5	0.0516952	113
ADAM20P1	0.189298	307
ZBTB8A	0.0151333	662
IL34	-0.423668	67
TEX14	0.111928	304
CASKIN1	-0.213299	90
NRXN2	-0.227472	208
TSPAN6	0.461798	414
PLEKHH1	-0.064415	360
CDH2	0.0735499	174
NANOS1	-0.000542413	309
GUCY2D	0.262818	105
FAM184A	-0.0129972	254
TMEM236	0.228857	575
LARP6	-0.308212	304
HLF	-0.0382668	602
BNC2	-0.145063	1251
IQSEC3	-0.212518	193
SLC7A2	0.193399	828
HSP90B2P	0.176469	208
CRYM-AS1	-0.0176911	250
ZNF883	0.0382059	716
ADAMTS7P1	-0.638058	102
GDF7	0.128356	677
ESR1	0.16654	1757
VIT	0.0807377	193
FILIP1	-0.0519518	689
LANCL3	0.212118	1106
SCN3A	0.0557061	929
HEXA-AS1	0.0442407	225
LRRIQ3	0.0562051	262
TSPAN10	0.00251364	49
CHGB	-0.0891273	98
DOC2A	0.142834	71
ZNF876P	-0.0412947	234
VAC14-AS1	-0.08174	87
INHBC	0.0178111	193
GATA6	0.0828944	284
COL8A1	0.115195	425
TMEM100	-0.0361152	213
SSC5D	0.308373	87
DBIL5P	0.0176659	127
WNT7B	0.841011	121
ITGA9-AS1	0.111147	29
ZFR2	-0.0246296	147
SYCE1	-0.546264	63
SV2B	-0.462934	1166
SRRM2-AS1	0.0187002	58
DSEL	0.499483	992
MPP3	-0.128037	173
ARHGAP29	0.24847	990
TIGD4	0.234038	221
BCL6B	-0.177924	233
NUDT11	-0.256655	247
CALY	-0.0966702	43
MLPH	0.668621	164
CA6	0.331086	70
SMYD1	0.189357	352
LEKR1	0.116081	193
GATA4	0.248196	108
HES2	-0.13284	183
SRSF12	0.00704369	402
LINC00865	-0.118022	394
C2orf72	-0.217413	223
SLC6A13	0.243735	89
GOLGA2P7	0.0662925	118
NYNRIN	0.133889	340
LIPG	0.0162642	43
CBARP	-0.227827	69
LINC01187	0.255101	108
ZNF702P	0.15189	282
TNN	0.00136031	201
SCN2B	0.442899	278
RFPL2	0.149036	130
CCDC162P	0.116201	393
PROM2	0.457074	228
HERC2P10	-0.173333	34
RASL12	-0.0524532	25
NUTM2G	0.0233214	238
SLC1A2	-0.185662	1199
KLHL32	0.0700775	328
HOXA-AS2	0.124119	73
MMP27	-0.113912	166
PTPN14	0.0730527	1179
GHET1	0.136956	103
DUBR	0.0626553	73
LAMA2	0.0204747	573
EML6	-0.611062	536
IL1RL2	0.00713107	120
HOGA1	-0.0445798	149
C4B	0.236217	213
FAM171B	-0.135015	629
COL15A1	-0.0978047	300
UGT3A2	0.489848	201
CRLF2	-1.07289	84
MEIS2	-0.445679	492
CCDC8	0.467089	143
MSANTD1	0.094448	133
PCDHGB6	0.0750155	266
CCDC81	0.273715	193
ADAMTSL2	0.089173	116
USP44	0.407522	410
AK8	0.23081	51
SYDE2	-0.0951097	1163
NPHP1	0.155606	200
ZNF618	-0.0597393	638
APC2	0.0451669	163
TPH1	-0.0104675	573
HECTD2	0.0753616	620
KCNMB2	-0.245747	297
FAM171A2	-0.113291	49
NOS1AP	0.206885	292
FANK1	0.153559	71
MPV17L	0.506252	599
SH2D5	-0.142586	155
ISX	-0.560335	155
DLX4	0.19617	259
AK7	0.346332	300
MYCBPAP	0.173134	197
INPP5J	-0.00176384	92
MST1L	-0.201016	73
TTC28	-0.0682159	699
SYT2	0.209553	503
NUTM2D	0.12932	311
TMEM30B	0.00576887	366
LINC01585	-0.0704576	70
SULF1	-0.256692	493
PCDHGA6	-0.232117	247
PTPRG	0.172893	895
NTN4	0.0919111	244
ANK3	0.00575708	745
LINC01119	0.192347	65
GLB1L3	-0.141895	158
TCP10L	0.0724073	280
SCIN	-0.146331	950
FUT1	0.0424838	262
LINGO2	-0.578328	1470
TUB	0.039598	435
DLL3	-0.0249827	108
EXOC3L2	-0.0742902	69
MYO1A	0.0575914	166
LZTS1	-0.0600103	279
FAM186B	0.0303045	100
CES1P1	0.481644	126
FBXO40	0.127619	409
COMP	-0.0611195	47
SERF1B	0.0950994	161
KCNH4	0.00401006	146
SGK2	0.123065	105
FBXL2	-0.0209644	289
CHST3	-0.273796	385
SLC44A3	0.308975	197
GRIA1	0.109906	453
ADAM33	-0.0192739	89
MIR194-2HG	0.183535	38
GRIN1	0.114307	100
TXNRD3	-0.0329627	213
LINC00624	-0.0992476	354
TACC2	0.786469	407
ADGRG2	0.268977	421
GRM2	-0.200102	252
ZNF781	0.250253	295
ADAM11	-0.0667039	144
FAM66C	-0.0414521	300
MN1	-0.170415	428
MS4A2	-0.138763	390
CDHR5	0.0313183	69
B3GNT4	0.0902747	151
TMEM98	0.183501	337
UNC45B	0.0830646	374
RGS13	-0.21754	173
MROH7	0.014395	138
SEMA3G	0.145213	209
FAM87B	-0.0196169	141
ROBO4	0.013963	142
ZNF662	0.130011	499
CDHR3	0.116475	448
SOGA3	0.20854	183
CSDC2	-0.0198059	59
DGKK	-1.12162	516
GLIS3	0.136929	626
POTEKP	0.00602766	64
LAMA4	0.267994	487
FUT2	0.495424	203
TERT	0.177525	112
HYKK	0.226835	41
ZNF833P	0.145614	149
LINC00943	0.0382618	234
SPINK5	0.117182	192
MATN1	0.0797692	195
LINC01801	-0.109445	124
KLHL35	0.0262742	51
SLC34A1	0.220344	77
GRIN3A	0.111489	539
RAI14	0.254359	345
OIT3	-0.0280163	115
KCNJ12	-0.477052	219
FAM228A	0.118883	131
FRMPD2	-0.25218	277
HYAL4	0.0358409	364
LOX	-0.0675395	516
HRK	0.130558	568
ANGPT1	-0.110822	413
TEK	0.18384	325
ADCY1	0.14998	92
CORIN	-0.0324038	414
NBEA	0.00359127	951
COL27A1	0.0621524	288
CPNE9	-0.025945	82
CRNDE	0.0755195	74
SPATA6L	0.0775306	160
ZNF503-AS2	0.275143	129
LINC01684	0.11319	206
FAM21EP	0.0223519	143
DPF1	0.146262	77
ANTXR1	0.147287	97
CDH5	-0.00598598	187
MUC5AC	3.06281	327
WDR17	-0.299342	723
ARHGEF4	-0.0361023	233
SCARA3	0.0216828	112
TEX13D	0.218113	287
PODNL1	0.149474	41
ACKR4	-0.0946049	246
PPP2R3A	0.137584	617
MPP2	0.110594	203
LINC01624	-0.123958	162
C3orf20	0.0826814	147
KCNQ1OT1	0.0948265	5368
UBE2Q2P1	0.0742397	142
XKRX	0.30103	275
TSC22D1-AS1	0.036268	286
DHRS2	-0.422187	65
CADPS2	0.684289	559
TMEFF1	0.00846487	218
RAPH1	-0.4015	851
MYLK4	0.0071958	571
PDCD6IPP2	0.052773	121
PLEKHA6	0.258467	344
SLC17A7	-0.452581	171
NOSTRIN	0.0652621	201
ZFHX2	0.0899136	278
PDZD2	0.150214	620
TPO	0.00404268	274
DCST1	0.0634497	76
MUC21	0.645422	179
ADRA2A	0.174703	217
CPXM2	0.105907	167
FAM110C	0.0604078	361
FZD4	0.249227	739
FGF17	-0.00906504	142
MOCOS	0.22546	519
KCNH8	-0.019561	445
FBXL22	0.0264062	24
LINC01056	-0.132201	46
ARPP21	1.73098	193
PCDHGA11	-0.100961	253
DNAH8	-0.117694	1266
PRR19	0.0220413	51
SCN4A	0.2773	284
PCDHGB5	0.0599004	264
PTGFR	0.321427	666
SH2D4B	0.098639	319
GCSAML	-0.342023	457
LINC02154	-0.0402304	131
PRPH2	0.251149	182
SMG7-AS1	0.0366678	156
ACSM1	-0.0829161	112
TXNDC2	0.462995	180
ZNF112	0.0405539	268
CYP3A5	0.151918	130
TP53TG5	0.103417	77
ZNF286B	0.0724246	485
COL13A1	-0.375309	148
IGFALS	0.0353215	38
PPP1R3G	-0.112756	320
KCNA1	-0.535609	669
WNT5A	0.575298	958
AMOTL2	0.145713	274
ANKDD1B	0.0331364	218
CEP126	0.0610865	653
ASIC1	0.135977	149
RAB9B	0.0920029	40
LINC00612	-0.0190206	138
ARC	-0.457554	60
PIH1D2	0.18486	71
VIPR2	-0.368522	175
PDE4C	-0.0270825	260
NPTX1	0.0128227	329
NPAS1	0.118733	49
DOCK1	-0.022748	467
ZFP37	0.13495	529
SLC35F3	-0.165206	233
LCNL1	-0.898461	53
GCKR	0.0417936	112
NME9	0.235195	157
KHDRBS3	0.0464986	106
ATP13A4	0.147287	612
SLC4A3	-0.161395	133
MAP3K21	-0.00678595	476
ZNF114	0.203552	126
GPIHBP1	0.303773	64
HHLA2	0.394254	585
ZBTB20-AS1	-0.140618	99
CHST8	0.306776	73
BDNF-AS	0.100158	151
TET1	-0.0321725	780
PNLIPRP1	0.651757	81
CLMP	0.130743	396
SCML2	0.0990207	451
GRIN2C	-0.00129191	111
GGN	0.0117952	50
NPIPB6	-0.0261103	75
CADM3	-0.164125	180
SMC1B	0.296504	294
CDR2L	0.0383412	132
ZSWIM5	-0.166314	312
HCP5B	0.000901233	117
CYP4F2	0.00430889	127
MAPT	0.158535	287
MCF2L	0.130773	309
KRT81	-0.568453	1035
DPPA4	0.421739	301
HOXA10	0.480849	194
EIF3CL	-0.0984973	114
SHISA7	0.0410095	211
KRT80	0.231546	173
PM20D1	-0.0718887	140
SERP2	-0.0403111	58
RCOR2	0.040605	129
CILP2	0.329149	130
CPA5	0.176417	194
SYPL2	0.160831	264
LRRC4B	-0.00432245	74
DZIP1	0.435765	680
SPOCK1	-0.091058	446
KLK4	-0.580701	41
VEGFC	0.309767	119
CGREF1	-0.00142613	40
POTEE	0.00292213	234
DNAH10	0.180029	859
MYLK3	0.390014	685
SDK2	-0.08748	381
BTN1A1	0.529226	204
IL19	0.242732	74
ADH6	-0.498941	221
TLCD2	-0.0891654	377
SMOC2	0.0370653	196
CCDC144A	-0.70597	603
ADGRA3	0.135772	351
GLT8D2	0.0860299	189
SOWAHA	-0.346278	225
USP43	-0.135473	216
ACSBG1	-0.0296853	438
NHSL1	-0.00300563	458
MLANA	0.0388227	197
TNFSF15	-0.0825079	632
CALHM1	0.305908	142
CAPN11	-0.0513406	133
ANOS1	0.124431	624
ABCA9	0.113582	642
OLFM1	-0.391902	111
MCF2	0.244391	378
CRMP1	-0.334825	157
ANKRD18A	-0.230183	394
DNAJC28	0.111199	108
POTEJ	-0.0180199	148
ESRP2	0.338912	152
DDX11-AS1	0.0807406	150
CFL1P1	0.0707546	142
MYO5B	0.278536	678
PADI6	0.0550802	94
FAM153B	-0.29715	557
GCGR	-0.0944418	50
PIPSL	0.120257	237
PTPN3	0.669775	427
JPH2	-0.0885749	541
TNC	0.294537	321
LMOD3	0.252328	382
EGFEM1P	0.0249262	280
USP2	0.268476	198
WASF3	0.183758	445
ZNF285	0.169835	509
SH3BP4	0.064365	1489
DQX1	0.0738714	116
SLITRK4	-0.111747	963
SPTSSB	-0.277443	205
SIGLEC6	-0.442593	246
CLVS1	0.175969	392
GUCY2C	0.165303	288
CC2D2A	0.194496	368
PNCK	-0.0709613	68
CCDC26	-0.374131	189
WWC1	0.177667	358
RAB26	0.0377296	65
TSPEAR	0.80952	183
TUBA3D	-0.0456933	59
TSHZ2	-0.150369	589
RNF212	-0.156404	49
ZBTB20	0.0235429	3068
SLC45A1	-0.124489	84
THSD1	0.247139	164
SHANK3	-0.00910236	213
OSMR	0.0887573	321
ADD3-AS1	0.148681	84
ZNF658B	0.318657	272
CABYR	-0.0290169	122
SH3D19	0.250429	425
PLCE1	0.0814222	1087
MDH1B	0.332901	174
HOXB9	0.0602609	144
LINC02202	0.0695959	273
LINC01800	0.0296174	144
CHST4	0.0844986	145
ZNF713	0.0752716	355
TEAD1	0.114564	982
GNAI1	0.240632	1287
ZC2HC1C	0.112827	277
CCIN	-0.0550841	90
TMEM178A	-0.142105	139
NRG2	-0.00387561	144
GLUD2	0.201323	167
TMEM266	-0.154711	114
DLC1	0.131181	564
LINC01342	0.145121	56
SLC25A41	0.282643	35
MPL	0.279842	247
VEPH1	0.378159	263
ZNF677	0.0132762	302
FBLN7	-0.146716	908
WBP2NL	0.0580108	96
PDGFRL	-0.526057	115
SMARCA1	-0.00755381	367
CAP2	0.341139	268
CHST1	0.638481	226
KY	0.244736	279
CA8	0.139388	768
GRHL1	-0.0973593	276
PGLYRP2	0.0916748	52
FZD9	0.276165	56
SLC5A5	-0.142988	175
HTRA4	0.252317	106
AMH	0.0152912	18
DACT3	-0.100908	114
WNT16	-0.00297714	272
ALDH1A3	0.0198816	279
CACHD1	0.333329	387
ZNF835	0.176144	183
NEBL	0.187396	744
TUBA8	0.106422	87
CNNM1	-0.280084	307
PGA3	0.864483	75
TSPAN11	-0.104066	129
ZSCAN23	0.197239	555
OTUB2	0.152732	276
RFTN2	0.0728976	602
EDA	-0.153595	322
YAP1	0.279061	571
SLC4A10	0.102005	618
CYP2C9	-0.425405	245
MAST1	0.00577988	115
MAPK8IP2	-0.0653868	214
SHROOM4	0.328539	463
MS4A15	0.229824	100
ZNF730	0.30666	266
TRPV5	0.409431	152
ZNF229	0.0531612	392
LINC01422	-0.160401	40
BCL2L14	0.0231297	149
MMRN2	0.151577	190
EXTL3-AS1	0.0475876	38
WNT2B	0.178677	188
LOXL4	0.194839	132
ANTXRLP1	0.0537287	38
TM4SF19-AS1	-0.148956	115
SCARA5	-0.152451	147
EDAR	0.0517651	258
AKR1E2	-0.19466	71
KCNG1	-0.212701	52
CCDC62	0.160897	260
AGAP12P	-0.467805	81
ASAP2	0.299863	467
CCDC171	0.0800304	572
PKP3	0.575082	47
GSN-AS1	0.150871	244
FZD7	0.107537	329
CHST6	0.373607	167
TMLHE-AS1	0.267558	142
ZNF571-AS1	0.0622464	189
PTGES2-AS1	0.100628	116
LRRC2	0.637055	399
HSF5	-0.0663847	364
PLSCR4	0.128651	372
ZSCAN12P1	0.200481	375
NECTIN4	0.245595	201
GRIK4	-0.550198	411
PP2D1	0.0563411	144
DEGS2	-0.0568736	121
SATB1-AS1	0.0307284	46
SLC4A9	0.327811	159
NES	0.165352	132
KALRN	-0.181875	1151
RBFOX2	0.0157669	634
IL13	-0.367174	90
NEU4	-0.188503	55
ZC3H12B	0.0753771	729
ART4	0.269845	455
ACTA2-AS1	0.199901	119
RGS17	0.138267	977
NUAK1	-0.344769	423
RSPH4A	0.507216	228
GLDN	0.17386	47
TPTE2	0.0951579	227
DLEU2L	0.0769955	249
PITPNM3	0.0691427	343
NR2E1	0.318894	236
DUSP15	0.0610911	37
EXOC3L1	0.00987764	69
GDF9	0.115986	134
IL17D	0.102482	114
ROCK1P1	0.0758744	259
ISM1	-0.0032071	91
LINC01819	0.105229	117
FAM201A	-0.0749237	120
FRMPD3	-0.16703	283
LINC01700	0.454852	146
NIPAL4	-0.436884	186
LRRC14B	0.416399	87
GCNT3	0.339167	360
SEZ6	0.446797	159
CYP2B7P	0.797664	216
PDZK1	0.182627	145
NPAS2	0.175216	262
STON1	0.0592168	599
NRG4	-0.0301278	166
TFCP2L1	0.0953832	762
DRC3	0.317683	97
EVPL	-0.106633	72
UXT-AS1	0.143763	39
SPEF2	0.199439	486
ERICH3	-0.319175	491
ABCA12	-0.0735774	786
LHFPL1	-0.189543	112
CNKSR3	-0.0310382	1914
THBS2	-0.201522	360
DOCK3	-0.105047	588
MEX3B	-0.0750216	249
BEAN1	0.0768878	93
FGFR3	0.352167	188
PRR16	0.118542	512
JAKMIP2	-0.142113	864
TSNAXIP1	0.282092	106
SCN9A	0.2379	1021
TNS4	0.468027	169
APLN	0.0279729	219
LINC02175	-0.0712983	124
ZNF415	0.0380765	148
CFAP77	0.734867	106
TRDN	0.273808	370
CHRNA2	0.125322	144
NTN5	-0.0893897	50
LINC01465	0.0274246	135
KIAA1549L	-0.264722	828
BSND	0.646692	580
DLEU1	0.107817	111
FAM222A	-0.0318009	93
CCDC102B	0.000600972	181
GLYAT	-0.861578	158
LINC02086	-0.0247507	328
FBLIM1	0.174409	155
SH3GL1P2	-0.0779152	74
NRP1	0.142457	470
PHKA1	0.443768	455
WEE2-AS1	0.0654285	160
POSTN	0.206058	265
FAM3B	0.147729	82
TRIM2	0.140275	684
MAMLD1	-0.309417	285
SEMG1	-0.12676	77
JMJD1C-AS1	0.0733575	41
NEURL1B	0.079248	325
BMP4	-0.2107	92
TRPV6	0.236503	98
SLC18A2	0.120449	356
LAMTOR5-AS1	0.10846	39
VIPR1-AS1	0.0886625	4
FAM124B	0.202735	218
GALR2	-0.167998	46
LINC02018	0.0926707	24
COL5A2	0.0570249	467
HEY2	-0.151274	376
ZNF295-AS1	0.088682	35
POLN	0.116771	225
GRIN2D	0.0463891	141
FAM172BP	0.0245555	246
TRPC2	0.0792097	56
MESP1	0.331708	168
DGKI	-0.112491	1274
PRICKLE1	0.108506	509
EVC2	-0.398653	611
PLCB1	-0.0645135	620
XIRP2	1.00077	253
PXDN	-0.0512965	344
RBP1	0.252186	34
OR2A1-AS1	0.156556	47
CHRDL1	0.139606	302
NINL	-0.108662	179
PDPN	0.217596	207
LNX1	-0.144108	332
EPHA1-AS1	0.131237	379
EPHX3	0.0821125	320
LINC00920	-0.0200389	62
SLCO2A1	0.312822	232
SLC25A18	0.149423	126
CILP	0.0417836	317
CASQ2	0.0611233	228
ADAM23	-0.453875	575
C2CD4D	-0.0337985	60
PKP1	0.0334341	226
FTCD	-0.0489676	55
GRK6P1	0.150769	89
ID4	-0.0132332	459
C9orf152	0.392886	233
NBPF25P	0.0884932	278
GPM6A	-0.398307	362
TAS2R19	0.0741294	108
PTPRU	0.361517	173
LGI4	-0.0235358	74
LEF1-AS1	0.11225	82
UGT8	-0.202077	412
GPR4	-0.0186154	166
BHMT2	0.0238163	191
KNDC1	0.139411	215
SCRG1	0.18725	391
LRRC69	0.0785993	135
MAP3K15	0.241578	292
C21orf62-AS1	0.019325	99
DSCAML1	-0.0340546	189
MATN2	0.145046	208
FMO3	-0.209539	195
NHS	0.0249372	674
DNAJB13	0.126315	78
DCHS2	1.05684	1078
LINC01163	0.218323	240
DEPDC4	0.136261	161
BMS1P2	-0.105257	434
C2CD4B	-0.105539	71
EPHB2	0.26908	522
TULP2	-0.0334372	82
CFAP54	0.189747	941
MYO18B	0.38918	840
TLN2	0.150217	606
IL33	0.703265	305
RTKN2	-0.0636259	171
WDR31	0.131594	334
SEC14L5	0.269731	379
TMEM254-AS1	0.0960911	232
DLGAP1-AS5	-0.123782	318
MUC5B	2.71049	303
PTCH2	0.0853338	198
PLGLB1	0.146401	319
C14orf132	-0.0670547	509
AMPD1	0.181675	166
SLC10A1	-0.372679	133
MEX3A	0.209443	408
ASB9	0.144674	138
LINC02212	0.278444	136
MEIS1	0.262478	457
SSR4P1	0.185082	106
SLFNL1	0.0592376	43
CUBN	-0.014302	889
WDFY3-AS2	0.394039	312
HOXA5	0.233342	128
IQCK	0.140401	272
TSACC	0.0558292	37
GPR17	0.308932	90
MCPH1-AS1	-0.0395613	315
ANKRD20A5P	-0.157783	286
KRT73-AS1	-0.285194	212
CCDC141	0.173761	322
FAM78B	0.308188	400
OBSL1	0.135549	205
CX3CL1	0.107939	137
CEMIP	0.539253	860
ANKRD65	0.245928	55
DOK6	-0.208093	851
HSPA12B	-0.00351316	94
CYP2J2	0.0434197	209
SOX7	-0.0239973	233
HOXA1	-0.118352	200
SPON1	-0.054129	376
FLNB-AS1	-0.259167	201
PRLR	-0.245261	92
XCR1	-0.384228	357
SPDYE1	-0.0115968	316
RAB7B	0.0158898	140
DIP2C	0.211396	509
LINC01238	-0.113027	158
ACSS3	0.31103	944
SPDYE5	-0.0409724	313
FNDC9	-0.105769	147
A2M-AS1	0.0137558	198
ADAMTS14	-0.132909	146
THY1	0.0971288	181
NAP1L3	-0.00444638	206
CPED1	0.0231438	515
ATP8B1	0.302391	540
RASGRF1	-0.0205639	307
ATP4A	0.103501	118
BMP2	-0.0596864	264
SPATA9	0.0962393	142
TTC34	0.0153183	269
ANO7	0.0106677	124
AMY2A	0.271303	169
LIPC	-0.0751755	180
DPYD-AS1	0.114049	41
SLC29A4	-0.271815	348
CACNA1D	0.12047	700
PROX2	0.0150852	287
WWC2	-0.0337336	773
CLDN20	0.0418023	77
BAALC	-0.0841126	232
NPIPA2	0.0492333	99
KAZALD1	0.138395	67
PPP1R17	-0.288272	150
ATAD3C	-0.115058	176
UGDH-AS1	0.148271	136
ZNF385C	0.0456735	135
PRODH	0.344392	67
ISLR	0.0387672	88
KCNJ11	0.351732	97
ADPRHL1	0.591174	590
EXPH5	-0.15107	944
CCDC3	-0.0738794	228
C12orf42	0.0052002	67
STXBP5-AS1	0.133926	272
GSDMA	0.0271107	117
CSPG4	0.0644815	226
EFNB2	0.169893	339
SPATA32	0.0180857	33
VANGL2	0.0693982	441
PPEF1	0.240494	373
WDR88	-0.0265424	157
MYO5C	0.088576	523
NXPH3	0.0762286	237
TMPRSS5	0.0106575	74
RASL10A	0.021797	61
CLIC5	0.0563501	79
BHMT	-0.209958	189
TMEM52B	0.0905485	222
CASP1P2	0.0229911	242
CYP21A2	-0.0864057	69
MIR4458HG	-0.311838	367
DNAI2	0.144259	96
TTC39A	0.0645257	160
TTC41P	0.138564	387
SGSM1	-0.0551127	376
ARL17B	0.062994	168
CAV2	0.212401	329
LINC01252	-0.061893	319
KCNB1	0.310194	891
CCDC122	-0.0170005	513
DMRTC2	-0.173393	121
LINC01424	0.160406	99
MTUS1	0.139263	476
KIF7	0.119109	124
AFF2	0.0566889	1223
ALG1L2	-0.0161007	44
CLEC18B	0.204723	64
FGF8	-0.0461581	55
OLFML2A	0.357786	425
SFRP5	0.2489	73
OOSP1	0.500695	83
EPHB3	0.073896	115
NEK11	0.192765	228
EPHA2	0.428209	158
AKAP12	-0.5303	580
CLEC4F	-0.361649	158
NKAPL	0.0334587	107
CAND2	0.364918	180
RPS4Y1	-8.654	136
STK32B	-0.0818459	259
AGAP1	-0.266959	645
DENND2C	0.0939758	524
MYOZ2	0.38673	255
DYTN	0.342697	140
KRT15	0.791134	74
RLN1	0.287611	94
DAB2IP	0.0879377	185
TPD52L1	0.473837	183
CFI	0.22597	139
LDLRAD2	-0.197622	134
AMZ1	-0.0398307	57
ANKRD19P	0.00620987	137
ADPGK-AS1	-0.0598485	160
TRIM71	0.161347	826
MORC2-AS1	-0.0463509	119
VPS37D	-0.0598566	77
MIR3681HG	-0.164657	170
MIR9-3HG	-0.441108	254
ABHD1	-0.0335089	67
PRELID2	-0.0677781	256
IRGM	0.117364	283
RCAN2	-0.124013	296
TBC1D3D	-0.0385206	248
OCLN	0.107802	725
STXBP4	0.120377	242
LINC01134	-0.0228696	123
GP5	0.0216209	248
CACNA1A	-0.110322	389
CDKL3	0.116019	485
RGPD8	0.0107276	686
LCN12	-0.0895652	92
PHLDB2	0.0999546	466
TOB2P1	0.0656786	246
CATSPER2P1	-0.116162	130
PIP5KL1	0.0540332	352
DAGLA	-0.171796	148
SRGAP3	0.0211916	536
OGN	-0.0964744	362
PLCG1-AS1	-0.0259159	135
ZNF583	0.0574888	416
RTN4RL2	-0.09005	64
PHLDB1	-0.0841962	196
ATL1	0.0931799	250
ULBP2	-0.0249219	107
ARHGAP32	0.0761395	817
DNMT3B	0.0359804	267
SIGLEC8	-0.846469	163
CP	0.687262	259
NEFL	-0.271461	234
LINC01993	0.574113	92
BFSP1	-0.0296199	95
ARHGEF34P	0.213526	184
BFSP2-AS1	0.200248	97
GRB7	0.760901	95
SLAMF9	-0.714852	107
CLCN1	-0.103363	151
AGAP10P	0.219821	66
ZNF665	-0.0107203	270
ARTN	-0.290918	97
PDE8B	0.0333867	388
CCDC30	0.100281	447
SEC24B-AS1	0.129801	121
PCDHGA12	0.150344	227
LINC01934	0.179615	132
TAS2R31	-0.11936	132
DIXDC1	-0.0235566	523
LINC02033	0.31785	63
LSAMP	0.182634	919
HAS3	0.421712	378
YY2	0.0305653	226
TDRD12	0.489395	512
PTPN13	0.108223	608
LINC01529	0.0482339	51
DNAAF1	0.319946	100
SLC4A4	0.0383067	854
C4A	0.207165	215
OVCH1-AS1	-0.527007	49
ENKUR	0.253805	317
FAM149A	0.17129	531
NAV2	0.0938495	696
PLXNB3	0.135171	158
HTR7P1	0.0796775	303
KLKB1	-0.0600137	569
GOLGA6L10	-0.103502	395
NXPH4	-0.458441	66
CFAP53	0.387125	115
PIFO	0.606912	207
AKAP3	0.0786463	179
GJA3	0.139643	476
GLYATL1	0.305254	145
CYP21A1P	0.241609	103
ZNF793-AS1	0.263616	64
FAM178B	-0.300264	88
KLF15	0.585366	371
ILDR2	0.513651	1315
GPR3	0.0328287	126
C1orf127	0.0570885	99
GTF2H2B	0.0235304	450
KIF26A	0.251331	162
ITIH2	-0.623819	230
VSTM2L	0.395161	54
ADAMTS3	0.258836	511
PTPRVP	-0.12238	139
RGS5	0.0884993	632
GAD1	-0.0178422	248
SND1-IT1	0.289795	243
DGCR6	-0.0370827	13
CRHBP	-0.151878	67
NAV1	0.0326194	817
WNT7A	-0.431852	226
BCO1	0.295138	168
TINCR	0.0616963	207
LEFTY1	0.310728	59
CACNA1H	-0.155845	233
SNX7	0.461437	161
PTGFRN	0.1048	476
TMEM17	0.193207	24
EPB41L4B	0.241487	482
RIBC1	0.54306	52
ZNF469	-0.108474	372
IL5RA	-0.487473	452
PRR34	0.0879913	152
SOX6	0.288944	897
MYH7B	0.045583	153
ADRB1	0.0402018	205
EPB41L4A	-0.20696	180
GSTO2	0.243774	555
SNX32	0.145421	61
PALMD	0.249092	144
COBLL1	0.0606726	230
PHYHIP	0.162829	57
IGDCC4	0.200401	365
NRP2	0.00322432	449
TRIM45	-0.0372538	339
DSC3	0.268051	808
FOXD2	-0.0281794	130
SLCO4A1-AS1	0.0324906	52
LINC01358	0.265873	36
LDB2	-0.00232888	241
P2RY6	-0.21409	99
IL4	-0.451809	48
HSD11B1	-0.305038	87
SPESP1	-0.308704	117
NAALAD2	-0.13058	323
GNAO1	-0.138406	214
DLGAP1	0.517509	449
CNKSR2	-0.0585046	464
OTUD7A	-0.137641	815
WNT4	0.0671417	146
C1QL3	0.0205553	131
CPLX3	0.105203	80
CYP11B1	-0.392706	178
RASAL1	-0.206913	114
ZNF19	0.00590065	247
SLC9B1	0.00414362	133
UBXN10	0.264745	457
SRL	0.298796	287
GPRC5B	0.282967	400
CYP4B1	0.79537	120
CBS	0.208404	78
DRC1	0.433336	101
CLDN1	0.342864	365
SOX8	-0.0847127	138
CELSR2	0.0295078	400
SPA17	0.205133	325
SIX3	-0.127301	174
CPS1	-0.230846	525
SLC35G2	0.267479	236
DPF3	0.0639281	727
KLK2	-0.464172	157
NMNAT2	0.174303	404
APOL4	-0.130247	208
PABPC3	-0.16648	281
ETNK2	-0.144646	95
SAMD5	0.10376	985
LINC00968	0.11187	243
MED12L	0.160665	1011
CD34	-0.160047	621
ZNF442	0.179452	636
ZSCAN31	0.104866	275
PACSIN1	-0.41024	149
SPIRE2	0.0714016	92
OLFM5P	-0.0114296	53
EMP2	0.239826	389
KDF1	0.292888	57
ARHGEF28	0.177687	445
SMG1P1	-0.151919	429
APLP1	-0.151369	84
MFAP5	-0.261788	279
ADAMTS17	0.365421	326
ARHGAP42	0.199504	851
TFAP2A-AS1	-0.181265	89
NOS3	0.138428	140
B4GALNT4	-0.405008	122
DDIT4L	0.088186	288
GRIK5	0.140719	154
DNM3	0.11146	181
CRTAC1	0.571932	79
SLC16A14	-0.0306824	375
URAHP	0.0508989	40
GCC2-AS1	0.153122	25
SMAD9	0.16639	819
MBOAT4	-0.0916375	136
CACNA1C-AS1	0.123965	146
PFN4	0.172358	101
CLEC9A	0.16414	146
EYA2	-0.357725	134
ST8SIA6	-0.0653404	634
DDAH1	0.543161	404
TSKU	0.128405	126
USP32P3	0.184885	479
PITRM1-AS1	0.0819816	286
HDX	0.034324	330
PARVA	0.355387	718
TAS2R4	0.0949956	506
UPK1A	0.0417819	61
PCK1	0.139244	307
PDX1	1.02839	170
NR1I2	0.00310306	138
LEPR	0.0583772	601
VN1R1	0.0528985	260
ZNF610	0.00313592	357
TDRP	0.220001	366
COL6A3	0.0764186	470
FAR2P2	0.101043	148
AXL	-0.21492	261
LEXM	-0.0162024	79
FGF13-AS1	0.265946	42
CLDN23	0.108481	116
SMCO2	0.0975073	397
DRD4	0.0578041	23
ANK2	-0.201272	562
TTC7B	0.0904963	1211
PGA5	0.249113	55
ZNF366	0.259335	434
FBXO24	0.165664	78
PGLYRP4	0.0341978	113
ETV3L	0.0733012	112
MTMR7	0.00173957	520
TUBB3	0.0666059	70
ADGRF3	0.17575	262
SPAG6	0.672633	234
PRDM11	-0.00343953	62
LINC01473	0.0257897	70
KIF5A	-0.247539	323
CASKIN2	0.235702	118
GPR82	0.0152859	348
CXXC4	-0.218366	603
MST1R	0.100868	167
FRMD6	0.241282	493
NKD1	0.233572	1132
DDX43	-0.707499	206
GPRASP2	-0.00625809	326
GALNT15	0.476586	394
LGR4	-0.130686	532
ZNF252P-AS1	0.154831	317
C10orf55	-0.283301	132
ASAP3	0.108207	175
MYH14	1.19572	157
LINC01572	0.0573002	411
RN7SL832P	0.186052	130
MITF	0.0775427	498
MYCT1	0.161159	275
PMFBP1	0.0167165	223
FSTL4	0.26485	268
LINC00630	0.019903	459
CCDC13-AS1	0.09889	37
LINC00997	0.0528255	455
ANKEF1	-0.0930257	731
TAT	-0.388143	442
RASIP1	0.0530329	84
C4orf19	0.130037	300
HKDC1	0.0524242	184
TSKS	-0.167853	24
NTRK1	-0.352894	74
DLL4	0.0592474	153
HORMAD1	0.252703	189
LINC01732	0.0960543	19
THAP10	-0.0213826	195
AIF1L	-0.00700294	217
SYNPO2L	-0.499848	209
LINC01550	-0.00236616	72
TEX21P	0.123753	83
C8B	0.504414	115
GPR150	0.019865	103
AVPR2	0.0981512	48
KIAA0408	0.265154	843
KIT	0.105545	477
ZNF491	0.209833	309
SLC4A11	0.177237	125
C2orf27A	0.00260435	172
TNFRSF11B	0.853386	177
SLC44A5	1.05676	455
SSPN	0.410402	470
GPLD1	0.15019	293
CFAP161	0.27794	132
FNDC5	-0.0494969	165
SCN5A	0.183656	384
SBSPON	0.127712	416
DDO	0.0437617	129
ZNF658	0.137945	276
NRIP3	-0.264207	309
DUOX1	0.209026	379
CRLF1	0.155824	32
TMEM132D	0.238343	304
MMP11	0.226725	96
FAM53A	0.219867	58
SLFNL1-AS1	0.0296215	283
BAHCC1	0.236711	288
IGSF9B	-0.254272	1034
SEMA6A-AS1	-0.0414553	85
CBX2	0.254642	144
GPRC5A	-0.20869	602
ABCG2	0.192275	497
SNAP25	-0.434062	186
CACNG6	-0.418342	63
CELSR1	-0.187974	385
BMS1P1	-0.00669166	421
ADAMTS6	-0.163468	567
WWTR1	0.0661456	539
MARVELD2	0.187349	480
SRRM5	0.0779477	36
MMP23B	-0.378091	22
GNG12	0.153742	505
PAK6	-0.0639481	150
NDRG4	-0.122401	169
ZDHHC11B	-0.274718	108
INHBA	0.0995148	656
PEX5L	-0.137547	890
CERNA1	0.117396	109
ANKK1	0.111235	65
ZNF573	-0.0554314	157
LBX2	-0.068981	66
TRPC1	0.216474	566
CHAD	-0.108478	60
RAD9B	0.0603516	458
TMEM182	-0.0629111	86
CCDC74B	0.0728539	51
LIX1L-AS1	0.0361736	30
RPS6KL1	-0.0410858	83
MTTP	0.388174	336
GUSBP5	0.023768	155
KIF26B	-0.247247	793
CFAP157	0.663849	96
FBXO27	0.65471	211
SENP8	0.106631	397
DUSP19	0.248503	721
STPG3-AS1	0.175923	49
NTN1	0.0342864	239
LCN8	-0.0659597	22
KCNMB4	-0.0442614	452
SPDYA	0.0636177	176
GUSBP2	-0.105333	67
ZPBP2	-0.437623	250
ATP7B	0.192467	408
CNRIP1	-0.0506884	70
ACTR3C	0.0997922	650
BCO2	0.206126	238
MLF1	0.0824247	295
LINC02014	0.0948555	64
TMSB15B	0.0773029	201
HMGN3-AS1	0.00945447	274
SYBU	0.141277	207
GPR135	0.123665	610
HAVCR1	-0.024635	102
SPEG	0.346943	220
SLC30A4	0.0245189	802
KCNQ4	-0.0471794	134
STEAP2	0.193173	881
SRGAP2B	0.0305442	660
C1QTNF4	-0.224158	26
TMEM217	0.255572	107
FBXO36	-0.0332387	242
C16orf46	0.152209	126
EFHD1	-0.0641828	115
USP51	0.0956131	395
PKHD1L1	0.212591	1839
ARHGEF35	0.242586	207
MICU3	-0.119424	177
KNG1	-0.232524	333
SEMA3F	0.206313	129
MORF4L2-AS1	0.183964	317
FA2H	-0.0351793	110
CALML6	0.258892	18
IL17RE	-0.049246	95
PEG13	0.240646	302
CHN1	-0.241731	268
CAPS2	-0.00552796	525
PFKFB1	0.0907216	105
CARD14	0.0702024	137
B3GAT2	-0.0278463	550
NHLRC1	-0.105443	152
GCNT4	0.0485986	66
PGM5P2	0.0621866	130
FAM229B	0.312465	210
TMEM14EP	0.0716008	135
BMP8A	-0.0560323	313
L1CAM	-0.147048	157
FGF13	0.307291	2455
AGT	0.044826	119
LBP	0.0322944	100
MMP24	0.112242	172
DNAJC6	0.0970973	521
LINC01686	0.357517	81
AGBL3	0.106004	261
DHDH	0.0400073	73
ANO7L1	-0.207192	127
NMRK2	-0.242404	36
FSD2	0.0322688	461
NOG	0.0258526	124
LRP11	0.285251	271
TANC1	-0.119355	536
ARMCX4	-0.0916339	656
PPP1R1B	-0.103812	78
LIX1-AS1	0.118685	448
BCDIN3D-AS1	0.0777305	259
OXCT2	-0.157833	49
ZNF354C	0.0773112	616
LRIG3	-0.154244	329
PTPRN	0.139027	91
IRS1	0.221608	697
ARHGAP22	-0.10448	116
RPGRIP1L	0.104013	777
SYT17	-0.138277	166
DSP	0.040288	492
HS3ST1	0.0981778	1066
ST6GALNAC1	0.206155	158
ZNF572	-0.0159157	315
FAM131B	0.0219015	254
ABCA10	-0.0262916	734
ABLIM2	0.433391	161
KLK14	0.28171	23
ETV2	-0.0171514	38
ALDH1L1	0.51645	143
GARNL3	-0.0195038	293
SNHG22	-0.0923082	70
SORCS2	-0.0672573	210
PIANP	0.0411277	33
LMLN	0.0480173	608
ZNF879	0.039723	360
COL4A1	0.21978	356
SCG5	0.122728	91
TRIM9	0.202386	256
LINC00638	0.127133	93
AJUBA	0.0568337	298
STX18-AS1	0.0954074	210
DNAJC12	0.344389	99
GBP6	0.199725	353
ITGA9	0.194678	534
SUSD2	0.0852784	80
AOX1	0.200789	390
ASTN2	-0.0253122	367
PROC	-0.149978	58
MEG3	-0.0747363	90
RIPK4	0.15381	162
ZDHHC11	0.0615855	129
SLC6A19	0.583508	186
MEIKIN	0.0622952	120
LINC00511	0.0783799	180
ASB14	0.0203316	287
GAP43	0.510669	114
RAP2C-AS1	-0.0805586	415
CTAGE7P	0.0694306	237
ICA1L	-0.0243779	742
PLS1	0.318238	426
STON2	0.220436	292
GPC5	-0.436022	213
STPG1	0.128151	196
CDNF	0.0926973	123
RND3	0.205728	305
SPX	0.158594	251
HOMER2	0.174618	248
KCNJ14	0.12462	225
DPYSL3	0.204038	357
ZMYND12	0.0805981	99
SPTBN2	0.2779	361
NBPF1	0.0359292	341
SYCP2L	0.0814353	263
STXBP1	0.0446021	187
MMP28	0.364182	75
MOCS1	0.234224	206
FCN2	-0.27679	53
RBM44	-0.00593313	426
SFRP1	0.0844363	360
MORN1	0.0494919	51
MOK	0.12193	552
GNB3	0.109879	133
SIGLEC15	-0.00914302	102
SSC4D	0.102255	79
RGS6	0.00212929	343
ZNF233	0.0713198	187
ANGPTL2	0.00928469	162
LINC01012	-0.00716102	44
CADM1	-0.298663	814
CYP11A1	-0.155372	84
GRPR	0.317738	206
PCSK5	-0.0524097	631
ZNF221	-0.0375774	1100
C8orf89	-0.0731954	55
CCDC170	0.27417	434
C9orf43	0.116986	177
LINC01970	0.259941	86
TUBA4B	0.344018	45
BRSK1	-0.29684	88
ARRDC3-AS1	0.0698407	251
LAYN	0.162966	166
HUS1B	-0.128616	72
TUSC1	0.100314	88
SCNN1B	0.28637	85
SLIT1	0.305111	275
C12orf60	0.209789	361
PCYT1B	0.461709	446
PTENP1	0.0700711	349
APLF	0.0772777	372
LRRC37A	-0.0187283	169
SARDH	-0.166509	288
LINC01531	-0.0157725	276
SHISA3	0.401793	181
ZNF793	0.103528	613
ZNF135	-0.0312526	194
NCR3LG1	-0.286268	638
FRG1DP	-0.0309274	35
KATNAL2	0.171759	227
MAMSTR	0.104108	183
SLC25A5-AS1	0.102307	247
OGFRP1	0.207177	46
ZNF726	0.175997	222
PKDCC	0.173142	77
TINAGL1	0.131341	83
XYLB	0.0818383	120
DISP1	0.109351	372
LINC01948	0.208657	34
GAREM2	-0.144428	168
CLDN4	2.09511	71
SHC2	0.277107	61
THBS4	-0.0257323	166
ZNF204P	0.205365	188
SLC22A14	0.213908	420
ZNF599	0.0893265	313
C1QTNF1	0.202202	122
LUM	-0.0141002	288
C11orf65	-0.0600162	117
OLIG2	-0.0849917	142
CGN	0.305715	290
ICOSLG	-0.0604717	131
ERICD	-0.0464832	183
CCDC39	0.0452056	313
CACNA1F	-0.136722	272
STAG3L1	-0.142997	151
PRRT1	-0.0665686	76
RGS11	-0.370596	58
PALM	0.0605056	64
DNM1	0.032691	96
SPATA18	0.141091	407
PRRG2	0.0236408	50
TMEM191C	0.0275079	19
STYK1	-0.00856043	180
LMCD1	0.148482	743
HAO1	-0.0244803	148
LRRC34	0.10348	181
CMA1	-0.217458	32
CPLX1	0.106722	72
LRRC43	0.0820193	59
NEB	0.354146	920
CYP27B1	-0.0613434	150
OLFML3	0.0597613	111
NIM1K	-0.123632	124
SUSD4	-0.171057	187
ALDH1A2	0.137113	266
GCNT7	-0.0267924	153
RIMBP2	0.15842	268
RGMA	0.134869	521
POU2F3	0.502061	216
CCDC80	0.46984	1070
LINC02217	0.462713	21
PLEKHG5	-0.154012	124
CNIH3	0.0419395	153
TM4SF19	-0.131273	72
IQCD	0.25344	37
FNDC11	0.114947	28
SORBS2	0.104878	415
SH3RF3-AS1	0.0177148	134
ASPDH	-0.418878	33
TUBBP5	0.243232	116
PSMA8	-0.0514144	230
DOK7	0.0581147	48
TMC5	0.879174	305
FGF2	0.151962	826
UTS2R	0.852257	108
MLXIPL	0.429042	103
BAAT	-0.501097	315
ZNF891	0.0152733	1871
INTS6-AS1	0.183052	68
VIL1	0.128087	480
GDPD1	-0.0630447	306
PPP1R3C	0.00404409	257
MID2	-0.15869	662
PNLIPRP2	0.861064	98
TOM1L1	0.173469	171
WNT6	0.211112	40
FGD1	0.0565775	164
TPRG1	-0.0402777	589
PWAR5	-0.0932361	434
GRIN3B	0.113578	71
DZIP1L	0.207921	129
RNF217	0.143647	1423
MFSD4A	0.0329145	315
TRIM29	1.03999	100
SLC4A8	-0.1089	1064
LINC01521	-0.0178419	319
AZIN2	-0.0404876	441
ZNF391	0.264216	451
DCD	-0.106368	15
MEOX1	0.0946813	104
ARHGEF10	-0.0861791	304
CATSPERG	-0.026416	171
PRCD	0.297447	76
SIRPB3P	0.248789	41
PLLP	0.0259728	78
CREB3L3	0.672658	41
MYO3B	-0.0192961	480
ASMT	0.285654	59
CD209	0.492044	356
OSBPL10	-0.117765	263
ITIH3	0.266411	124
TNXB	0.0188212	261
LINC01762	0.167647	39
NUP62CL	0.147772	182
ZNF771	0.137081	67
ANGPTL3	0.551994	311
FGF14-AS2	0.123422	81
PNMT	-0.101432	21
GFRA2	-0.190204	251
TMC3-AS1	0.257036	55
KIAA1671	0.0915435	718
PFN1P2	-0.0395328	205
ZNF470	0.0193282	567
AASS	-0.180784	504
PMEL	-0.00302386	84
EDARADD	-0.294459	159
FNBP1L	0.203272	411
ENHO	-0.330959	16
SEC14L1P1	-0.0347103	162
SAMD15	0.454997	194
OR13A1	0.290033	587
PARD6B	0.172739	577
CCDC7	0.0745687	320
CFAP70	0.15759	582
CHRNA6	0.180318	201
NR1I3	0.0658816	41
HEPH	0.742061	566
IL17C	0.312878	39
LYNX1	-0.174013	126
ADIPOQ	0.652724	465
LINC00663	0.0611031	167
DLGAP4-AS1	0.00977347	82
SERPIND1	-0.608619	117
ZNF804A	0.151465	327
DDR2	-0.0010199	975
RNF157-AS1	0.100282	96
GPRC5D	0.157332	75
SLC34A2	1.70311	273
APCDD1	0.0191801	204
MROH8	0.0531542	201
COL23A1	0.065464	52
MAP7	0.110766	288
RGPD2	0.496701	601
NTRK2	0.0366691	800
KIF5C	-0.224543	575
PRSS8	0.832732	60
MAGI3	0.279263	505
SPDYE3	0.0363891	284
LINC01678	-0.333486	16
RFESD	0.0625725	294
SIK1	-0.126136	327
CEP170B	0.12737	180
CABP4	-0.0619169	280
[truncated: 13,004 more rows]

## Sheet: Fig 1B
	log2FCtpm	UU.Richness
BCORP1	-9.49525	104
TTTY10	-8.19111	61
LINC00278	-9.54832	34
TTTY15	-8.85608	99
NLGN4Y	-7.13732	87
TTTY14	-6.46546	29
ZFY	-8.23712	99
UTY	-8.8738	95
MAGI2	-0.0623691	104
PRKY	-8.4145	74
GRIN2A	-0.777959	93
NRXN1	-0.205616	95
NTRK3	0.0265167	84
TMSB4Y	-6.52517	80
USP9Y	-7.59932	89
TXLNGY	-8.20378	96
FSIP2	-0.124073	68
LINC00598	0.089243	79
KCNC1	-0.0834741	57
HMCN1	0.0234319	87
EIF1AY	-8.92935	81
PLA2R1	0.0441038	58
FIGN	-0.89113	100
HMCN2	-0.250004	20
GREM1	-0.0823537	115
CACNA1C	0.066036	93
DNAH11	0.117917	71
FAT4	-0.0380392	98
CACNA1G	-0.155996	59
LONRF2	-0.130559	89
ADAMTSL3	-0.129339	85
FAM227A	0.276862	74
C4orf50	-0.0162225	80
INTU	0.197809	73
DNAH7	0.206305	62
TENM2	-0.286857	62
ATP10B	0.234396	52
THSD4	0.045772	92
CACNA1B	-0.646419	62
MUC12	-0.10595	34
GABRB2	-1.44013	90
VGLL3	0.0300461	108
GALNT16	-0.0465386	33
AR	0.166011	87
LRRC7	0.0404737	113
TEX15	-0.300695	107
ARFGEF3	0.170091	94
PPARGC1A	0.321661	99
WNK3	-0.156541	101
CCDC73	0.175672	94
TTBK1	-0.241951	32
IYD	-0.0750209	34
SCUBE1	-0.223542	97
TRPA1	0.0556769	93
MIR100HG	-0.112381	89
KLB	0.275131	71
GLI3	-0.106694	92
PKDREJ	-0.0034422	76
DISP2	0.174197	47
ATRNL1	-0.791814	83
TDRD6	-0.215988	91
GRID1	-0.167263	71
PTGER3	-0.185583	77
ADGRV1	-0.53941	73
MAGI1	0.0490475	73
EPPK1	0.481218	110
ATP8A2	0.194387	67
NAV3	-0.043903	87
ERVW-1	-0.158045	43
NEGR1	-0.161042	86
GPR161	0.0182634	65
PKD1L1	0.140392	112
GREB1	-0.073438	69
LVRN	-0.00422331	72
MAPK10	0.213592	79
ZNF704	0.338878	83
KIF6	0.378649	52
CCDC187	0.607063	45
SHC4	-0.134943	92
SLC7A11-AS1	-0.139705	67
LCMT1-AS2	-0.119124	44
CPNE4	-0.214729	85
CECR2	0.180806	76
ZNF385D	0.00932791	96
FRMD5	0.186771	79
SPTLC3	-0.143693	91
UNC79	-0.0468023	95
MEIOC	-0.0708901	58
TMEM232	0.241327	66
NEK10	0.339498	87
SGCD	-0.0678812	37
LINC01597	-1.19017	68
RAB3C	0.274089	79
RYR2	0.0815759	72
POU5F2	0.118054	120
TLL2	0.127742	92
NRXN3	-0.573558	93
SIX4	0.43964	96
MUC3A	-0.0744682	48
DNAH14	0.194887	86
SEMA5A	-0.0426989	96
NCAN	-0.0573038	68
ENPP1	0.022723	125
STOX2	0.234362	77
DLG2	0.0130484	89
KDM5D	-8.40448	88
FAM225A	0.120141	45
NAALADL2	0.281772	104
FGFR2	-0.133024	86
MTCL1	0.21629	80
CNGB1	0.564513	54
APOB	0.0684388	58
NEK5	0.241449	73
NFASC	-0.10317	66
SLC13A3	-0.0576976	61
VWDE	-0.0492352	59
KCNT1	-0.264725	50
APBA1	-0.258772	63
SRRM3	0.0698311	18
IQCH	-0.0328932	96
CEP170P1	-0.0917669	35
MID1	0.175574	74
FAT1	0.179378	102
LGI2	0.0234791	53
SLC8A1-AS1	0.42845	80
CHRFAM7A	0.264511	64
TMEM108	0.115133	73
PLA2G4E	0.195399	51
STRCP1	-0.29344	34
CEP112	0.0165166	78
SEC16B	-0.291883	73
STXBP6	-0.215714	94
PRKG1	0.110099	91
MYH15	-0.266559	60
PIWIL2	-0.11279	38
MPDZ	0.138425	104
RYR3	0.167883	43
CNTNAP2	0.0177244	49
ZNF667	-0.0900174	63
PTPN21	0.132003	94
DDX3Y	-8.77778	87
OPRD1	0.125173	80
MYT1	-0.0853456	108
ZNF521	-0.171473	70
KCNQ2	-0.484081	43
PART1	-0.024191	57
NPR3	-0.015718	73
ZNF483	-0.223673	44
PCDHGA5	-0.268487	88
SLC12A5	-0.104634	76
PZP	0.042789	50
ENPP6	-0.0721738	56
LINC01152	-0.250135	75
KLHL33	-0.0234078	90
FLJ46284	0.268298	71
ADGRG6	0.37969	103
EYS	0.22453	85
ADAMTS16	-0.515917	70
STUM	-0.113626	60
JPH3	-0.173994	38
LINC00504	0.0205884	68
PDE1C	-0.715929	46
DNAH6	0.230444	62
CGNL1	-0.0176165	66
PPP1R9A	0.32222	92
LRRC37A6P	0.0680746	56
SLC14A2	0.0144701	62
XKR9	-0.0540519	101
SHROOM2	-0.236998	69
ZNF578	0.168901	108
ADCY10	0.236615	69
ACVR1C	-0.0404877	102
RHBDL3	-0.0181707	66
MCMDC2	0.0468316	70
ADGRL2	0.220592	91
SVEP1	-0.11069	80
LINC01140	0.0337114	58
ZNF208	-0.185297	83
CASR	0.0449909	78
AKAP6	0.0552333	83
RASAL2	-0.0139767	98
CDON	0.472223	85
PCDH9	0.257933	105
KCND3	0.054629	70
CHST5	0.189293	64
PDE3A	0.158094	100
IGSF9	0.0737884	20
FLG	-0.113745	67
ZNF462	0.434759	129
ST8SIA5	0.540628	78
ADAM12	-0.383081	72
LRP4	-0.221843	58
IGFN1	0.0883826	50
BSN	0.0369609	45
FAM124A	-0.0569547	56
NECTIN3	-0.121738	65
RAMP2-AS1	0.108055	34
AFAP1-AS1	-0.477194	44
RIMBP3	0.219948	35
ANGPT2	-0.0417308	92
ITIH5	-0.0489029	79
WTIP	0.0463747	80
CARMN	0.111195	17
ITGA11	-0.166584	61
STAB2	0.167827	46
CREG2	0.312325	66
DISP3	0.0223723	29
JAKMIP3	-0.0438046	65
EDIL3	-0.189071	109
DYNC2H1	0.00881821	72
COBL	0.444574	59
ELFN2	-0.113266	24
ROR2	-0.0220751	75
AHNAK2	0.0558452	61
B4GALNT1	0.168463	38
ASPA	-0.435667	79
PTPRG-AS1	0.16601	68
PKD2L2	0.0176852	99
MET	0.539655	74
CYP26B1	0.145593	86
WNK2	0.176862	58
SHANK2	0.0567228	91
ASAH2	0.0179113	67
UNC13A	-0.0748553	56
SATB2	-0.0817802	94
FAM83F	0.229723	82
WNT3	-0.139986	72
TFAP2A	-0.0712419	93
CCNB3	-0.128631	65
CDH4	-0.263355	63
ENAH	0.249178	98
GALNTL6	0.0148028	48
FAM156A	0.118008	33
SGIP1	0.22103	107
TTC3P1	0.153195	37
SGO1-AS1	0.0137186	54
MUC6	0.308523	36
SYT1	-0.309986	70
SLIT3	-0.0310207	69
ARNT2	-0.0372804	60
DRP2	-0.026389	57
ZNF541	-0.0989834	42
SEZ6L	-0.453044	77
KIAA1549	-0.0492636	71
CLCNKA	-0.160467	34
LIFR	0.177363	95
RAB3B	-0.0523687	75
RBMS3	-0.0572733	125
ABCC11	0.27432	74
FHAD1	0.282681	39
TACR1	0.0127231	64
SLC12A1	-0.23067	75
OTP	-0.216387	69
BRSK2	0.00994711	48
ITGA2	0.284818	85
CROCC2	-0.409423	26
DLK1	-0.164577	76
LCA5L	0.0993716	44
SHD	-0.519555	15
PDZRN3	0.00830442	77
LGSN	0.260027	71
RBFADN	0.0959675	60
SMOC1	-0.0187962	66
CHRM5	0.168878	80
ABCA8	-0.125537	93
ANKRD20A11P	-0.0577688	27
SH3TC2	0.367109	106
CHD5	0.0310782	55
A2ML1	0.274392	45
PHEX	-0.953619	83
LRRC49	-0.231549	70
ENPP3	-0.362155	95
GOLGA6L5P	-0.0174209	106
RAPGEF4	-0.196026	90
MOBP	-0.173286	80
POU4F1	-0.110535	85
LINC00900	-0.126537	49
MYOM3	0.315234	38
TRHDE-AS1	0.324318	62
SYT5	0.07806	125
USHBP1	0.0416745	29
MUC19	-0.190865	51
LINC00639	0.297466	56
ISM2	-0.0512757	34
ARHGEF26	0.130732	80
SLC52A1	-0.197031	55
ELAVL3	-0.0249504	73
XKR7	0.217838	51
CLEC18C	0.176775	28
UMODL1	0.307391	70
LINC00484	-0.00599398	33
COL10A1	0.0884671	88
NYAP1	-0.0536978	52
SRCIN1	0.0674126	68
NIPAL1	-0.0875671	89
SRD5A3-AS1	0.112506	21
ITGA8	-0.0439217	98
PSD3	0.077423	84
GNAS-AS1	0.16919	40
PKP4-AS1	0.0302585	64
MIR181A1HG	-0.049307	51
LAMA3	0.132608	62
CHRNB2	0.163054	41
C2orf16	0.0121107	38
PROM1	0.936496	68
LCTL	0.27176	63
DTNA	0.0203603	78
MMEL1	-0.53494	22
CACNG8	-0.470195	55
OSBPL6	0.0683255	82
DCLK2	-0.23287	70
GRID2IP	-0.00170576	28
CATSPERB	0.197378	78
SCUBE3	-0.0453017	68
PLCH1	0.55196	59
PMP2	-0.356901	86
ZNF471	0.0755339	65
STRA6	0.0431645	27
ARHGAP20	0.168868	79
TMEM130	-0.157922	33
CCDC40	0.502049	41
FCAMR	0.314985	34
MUC4	1.69553	32
TMEM184A	0.182544	23
NUTM2B	0.143216	45
EGFR	-0.0414017	72
SMAD6	-0.071761	67
MAP2	-0.154484	95
LCA5	0.0053438	100
GPR37L1	0.233882	60
CFAP46	0.290337	42
HSPA12A	0.0181478	72
OPHN1	-0.0641477	83
GHR	0.210537	81
LIMCH1	0.187225	84
RALGAPA1P1	-0.0541862	89
NUTM2A	0.0220966	58
NACAD	-0.245248	18
PDZD7	-0.0534598	50
PAH	-0.145607	89
SMIM10L2A	-0.0451514	85
STKLD1	0.0470177	52
CELF3	0.201142	74
ST8SIA1	0.0214947	81
LPO	0.293563	34
DIRC3	-0.115635	51
GPR137C	0.130824	87
PEG3	0.0218027	102
A1CF	0.120163	104
SAXO2	-0.270507	78
POU5F1B	-0.0296731	42
COL12A1	-0.0724876	75
VSNL1	-0.486076	65
MYO15A	-0.160952	42
CTSV	0.932754	81
TMEM47	-0.0320818	77
ABI3BP	0.025536	90
PLXNA4	-0.166644	90
ZNF860	0.23129	93
TRH	-0.546998	33
ARHGEF15	-0.108641	35
SLC12A3	-0.696754	59
SH3RF2	0.377023	62
DBH	-0.294976	33
COL14A1	-0.0326711	84
OCSTAMP	-0.317325	45
RNF222	-0.00768247	48
UNC13C	-0.246606	83
PSD2	-0.00437134	59
MYRIP	0.352199	74
TIFAB	-0.330251	42
LAMC3	-0.115035	59
ADGRF5	0.247837	82
FLG2	-0.0930573	57
NCKAP5	0.172568	108
LINC00304	0.102286	67
KCNJ10	0.302313	52
ERBB3	0.347114	28
TYRO3	0.136943	87
SCN8A	0.22456	74
PRR36	0.0704292	22
OVOS2	0.146143	58
BEND6	0.271241	74
TMEM178B	-0.19178	53
CPEB1	-0.0546583	106
TSHR	0.830844	70
KLK3	-0.695604	31
CLDN11	-0.134592	88
RET	0.00152779	62
RBM20	-0.106151	78
PNMA5	-0.205988	39
NR5A1	0.169774	42
SRGAP1	0.212185	87
CARD10	0.137014	24
CLLU1	0.138203	77
NTNG1	-0.339868	76
REG4	0.107094	47
MEIS3	0.0637358	26
FAM86B1	0.277421	33
RHOJ	-0.0180252	76
STC1	0.0457652	98
ZNF365	-0.244106	42
KIRREL2	-0.0217665	35
MEGF11	0.21163	76
PCDHGB3	-0.443055	49
LINC01814	0.030448	102
LINC01579	0.478343	31
LACTB2-AS1	0.0433559	79
GRIA3	0.10463	78
GNG12-AS1	0.0203508	50
TECTA	0.0901606	67
TTLL7	0.111133	97
KCNAB1	-0.0724931	83
NAT8L	0.122107	46
LINC01359	0.128719	46
TNNI3K	-0.0591356	76
REEP1	-0.00843983	80
STOX1	0.329439	51
PLEKHH2	0.298993	89
EPB41L1	0.0800109	70
ACRV1	0.176758	71
MLIP	0.440999	57
LINC00310	0.0683651	57
LRGUK	0.201699	88
RNF152	0.0874497	112
SPTBN4	-0.110941	30
COL6A4P2	0.0654537	88
INA	-0.154242	67
PTH2R	0.0146324	77
SYDE1	0.100197	42
FAIM2	-0.253994	45
PTPRB	-0.0447448	79
PCDHGB2	-0.264644	49
CPLX2	-0.289293	40
THRB	0.371422	82
SLC5A11	0.0694505	34
PLEKHD1	-0.0714317	60
GPR176	0.178856	68
VSTM4	0.079941	61
TRIM36	0.136091	112
SCN4B	-0.123538	56
GRM8	0.381404	49
HEYL	-0.0579636	59
CCDC110	0.0237152	53
ZNRF3	0.076183	82
RPS6KA6	0.409533	97
NFIB	0.212817	100
TLR3	0.0137437	88
FGF9	-0.314357	91
PCDHGB7	0.0935429	49
RBFOX3	-0.186659	55
DNAJC27-AS1	0.192988	78
LDHAL6B	-0.0402742	73
GREM2	-0.320332	74
PLEKHA5	-0.089504	27
ZMIZ1-AS1	0.0316834	56
NPY6R	-0.10147	69
HEATR4	-0.0702462	47
COLCA1	-0.0660764	90
IMPG2	0.209503	98
SYTL4	0.115503	99
NID2	0.269221	72
SLC25A27	-0.124024	67
ENAM	0.276233	101
GRHL3	0.104379	67
FGD5	0.0846823	69
SKOR1	-0.03907	53
NBPF20	-0.047949	76
ACKR2	0.278358	81
ADCY5	0.0734051	54
KCNIP4	-0.0502626	96
PRICKLE2	-0.154047	98
MCF2L2	-0.255638	166
ADAMTS4	-0.0373932	77
UNC5B	0.0578432	50
GALNT8	-0.0562534	32
MAG	-0.352065	17
ARHGAP39	0.331868	64
LINC01348	-0.0665931	47
PKIB	0.0874516	92
LINC01305	0.730554	52
LINC00029	-0.0664788	37
KLHL13	-0.153057	67
CAPN14	0.0110106	69
SOX5	0.277867	116
TJP1	0.0407394	110
KCNA2	0.15723	69
AOC4P	0.0660655	33
SOBP	0.0685681	84
DNM1P46	-0.0540108	58
ZNF774	0.0935114	51
CRB2	-0.0692494	69
RAB40A	0.0627533	74
TRIM72	0.401839	91
CASP14	-0.149545	50
PAQR5	0.236486	70
SLC38A11	0.000214742	67
IGF2BP1	-0.314352	81
PRKD1	0.29545	59
GALNT5	0.561746	88
NKPD1	0.165783	30
TTYH1	-0.0805088	26
USP6	-0.437325	112
CAMK2B	0.00559777	35
BCAN	-0.161812	18
B3GALT2	0.156107	95
KIF1A	-0.15455	38
PRAME	-0.592074	36
SHE	0.0543311	67
ADRA2B	-0.0999343	46
ATP1A4	0.100241	42
TMEM269	0.212033	73
KCNS1	-0.0118262	46
CAMK2A	-0.394862	68
FLRT1	0.0343414	54
LRFN2	-0.524675	44
FAT2	0.116723	44
PDGFRA	0.0350098	52
DPY19L2	-0.639912	127
HIF3A	0.307988	85
CDH13	0.132997	50
ACOT11	0.0340138	74
CCSER1	-0.183237	90
GOLGA8R	0.125162	83
SAMD13	-0.0394917	91
CDS1	0.37939	77
ZNF492	0.297451	96
SDK1	0.246429	67
GPR61	0.0607525	39
IGSF22	0.131022	60
EFHB	0.471244	52
PAQR9	0.583111	64
DSCR9	-0.0536749	27
FSIP1	-0.0199621	86
GLIDR	0.133664	38
PCDHGA10	-0.0207645	96
RUNDC3A-AS1	-0.0987192	130
KCTD19	-0.0852205	36
AFAP1L1	0.128923	65
SPRED3	-0.00378488	56
GSTM5	0.0516952	54
ADAM20P1	0.189298	97
ZBTB8A	0.0151333	80
IL34	-0.423668	28
TEX14	0.111928	65
CASKIN1	-0.213299	26
NRXN2	-0.227472	55
TSPAN6	0.461798	76
PLEKHH1	-0.064415	58
CDH2	0.0735499	49
NANOS1	-0.000542413	80
GUCY2D	0.262818	24
FAM184A	-0.0129972	75
TMEM236	0.228857	44
LARP6	-0.308212	61
HLF	-0.0382668	91
BNC2	-0.145063	116
IQSEC3	-0.212518	34
SLC7A2	0.193399	89
HSP90B2P	0.176469	53
CRYM-AS1	-0.0176911	97
ZNF883	0.0382059	53
ADAMTS7P1	-0.638058	22
GDF7	0.128356	74
ESR1	0.16654	91
VIT	0.0807377	60
FILIP1	-0.0519518	110
LANCL3	0.212118	87
SCN3A	0.0557061	110
HEXA-AS1	0.0442407	63
LRRIQ3	0.0562051	90
TSPAN10	0.00251364	17
CHGB	-0.0891273	44
DOC2A	0.142834	23
ZNF876P	-0.0412947	85
VAC14-AS1	-0.08174	31
INHBC	0.0178111	48
GATA6	0.0828944	99
COL8A1	0.115195	85
TMEM100	-0.0361152	93
SSC5D	0.308373	21
DBIL5P	0.0176659	38
WNT7B	0.841011	27
ITGA9-AS1	0.111147	28
ZFR2	-0.0246296	42
SYCE1	-0.546264	40
SV2B	-0.462934	75
SRRM2-AS1	0.0187002	37
DSEL	0.499483	91
MPP3	-0.128037	78
ARHGAP29	0.24847	113
TIGD4	0.234038	71
BCL6B	-0.177924	65
NUDT11	-0.256655	78
CALY	-0.0966702	17
MLPH	0.668621	49
CA6	0.331086	37
SMYD1	0.189357	77
LEKR1	0.116081	70
GATA4	0.248196	44
HES2	-0.13284	48
SRSF12	0.00704369	90
LINC00865	-0.118022	85
C2orf72	-0.217413	80
SLC6A13	0.243735	35
GOLGA2P7	0.0662925	30
NYNRIN	0.133889	51
LIPG	0.0162642	90
CBARP	-0.227827	22
LINC01187	0.255101	51
ZNF702P	0.15189	96
TNN	0.00136031	67
SCN2B	0.442899	52
RFPL2	0.149036	58
CCDC162P	0.116201	46
PROM2	0.457074	71
HERC2P10	-0.173333	29
RASL12	-0.0524532	23
NUTM2G	0.0233214	50
SLC1A2	-0.185662	82
KLHL32	0.0700775	80
HOXA-AS2	0.124119	52
MMP27	-0.113912	69
PTPN14	0.0730527	88
GHET1	0.136956	49
DUBR	0.0626553	40
LAMA2	0.0204747	49
EML6	-0.611062	51
IL1RL2	0.00713107	44
HOGA1	-0.0445798	55
C4B	0.236217	31
FAM171B	-0.135015	95
COL15A1	-0.0978047	75
UGT3A2	0.489848	76
CRLF2	-1.07289	42
MEIS2	-0.445679	89
CCDC8	0.467089	59
MSANTD1	0.094448	51
PCDHGB6	0.0750155	49
CCDC81	0.273715	58
ADAMTSL2	0.089173	41
USP44	0.407522	95
AK8	0.23081	20
SYDE2	-0.0951097	112
NPHP1	0.155606	69
ZNF618	-0.0597393	83
APC2	0.0451669	21
TPH1	-0.0104675	90
HECTD2	0.0753616	105
KCNMB2	-0.245747	90
FAM171A2	-0.113291	14
NOS1AP	0.206885	55
FANK1	0.153559	35
MPV17L	0.506252	18
SH2D5	-0.142586	47
ISX	-0.560335	47
DLX4	0.19617	56
AK7	0.346332	77
MYCBPAP	0.173134	59
INPP5J	-0.00176384	38
MST1L	-0.201016	75
TTC28	-0.0682159	82
SYT2	0.209553	62
NUTM2D	0.12932	78
TMEM30B	0.00576887	89
LINC01585	-0.0704576	43
SULF1	-0.256692	93
PCDHGA6	-0.232117	49
PTPRG	0.172893	109
NTN4	0.0919111	79
ANK3	0.00575708	74
LINC01119	0.192347	36
GLB1L3	-0.141895	88
TCP10L	0.0724073	81
SCIN	-0.146331	104
FUT1	0.0424838	73
LINGO2	-0.578328	93
TUB	0.039598	66
DLL3	-0.0249827	63
EXOC3L2	-0.0742902	23
MYO1A	0.0575914	50
LZTS1	-0.0600103	70
FAM186B	0.0303045	29
CES1P1	0.481644	40
FBXO40	0.127619	74
COMP	-0.0611195	19
SERF1B	0.0950994	80
KCNH4	0.00401006	33
SGK2	0.123065	44
FBXL2	-0.0209644	59
CHST3	-0.273796	57
SLC44A3	0.308975	69
GRIA1	0.109906	82
ADAM33	-0.0192739	26
MIR194-2HG	0.183535	19
GRIN1	0.114307	26
TXNRD3	-0.0329627	65
LINC00624	-0.0992476	88
TACC2	0.786469	71
ADGRG2	0.268977	77
GRM2	-0.200102	41
ZNF781	0.250253	70
ADAM11	-0.0667039	29
FAM66C	-0.0414521	96
MN1	-0.170415	99
MS4A2	-0.138763	80
CDHR5	0.0313183	21
B3GNT4	0.0902747	55
TMEM98	0.183501	65
UNC45B	0.0830646	59
RGS13	-0.21754	77
MROH7	0.014395	30
SEMA3G	0.145213	49
FAM87B	-0.0196169	56
ROBO4	0.013963	46
ZNF662	0.130011	86
CDHR3	0.116475	70
SOGA3	0.20854	93
CSDC2	-0.0198059	20
DGKK	-1.12162	57
GLIS3	0.136929	88
POTEKP	0.00602766	31
LAMA4	0.267994	77
FUT2	0.495424	64
TERT	0.177525	30
HYKK	0.226835	30
ZNF833P	0.145614	55
LINC00943	0.0382618	69
SPINK5	0.117182	42
MATN1	0.0797692	50
LINC01801	-0.109445	49
KLHL35	0.0262742	20
SLC34A1	0.220344	25
GRIN3A	0.111489	77
RAI14	0.254359	77
OIT3	-0.0280163	41
KCNJ12	-0.477052	53
FAM228A	0.118883	58
FRMPD2	-0.25218	49
HYAL4	0.0358409	63
LOX	-0.0675395	84
HRK	0.130558	97
ANGPT1	-0.110822	93
TEK	0.18384	62
ADCY1	0.14998	33
CORIN	-0.0324038	94
NBEA	0.00359127	85
COL27A1	0.0621524	59
CPNE9	-0.025945	31
CRNDE	0.0755195	64
SPATA6L	0.0775306	51
ZNF503-AS2	0.275143	44
LINC01684	0.11319	76
FAM21EP	0.0223519	51
DPF1	0.146262	34
ANTXR1	0.147287	46
CDH5	-0.00598598	58
MUC5AC	3.06281	18
WDR17	-0.299342	82
ARHGEF4	-0.0361023	35
SCARA3	0.0216828	26
TEX13D	0.218113	96
PODNL1	0.149474	16
ACKR4	-0.0946049	81
PPP2R3A	0.137584	80
MPP2	0.110594	48
LINC01624	-0.123958	36
C3orf20	0.0826814	62
KCNQ1OT1	0.0948265
UBE2Q2P1	0.0742397	67
XKRX	0.30103	68
TSC22D1-AS1	0.036268	97
DHRS2	-0.422187	43
CADPS2	0.684289	107
TMEFF1	0.00846487	89
RAPH1	-0.4015	83
MYLK4	0.0071958	81
PDCD6IPP2	0.052773	44
PLEKHA6	0.258467	83
SLC17A7	-0.452581	57
NOSTRIN	0.0652621	51
ZFHX2	0.0899136	31
PDZD2	0.150214	75
TPO	0.00404268	47
DCST1	0.0634497	26
MUC21	0.645422	49
ADRA2A	0.174703	65
CPXM2	0.105907	48
FAM110C	0.0604078	97
FZD4	0.249227	93
FGF17	-0.00906504	28
MOCOS	0.22546	91
KCNH8	-0.019561	71
FBXL22	0.0264062	64
LINC01056	-0.132201	23
ARPP21	1.73098	59
PCDHGA11	-0.100961	49
DNAH8	-0.117694	66
PRR19	0.0220413	23
SCN4A	0.2773	38
PCDHGB5	0.0599004	49
PTGFR	0.321427	88
SH2D4B	0.098639	68
GCSAML	-0.342023	84
LINC02154	-0.0402304	61
PRPH2	0.251149	69
SMG7-AS1	0.0366678	49
ACSM1	-0.0829161	34
TXNDC2	0.462995	73
ZNF112	0.0405539	68
CYP3A5	0.151918	52
TP53TG5	0.103417	25
ZNF286B	0.0724246	78
COL13A1	-0.375309	61
IGFALS	0.0353215	14
PPP1R3G	-0.112756	72
KCNA1	-0.535609	74
WNT5A	0.575298	96
AMOTL2	0.145713	101
ANKDD1B	0.0331364	92
CEP126	0.0610865	82
ASIC1	0.135977	35
RAB9B	0.0920029	32
LINC00612	-0.0190206	56
ARC	-0.457554	29
PIH1D2	0.18486	42
VIPR2	-0.368522	51
PDE4C	-0.0270825	44
NPTX1	0.0128227	70
NPAS1	0.118733	19
DOCK1	-0.022748	80
ZFP37	0.13495	77
SLC35F3	-0.165206	61
LCNL1	-0.898461	22
GCKR	0.0417936	34
NME9	0.235195	57
KHDRBS3	0.0464986	70
ATP13A4	0.147287	74
SLC4A3	-0.161395	32
MAP3K21	-0.00678595	109
ZNF114	0.203552	37
GPIHBP1	0.303773	26
HHLA2	0.394254	68
ZBTB20-AS1	-0.140618	50
CHST8	0.306776	28
BDNF-AS	0.100158	60
TET1	-0.0321725	78
PNLIPRP1	0.651757	37
CLMP	0.130743	60
SCML2	0.0990207	101
GRIN2C	-0.00129191	27
GGN	0.0117952	19
NPIPB6	-0.0261103	36
CADM3	-0.164125	35
SMC1B	0.296504	60
CDR2L	0.0383412	48
ZSWIM5	-0.166314	58
HCP5B	0.000901233	38
CYP4F2	0.00430889	39
MAPT	0.158535	48
MCF2L	0.130773	78
KRT81	-0.568453	21
DPPA4	0.421739	96
HOXA10	0.480849	90
EIF3CL	-0.0984973	26
SHISA7	0.0410095	35
KRT80	0.231546	47
PM20D1	-0.0718887	57
SERP2	-0.0403111	48
RCOR2	0.040605	42
CILP2	0.329149	42
CPA5	0.176417	63
SYPL2	0.160831	61
LRRC4B	-0.00432245	35
DZIP1	0.435765	93
SPOCK1	-0.091058	82
KLK4	-0.580701	18
VEGFC	0.309767	56
CGREF1	-0.00142613	28
POTEE	0.00292213	89
DNAH10	0.180029	51
MYLK3	0.390014	90
SDK2	-0.08748	60
BTN1A1	0.529226	62
IL19	0.242732	32
ADH6	-0.498941	55
TLCD2	-0.0891654	100
SMOC2	0.0370653	51
CCDC144A	-0.70597	40
ADGRA3	0.135772	67
GLT8D2	0.0860299	63
SOWAHA	-0.346278	90
USP43	-0.135473	81
ACSBG1	-0.0296853	84
NHSL1	-0.00300563	108
MLANA	0.0388227	63
TNFSF15	-0.0825079	95
CALHM1	0.305908	44
CAPN11	-0.0513406	37
ANOS1	0.124431	92
ABCA9	0.113582	85
OLFM1	-0.391902	49
MCF2	0.244391	90
CRMP1	-0.334825	51
ANKRD18A	-0.230183	50
DNAJC28	0.111199	51
POTEJ	-0.0180199	88
ESRP2	0.338912	97
DDX11-AS1	0.0807406	52
CFL1P1	0.0707546	65
MYO5B	0.278536	89
PADI6	0.0550802	30
FAM153B	-0.29715	90
GCGR	-0.0944418	21
PIPSL	0.120257	42
PTPN3	0.669775	72
JPH2	-0.0885749	57
TNC	0.294537	92
LMOD3	0.252328	81
EGFEM1P	0.0249262	76
USP2	0.268476	80
WASF3	0.183758	100
ZNF285	0.169835	93
SH3BP4	0.064365	65
DQX1	0.0738714	37
SLITRK4	-0.111747	97
SPTSSB	-0.277443	71
SIGLEC6	-0.442593	70
CLVS1	0.175969	72
GUCY2C	0.165303	75
CC2D2A	0.194496	66
PNCK	-0.0709613	28
CCDC26	-0.374131	93
WWC1	0.177667	66
RAB26	0.0377296	25
TSPEAR	0.80952	38
TUBA3D	-0.0456933	23
TSHZ2	-0.150369	86
RNF212	-0.156404	31
ZBTB20	0.0235429	112
SLC45A1	-0.124489	26
THSD1	0.247139	44
SHANK3	-0.00910236	55
OSMR	0.0887573	53
ADD3-AS1	0.148681	57
ZNF658B	0.318657	67
CABYR	-0.0290169	39
SH3D19	0.250429	87
PLCE1	0.0814222	87
MDH1B	0.332901	60
HOXB9	0.0602609	45
LINC02202	0.0695959	82
LINC01800	0.0296174	48
CHST4	0.0844986	53
ZNF713	0.0752716	91
TEAD1	0.114564	87
GNAI1	0.240632	105
ZC2HC1C	0.112827	35
CCIN	-0.0550841	35
TMEM178A	-0.142105	75
NRG2	-0.00387561	49
GLUD2	0.201323	63
TMEM266	-0.154711	37
DLC1	0.131181	107
LINC01342	0.145121	25
SLC25A41	0.282643	17
MPL	0.279842	56
VEPH1	0.378159	60
ZNF677	0.0132762	78
FBLN7	-0.146716	22
WBP2NL	0.0580108	73
PDGFRL	-0.526057	53
SMARCA1	-0.00755381	103
CAP2	0.341139	80
CHST1	0.638481	65
KY	0.244736	64
CA8	0.139388	139
GRHL1	-0.0973593	71
PGLYRP2	0.0916748	22
FZD9	0.276165	18
SLC5A5	-0.142988	67
HTRA4	0.252317	41
AMH	0.0152912	8
DACT3	-0.100908	51
WNT16	-0.00297714	94
ALDH1A3	0.0198816	72
CACHD1	0.333329	87
ZNF835	0.176144	64
NEBL	0.187396	74
TUBA8	0.106422	34
CNNM1	-0.280084	49
PGA3	0.864483	35
TSPAN11	-0.104066	27
ZSCAN23	0.197239	46
OTUB2	0.152732	57
RFTN2	0.0728976	93
EDA	-0.153595	49
YAP1	0.279061	107
SLC4A10	0.102005	89
CYP2C9	-0.425405	62
MAST1	0.00577988	21
MAPK8IP2	-0.0653868	36
SHROOM4	0.328539	82
MS4A15	0.229824	33
ZNF730	0.30666	50
TRPV5	0.409431	46
ZNF229	0.0531612	90
LINC01422	-0.160401	36
BCL2L14	0.0231297	36
MMRN2	0.151577	60
EXTL3-AS1	0.0475876	30
WNT2B	0.178677	57
LOXL4	0.194839	38
ANTXRLP1	0.0537287	27
TM4SF19-AS1	-0.148956	60
SCARA5	-0.152451	44
EDAR	0.0517651	62
AKR1E2	-0.19466	53
KCNG1	-0.212701	18
CCDC62	0.160897	73
AGAP12P	-0.467805	37
ASAP2	0.299863	104
CCDC171	0.0800304	89
PKP3	0.575082	16
GSN-AS1	0.150871	51
FZD7	0.107537	85
CHST6	0.373607	89
TMLHE-AS1	0.267558	63
ZNF571-AS1	0.0622464	48
PTGES2-AS1	0.100628	42
LRRC2	0.637055	73
HSF5	-0.0663847	97
PLSCR4	0.128651	101
ZSCAN12P1	0.200481	90
NECTIN4	0.245595	80
GRIK4	-0.550198	85
PP2D1	0.0563411	61
DEGS2	-0.0568736	25
SATB1-AS1	0.0307284	43
SLC4A9	0.327811	46
NES	0.165352	23
KALRN	-0.181875	69
RBFOX2	0.0157669	73
IL13	-0.367174	47
NEU4	-0.188503	26
ZC3H12B	0.0753771	82
ART4	0.269845	73
ACTA2-AS1	0.199901	43
RGS17	0.138267	106
NUAK1	-0.344769	97
RSPH4A	0.507216	78
GLDN	0.17386	38
TPTE2	0.0951579	88
DLEU2L	0.0769955	100
PITPNM3	0.0691427	59
NR2E1	0.318894	72
DUSP15	0.0610911	24
EXOC3L1	0.00987764	19
GDF9	0.115986	61
IL17D	0.102482	56
ROCK1P1	0.0758744	84
ISM1	-0.0032071	62
LINC01819	0.105229	41
FAM201A	-0.0749237	88
FRMPD3	-0.16703	44
LINC01700	0.454852	57
NIPAL4	-0.436884	52
LRRC14B	0.416399	32
GCNT3	0.339167	83
SEZ6	0.446797	41
CYP2B7P	0.797664	67
PDZK1	0.182627	78
NPAS2	0.175216	69
STON1	0.0592168	103
NRG4	-0.0301278	129
TFCP2L1	0.0953832	102
DRC3	0.317683	30
EVPL	-0.106633	17
UXT-AS1	0.143763	37
SPEF2	0.199439	53
ERICH3	-0.319175	79
ABCA12	-0.0735774	77
LHFPL1	-0.189543	57
CNKSR3	-0.0310382	92
THBS2	-0.201522	99
DOCK3	-0.105047	70
MEX3B	-0.0750216	93
BEAN1	0.0768878	33
FGFR3	0.352167	81
PRR16	0.118542	103
JAKMIP2	-0.142113	95
TSNAXIP1	0.282092	31
SCN9A	0.2379	95
TNS4	0.468027	57
APLN	0.0279729	77
LINC02175	-0.0712983	53
ZNF415	0.0380765	43
CFAP77	0.734867	52
TRDN	0.273808	77
CHRNA2	0.125322	38
NTN5	-0.0893897	18
LINC01465	0.0274246	83
KIAA1549L	-0.264722	66
BSND	0.646692	59
DLEU1	0.107817	48
FAM222A	-0.0318009	44
CCDC102B	0.000600972	71
GLYAT	-0.861578	57
LINC02086	-0.0247507	82
FBLIM1	0.174409	33
SH3GL1P2	-0.0779152	23
NRP1	0.142457	96
PHKA1	0.443768	81
WEE2-AS1	0.0654285	48
POSTN	0.206058	74
FAM3B	0.147729	47
TRIM2	0.140275	88
MAMLD1	-0.309417	77
SEMG1	-0.12676	31
JMJD1C-AS1	0.0733575	30
NEURL1B	0.079248	75
BMP4	-0.2107	37
TRPV6	0.236503	32
SLC18A2	0.120449	71
LAMTOR5-AS1	0.10846	38
VIPR1-AS1	0.0886625	4
FAM124B	0.202735	77
GALR2	-0.167998	60
LINC02018	0.0926707	24
COL5A2	0.0570249	83
HEY2	-0.151274	82
ZNF295-AS1	0.088682	31
POLN	0.116771	55
GRIN2D	0.0463891	29
FAM172BP	0.0245555	75
TRPC2	0.0792097	41
MESP1	0.331708	24
DGKI	-0.112491	82
PRICKLE1	0.108506	81
EVC2	-0.398653	49
PLCB1	-0.0645135	84
XIRP2	1.00077	63
PXDN	-0.0512965	50
RBP1	0.252186	24
OR2A1-AS1	0.156556	34
CHRDL1	0.139606	70
NINL	-0.108662	49
PDPN	0.217596	61
LNX1	-0.144108	89
EPHA1-AS1	0.131237	67
EPHX3	0.0821125	29
LINC00920	-0.0200389	42
SLCO2A1	0.312822	49
SLC25A18	0.149423	59
CILP	0.0417836	66
CASQ2	0.0611233	57
ADAM23	-0.453875	85
C2CD4D	-0.0337985	22
PKP1	0.0334341	46
FTCD	-0.0489676	31
GRK6P1	0.150769	37
ID4	-0.0132332	98
C9orf152	0.392886	67
NBPF25P	0.0884932	80
GPM6A	-0.398307	94
TAS2R19	0.0741294	66
PTPRU	0.361517	40
LGI4	-0.0235358	23
LEF1-AS1	0.11225	54
UGT8	-0.202077	116
GPR4	-0.0186154	53
BHMT2	0.0238163	57
KNDC1	0.139411	50
SCRG1	0.18725	76
LRRC69	0.0785993	49
MAP3K15	0.241578	52
C21orf62-AS1	0.019325	55
DSCAML1	-0.0340546	50
MATN2	0.145046	55
FMO3	-0.209539	74
NHS	0.0249372	101
DNAJB13	0.126315	41
DCHS2	1.05684	89
LINC01163	0.218323	66
DEPDC4	0.136261	56
BMS1P2	-0.105257	72
C2CD4B	-0.105539	60
EPHB2	0.26908	74
TULP2	-0.0334372	38
CFAP54	0.189747	72
MYO18B	0.38918	24
TLN2	0.150217	62
IL33	0.703265	94
RTKN2	-0.0636259	53
WDR31	0.131594	64
SEC14L5	0.269731	68
TMEM254-AS1	0.0960911	73
DLGAP1-AS5	-0.123782	81
MUC5B	2.71049	19
PTCH2	0.0853338	44
PLGLB1	0.146401	75
C14orf132	-0.0670547	68
AMPD1	0.181675	47
SLC10A1	-0.372679	47
MEX3A	0.209443	69
ASB9	0.144674	77
LINC02212	0.278444	51
MEIS1	0.262478	105
SSR4P1	0.185082	32
SLFNL1	0.0592376	43
CUBN	-0.014302	57
WDFY3-AS2	0.394039	90
HOXA5	0.233342	74
IQCK	0.140401	79
TSACC	0.0558292	29
GPR17	0.308932	29
MCPH1-AS1	-0.0395613	69
ANKRD20A5P	-0.157783	88
KRT73-AS1	-0.285194	54
CCDC141	0.173761	69
FAM78B	0.308188	64
OBSL1	0.135549	17
CX3CL1	0.107939	37
CEMIP	0.539253	77
ANKRD65	0.245928	35
DOK6	-0.208093	89
HSPA12B	-0.00351316	21
CYP2J2	0.0434197	50
SOX7	-0.0239973	79
HOXA1	-0.118352	71
SPON1	-0.054129	79
FLNB-AS1	-0.259167	47
PRLR	-0.245261	38
XCR1	-0.384228	53
SPDYE1	-0.0115968	112
RAB7B	0.0158898	38
DIP2C	0.211396	77
LINC01238	-0.113027	49
ACSS3	0.31103	44
SPDYE5	-0.0409724	106
FNDC9	-0.105769	69
A2M-AS1	0.0137558	75
ADAMTS14	-0.132909	23
THY1	0.0971288	37
NAP1L3	-0.00444638	78
CPED1	0.0231438	88
ATP8B1	0.302391	93
RASGRF1	-0.0205639	64
ATP4A	0.103501	25
BMP2	-0.0596864	80
SPATA9	0.0962393	47
TTC34	0.0153183	42
ANO7	0.0106677	25
AMY2A	0.271303	59
LIPC	-0.0751755	48
DPYD-AS1	0.114049	40
SLC29A4	-0.271815	23
CACNA1D	0.12047	85
PROX2	0.0150852	68
WWC2	-0.0337336	91
CLDN20	0.0418023	37
BAALC	-0.0841126	63
NPIPA2	0.0492333	58
KAZALD1	0.138395	26
PPP1R17	-0.288272	70
ATAD3C	-0.115058	55
UGDH-AS1	0.148271	31
ZNF385C	0.0456735	46
PRODH	0.344392	22
ISLR	0.0387672	27
KCNJ11	0.351732	28
ADPRHL1	0.591174	40
EXPH5	-0.15107	93
CCDC3	-0.0738794	47
C12orf42	0.0052002	50
STXBP5-AS1	0.133926	72
GSDMA	0.0271107	48
CSPG4	0.0644815	32
EFNB2	0.169893	88
SPATA32	0.0180857	19
VANGL2	0.0693982	83
PPEF1	0.240494	56
WDR88	-0.0265424	40
MYO5C	0.088576	83
NXPH3	0.0762286	43
TMPRSS5	0.0106575	100
RASL10A	0.021797	21
CLIC5	0.0563501	77
BHMT	-0.209958	58
TMEM52B	0.0905485	63
CASP1P2	0.0229911	78
CYP21A2	-0.0864057	24
MIR4458HG	-0.311838	73
DNAI2	0.144259	26
TTC39A	0.0645257	54
TTC41P	0.138564	61
SGSM1	-0.0551127	76
ARL17B	0.062994	68
CAV2	0.212401	86
LINC01252	-0.061893	84
KCNB1	0.310194	87
CCDC122	-0.0170005	40
DMRTC2	-0.173393	75
LINC01424	0.160406	44
MTUS1	0.139263	73
KIF7	0.119109	37
AFF2	0.0566889	90
ALG1L2	-0.0161007	29
CLEC18B	0.204723	28
FGF8	-0.0461581	46
OLFML2A	0.357786	67
SFRP5	0.2489	38
OOSP1	0.500695	42
EPHB3	0.073896	26
NEK11	0.192765	47
EPHA2	0.428209	64
AKAP12	-0.5303	88
CLEC4F	-0.361649	46
NKAPL	0.0334587	68
CAND2	0.364918	43
RPS4Y1	-8.654	64
STK32B	-0.0818459	97
AGAP1	-0.266959	74
DENND2C	0.0939758	83
MYOZ2	0.38673	78
DYTN	0.342697	44
KRT15	0.791134	39
RLN1	0.287611	74
DAB2IP	0.0879377	40
TPD52L1	0.473837	81
CFI	0.22597	45
LDLRAD2	-0.197622	21
AMZ1	-0.0398307	46
ANKRD19P	0.00620987	48
ADPGK-AS1	-0.0598485	61
TRIM71	0.161347	93
MORC2-AS1	-0.0463509	42
VPS37D	-0.0598566	36
MIR3681HG	-0.164657	55
MIR9-3HG	-0.441108	52
ABHD1	-0.0335089	41
PRELID2	-0.0677781	36
IRGM	0.117364	62
RCAN2	-0.124013	64
TBC1D3D	-0.0385206	36
OCLN	0.107802	94
STXBP4	0.120377	92
LINC01134	-0.0228696	60
GP5	0.0216209	63
CACNA1A	-0.110322	60
CDKL3	0.116019	69
RGPD8	0.0107276	85
LCN12	-0.0895652	20
PHLDB2	0.0999546	91
TOB2P1	0.0656786	58
CATSPER2P1	-0.116162	73
PIP5KL1	0.0540332	26
DAGLA	-0.171796	23
SRGAP3	0.0211916	78
OGN	-0.0964744	80
PLCG1-AS1	-0.0259159	63
ZNF583	0.0574888	66
RTN4RL2	-0.09005	34
PHLDB1	-0.0841962	41
ATL1	0.0931799	88
ULBP2	-0.0249219	68
ARHGAP32	0.0761395	91
DNMT3B	0.0359804	90
SIGLEC8	-0.846469	55
CP	0.687262	68
NEFL	-0.271461	66
LINC01993	0.574113	27
BFSP1	-0.0296199	30
ARHGEF34P	0.213526	44
BFSP2-AS1	0.200248	44
GRB7	0.760901	30
SLAMF9	-0.714852	56
CLCN1	-0.103363	49
AGAP10P	0.219821	38
ZNF665	-0.0107203	62
ARTN	-0.290918	22
PDE8B	0.0333867	81
CCDC30	0.100281	82
SEC24B-AS1	0.129801	93
PCDHGA12	0.150344	49
LINC01934	0.179615	55
TAS2R31	-0.11936	82
DIXDC1	-0.0235566	84
LINC02033	0.31785	44
LSAMP	0.182634	88
HAS3	0.421712	94
YY2	0.0305653	93
TDRD12	0.489395	64
PTPN13	0.108223	73
LINC01529	0.0482339	17
DNAAF1	0.319946	38
SLC4A4	0.0383067	89
C4A	0.207165	31
OVCH1-AS1	-0.527007	39
ENKUR	0.253805	86
FAM149A	0.17129	88
NAV2	0.0938495	86
PLXNB3	0.135171	24
HTR7P1	0.0796775	62
KLKB1	-0.0600137	67
GOLGA6L10	-0.103502	98
NXPH4	-0.458441	28
CFAP53	0.387125	54
PIFO	0.606912	65
AKAP3	0.0786463	39
GJA3	0.139643	93
GLYATL1	0.305254	61
CYP21A1P	0.241609	39
ZNF793-AS1	0.263616	43
FAM178B	-0.300264	22
KLF15	0.585366	101
ILDR2	0.513651	127
GPR3	0.0328287	64
C1orf127	0.0570885	33
GTF2H2B	0.0235304	95
KIF26A	0.251331	57
ITIH2	-0.623819	47
VSTM2L	0.395161	29
ADAMTS3	0.258836	75
PTPRVP	-0.12238	32
RGS5	0.0884993	78
GAD1	-0.0178422	69
SND1-IT1	0.289795	59
DGCR6	-0.0370827	17
CRHBP	-0.151878	43
NAV1	0.0326194	96
WNT7A	-0.431852	85
BCO1	0.295138	75
TINCR	0.0616963	55
LEFTY1	0.310728	38
CACNA1H	-0.155845	35
SNX7	0.461437	55
PTGFRN	0.1048	88
TMEM17	0.193207	30
EPB41L4B	0.241487	87
RIBC1	0.54306	19
ZNF469	-0.108474	50
IL5RA	-0.487473	67
PRR34	0.0879913	29
SOX6	0.288944	100
MYH7B	0.045583	29
ADRB1	0.0402018	97
EPB41L4A	-0.20696	44
GSTO2	0.243774	62
SNX32	0.145421	36
PALMD	0.249092	62
COBLL1	0.0606726	44
PHYHIP	0.162829	22
IGDCC4	0.200401	88
NRP2	0.00322432	73
TRIM45	-0.0372538	80
DSC3	0.268051	95
FOXD2	-0.0281794	75
SLCO4A1-AS1	0.0324906	29
LINC01358	0.265873	36
LDB2	-0.00232888	100
P2RY6	-0.21409	26
IL4	-0.451809	35
HSD11B1	-0.305038	38
SPESP1	-0.308704	52
NAALAD2	-0.13058	67
GNAO1	-0.138406	87
DLGAP1	0.517509	100
CNKSR2	-0.0585046	82
OTUD7A	-0.137641	93
WNT4	0.0671417	37
C1QL3	0.0205553	79
CPLX3	0.105203	30
CYP11B1	-0.392706	45
RASAL1	-0.206913	54
ZNF19	0.00590065	70
SLC9B1	0.00414362	74
UBXN10	0.264745	73
SRL	0.298796	56
GPRC5B	0.282967	69
CYP4B1	0.79537	45
CBS	0.208404	35
DRC1	0.433336	33
CLDN1	0.342864	91
SOX8	-0.0847127	53
CELSR2	0.0295078	61
SPA17	0.205133	67
SIX3	-0.127301	83
CPS1	-0.230846	96
SLC35G2	0.267479	69
DPF3	0.0639281	18
KLK2	-0.464172	44
NMNAT2	0.174303	60
APOL4	-0.130247	48
PABPC3	-0.16648	91
ETNK2	-0.144646	30
SAMD5	0.10376	86
LINC00968	0.11187	71
MED12L	0.160665	101
CD34	-0.160047	82
ZNF442	0.179452	122
ZSCAN31	0.104866	68
PACSIN1	-0.41024	37
SPIRE2	0.0714016	34
OLFM5P	-0.0114296	28
EMP2	0.239826	71
KDF1	0.292888	33
ARHGEF28	0.177687	81
SMG1P1	-0.151919	85
APLP1	-0.151369	40
MFAP5	-0.261788	72
ADAMTS17	0.365421	62
ARHGAP42	0.199504	86
TFAP2A-AS1	-0.181265	57
NOS3	0.138428	37
B4GALNT4	-0.405008	35
DDIT4L	0.088186	82
GRIK5	0.140719	40
DNM3	0.11146	40
CRTAC1	0.571932	26
SLC16A14	-0.0306824	72
URAHP	0.0508989	21
GCC2-AS1	0.153122	23
SMAD9	0.16639	86
MBOAT4	-0.0916375	63
CACNA1C-AS1	0.123965	82
PFN4	0.172358	50
CLEC9A	0.16414	53
EYA2	-0.357725	70
ST8SIA6	-0.0653404	78
DDAH1	0.543161	82
TSKU	0.128405	43
USP32P3	0.184885	109
PITRM1-AS1	0.0819816	62
HDX	0.034324	83
PARVA	0.355387	91
TAS2R4	0.0949956	84
UPK1A	0.0417819	33
PCK1	0.139244	78
PDX1	1.02839	26
NR1I2	0.00310306	44
LEPR	0.0583772	97
VN1R1	0.0528985	81
ZNF610	0.00313592	75
TDRP	0.220001	94
COL6A3	0.0764186	84
FAR2P2	0.101043	46
AXL	-0.21492	79
LEXM	-0.0162024	29
FGF13-AS1	0.265946	34
CLDN23	0.108481	69
SMCO2	0.0975073	79
DRD4	0.0578041	13
ANK2	-0.201272	103
TTC7B	0.0904963	111
PGA5	0.249113	27
ZNF366	0.259335	74
FBXO24	0.165664	30
PGLYRP4	0.0341978	53
ETV3L	0.0733012	42
MTMR7	0.00173957	78
TUBB3	0.0666059	33
ADGRF3	0.17575	79
SPAG6	0.672633	66
PRDM11	-0.00343953	27
LINC01473	0.0257897	68
KIF5A	-0.247539	71
CASKIN2	0.235702	27
GPR82	0.0152859	73
CXXC4	-0.218366	107
MST1R	0.100868	28
FRMD6	0.241282	80
NKD1	0.233572	72
DDX43	-0.707499	69
GPRASP2	-0.00625809	64
GALNT15	0.476586	36
LGR4	-0.130686	81
ZNF252P-AS1	0.154831	83
C10orf55	-0.283301	70
ASAP3	0.108207	43
MYH14	1.19572	33
LINC01572	0.0573002	80
RN7SL832P	0.186052	72
MITF	0.0775427	113
MYCT1	0.161159	97
PMFBP1	0.0167165	64
FSTL4	0.26485	57
LINC00630	0.019903	77
CCDC13-AS1	0.09889	37
LINC00997	0.0528255	81
ANKEF1	-0.0930257	95
TAT	-0.388143	107
RASIP1	0.0530329	25
C4orf19	0.130037	71
HKDC1	0.0524242	57
TSKS	-0.167853	10
NTRK1	-0.352894	25
DLL4	0.0592474	55
HORMAD1	0.252703	92
LINC01732	0.0960543	19
THAP10	-0.0213826	78
AIF1L	-0.00700294	51
SYNPO2L	-0.499848	47
LINC01550	-0.00236616	37
TEX21P	0.123753	51
C8B	0.504414	42
GPR150	0.019865	64
AVPR2	0.0981512	18
KIAA0408	0.265154	93
KIT	0.105545	95
ZNF491	0.209833	59
SLC4A11	0.177237	37
C2orf27A	0.00260435	59
TNFRSF11B	0.853386	88
SLC44A5	1.05676	85
SSPN	0.410402	71
GPLD1	0.15019	79
CFAP161	0.27794	67
FNDC5	-0.0494969	46
SCN5A	0.183656	44
SBSPON	0.127712	86
DDO	0.0437617	82
ZNF658	0.137945	66
NRIP3	-0.264207	69
DUOX1	0.209026	31
CRLF1	0.155824	15
TMEM132D	0.238343	60
MMP11	0.226725	37
FAM53A	0.219867	56
SLFNL1-AS1	0.0296215	72
BAHCC1	0.236711	50
IGSF9B	-0.254272	74
SEMA6A-AS1	-0.0414553	61
CBX2	0.254642	54
GPRC5A	-0.20869	86
ABCG2	0.192275	88
SNAP25	-0.434062	68
CACNG6	-0.418342	47
CELSR1	-0.187974	69
BMS1P1	-0.00669166	121
ADAMTS6	-0.163468	74
WWTR1	0.0661456	91
MARVELD2	0.187349	82
SRRM5	0.0779477	13
MMP23B	-0.378091	25
GNG12	0.153742	93
PAK6	-0.0639481	51
NDRG4	-0.122401	53
ZDHHC11B	-0.274718	28
INHBA	0.0995148	124
PEX5L	-0.137547	91
CERNA1	0.117396	68
ANKK1	0.111235	44
ZNF573	-0.0554314	47
LBX2	-0.068981	36
TRPC1	0.216474	133
CHAD	-0.108478	29
RAD9B	0.0603516	87
TMEM182	-0.0629111	65
CCDC74B	0.0728539	39
LIX1L-AS1	0.0361736	28
RPS6KL1	-0.0410858	43
MTTP	0.388174	78
GUSBP5	0.023768	57
KIF26B	-0.247247	63
CFAP157	0.663849	21
FBXO27	0.65471	43
SENP8	0.106631	77
DUSP19	0.248503	135
STPG3-AS1	0.175923	22
NTN1	0.0342864	54
LCN8	-0.0659597	22
KCNMB4	-0.0442614	86
SPDYA	0.0636177	73
GUSBP2	-0.105333	33
ZPBP2	-0.437623	79
ATP7B	0.192467	81
CNRIP1	-0.0506884	52
ACTR3C	0.0997922	53
BCO2	0.206126	52
MLF1	0.0824247	91
LINC02014	0.0948555	36
TMSB15B	0.0773029	67
HMGN3-AS1	0.00945447	84
SYBU	0.141277	80
GPR135	0.123665	82
HAVCR1	-0.024635	78
SPEG	0.346943	20
SLC30A4	0.0245189	86
KCNQ4	-0.0471794	30
STEAP2	0.193173	90
SRGAP2B	0.0305442	113
C1QTNF4	-0.224158	36
TMEM217	0.255572	44
FBXO36	-0.0332387	71
C16orf46	0.152209	64
EFHD1	-0.0641828	52
USP51	0.0956131	80
PKHD1L1	0.212591	96
ARHGEF35	0.242586	104
MICU3	-0.119424	99
KNG1	-0.232524	76
SEMA3F	0.206313	30
MORF4L2-AS1	0.183964	82
FA2H	-0.0351793	46
CALML6	0.258892	30
IL17RE	-0.049246	27
PEG13	0.240646	69
CHN1	-0.241731	98
CAPS2	-0.00552796	96
PFKFB1	0.0907216	40
CARD14	0.0702024	37
B3GAT2	-0.0278463	76
NHLRC1	-0.105443	54
GCNT4	0.0485986	86
PGM5P2	0.0621866	69
FAM229B	0.312465	70
TMEM14EP	0.0716008	63
BMP8A	-0.0560323	20
L1CAM	-0.147048	29
FGF13	0.307291	145
AGT	0.044826	65
LBP	0.0322944	40
MMP24	0.112242	35
DNAJC6	0.0970973	91
LINC01686	0.357517	40
AGBL3	0.106004	52
DHDH	0.0400073	32
ANO7L1	-0.207192	37
NMRK2	-0.242404	18
FSD2	0.0322688	60
NOG	0.0258526	92
LRP11	0.285251	80
TANC1	-0.119355	87
ARMCX4	-0.0916339	78
PPP1R1B	-0.103812	45
LIX1-AS1	0.118685	72
BCDIN3D-AS1	0.0777305	78
OXCT2	-0.157833	22
ZNF354C	0.0773112	92
LRIG3	-0.154244	89
PTPRN	0.139027	23
IRS1	0.221608	94
ARHGAP22	-0.10448	37
RPGRIP1L	0.104013	85
SYT17	-0.138277	41
DSP	0.040288	95
HS3ST1	0.0981778	91
ST6GALNAC1	0.206155	54
ZNF572	-0.0159157	75
FAM131B	0.0219015	66
ABCA10	-0.0262916	89
ABLIM2	0.433391	61
KLK14	0.28171	12
ETV2	-0.0171514	46
ALDH1L1	0.51645	30
GARNL3	-0.0195038	77
SNHG22	-0.0923082	30
SORCS2	-0.0672573	49
PIANP	0.0411277	54
LMLN	0.0480173	73
ZNF879	0.039723	62
COL4A1	0.21978	73
SCG5	0.122728	55
TRIM9	0.202386	73
LINC00638	0.127133	33
AJUBA	0.0568337	91
STX18-AS1	0.0954074	79
DNAJC12	0.344389	57
GBP6	0.199725	69
ITGA9	0.194678	64
SUSD2	0.0852784	17
AOX1	0.200789	44
ASTN2	-0.0253122	73
PROC	-0.149978	27
MEG3	-0.0747363	43
RIPK4	0.15381	50
ZDHHC11	0.0615855	32
SLC6A19	0.583508	37
MEIKIN	0.0622952	57
LINC00511	0.0783799	66
ASB14	0.0203316	69
GAP43	0.510669	60
RAP2C-AS1	-0.0805586	82
CTAGE7P	0.0694306	68
ICA1L	-0.0243779	76
PLS1	0.318238	97
STON2	0.220436	87
GPC5	-0.436022	66
STPG1	0.128151	63
CDNF	0.0926973	62
RND3	0.205728	88
SPX	0.158594	85
HOMER2	0.174618	34
KCNJ14	0.12462	61
DPYSL3	0.204038	63
ZMYND12	0.0805981	53
SPTBN2	0.2779	56
NBPF1	0.0359292	78
SYCP2L	0.0814353	67
STXBP1	0.0446021	52
MMP28	0.364182	28
MOCS1	0.234224	44
FCN2	-0.27679	57
RBM44	-0.00593313	93
SFRP1	0.0844363	71
MORN1	0.0494919	24
MOK	0.12193	31
GNB3	0.109879	27
SIGLEC15	-0.00914302	38
SSC4D	0.102255	32
RGS6	0.00212929	43
ZNF233	0.0713198	27
ANGPTL2	0.00928469	55
LINC01012	-0.00716102	34
CADM1	-0.298663	117
CYP11A1	-0.155372	32
GRPR	0.317738	66
PCSK5	-0.0524097	72
ZNF221	-0.0375774	59
C8orf89	-0.0731954	48
CCDC170	0.27417	89
C9orf43	0.116986	60
LINC01970	0.259941	36
TUBA4B	0.344018	21
BRSK1	-0.29684	31
ARRDC3-AS1	0.0698407	75
LAYN	0.162966	54
HUS1B	-0.128616	60
TUSC1	0.100314	72
SCNN1B	0.28637	23
SLIT1	0.305111	54
C12orf60	0.209789	26
PCYT1B	0.461709	115
PTENP1	0.0700711	81
APLF	0.0772777	88
LRRC37A	-0.0187283	53
SARDH	-0.166509	23
LINC01531	-0.0157725	73
SHISA3	0.401793	79
ZNF793	0.103528	77
ZNF135	-0.0312526	59
NCR3LG1	-0.286268	54
FRG1DP	-0.0309274	35
KATNAL2	0.171759	94
MAMSTR	0.104108	33
SLC25A5-AS1	0.102307	74
OGFRP1	0.207177	25
ZNF726	0.175997	122
PKDCC	0.173142	36
TINAGL1	0.131341	48
XYLB	0.0818383	56
DISP1	0.109351	72
LINC01948	0.208657	30
GAREM2	-0.144428	47
CLDN4	2.09511	41
SHC2	0.277107	26
THBS4	-0.0257323	43
ZNF204P	0.205365	56
SLC22A14	0.213908	39
ZNF599	0.0893265	63
C1QTNF1	0.202202	32
LUM	-0.0141002	85
C11orf65	-0.0600162	49
OLIG2	-0.0849917	73
CGN	0.305715	58
ICOSLG	-0.0604717	54
ERICD	-0.0464832	50
CCDC39	0.0452056	74
CACNA1F	-0.136722	43
STAG3L1	-0.142997	49
PRRT1	-0.0665686	50
RGS11	-0.370596	19
PALM	0.0605056	22
DNM1	0.032691	25
SPATA18	0.141091	83
PRRG2	0.0236408	23
TMEM191C	0.0275079	24
STYK1	-0.00856043	51
LMCD1	0.148482	99
HAO1	-0.0244803	66
LRRC34	0.10348	67
CMA1	-0.217458	27
CPLX1	0.106722	40
LRRC43	0.0820193	23
NEB	0.354146	66
CYP27B1	-0.0613434	64
OLFML3	0.0597613	54
NIM1K	-0.123632	47
SUSD4	-0.171057	64
ALDH1A2	0.137113	63
GCNT7	-0.0267924	59
RIMBP2	0.15842	70
RGMA	0.134869	49
POU2F3	0.502061	81
CCDC80	0.46984	96
LINC02217	0.462713	21
PLEKHG5	-0.154012	47
CNIH3	0.0419395	69
TM4SF19	-0.131273	48
IQCD	0.25344	22
FNDC11	0.114947	18
SORBS2	0.104878	86
SH3RF3-AS1	0.0177148	58
ASPDH	-0.418878	22
TUBBP5	0.243232	36
PSMA8	-0.0514144	100
DOK7	0.0581147	16
TMC5	0.879174	55
FGF2	0.151962	98
UTS2R	0.852257	33
MLXIPL	0.429042	27
BAAT	-0.501097	62
ZNF891	0.0152733	117
INTS6-AS1	0.183052	56
VIL1	0.128087	78
GDPD1	-0.0630447	78
PPP1R3C	0.00404409	72
MID2	-0.15869	75
PNLIPRP2	0.861064	43
TOM1L1	0.173469	70
WNT6	0.211112	16
FGD1	0.0565775	59
TPRG1	-0.0402777	115
PWAR5	-0.0932361	90
GRIN3B	0.113578	17
DZIP1L	0.207921	44
RNF217	0.143647	78
MFSD4A	0.0329145	63
TRIM29	1.03999	32
SLC4A8	-0.1089	81
LINC01521	-0.0178419	72
AZIN2	-0.0404876	28
ZNF391	0.264216	97
DCD	-0.106368	15
MEOX1	0.0946813	37
ARHGEF10	-0.0861791	80
CATSPERG	-0.026416	35
PRCD	0.297447	30
SIRPB3P	0.248789	25
PLLP	0.0259728	43
CREB3L3	0.672658	18
MYO3B	-0.0192961	70
ASMT	0.285654	30
CD209	0.492044	87
OSBPL10	-0.117765	71
ITIH3	0.266411	28
TNXB	0.0188212	22
LINC01762	0.167647	39
NUP62CL	0.147772	79
ZNF771	0.137081	30
ANGPTL3	0.551994	76
FGF14-AS2	0.123422	56
PNMT	-0.101432	13
GFRA2	-0.190204	59
TMC3-AS1	0.257036	34
KIAA1671	0.0915435	88
PFN1P2	-0.0395328	89
ZNF470	0.0193282	70
AASS	-0.180784	102
PMEL	-0.00302386	27
EDARADD	-0.294459	48
FNBP1L	0.203272	41
ENHO	-0.330959	12
SEC14L1P1	-0.0347103	55
SAMD15	0.454997	42
OR13A1	0.290033	99
PARD6B	0.172739	112
CCDC7	0.0745687	53
CFAP70	0.15759	61
CHRNA6	0.180318	63
NR1I3	0.0658816	35
HEPH	0.742061	65
IL17C	0.312878	32
LYNX1	-0.174013	21
ADIPOQ	0.652724	85
LINC00663	0.0611031	82
DLGAP4-AS1	0.00977347	43
SERPIND1	-0.608619	45
ZNF804A	0.151465	56
DDR2	-0.0010199	83
RNF157-AS1	0.100282	41
GPRC5D	0.157332	62
SLC34A2	1.70311	56
APCDD1	0.0191801	79
MROH8	0.0531542	41
COL23A1	0.065464	27
MAP7	0.110766	96
RGPD2	0.496701	57
NTRK2	0.0366691	96
KIF5C	-0.224543	99
PRSS8	0.832732	31
MAGI3	0.279263	95
SPDYE3	0.0363891	47
LINC01678	-0.333486	16
RFESD	0.0625725	84
SIK1	-0.126136	94
CEP170B	0.12737	44
CABP4	-0.0619169	34
[truncated: 13,004 more rows]

## Sheet: Fig 1C
	log2FCtpm	neglogq
CACNA1C	0.066036	0
CACNA1B	-0.646419	0
ERVW-1	-0.158045	0
OPRD1	0.125173	0
SHROOM2	-0.236998	0
ACVR1C	-0.0404877	0
UNC13A	-0.0748553	0
CCNB3	-0.128631	0
LIFR	0.177363	0
RAB3B	-0.0523687	0
ITGA2	0.284818	0
CHRM5	0.168878	0
TYRO3	0.136943	0
TECTA	0.0901606	0
GALNT8	-0.0562534	0.694358
TMEM269	0.212033	0
NYNRIN	0.133889	0
LAMA2	0.0204747	0
LINGO2	-0.578328	0
KCNQ1OT1	0.0948265	0
KRT81	-0.568453	0.81139
DNAH10	0.180029	0
CCDC144A	-0.70597	0
TSHZ2	-0.150369	0
MPL	0.279842	0
RSPH4A	0.507216	0
BSND	0.646692	0.018635
GLYAT	-0.861578	0
MYO18B	0.38918	0
TLN2	0.150217	0
CUBN	-0.014302	0
CACNA1A	-0.110322	0
AKAP3	0.0786463	0
SAMD5	0.10376	0
GRIK5	0.140719	0
MTMR7	0.00173957	0
DDX43	-0.707499	6.97478
PMFBP1	0.0167165	0
CALML6	0.258892	0
L1CAM	-0.147048	0
ITGA9	0.194678	0
SPTBN2	0.2779	0
SCNN1B	0.28637	0
NEB	0.354146	0
MLXIPL	0.429042	0
ITIH3	0.266411	0
LMOD2	0.618674	0
SLC6A4	-0.216386	0
ANKRD29	0.129915	0
CORO2B	0.20865	0
RYR1	0.327597	0
ABCC6	-0.00321315	0
COLEC12	0.377485	0
TPPP	-0.0815446	0
GTF2IP1	0.142984	0
LHX2	-0.127817	0
CNTLN	0.103828	0
NXN	0.29808	0
TMPRSS6	0.424707	0
CRYBG3	-0.25246	0
GPR63	-0.156396	0
PRSS16	0.673332	0
LINC01504	0.00171142	0
AXIN2	-0.0138915	0
PGAP1	-0.0174154	0
KCND2	-0.0350727	0
CPEB3	0.130667	0.132953
ZNF878	0.0968052	0
RPSAP9	0.10425	0
USP54	0.0604973	0
PTGES3L	-0.0722245	0
SLC9A3	0.0271696	0
CD109	-0.34891	0
FAM83H	0.0499631	0
SLC38A6	0.00872749	0
TAPT1-AS1	0.119134	0
ZBTB10	-0.148494	0
LTBP2	0.132996	0
ZKSCAN3	0.103201	0.205982
NEDD4	0.074354	0.064232
ZHX3	0.0289971	0
CASZ1	-0.126663	0.506633
TOP3B	0.00392403	0
ZNF235	0.0879874	0
IBA57	0.086482	0
L3MBTL1	-0.0387368	0
SFXN2	0.121612	0
ITPRIPL2	-0.039076	0
CNR1	0.515062	0.627598
ATP1A3	-0.0937074	0
L2HGDH	0.0833613	0
KRT73	-0.340196	0
ZNF329	0.0760676	0
PAWR	0.174358	0
TTL	0.0860824	0
ERCC6	-0.0926477	0
ZNF57	0.212943	0.222742
SYNJ2	-0.0924098	0
MSR1	0.0623904	0
DACH1	0.229963	0
ATXN7L1	0.00142283	0
HOOK1	0.242437	0
CAMSAP2	-0.0614801	0
HSPB7	0.498874	0
SNX30	0.0277737	0
SRD5A1	-0.00822956	0
NUFIP1	0.0920957	0
CMSS1	0.198991	0
BTBD19	0.165596	0
SPRR3	1.20904	0
DNAJC10	0.0274874	0
LRIG1	-0.0629775	0
MIR600HG	0.00809793	0
DECR2	0.0885663	0
CCR3	-0.234673	0.098929
ANKMY1	-0.0251194	0.242773
MYOZ1	-0.259471	0
ATP9B	-0.0285875	0
CROCC	-0.110024	0
ZNF628	-0.0704627	0.699491
ZBTB47	0.0633173	0
NF1	0.0658996	0
NKAP	0.0845329	0
CDH23	0.134581	0
ZNF653	0.0566572	0
GALNT11	-0.0196386	0
RBL1	0.122202	0
BAZ2B	0.0916411	0
RPTOR	-0.0394176	0
LYSMD1	0.051496	0
TAB3	0.0977325	0
LLPH	0.13445	0.00245
CORO2A	0.0532814	0
KAT14	0.151924	0
ARID2	0.0387987	0
AMY2B	0.120225	0
CEP104	-0.00732174	0.766811
LIN7C	0.0454782	0
TFDP2	0.103433	0
C17orf80	0.120254	0
NQO1	0.259724	0
TRIM13	0.0213587	0
C12orf43	0.0678688	0
TMEM254	0.0144824	0
RNF169	0.120413	0
GTF2IP4	0.187709	0
TRMT61A	0.0941881	0
MND1	0.19188	0
EARS2	0.132096	0
PHF6	0.0511011	0
CLIC6	0.10457	0
ZC3H12C	-0.168077	0
PMS2	0.0480825	0
SLC7A6OS	0.00130333	0
ENPP4	-0.0675199	0
MTHFR	-0.041245	0
POLK	0.0102932	0
AVEN	0.109962	0
SPHK2	0.0602362	0
TP53BP2	0.0599613	0
POLR1B	0.11824	0
EEF2K	0.00291843	0
ZCCHC8	0.047423	0
KIDINS220	0.150666	0.847866
DDX60	0.027455	0
ASH1L	0.0181026	0
DMXL2	0.0500401	0
GTF2I	0.0445721	0
MEGF6	-0.0403864	0
INTS12	0.0973125	0
CHST7	-0.0775284	0
CCNI2	-0.0805751	0
GAPVD1	0.0644748	0
CD84	-0.00858019	0
N4BP2L1	-0.0125573	0
HDAC2	0.116383	0
SBNO1	0.0877749	0
PHF2	0.0382167	0
TGS1	0.0936187	0
KATNBL1	0.24582	1.59295
DYM	0.00471554	0
IPCEF1	0.045934	0
RNPC3	0.0523573	0
RICTOR	0.0298154	0
ADPRH	0.033129	0
ZSWIM6	-0.00626212	0
ZBTB34	0.184834	0.032224
PTCD3	0.0645556	0
RRN3	0.0555294	0
KLHL18	0.0627293	0
AP1M1	0.0156233	0
SRC	-0.109889	0
SFXN3	-0.128121	0
SNX19	0.0369898	0
TLR9	0.253337	0
SLC25A36	-0.046499	0
CCDC28B	0.0900376	0
TMCO6	0.176938	0
AURKA	0.187123	0
ENTPD6	-0.0122867	0
MRPL13	0.156634	0
SPG7	-0.00916413	0.486874
C1orf174	-0.0359879	0.589024
CCDC50	0.170834	0
MTFR1L	0.00684222	0.298127
RFC3	0.181705	0
SLC1A4	0.0411353	0
STX18	0.0149688	0.053516
TMED5	0.0933338	0
ZNF710	0.0205188	0
HEXA	-0.0239918	0.716408
ADCY3	0.0206629	0
TNPO1	0.146056	0.681397
SFXN1	0.0504528	0
GMPPB	0.139683	0
ATP2B1	-0.00464902	0
TMX1	0.0629952	0
ERBIN	0.085581	0.098055
DNM1L	0.0121947	0
PRKAB1	0.0271693	0
LARP4B	0.0727334	0
DOT1L	-0.0585097	0.124934
SRCAP	0.0155078	0
EPS15L1	0.00199401	0
ADCY7	-0.0211027	0
ZNF865	0.0860285	0
SLC39A9	0.0761585	0
ITPKB	-0.0385917	0
SRPK2	0.0713445	0
TMEM265	0.0592478	0
KDM3A	0.0038552	0
NUP88	0.0767459	0
ACTL6A	0.138661	0
BUB1	0.135106	0
SLU7	0.066695	0
DDX50	0.0248293	0
SCARB1	0.042836	0
LAMP3	-0.183777	0
PCNX3	0.00526759	0
FBXO38	0.145957	0.053459
WDR91	0.0525137	0
DAAM2	0.377811	0
AICDA	0.454679	0.128804
TBC1D1	0.0916664	0
OPLAH	0.40993	0.217152
XIST	8.88207	306.162
ELMO2	0.127168	0
HUWE1	0.0476752	0
KREMEN1	0.392722	0
CUTC	0.148474	0.289832
ETV6	0.0464084	0
MME	0.0642057	0
RANGAP1	0.0185278	0
ZWINT	0.232918	0
ABCA2	0.12261	0
GGA2	-0.0769655	0
N4BP1	0.0992789	0
SON	0.0615977	0
GATAD2A	0.0466347	0
LRRK2	0.328798	0.088061
SPTLC2	0.183013	0
REEP4	0.0107034	0
F13A1	0.0641223	0
RNF114	0.0347431	0
CANT1	0.196121	0
ZDHHC20	0.159631	0.162456
TXNDC11	0.044576	0
RBL2	0.111359	0
DECR1	0.110838	0
MFSD1	0.142134	0
TGFBR2	0.111199	0
SCAND1	0.00810612	0
PTEN	0.194679	0
FUS	0.0816039	0
PDCD4	0.0444053	0
IRAK3	0.305887	0
EVI2A	0.127045	0
NDRG1	-0.184102	0
MLX	0.0757596	0
HERPUD1	0.0932714	0
PECAM1	0.0617211	0
HSPA9	0.121442	0
MAF1	-0.0283674	0
ERH	0.167221	0
ACTR3	0.111681	0
ACTN4	0.00105396	0
MARCKSL1	0.0231407	0
NADK	0.205791	0
ACTR2	0.0965079	0
SLPI	0.194222	0
GNLY	-0.287441	0
TNFRSF1B	-0.124054	0
CAP1	0.150642	0

## Sheet: Fig 1D
	Expression	# UUs
BCORP1	0.000688	349
TTTY10	0.001025	135
LINC00278	0.001929	34
TTTY15	0.004158	609
NLGN4Y	0.004284	727
TTTY14	0.005603	41
ZFY	0.007988	578
UTY	0.012398	459
MAGI2	0.016544	461
PRKY	0.01673	605
GRIN2A	0.017455	1237
NRXN1	0.017785	760
NTRK3	0.018047	1933
TMSB4Y	0.018117	164
USP9Y	0.018782	1002
TXLNGY	0.019446	482
FSIP2	0.022617	1949
LINC00598	0.026137	365
KCNC1	0.026226	215
HMCN1	0.026915	1201
EIF1AY	0.029044	149
PLA2R1	0.032914	464
FIGN	0.034415	1017
HMCN2	0.034596	309
GREM1	0.034758	1307
CACNA1C	0.03497	918
DNAH11	0.03533	1113
FAT4	0.036904	1361
CACNA1G	0.037171	324
LONRF2	0.037912	1344
ADAMTSL3	0.038311	507
FAM227A	0.039926	695
C4orf50	0.039954	932
INTU	0.040165	1684
DNAH7	0.040413	1036
TENM2	0.04118	472
ATP10B	0.041437	410
THSD4	0.041749	633
CACNA1B	0.042984	451
MUC12	0.043679	498
GABRB2	0.044757	758
VGLL3	0.04486	1307
GALNT16	0.045006	285
AR	0.045772	865
LRRC7	0.046049	3000
TEX15	0.046705	1117
ARFGEF3	0.046737	1192
PPARGC1A	0.04717	691
WNK3	0.047212	1135
CCDC73	0.047481	313
TTBK1	0.047625	179
IYD	0.048251	696
SCUBE1	0.049513	408
TRPA1	0.049687	516
MIR100HG	0.049771	353
KLB	0.049889	491
GLI3	0.050099	612
PKDREJ	0.050456	629
DISP2	0.050808	709
ATRNL1	0.05128	818
TDRD6	0.051417	492
GRID1	0.051437	339
PTGER3	0.051612	125
ADGRV1	0.05205	1774
MAGI1	0.052077	548
EPPK1	0.052262	315
ATP8A2	0.052494	760
NAV3	0.052544	701
ERVW-1	0.052601	185
NEGR1	0.052911	1348
GPR161	0.053135	526
PKD1L1	0.05333	1572
GREB1	0.054797	534
LVRN	0.055395	409
MAPK10	0.055492	837
ZNF704	0.057084	1396
KIF6	0.057705	543
CCDC187	0.057744	292
SHC4	0.057917	413
SLC7A11-AS1	0.058004	398
LCMT1-AS2	0.058161	147
CPNE4	0.059426	294
CECR2	0.059471	711
ZNF385D	0.059513	1077
FRMD5	0.059628	435
SPTLC3	0.059962	650
UNC79	0.060027	694
MEIOC	0.0605	237
TMEM232	0.060591	287
NEK10	0.060594	859
SGCD	0.060765	943
LINC01597	0.06133	242
RAB3C	0.06157	1009
RYR2	0.061817	1203
POU5F2	0.061986	1082
TLL2	0.062059	564
NRXN3	0.062116	1032
SIX4	0.06212	611
MUC3A	0.06218	555
DNAH14	0.062327	1299
SEMA5A	0.062866	1037
NCAN	0.063234	335
ENPP1	0.064192	867
STOX2	0.064221	691
DLG2	0.064266	760
KDM5D	0.064272	523
FAM225A	0.065333	309
NAALADL2	0.06556	1156
FGFR2	0.065677	309
MTCL1	0.067301	264
CNGB1	0.067489	246
APOB	0.067633	1043
NEK5	0.067845	510
NFASC	0.067972	532
SLC13A3	0.068007	274
VWDE	0.068421	394
KCNT1	0.068586	219
APBA1	0.069148	350
SRRM3	0.069176	56
IQCH	0.069465	371
CEP170P1	0.069996	68
MID1	0.070087	577
FAT1	0.070088	1055
LGI2	0.070382	62
SLC8A1-AS1	0.07075	123
CHRFAM7A	0.071376	219
TMEM108	0.071454	246
PLA2G4E	0.072108	218
STRCP1	0.072177	231
CEP112	0.072508	231
SEC16B	0.072629	269
STXBP6	0.072872	457
PRKG1	0.073288	731
MYH15	0.073428	712
PIWIL2	0.073504	430
MPDZ	0.073703	536
RYR3	0.073724	895
CNTNAP2	0.073737	829
ZNF667	0.073988	259
PTPN21	0.073991	469
DDX3Y	0.074174	505
OPRD1	0.074992	552
MYT1	0.075012	301
ZNF521	0.075087	334
KCNQ2	0.075136	307
PART1	0.075527	147
NPR3	0.075891	683
ZNF483	0.076161	182
PCDHGA5	0.076203	234
SLC12A5	0.076216	300
PZP	0.076382	563
ENPP6	0.076661	257
LINC01152	0.076842	341
KLHL33	0.077327	429
FLJ46284	0.077359	347
ADGRG6	0.077387	699
EYS	0.077433	989
ADAMTS16	0.07754	233
STUM	0.077682	481
JPH3	0.077788	74
LINC00504	0.077822	265
PDE1C	0.078163	187
DNAH6	0.078247	1070
CGNL1	0.078314	485
PPP1R9A	0.078776	1007
LRRC37A6P	0.078933	372
SLC14A2	0.079095	269
XKR9	0.079196	164
SHROOM2	0.079335	351
ZNF578	0.079453	615
ADCY10	0.079689	400
ACVR1C	0.079934	1061
RHBDL3	0.079958	259
MCMDC2	0.080417	214
ADGRL2	0.080891	836
SVEP1	0.080893	792
LINC01140	0.08098	125
ZNF208	0.081362	197
CASR	0.08147	740
AKAP6	0.081476	1417
RASAL2	0.081962	903
CDON	0.082859	681
PCDH9	0.083245	517
KCND3	0.083465	521
CHST5	0.083618	188
PDE3A	0.083809	1304
IGSF9	0.08384	117
FLG	0.084293	285
ZNF462	0.0844	861
ST8SIA5	0.084575	973
ADAM12	0.08499	604
LRP4	0.085015	336
IGFN1	0.085055	487
BSN	0.08567	336
FAM124A	0.085748	307
NECTIN3	0.085886	243
RAMP2-AS1	0.086	73
AFAP1-AS1	0.086073	382
RIMBP3	0.086231	157
ANGPT2	0.086419	483
ITIH5	0.086515	456
WTIP	0.086618	903
CARMN	0.086926	22
ITGA11	0.086947	575
STAB2	0.087264	409
CREG2	0.08761	486
DISP3	0.087726	193
JAKMIP3	0.088386	330
EDIL3	0.088425	543
DYNC2H1	0.088451	1344
COBL	0.08852	234
ELFN2	0.088813	24
ROR2	0.088908	183
AHNAK2	0.089361	546
B4GALNT1	0.08941	218
ASPA	0.089716	493
PTPRG-AS1	0.090753	243
PKD2L2	0.090845	283
MET	0.090886	562
CYP26B1	0.09149	275
WNK2	0.091647	133
SHANK2	0.091799	722
ASAH2	0.091884	451
UNC13A	0.091938	442
SATB2	0.091977	511
FAM83F	0.092083	1066
WNT3	0.092138	234
TFAP2A	0.092168	269
CCNB3	0.092395	327
CDH4	0.092725	260
ENAH	0.092731	1422
GALNTL6	0.092768	379
FAM156A	0.093224	68
SGIP1	0.093228	1310
TTC3P1	0.093278	153
SGO1-AS1	0.093732	54
MUC6	0.093779	195
SYT1	0.094546	417
SLIT3	0.094652	457
ARNT2	0.095643	381
DRP2	0.096247	480
ZNF541	0.096437	174
SEZ6L	0.09647	465
KIAA1549	0.096775	922
CLCNKA	0.097011	106
LIFR	0.097638	1274
RAB3B	0.098143	973
RBMS3	0.098166	1136
ABCC11	0.098611	284
FHAD1	0.098619	408
TACR1	0.098654	313
SLC12A1	0.098661	429
OTP	0.098779	172
BRSK2	0.098838	162
ITGA2	0.099382	726
CROCC2	0.099603	109
DLK1	0.099625	268
LCA5L	0.100049	133
SHD	0.100237	30
PDZRN3	0.100628	194
LGSN	0.100721	1298
RBFADN	0.10076	86
SMOC1	0.100766	201
CHRM5	0.100772	440
ABCA8	0.101453	585
ANKRD20A11P	0.101703	50
SH3TC2	0.101711	2422
CHD5	0.101762	364
A2ML1	0.101816	344
PHEX	0.10236	626
LRRC49	0.102873	562
ENPP3	0.102896	311
GOLGA6L5P	0.103693	507
RAPGEF4	0.103913	364
MOBP	0.104018	489
POU4F1	0.104999	369
LINC00900	0.105332	155
MYOM3	0.105862	207
TRHDE-AS1	0.105895	265
SYT5	0.106146	280
USHBP1	0.106673	92
MUC19	0.106683	852
LINC00639	0.10739	203
ISM2	0.107517	83
ARHGEF26	0.107646	429
SLC52A1	0.107655	91
ELAVL3	0.107956	242
XKR7	0.108148	372
CLEC18C	0.108479	60
UMODL1	0.108532	209
LINC00484	0.109048	33
COL10A1	0.109402	236
NYAP1	0.109406	93
SRCIN1	0.110163	327
NIPAL1	0.110207	608
SRD5A3-AS1	0.110545	29
ITGA8	0.11061	535
PSD3	0.110702	1155
GNAS-AS1	0.1111	63
PKP4-AS1	0.111156	314
MIR181A1HG	0.111451	58
LAMA3	0.11149	629
CHRNB2	0.111798	260
C2orf16	0.111881	940
PROM1	0.11199	335
LCTL	0.112005	144
DTNA	0.112257	355
MMEL1	0.112474	69
CACNG8	0.112591	358
OSBPL6	0.112987	1090
DCLK2	0.113054	249
GRID2IP	0.113228	126
CATSPERB	0.114019	412
SCUBE3	0.114164	493
PLCH1	0.114638	1478
PMP2	0.114895	309
ZNF471	0.115096	618
STRA6	0.116107	92
ARHGAP20	0.116196	527
TMEM130	0.116203	111
CCDC40	0.116436	126
FCAMR	0.116631	113
MUC4	0.116695	156
TMEM184A	0.116943	155
NUTM2B	0.11701	730
EGFR	0.117199	684
SMAD6	0.117267	243
MAP2	0.117657	550
LCA5	0.117702	449
GPR37L1	0.117729	369
CFAP46	0.11817	268
HSPA12A	0.118528	472
OPHN1	0.118584	657
GHR	0.118666	452
LIMCH1	0.118683	498
RALGAPA1P1	0.119001	708
NUTM2A	0.119045	131
NACAD	0.119057	84
PDZD7	0.119196	127
PAH	0.119344	412
SMIM10L2A	0.11936	270
STKLD1	0.11945	147
CELF3	0.119603	392
ST8SIA1	0.119609	991
LPO	0.119639	120
DIRC3	0.119704	256
GPR137C	0.119947	455
PEG3	0.119951	657
A1CF	0.120145	1039
SAXO2	0.120166	369
POU5F1B	0.120314	239
COL12A1	0.120401	431
VSNL1	0.120566	205
MYO15A	0.121823	352
CTSV	0.121916	368
TMEM47	0.122273	442
ABI3BP	0.122484	447
PLXNA4	0.123378	756
ZNF860	0.123888	296
TRH	0.124017	53
ARHGEF15	0.124021	144
SLC12A3	0.124097	314
SH3RF2	0.124339	404
DBH	0.12436	90
COL14A1	0.124385	622
OCSTAMP	0.12494	100
RNF222	0.125214	129
UNC13C	0.125369	1588
PSD2	0.125404	338
MYRIP	0.125435	321
TIFAB	0.1255	305
LAMC3	0.125525	237
ADGRF5	0.125614	450
FLG2	0.125733	388
NCKAP5	0.125776	472
LINC00304	0.125816	111
KCNJ10	0.125884	362
ERBB3	0.126016	46
TYRO3	0.126228	520
SCN8A	0.126472	917
PRR36	0.126508	38
OVOS2	0.126848	487
BEND6	0.126918	202
TMEM178B	0.127186	41
CPEB1	0.127503	318
TSHR	0.127522	354
KLK3	0.127779	74
CLDN11	0.12799	288
RET	0.128169	461
RBM20	0.128383	488
PNMA5	0.128431	143
NR5A1	0.128478	113
SRGAP1	0.128589	2051
CARD10	0.12889	82
CLLU1	0.128902	287
NTNG1	0.128934	511
REG4	0.129089	77
MEIS3	0.12924	53
FAM86B1	0.129448	109
RHOJ	0.129567	290
STC1	0.129631	332
ZNF365	0.129656	99
KIRREL2	0.129871	126
MEGF11	0.129899	281
PCDHGB3	0.130117	247
LINC01814	0.130488	761
LINC01579	0.130598	42
LACTB2-AS1	0.130655	383
GRIA3	0.131231	436
GNG12-AS1	0.131448	171
TECTA	0.131585	420
TTLL7	0.131644	855
KCNAB1	0.131836	334
NAT8L	0.13199	237
LINC01359	0.132342	76
TNNI3K	0.132528	255
REEP1	0.132747	373
STOX1	0.13275	209
PLEKHH2	0.132849	629
EPB41L1	0.13293	360
ACRV1	0.133011	167
MLIP	0.133187	232
LINC00310	0.133254	123
LRGUK	0.133347	333
RNF152	0.133381	946
SPTBN4	0.133528	192
COL6A4P2	0.133696	851
INA	0.133726	201
PTH2R	0.133872	286
SYDE1	0.134162	116
FAIM2	0.134206	234
PTPRB	0.134234	981
PCDHGB2	0.134278	260
CPLX2	0.134405	196
THRB	0.134439	650
SLC5A11	0.134466	126
PLEKHD1	0.134709	296
GPR176	0.134853	244
VSTM4	0.134962	403
TRIM36	0.135013	451
SCN4B	0.135076	237
GRM8	0.135569	203
HEYL	0.135597	232
CCDC110	0.13643	202
ZNRF3	0.136602	467
RPS6KA6	0.136604	1008
NFIB	0.136809	919
TLR3	0.13704	713
FGF9	0.137047	479
PCDHGB7	0.137151	255
RBFOX3	0.137529	167
DNAJC27-AS1	0.137854	374
LDHAL6B	0.137876	164
GREM2	0.137876	294
PLEKHA5	0.137972	369
ZMIZ1-AS1	0.137978	166
NPY6R	0.138098	245
HEATR4	0.138193	169
COLCA1	0.138426	581
IMPG2	0.138591	885
SYTL4	0.138718	290
NID2	0.138727	251
SLC25A27	0.138853	275
ENAM	0.139178	535
GRHL3	0.1393	83
FGD5	0.139496	315
SKOR1	0.139776	141
NBPF20	0.14	1201
ACKR2	0.140124	284
ADCY5	0.14016	277
KCNIP4	0.140541	237
PRICKLE2	0.141071	820
MCF2L2	0.141242	417
ADAMTS4	0.141668	597
UNC5B	0.142495	259
GALNT8	0.14278	120
MAG	0.142836	51
ARHGAP39	0.143045	143
LINC01348	0.143625	71
PKIB	0.143761	244
LINC01305	0.143872	201
LINC00029	0.143961	79
KLHL13	0.144003	292
CAPN14	0.144533	256
SOX5	0.14463	818
TJP1	0.144774	625
KCNA2	0.145034	117
AOC4P	0.145049	100
SOBP	0.145207	356
DNM1P46	0.145451	114
ZNF774	0.145515	210
CRB2	0.145829	177
RAB40A	0.145936	541
TRIM72	0.146049	571
CASP14	0.146231	217
PAQR5	0.146344	592
SLC38A11	0.146362	530
IGF2BP1	0.147285	786
PRKD1	0.147513	266
GALNT5	0.14754	1053
NKPD1	0.147945	124
TTYH1	0.148137	72
USP6	0.148139	598
CAMK2B	0.148146	164
BCAN	0.148256	77
B3GALT2	0.148363	384
KIF1A	0.148535	271
PRAME	0.14864	104
SHE	0.149296	71
ADRA2B	0.149426	190
ATP1A4	0.149443	196
TMEM269	0.149479	330
KCNS1	0.149727	254
CAMK2A	0.149796	310
FLRT1	0.14997	172
LRFN2	0.149984	139
FAT2	0.150377	727
PDGFRA	0.1506	548
DPY19L2	0.15072	483
HIF3A	0.150742	441
CDH13	0.150769	649
ACOT11	0.150786	390
CCSER1	0.151798	1065
GOLGA8R	0.152005	470
SAMD13	0.152257	220
CDS1	0.15243	460
ZNF492	0.152664	433
SDK1	0.152799	501
GPR61	0.152872	191
IGSF22	0.15333	100
EFHB	0.153344	184
PAQR9	0.153449	165
DSCR9	0.153632	69
FSIP1	0.153693	496
GLIDR	0.153757	59
PCDHGA10	0.154091	243
RUNDC3A-AS1	0.154281	497
KCTD19	0.154482	128
AFAP1L1	0.155151	327
SPRED3	0.155153	222
GSTM5	0.155767	113
ADAM20P1	0.155771	307
ZBTB8A	0.155832	662
IL34	0.156142	67
TEX14	0.156177	304
CASKIN1	0.156328	90
NRXN2	0.156386	208
TSPAN6	0.156507	414
PLEKHH1	0.156534	360
CDH2	0.156612	174
NANOS1	0.156804	309
GUCY2D	0.156848	105
FAM184A	0.156856	254
TMEM236	0.157135	575
LARP6	0.157402	304
HLF	0.157414	602
BNC2	0.157682	1251
IQSEC3	0.157814	193
SLC7A2	0.157968	828
HSP90B2P	0.157983	208
CRYM-AS1	0.158001	250
ZNF883	0.15816	716
ADAMTS7P1	0.158175	102
GDF7	0.15849	677
ESR1	0.158627	1757
VIT	0.158682	193
FILIP1	0.15873	689
LANCL3	0.159001	1106
SCN3A	0.159019	929
HEXA-AS1	0.159041	225
LRRIQ3	0.159265	262
TSPAN10	0.159328	49
CHGB	0.159429	98
DOC2A	0.159592	71
ZNF876P	0.159839	234
VAC14-AS1	0.159866	87
INHBC	0.16028	193
GATA6	0.160409	284
COL8A1	0.160427	425
TMEM100	0.160568	213
SSC5D	0.160723	87
DBIL5P	0.161113	127
WNT7B	0.161382	121
ITGA9-AS1	0.161441	29
ZFR2	0.161539	147
SYCE1	0.16173	63
SV2B	0.1618	1166
SRRM2-AS1	0.161869	58
DSEL	0.161869	992
MPP3	0.162082	173
ARHGAP29	0.162441	990
TIGD4	0.162865	221
BCL6B	0.163211	233
NUDT11	0.163284	247
CALY	0.163475	43
MLPH	0.163643	164
CA6	0.163742	70
SMYD1	0.164013	352
LEKR1	0.164115	193
GATA4	0.165187	108
HES2	0.165202	183
SRSF12	0.16546	402
LINC00865	0.165738	394
C2orf72	0.165784	223
SLC6A13	0.165841	89
GOLGA2P7	0.166048	118
NYNRIN	0.166192	340
LIPG	0.166451	43
CBARP	0.167031	69
LINC01187	0.167137	108
ZNF702P	0.167157	282
TNN	0.16748	201
SCN2B	0.167514	278
RFPL2	0.167538	130
CCDC162P	0.167557	393
PROM2	0.167628	228
HERC2P10	0.167796	34
RASL12	0.168326	25
NUTM2G	0.168337	238
SLC1A2	0.16883	1199
KLHL32	0.169062	328
HOXA-AS2	0.16929	73
MMP27	0.169365	166
PTPN14	0.169593	1179
GHET1	0.169805	103
DUBR	0.170298	73
LAMA2	0.170443	573
EML6	0.170572	536
IL1RL2	0.170596	120
HOGA1	0.170675	149
C4B	0.170786	213
FAM171B	0.170798	629
COL15A1	0.17084	300
UGT3A2	0.170889	201
CRLF2	0.170956	84
MEIS2	0.170978	492
CCDC8	0.171276	143
MSANTD1	0.171305	133
PCDHGB6	0.171611	266
CCDC81	0.171909	193
ADAMTSL2	0.17195	116
USP44	0.172018	410
AK8	0.172287	51
SYDE2	0.172611	1163
NPHP1	0.172749	200
ZNF618	0.173087	638
APC2	0.173344	163
TPH1	0.174007	573
HECTD2	0.174236	620
KCNMB2	0.174356	297
FAM171A2	0.17465	49
NOS1AP	0.175074	292
FANK1	0.175105	71
MPV17L	0.175276	599
SH2D5	0.175292	155
ISX	0.175314	155
DLX4	0.175394	259
AK7	0.175681	300
MYCBPAP	0.175796	197
INPP5J	0.17597	92
MST1L	0.176149	73
TTC28	0.17683	699
SYT2	0.177121	503
NUTM2D	0.177481	311
TMEM30B	0.177683	366
LINC01585	0.177696	70
SULF1	0.17838	493
PCDHGA6	0.178861	247
PTPRG	0.179065	895
NTN4	0.179485	244
ANK3	0.17972	745
LINC01119	0.180177	65
GLB1L3	0.18062	158
TCP10L	0.180791	280
SCIN	0.18091	950
FUT1	0.181286	262
LINGO2	0.182085	1470
TUB	0.182188	435
DLL3	0.182209	108
EXOC3L2	0.182439	69
MYO1A	0.182444	166
LZTS1	0.182505	279
FAM186B	0.182536	100
CES1P1	0.182818	126
FBXO40	0.182942	409
COMP	0.183166	47
SERF1B	0.183218	161
KCNH4	0.183499	146
SGK2	0.183816	105
FBXL2	0.183892	289
CHST3	0.183919	385
SLC44A3	0.184036	197
GRIA1	0.184173	453
ADAM33	0.184535	89
MIR194-2HG	0.18495	38
GRIN1	0.185593	100
TXNRD3	0.185647	213
LINC00624	0.186055	354
TACC2	0.186358	407
ADGRG2	0.186366	421
GRM2	0.186396	252
ZNF781	0.186633	295
ADAM11	0.186705	144
FAM66C	0.186826	300
MN1	0.186988	428
MS4A2	0.187078	390
CDHR5	0.187099	69
B3GNT4	0.187908	151
TMEM98	0.188194	337
UNC45B	0.188293	374
RGS13	0.188543	173
MROH7	0.188641	138
SEMA3G	0.188655	209
FAM87B	0.188918	141
ROBO4	0.189016	142
ZNF662	0.18911	499
CDHR3	0.189301	448
SOGA3	0.189368	183
CSDC2	0.189377	59
DGKK	0.1894	516
GLIS3	0.189603	626
POTEKP	0.189691	64
LAMA4	0.190155	487
FUT2	0.190414	203
TERT	0.190584	112
HYKK	0.190668	41
ZNF833P	0.190834	149
LINC00943	0.190983	234
SPINK5	0.191089	192
MATN1	0.191141	195
LINC01801	0.191221	124
KLHL35	0.191284	51
SLC34A1	0.19132	77
GRIN3A	0.191428	539
RAI14	0.191663	345
OIT3	0.191675	115
KCNJ12	0.192204	219
FAM228A	0.19229	131
FRMPD2	0.192294	277
HYAL4	0.192363	364
LOX	0.192655	516
HRK	0.192791	568
ANGPT1	0.192948	413
TEK	0.193145	325
ADCY1	0.193554	92
CORIN	0.193604	414
NBEA	0.193612	951
COL27A1	0.194026	288
CPNE9	0.194031	82
CRNDE	0.194303	74
SPATA6L	0.194343	160
ZNF503-AS2	0.194349	129
LINC01684	0.194476	206
FAM21EP	0.194693	143
DPF1	0.194824	77
ANTXR1	0.194946	97
CDH5	0.195017	187
MUC5AC	0.195134	327
WDR17	0.195176	723
ARHGEF4	0.195557	233
SCARA3	0.195621	112
TEX13D	0.195681	287
PODNL1	0.19571	41
ACKR4	0.195877	246
PPP2R3A	0.195884	617
MPP2	0.195974	203
LINC01624	0.196209	162
C3orf20	0.196667	147
KCNQ1OT1	0.1968	5368
UBE2Q2P1	0.196889	142
XKRX	0.197101	275
TSC22D1-AS1	0.197717	286
DHRS2	0.197787	65
CADPS2	0.197794	559
TMEFF1	0.1979	218
RAPH1	0.197908	851
MYLK4	0.198103	571
PDCD6IPP2	0.198339	121
PLEKHA6	0.198835	344
SLC17A7	0.198961	171
NOSTRIN	0.198988	201
ZFHX2	0.199418	278
PDZD2	0.199746	620
TPO	0.199842	274
DCST1	0.199967	76
MUC21	0.200379	179
ADRA2A	0.200681	217
CPXM2	0.200703	167
FAM110C	0.200876	361
FZD4	0.20124	739
FGF17	0.201673	142
MOCOS	0.2018	519
KCNH8	0.202253	445
FBXL22	0.202731	24
LINC01056	0.202777	46
ARPP21	0.202804	193
PCDHGA11	0.202858	253
DNAH8	0.202894	1266
PRR19	0.203066	51
SCN4A	0.203182	284
PCDHGB5	0.203538	264
PTGFR	0.203615	666
SH2D4B	0.203885	319
GCSAML	0.204364	457
LINC02154	0.204383	131
PRPH2	0.204566	182
SMG7-AS1	0.20462	156
ACSM1	0.205236	112
TXNDC2	0.205598	180
ZNF112	0.205733	268
CYP3A5	0.206312	130
TP53TG5	0.206629	77
ZNF286B	0.206935	485
COL13A1	0.206967	148
IGFALS	0.207178	38
PPP1R3G	0.207224	320
KCNA1	0.207941	669
WNT5A	0.208136	958
AMOTL2	0.20833	274
ANKDD1B	0.208382	218
CEP126	0.208462	653
ASIC1	0.208627	149
RAB9B	0.208867	40
LINC00612	0.208979	138
ARC	0.209224	60
PIH1D2	0.209665	71
VIPR2	0.210195	175
PDE4C	0.21045	260
NPTX1	0.210709	329
NPAS1	0.210727	49
DOCK1	0.210762	467
ZFP37	0.210772	529
SLC35F3	0.210783	233
LCNL1	0.21114	53
GCKR	0.211189	112
NME9	0.21147	157
KHDRBS3	0.211735	106
ATP13A4	0.211787	612
SLC4A3	0.211819	133
MAP3K21	0.211928	476
ZNF114	0.212031	126
GPIHBP1	0.212841	64
HHLA2	0.212967	585
ZBTB20-AS1	0.213035	99
CHST8	0.213258	73
BDNF-AS	0.213365	151
TET1	0.213367	780
PNLIPRP1	0.213393	81
CLMP	0.213394	396
SCML2	0.213656	451
GRIN2C	0.214145	111
GGN	0.214158	50
NPIPB6	0.214263	75
CADM3	0.214455	180
SMC1B	0.214557	294
CDR2L	0.214588	132
ZSWIM5	0.214609	312
HCP5B	0.214633	117
CYP4F2	0.214771	127
MAPT	0.214914	287
MCF2L	0.215128	309
KRT81	0.215218	1035
DPPA4	0.215263	301
HOXA10	0.215345	194
EIF3CL	0.215361	114
SHISA7	0.215371	211
KRT80	0.215511	173
PM20D1	0.215615	140
SERP2	0.215732	58
RCOR2	0.215804	129
CILP2	0.216099	130
CPA5	0.216216	194
SYPL2	0.216263	264
LRRC4B	0.216432	74
DZIP1	0.216805	680
SPOCK1	0.216952	446
KLK4	0.217126	41
VEGFC	0.217239	119
CGREF1	0.217307	40
POTEE	0.217504	234
DNAH10	0.217507	859
MYLK3	0.218437	685
SDK2	0.218898	381
BTN1A1	0.218958	204
IL19	0.21905	74
ADH6	0.219246	221
TLCD2	0.219348	377
SMOC2	0.219558	196
CCDC144A	0.219851	603
ADGRA3	0.219859	351
GLT8D2	0.220527	189
SOWAHA	0.220862	225
USP43	0.221279	216
ACSBG1	0.221306	438
NHSL1	0.221428	458
MLANA	0.221538	197
TNFSF15	0.221868	632
CALHM1	0.221917	142
CAPN11	0.222379	133
ANOS1	0.222944	624
ABCA9	0.223302	642
OLFM1	0.223903	111
MCF2	0.223906	378
CRMP1	0.224175	157
ANKRD18A	0.224306	394
DNAJC28	0.224994	108
POTEJ	0.225223	148
ESRP2	0.225254	152
DDX11-AS1	0.225678	150
CFL1P1	0.226026	142
MYO5B	0.226061	678
PADI6	0.226077	94
FAM153B	0.226327	557
GCGR	0.22656	50
PIPSL	0.226651	237
PTPN3	0.226819	427
JPH2	0.226863	541
TNC	0.226955	321
LMOD3	0.227084	382
EGFEM1P	0.227133	280
USP2	0.227275	198
WASF3	0.227384	445
ZNF285	0.227465	509
SH3BP4	0.227541	1489
DQX1	0.227715	116
SLITRK4	0.227945	963
SPTSSB	0.22816	205
SIGLEC6	0.228169	246
CLVS1	0.228445	392
GUCY2C	0.228808	288
CC2D2A	0.229065	368
PNCK	0.22908	68
CCDC26	0.229237	189
WWC1	0.229284	358
RAB26	0.229526	65
TSPEAR	0.230116	183
TUBA3D	0.230344	59
TSHZ2	0.230434	589
RNF212	0.230464	49
ZBTB20	0.230495	3068
SLC45A1	0.230534	84
THSD1	0.230975	164
SHANK3	0.230988	213
OSMR	0.231102	321
ADD3-AS1	0.231132	84
ZNF658B	0.231348	272
CABYR	0.231549	122
SH3D19	0.231688	425
PLCE1	0.23178	1087
MDH1B	0.231954	174
HOXB9	0.23198	144
LINC02202	0.232296	273
LINC01800	0.23247	144
CHST4	0.232851	145
ZNF713	0.232984	355
TEAD1	0.233289	982
GNAI1	0.233643	1287
ZC2HC1C	0.233657	277
CCIN	0.233959	90
TMEM178A	0.233969	139
NRG2	0.233989	144
GLUD2	0.233992	167
TMEM266	0.234226	114
DLC1	0.234515	564
LINC01342	0.234632	56
SLC25A41	0.234709	35
MPL	0.234965	247
VEPH1	0.235196	263
ZNF677	0.235261	302
FBLN7	0.235652	908
WBP2NL	0.235839	96
PDGFRL	0.236239	115
SMARCA1	0.236454	367
CAP2	0.236647	268
CHST1	0.237066	226
KY	0.237487	279
CA8	0.237837	768
GRHL1	0.237951	276
PGLYRP2	0.238001	52
FZD9	0.238539	56
SLC5A5	0.238676	175
HTRA4	0.238949	106
AMH	0.239029	18
DACT3	0.239432	114
WNT16	0.239479	272
ALDH1A3	0.239694	279
CACHD1	0.239796	387
ZNF835	0.239814	183
NEBL	0.239825	744
TUBA8	0.239953	87
CNNM1	0.240263	307
PGA3	0.240482	75
TSPAN11	0.240569	129
ZSCAN23	0.240741	555
OTUB2	0.241029	276
RFTN2	0.241227	602
EDA	0.241387	322
YAP1	0.241573	571
SLC4A10	0.241715	618
CYP2C9	0.242018	245
MAST1	0.242142	115
MAPK8IP2	0.242192	214
SHROOM4	0.242274	463
MS4A15	0.242493	100
ZNF730	0.242641	266
TRPV5	0.242734	152
ZNF229	0.242913	392
LINC01422	0.243103	40
BCL2L14	0.243114	149
MMRN2	0.243187	190
EXTL3-AS1	0.243353	38
WNT2B	0.243422	188
LOXL4	0.243434	132
ANTXRLP1	0.243847	38
TM4SF19-AS1	0.244114	115
SCARA5	0.244277	147
EDAR	0.244344	258
AKR1E2	0.244556	71
KCNG1	0.245087	52
CCDC62	0.24514	260
AGAP12P	0.246194	81
ASAP2	0.246608	467
CCDC171	0.246728	572
PKP3	0.247777	47
GSN-AS1	0.248476	244
FZD7	0.249043	329
CHST6	0.249261	167
TMLHE-AS1	0.249345	142
ZNF571-AS1	0.249642	189
PTGES2-AS1	0.249675	116
LRRC2	0.250037	399
HSF5	0.250146	364
PLSCR4	0.250154	372
ZSCAN12P1	0.250222	375
NECTIN4	0.250823	201
GRIK4	0.250855	411
PP2D1	0.251304	144
DEGS2	0.251342	121
SATB1-AS1	0.252123	46
SLC4A9	0.25215	159
NES	0.25228	132
KALRN	0.252429	1151
RBFOX2	0.252515	634
IL13	0.253042	90
NEU4	0.253226	55
ZC3H12B	0.253421	729
ART4	0.253463	455
ACTA2-AS1	0.253484	119
RGS17	0.253605	977
NUAK1	0.253645	423
RSPH4A	0.254603	228
GLDN	0.254659	47
TPTE2	0.254709	227
DLEU2L	0.255173	249
PITPNM3	0.255197	343
NR2E1	0.255234	236
DUSP15	0.255254	37
EXOC3L1	0.255584	69
GDF9	0.255948	134
IL17D	0.256546	114
ROCK1P1	0.256652	259
ISM1	0.257334	91
LINC01819	0.257641	117
FAM201A	0.257645	120
FRMPD3	0.257905	283
LINC01700	0.25793	146
NIPAL4	0.258495	186
LRRC14B	0.258583	87
GCNT3	0.259186	360
SEZ6	0.259624	159
CYP2B7P	0.25969	216
PDZK1	0.260019	145
NPAS2	0.260113	262
STON1	0.260268	599
NRG4	0.260448	166
TFCP2L1	0.260502	762
DRC3	0.260693	97
EVPL	0.261671	72
UXT-AS1	0.261744	39
SPEF2	0.26188	486
ERICH3	0.26205	491
ABCA12	0.262606	786
LHFPL1	0.263122	112
CNKSR3	0.263137	1914
THBS2	0.263216	360
DOCK3	0.263473	588
MEX3B	0.263573	249
BEAN1	0.263653	93
FGFR3	0.263729	188
PRR16	0.264019	512
JAKMIP2	0.264129	864
TSNAXIP1	0.264524	106
SCN9A	0.26458	1021
TNS4	0.264604	169
APLN	0.26507	219
LINC02175	0.265354	124
ZNF415	0.265757	148
CFAP77	0.265764	106
TRDN	0.265978	370
CHRNA2	0.266086	144
NTN5	0.266095	50
LINC01465	0.266778	135
KIAA1549L	0.267243	828
BSND	0.267331	580
DLEU1	0.267553	111
FAM222A	0.267641	93
CCDC102B	0.267698	181
GLYAT	0.267767	158
LINC02086	0.268238	328
FBLIM1	0.268241	155
SH3GL1P2	0.268692	74
NRP1	0.269285	470
PHKA1	0.269978	455
WEE2-AS1	0.270035	160
POSTN	0.270412	265
FAM3B	0.27047	82
TRIM2	0.270756	684
MAMLD1	0.270934	285
SEMG1	0.270935	77
JMJD1C-AS1	0.270939	41
NEURL1B	0.271454	325
BMP4	0.271897	92
TRPV6	0.272476	98
SLC18A2	0.272505	356
LAMTOR5-AS1	0.273168	39
VIPR1-AS1	0.273171	4
FAM124B	0.27346	218
GALR2	0.273728	46
LINC02018	0.273844	24
COL5A2	0.273928	467
HEY2	0.273942	376
ZNF295-AS1	0.274103	35
POLN	0.274128	225
GRIN2D	0.274388	141
FAM172BP	0.27453	246
TRPC2	0.274556	56
MESP1	0.274577	168
DGKI	0.275083	1274
PRICKLE1	0.275177	509
EVC2	0.27548	611
PLCB1	0.275627	620
XIRP2	0.276174	253
PXDN	0.276343	344
RBP1	0.276575	34
OR2A1-AS1	0.277302	47
CHRDL1	0.277445	302
NINL	0.277505	179
PDPN	0.277589	207
LNX1	0.277678	332
EPHA1-AS1	0.277723	379
EPHX3	0.277935	320
LINC00920	0.277942	62
SLCO2A1	0.277944	232
SLC25A18	0.277992	126
CILP	0.27803	317
CASQ2	0.278039	228
ADAM23	0.27814	575
C2CD4D	0.278384	60
PKP1	0.278425	226
FTCD	0.278518	55
GRK6P1	0.278663	89
ID4	0.278697	459
C9orf152	0.278841	233
NBPF25P	0.278951	278
GPM6A	0.27899	362
TAS2R19	0.279699	108
PTPRU	0.279768	173
LGI4	0.279977	74
LEF1-AS1	0.280325	82
UGT8	0.280385	412
GPR4	0.280909	166
BHMT2	0.280933	191
KNDC1	0.281666	215
SCRG1	0.281694	391
LRRC69	0.281698	135
MAP3K15	0.281739	292
C21orf62-AS1	0.281743	99
DSCAML1	0.281975	189
MATN2	0.282277	208
FMO3	0.282468	195
NHS	0.28255	674
DNAJB13	0.282562	78
DCHS2	0.282814	1078
LINC01163	0.284148	240
DEPDC4	0.284425	161
BMS1P2	0.284651	434
C2CD4B	0.284909	71
EPHB2	0.285299	522
TULP2	0.285378	82
CFAP54	0.285594	941
MYO18B	0.285787	840
TLN2	0.285819	606
IL33	0.285915	305
RTKN2	0.286217	171
WDR31	0.286273	334
SEC14L5	0.28631	379
TMEM254-AS1	0.286408	232
DLGAP1-AS5	0.286932	318
MUC5B	0.287233	303
PTCH2	0.287502	198
PLGLB1	0.287556	319
C14orf132	0.288037	509
AMPD1	0.288735	166
SLC10A1	0.288906	133
MEX3A	0.289033	408
ASB9	0.289465	138
LINC02212	0.289535	136
MEIS1	0.289612	457
SSR4P1	0.2903	106
SLFNL1	0.290471	43
CUBN	0.29063	889
WDFY3-AS2	0.290901	312
HOXA5	0.290904	128
IQCK	0.290944	272
TSACC	0.291374	37
GPR17	0.291993	90
MCPH1-AS1	0.292285	315
ANKRD20A5P	0.292291	286
KRT73-AS1	0.292364	212
CCDC141	0.292416	322
FAM78B	0.292856	400
OBSL1	0.293107	205
CX3CL1	0.29318	137
CEMIP	0.293401	860
ANKRD65	0.293598	55
DOK6	0.294026	851
HSPA12B	0.294108	94
CYP2J2	0.294234	209
SOX7	0.294391	233
HOXA1	0.294685	200
SPON1	0.2947	376
FLNB-AS1	0.294715	201
PRLR	0.294828	92
XCR1	0.294899	357
SPDYE1	0.295088	316
RAB7B	0.295177	140
DIP2C	0.295401	509
LINC01238	0.295694	158
ACSS3	0.295744	944
SPDYE5	0.295804	313
FNDC9	0.296015	147
A2M-AS1	0.296136	198
ADAMTS14	0.296212	146
THY1	0.296329	181
NAP1L3	0.29716	206
CPED1	0.29777	515
ATP8B1	0.297962	540
RASGRF1	0.298253	307
ATP4A	0.298397	118
BMP2	0.298472	264
SPATA9	0.298528	142
TTC34	0.298852	269
ANO7	0.298967	124
AMY2A	0.29902	169
LIPC	0.299169	180
DPYD-AS1	0.299723	41
SLC29A4	0.299864	348
CACNA1D	0.300661	700
PROX2	0.30081	287
WWC2	0.300912	773
CLDN20	0.301166	77
BAALC	0.301463	232
NPIPA2	0.301482	99
KAZALD1	0.301927	67
PPP1R17	0.302088	150
ATAD3C	0.302518	176
UGDH-AS1	0.30254	136
ZNF385C	0.302992	135
PRODH	0.303461	67
ISLR	0.3037	88
KCNJ11	0.303848	97
ADPRHL1	0.304005	590
EXPH5	0.304052	944
CCDC3	0.304059	228
C12orf42	0.304274	67
STXBP5-AS1	0.304312	272
GSDMA	0.304334	117
CSPG4	0.304379	226
EFNB2	0.304633	339
SPATA32	0.304886	33
VANGL2	0.304941	441
PPEF1	0.305076	373
WDR88	0.305117	157
MYO5C	0.30512	523
NXPH3	0.305257	237
TMPRSS5	0.305318	74
RASL10A	0.305841	61
CLIC5	0.306252	79
BHMT	0.30626	189
TMEM52B	0.306374	222
CASP1P2	0.306534	242
CYP21A2	0.306769	69
MIR4458HG	0.306892	367
DNAI2	0.307043	96
TTC39A	0.307433	160
TTC41P	0.307585	387
SGSM1	0.307647	376
ARL17B	0.307724	168
CAV2	0.307726	329
LINC01252	0.307878	319
KCNB1	0.308537	891
CCDC122	0.308623	513
DMRTC2	0.308902	121
LINC01424	0.309042	99
MTUS1	0.309085	476
KIF7	0.309259	124
AFF2	0.309813	1223
ALG1L2	0.309947	44
CLEC18B	0.310252	64
FGF8	0.311467	55
OLFML2A	0.311669	425
SFRP5	0.3119	73
OOSP1	0.312255	83
EPHB3	0.31229	115
NEK11	0.312668	228
EPHA2	0.312677	158
AKAP12	0.312832	580
CLEC4F	0.313059	158
NKAPL	0.313123	107
CAND2	0.313197	180
RPS4Y1	0.313762	136
STK32B	0.313858	259
AGAP1	0.314001	645
DENND2C	0.314127	524
MYOZ2	0.31416	255
DYTN	0.314817	140
KRT15	0.314843	74
RLN1	0.315031	94
DAB2IP	0.315159	185
TPD52L1	0.315174	183
CFI	0.315348	139
LDLRAD2	0.315398	134
AMZ1	0.315786	57
ANKRD19P	0.316177	137
ADPGK-AS1	0.316706	160
TRIM71	0.316906	826
MORC2-AS1	0.317039	119
VPS37D	0.317135	77
MIR3681HG	0.317135	170
MIR9-3HG	0.31731	254
ABHD1	0.317612	67
PRELID2	0.317775	256
IRGM	0.317961	283
RCAN2	0.318214	296
TBC1D3D	0.318273	248
OCLN	0.318277	725
STXBP4	0.318313	242
LINC01134	0.318898	123
GP5	0.319163	248
CACNA1A	0.319342	389
CDKL3	0.319479	485
RGPD8	0.319906	686
LCN12	0.320191	92
PHLDB2	0.320557	466
TOB2P1	0.320898	246
CATSPER2P1	0.32101	130
PIP5KL1	0.321665	352
DAGLA	0.321986	148
SRGAP3	0.32217	536
OGN	0.322313	362
PLCG1-AS1	0.322364	135
ZNF583	0.322465	416
RTN4RL2	0.322876	64
PHLDB1	0.322982	196
ATL1	0.32311	250
ULBP2	0.323392	107
ARHGAP32	0.324051	817
DNMT3B	0.324491	267
SIGLEC8	0.324492	163
CP	0.324553	259
NEFL	0.324583	234
LINC01993	0.324817	92
BFSP1	0.324924	95
ARHGEF34P	0.326432	184
BFSP2-AS1	0.326512	97
GRB7	0.326627	95
SLAMF9	0.326726	107
CLCN1	0.326876	151
AGAP10P	0.326909	66
ZNF665	0.326952	270
ARTN	0.327026	97
PDE8B	0.32714	388
CCDC30	0.328498	447
SEC24B-AS1	0.32875	121
PCDHGA12	0.328888	227
LINC01934	0.329056	132
TAS2R31	0.329105	132
DIXDC1	0.329258	523
LINC02033	0.329518	63
LSAMP	0.329531	919
HAS3	0.329561	378
YY2	0.329744	226
TDRD12	0.3299	512
PTPN13	0.330453	608
LINC01529	0.330477	51
DNAAF1	0.330752	100
SLC4A4	0.330998	854
C4A	0.331292	215
OVCH1-AS1	0.331447	49
ENKUR	0.331757	317
FAM149A	0.331767	531
NAV2	0.331809	696
PLXNB3	0.332165	158
HTR7P1	0.332468	303
KLKB1	0.332626	569
GOLGA6L10	0.332798	395
NXPH4	0.332956	66
CFAP53	0.33316	115
PIFO	0.3332	207
AKAP3	0.333724	179
GJA3	0.333898	476
GLYATL1	0.33403	145
CYP21A1P	0.334045	103
ZNF793-AS1	0.334213	64
FAM178B	0.334376	88
KLF15	0.335455	371
ILDR2	0.335533	1315
GPR3	0.335533	126
C1orf127	0.335751	99
GTF2H2B	0.335799	450
KIF26A	0.335835	162
ITIH2	0.335842	230
VSTM2L	0.33615	54
ADAMTS3	0.336188	511
PTPRVP	0.337009	139
RGS5	0.337254	632
GAD1	0.337726	248
SND1-IT1	0.337804	243
DGCR6	0.338317	13
CRHBP	0.338398	67
NAV1	0.338843	817
WNT7A	0.339165	226
BCO1	0.339254	168
TINCR	0.339438	207
LEFTY1	0.340143	59
CACNA1H	0.340286	233
SNX7	0.340551	161
PTGFRN	0.340563	476
TMEM17	0.340979	24
EPB41L4B	0.341102	482
RIBC1	0.341123	52
ZNF469	0.341681	372
IL5RA	0.341714	452
PRR34	0.341989	152
SOX6	0.342531	897
MYH7B	0.342573	153
ADRB1	0.342654	205
EPB41L4A	0.342759	180
GSTO2	0.343003	555
SNX32	0.343116	61
PALMD	0.343644	144
COBLL1	0.34398	230
PHYHIP	0.344036	57
IGDCC4	0.344204	365
NRP2	0.344417	449
TRIM45	0.345111	339
DSC3	0.345438	808
FOXD2	0.345526	130
SLCO4A1-AS1	0.345653	52
LINC01358	0.345941	36
LDB2	0.34597	241
P2RY6	0.346017	99
IL4	0.34645	48
HSD11B1	0.34648	87
SPESP1	0.346808	117
NAALAD2	0.34769	323
GNAO1	0.347964	214
DLGAP1	0.348004	449
CNKSR2	0.348017	464
OTUD7A	0.348026	815
WNT4	0.348057	146
C1QL3	0.348146	131
CPLX3	0.348619	80
CYP11B1	0.348864	178
RASAL1	0.349161	114
ZNF19	0.349557	247
SLC9B1	0.349582	133
UBXN10	0.349746	457
SRL	0.349882	287
GPRC5B	0.350132	400
CYP4B1	0.350263	120
CBS	0.35098	78
DRC1	0.351062	101
CLDN1	0.35126	365
SOX8	0.352166	138
CELSR2	0.352433	400
SPA17	0.352438	325
SIX3	0.352521	174
CPS1	0.352529	525
SLC35G2	0.353152	236
DPF3	0.353261	727
KLK2	0.35348	157
NMNAT2	0.353509	404
APOL4	0.353916	208
PABPC3	0.35415	281
ETNK2	0.354341	95
SAMD5	0.354606	985
LINC00968	0.354921	243
MED12L	0.354985	1011
CD34	0.355335	621
ZNF442	0.355418	636
ZSCAN31	0.355523	275
PACSIN1	0.355744	149
SPIRE2	0.35602	92
OLFM5P	0.356636	53
EMP2	0.357035	389
KDF1	0.35705	57
ARHGEF28	0.357214	445
SMG1P1	0.357458	429
APLP1	0.357621	84
MFAP5	0.357785	279
ADAMTS17	0.357851	326
ARHGAP42	0.357932	851
TFAP2A-AS1	0.358171	89
NOS3	0.358361	140
B4GALNT4	0.358872	122
DDIT4L	0.359009	288
GRIK5	0.359776	154
DNM3	0.359818	181
CRTAC1	0.360057	79
SLC16A14	0.360149	375
URAHP	0.360206	40
GCC2-AS1	0.360209	25
SMAD9	0.360465	819
MBOAT4	0.360557	136
CACNA1C-AS1	0.361229	146
PFN4	0.361357	101
CLEC9A	0.361467	146
EYA2	0.361481	134
ST8SIA6	0.36152	634
DDAH1	0.361643	404
TSKU	0.361899	126
USP32P3	0.362121	479
PITRM1-AS1	0.362893	286
HDX	0.363008	330
PARVA	0.363305	718
TAS2R4	0.363316	506
UPK1A	0.364143	61
PCK1	0.364229	307
PDX1	0.364653	170
NR1I2	0.365614	138
LEPR	0.365754	601
VN1R1	0.365887	260
ZNF610	0.366042	357
TDRP	0.366355	366
COL6A3	0.366542	470
FAR2P2	0.366633	148
AXL	0.367197	261
LEXM	0.367358	79
FGF13-AS1	0.367911	42
CLDN23	0.368548	116
SMCO2	0.368558	397
DRD4	0.369466	23
ANK2	0.369945	562
TTC7B	0.370289	1211
PGA5	0.370478	55
ZNF366	0.370781	434
FBXO24	0.37082	78
PGLYRP4	0.37109	113
ETV3L	0.371589	112
MTMR7	0.372033	520
TUBB3	0.372157	70
ADGRF3	0.372512	262
SPAG6	0.372574	234
PRDM11	0.372938	62
LINC01473	0.373076	70
KIF5A	0.373083	323
CASKIN2	0.373239	118
GPR82	0.373332	348
CXXC4	0.373371	603
MST1R	0.373391	167
FRMD6	0.373625	493
NKD1	0.373729	1132
DDX43	0.373809	206
GPRASP2	0.374316	326
GALNT15	0.374892	394
LGR4	0.37508	532
ZNF252P-AS1	0.375218	317
C10orf55	0.375262	132
ASAP3	0.375786	175
MYH14	0.376167	157
LINC01572	0.376342	411
RN7SL832P	0.37649	130
MITF	0.376827	498
MYCT1	0.377266	275
PMFBP1	0.377305	223
FSTL4	0.37732	268
LINC00630	0.377749	459
CCDC13-AS1	0.378421	37
LINC00997	0.378468	455
ANKEF1	0.378516	731
TAT	0.378537	442
RASIP1	0.379051	84
C4orf19	0.379146	300
HKDC1	0.379211	184
TSKS	0.379476	24
NTRK1	0.379729	74
DLL4	0.380232	153
HORMAD1	0.380646	189
LINC01732	0.380795	19
THAP10	0.381192	195
AIF1L	0.381401	217
SYNPO2L	0.381404	209
LINC01550	0.382083	72
TEX21P	0.382209	83
C8B	0.382541	115
GPR150	0.38266	103
AVPR2	0.382863	48
KIAA0408	0.383117	843
KIT	0.38334	477
ZNF491	0.384102	309
SLC4A11	0.384385	125
C2orf27A	0.384575	172
TNFRSF11B	0.385048	177
SLC44A5	0.385233	455
SSPN	0.385405	470
GPLD1	0.385854	293
CFAP161	0.386338	132
FNDC5	0.386454	165
SCN5A	0.386764	384
SBSPON	0.387302	416
DDO	0.388065	129
ZNF658	0.388784	276
NRIP3	0.38893	309
DUOX1	0.389244	379
CRLF1	0.389834	32
TMEM132D	0.390377	304
MMP11	0.390425	96
FAM53A	0.391189	58
SLFNL1-AS1	0.391357	283
BAHCC1	0.391793	288
IGSF9B	0.392234	1034
SEMA6A-AS1	0.392479	85
CBX2	0.392554	144
GPRC5A	0.393178	602
ABCG2	0.393204	497
SNAP25	0.393337	186
CACNG6	0.39351	63
CELSR1	0.393513	385
BMS1P1	0.393521	421
ADAMTS6	0.393655	567
WWTR1	0.393943	539
MARVELD2	0.394131	480
SRRM5	0.395673	36
MMP23B	0.396182	22
GNG12	0.396473	505
PAK6	0.397174	150
NDRG4	0.398639	169
ZDHHC11B	0.398691	108
INHBA	0.39873	656
PEX5L	0.399105	890
CERNA1	0.400025	109
ANKK1	0.400053	65
ZNF573	0.400306	157
LBX2	0.400735	66
TRPC1	0.401091	566
CHAD	0.401604	60
RAD9B	0.401649	458
TMEM182	0.401652	86
CCDC74B	0.402013	51
LIX1L-AS1	0.402234	30
RPS6KL1	0.402665	83
MTTP	0.402936	336
GUSBP5	0.403279	155
KIF26B	0.403816	793
CFAP157	0.404112	96
FBXO27	0.404346	211
SENP8	0.404429	397
DUSP19	0.404485	721
STPG3-AS1	0.404684	49
NTN1	0.404861	239
LCN8	0.404883	22
KCNMB4	0.405534	452
SPDYA	0.405779	176
GUSBP2	0.405851	67
ZPBP2	0.406023	250
ATP7B	0.406045	408
CNRIP1	0.406193	70
ACTR3C	0.40621	650
BCO2	0.40644	238
MLF1	0.406474	295
LINC02014	0.406684	64
TMSB15B	0.407143	201
HMGN3-AS1	0.407164	274
SYBU	0.40741	207
GPR135	0.407422	610
HAVCR1	0.407536	102
SPEG	0.407948	220
SLC30A4	0.408075	802
KCNQ4	0.408196	134
STEAP2	0.408755	881
SRGAP2B	0.408769	660
C1QTNF4	0.408887	26
TMEM217	0.409383	107
FBXO36	0.409443	242
C16orf46	0.409642	126
EFHD1	0.40998	115
USP51	0.410097	395
PKHD1L1	0.41061	1839
ARHGEF35	0.411209	207
MICU3	0.411993	177
KNG1	0.412207	333
SEMA3F	0.41253	129
MORF4L2-AS1	0.41309	317
FA2H	0.415319	110
CALML6	0.415678	18
IL17RE	0.415926	95
PEG13	0.416086	302
CHN1	0.416223	268
CAPS2	0.416432	525
PFKFB1	0.416712	105
CARD14	0.416847	137
B3GAT2	0.416858	550
NHLRC1	0.41763	152
GCNT4	0.417961	66
PGM5P2	0.418149	130
FAM229B	0.418729	210
TMEM14EP	0.419715	135
BMP8A	0.420044	313
L1CAM	0.420251	157
FGF13	0.420923	2455
AGT	0.422568	119
LBP	0.422693	100
MMP24	0.423857	172
DNAJC6	0.423872	521
LINC01686	0.423969	81
AGBL3	0.425079	261
DHDH	0.425329	73
ANO7L1	0.425615	127
NMRK2	0.42591	36
FSD2	0.426018	461
NOG	0.426857	124
LRP11	0.426937	271
TANC1	0.426949	536
ARMCX4	0.427631	656
PPP1R1B	0.427692	78
LIX1-AS1	0.428355	448
BCDIN3D-AS1	0.42865	259
OXCT2	0.428791	49
ZNF354C	0.428986	616
LRIG3	0.429083	329
PTPRN	0.429976	91
IRS1	0.430177	697
ARHGAP22	0.43133	116
RPGRIP1L	0.431444	777
SYT17	0.431992	166
DSP	0.432244	492
HS3ST1	0.432477	1066
ST6GALNAC1	0.43314	158
ZNF572	0.433593	315
FAM131B	0.433635	254
ABCA10	0.433913	734
ABLIM2	0.434045	161
KLK14	0.434069	23
ETV2	0.434103	38
ALDH1L1	0.4346	143
GARNL3	0.434726	293
SNHG22	0.4348	70
SORCS2	0.435187	210
PIANP	0.435857	33
LMLN	0.435997	608
ZNF879	0.436053	360
COL4A1	0.436133	356
SCG5	0.436355	91
TRIM9	0.436461	256
LINC00638	0.436751	93
AJUBA	0.437389	298
STX18-AS1	0.438118	210
DNAJC12	0.438396	99
GBP6	0.438496	353
ITGA9	0.438854	534
SUSD2	0.439843	80
AOX1	0.440536	390
ASTN2	0.441234	367
PROC	0.441348	58
MEG3	0.442791	90
RIPK4	0.442794	162
ZDHHC11	0.443277	129
SLC6A19	0.443296	186
MEIKIN	0.443348	120
LINC00511	0.443643	180
ASB14	0.443709	287
GAP43	0.444018	114
RAP2C-AS1	0.444687	415
CTAGE7P	0.444812	237
ICA1L	0.445122	742
PLS1	0.445379	426
STON2	0.44538	292
GPC5	0.445812	213
STPG1	0.445874	196
CDNF	0.446048	123
RND3	0.446078	305
SPX	0.446115	251
HOMER2	0.446158	248
KCNJ14	0.446178	225
DPYSL3	0.446466	357
ZMYND12	0.447412	99
SPTBN2	0.44812	361
NBPF1	0.448318	341
SYCP2L	0.448956	263
STXBP1	0.449319	187
MMP28	0.44948	75
MOCS1	0.449832	206
FCN2	0.449868	53
RBM44	0.449966	426
SFRP1	0.451469	360
MORN1	0.452146	51
MOK	0.452169	552
GNB3	0.452497	133
SIGLEC15	0.452564	102
SSC4D	0.453973	79
RGS6	0.454388	343
ZNF233	0.454555	187
ANGPTL2	0.454745	162
LINC01012	0.454996	44
CADM1	0.45526	814
CYP11A1	0.455318	84
GRPR	0.455426	206
PCSK5	0.455442	631
ZNF221	0.45558	1100
C8orf89	0.455609	55
CCDC170	0.456194	434
C9orf43	0.456298	177
LINC01970	0.456419	86
TUBA4B	0.456887	45
BRSK1	0.456998	88
ARRDC3-AS1	0.457171	251
LAYN	0.457572	166
HUS1B	0.45777	72
TUSC1	0.4585	88
SCNN1B	0.45896	85
SLIT1	0.459024	275
C12orf60	0.459599	361
PCYT1B	0.45974	446
PTENP1	0.459866	349
APLF	0.459975	372
LRRC37A	0.460718	169
SARDH	0.460776	288
LINC01531	0.461225	276
SHISA3	0.461363	181
ZNF793	0.461649	613
ZNF135	0.461928	194
NCR3LG1	0.462072	638
FRG1DP	0.462182	35
KATNAL2	0.462493	227
MAMSTR	0.462661	183
SLC25A5-AS1	0.462759	247
OGFRP1	0.462848	46
ZNF726	0.463011	222
PKDCC	0.463565	77
TINAGL1	0.463578	83
XYLB	0.463631	120
DISP1	0.463985	372
LINC01948	0.464277	34
GAREM2	0.464335	168
CLDN4	0.464349	71
SHC2	0.465135	61
THBS4	0.465206	166
ZNF204P	0.465764	188
SLC22A14	0.465901	420
ZNF599	0.466186	313
C1QTNF1	0.466506	122
LUM	0.46655	288
C11orf65	0.466829	117
OLIG2	0.466868	142
CGN	0.467017	290
ICOSLG	0.467497	131
ERICD	0.467499	183
CCDC39	0.467508	313
CACNA1F	0.467641	272
STAG3L1	0.467687	151
PRRT1	0.468167	76
RGS11	0.46821	58
PALM	0.468446	64
DNM1	0.469026	96
SPATA18	0.469036	407
PRRG2	0.469833	50
TMEM191C	0.469962	19
STYK1	0.470354	180
LMCD1	0.470454	743
HAO1	0.470741	148
LRRC34	0.471001	181
CMA1	0.471296	32
CPLX1	0.471317	72
LRRC43	0.47143	59
NEB	0.471596	920
CYP27B1	0.471807	150
OLFML3	0.472016	111
NIM1K	0.472101	124
SUSD4	0.472107	187
ALDH1A2	0.472112	266
GCNT7	0.472127	153
RIMBP2	0.472414	268
RGMA	0.472415	521
POU2F3	0.472553	216
CCDC80	0.473094	1070
LINC02217	0.47319	21
PLEKHG5	0.473471	124
CNIH3	0.473495	153
TM4SF19	0.473791	72
IQCD	0.474208	37
FNDC11	0.474489	28
SORBS2	0.474545	415
SH3RF3-AS1	0.474665	134
ASPDH	0.474728	33
TUBBP5	0.475854	116
PSMA8	0.476186	230
DOK7	0.476235	48
TMC5	0.477038	305
FGF2	0.47704	826
UTS2R	0.477445	108
MLXIPL	0.478103	103
BAAT	0.479281	315
ZNF891	0.479884	1871
INTS6-AS1	0.479951	68
VIL1	0.480531	480
GDPD1	0.481305	306
PPP1R3C	0.481383	257
MID2	0.481448	662
PNLIPRP2	0.481454	98
TOM1L1	0.481629	171
WNT6	0.48163	40
FGD1	0.481881	164
TPRG1	0.48253	589
PWAR5	0.482976	434
GRIN3B	0.483237	71
DZIP1L	0.483783	129
RNF217	0.484651	1423
MFSD4A	0.484746	315
TRIM29	0.484763	100
SLC4A8	0.48563	1064
LINC01521	0.485781	319
AZIN2	0.485802	441
ZNF391	0.485814	451
DCD	0.485873	15
MEOX1	0.486509	104
ARHGEF10	0.486625	304
CATSPERG	0.487458	171
PRCD	0.48774	76
SIRPB3P	0.487764	41
PLLP	0.4888	78
CREB3L3	0.488844	41
MYO3B	0.488999	480
ASMT	0.489187	59
CD209	0.490598	356
OSBPL10	0.49098	263
ITIH3	0.491124	124
TNXB	0.491791	261
LINC01762	0.491824	39
NUP62CL	0.492434	182
ZNF771	0.492469	67
ANGPTL3	0.492646	311
FGF14-AS2	0.492709	81
PNMT	0.492842	21
GFRA2	0.492855	251
TMC3-AS1	0.492948	55
KIAA1671	0.493368	718
PFN1P2	0.493522	205
ZNF470	0.493592	567
AASS	0.493742	504
PMEL	0.493923	84
EDARADD	0.493937	159
FNBP1L	0.494278	411
ENHO	0.494424	16
SEC14L1P1	0.495089	162
SAMD15	0.495485	194
OR13A1	0.495541	587
PARD6B	0.495627	577
CCDC7	0.496225	320
CFAP70	0.496264	582
CHRNA6	0.496896	201
NR1I3	0.497756	41
HEPH	0.497798	566
IL17C	0.497941	39
LYNX1	0.498986	126
ADIPOQ	0.499134	465
LINC00663	0.499174	167
DLGAP4-AS1	0.499393	82
SERPIND1	0.500313	117
ZNF804A	0.500334	327
DDR2	0.501638	975
RNF157-AS1	0.501644	96
GPRC5D	0.501862	75
SLC34A2	0.501911	273
APCDD1	0.502219	204
MROH8	0.502887	201
COL23A1	0.502978	52
MAP7	0.503518	288
RGPD2	0.503698	601
NTRK2	0.504102	800
KIF5C	0.50453	575
PRSS8	0.504915	60
MAGI3	0.505117	505
SPDYE3	0.505336	284
LINC01678	0.505576	16
RFESD	0.505728	294
SIK1	0.506278	327
CEP170B	0.506945	180
CABP4	0.507545	280
[truncated: 13,004 more rows]

## Sheet: Fig 1E
	Expression	Max UU Richness
BCORP1	0.000688	104
TTTY10	0.001025	61
LINC00278	0.001929	34
TTTY15	0.004158	99
NLGN4Y	0.004284	87
TTTY14	0.005603	29
ZFY	0.007988	99
UTY	0.012398	95
MAGI2	0.016544	104
PRKY	0.01673	74
GRIN2A	0.017455	93
NRXN1	0.017785	95
NTRK3	0.018047	84
TMSB4Y	0.018117	80
USP9Y	0.018782	89
TXLNGY	0.019446	96
FSIP2	0.022617	68
LINC00598	0.026137	79
KCNC1	0.026226	57
HMCN1	0.026915	87
EIF1AY	0.029044	81
PLA2R1	0.032914	58
FIGN	0.034415	100
HMCN2	0.034596	20
GREM1	0.034758	115
CACNA1C	0.03497	93
DNAH11	0.03533	71
FAT4	0.036904	98
CACNA1G	0.037171	59
LONRF2	0.037912	89
ADAMTSL3	0.038311	85
FAM227A	0.039926	74
C4orf50	0.039954	80
INTU	0.040165	73
DNAH7	0.040413	62
TENM2	0.04118	62
ATP10B	0.041437	52
THSD4	0.041749	92
CACNA1B	0.042984	62
MUC12	0.043679	34
GABRB2	0.044757	90
VGLL3	0.04486	108
GALNT16	0.045006	33
AR	0.045772	87
LRRC7	0.046049	113
TEX15	0.046705	107
ARFGEF3	0.046737	94
PPARGC1A	0.04717	99
WNK3	0.047212	101
CCDC73	0.047481	94
TTBK1	0.047625	32
IYD	0.048251	34
SCUBE1	0.049513	97
TRPA1	0.049687	93
MIR100HG	0.049771	89
KLB	0.049889	71
GLI3	0.050099	92
PKDREJ	0.050456	76
DISP2	0.050808	47
ATRNL1	0.05128	83
TDRD6	0.051417	91
GRID1	0.051437	71
PTGER3	0.051612	77
ADGRV1	0.05205	73
MAGI1	0.052077	73
EPPK1	0.052262	110
ATP8A2	0.052494	67
NAV3	0.052544	87
ERVW-1	0.052601	43
NEGR1	0.052911	86
GPR161	0.053135	65
PKD1L1	0.05333	112
GREB1	0.054797	69
LVRN	0.055395	72
MAPK10	0.055492	79
ZNF704	0.057084	83
KIF6	0.057705	52
CCDC187	0.057744	45
SHC4	0.057917	92
SLC7A11-AS1	0.058004	67
LCMT1-AS2	0.058161	44
CPNE4	0.059426	85
CECR2	0.059471	76
ZNF385D	0.059513	96
FRMD5	0.059628	79
SPTLC3	0.059962	91
UNC79	0.060027	95
MEIOC	0.0605	58
TMEM232	0.060591	66
NEK10	0.060594	87
SGCD	0.060765	37
LINC01597	0.06133	68
RAB3C	0.06157	79
RYR2	0.061817	72
POU5F2	0.061986	120
TLL2	0.062059	92
NRXN3	0.062116	93
SIX4	0.06212	96
MUC3A	0.06218	48
DNAH14	0.062327	86
SEMA5A	0.062866	96
NCAN	0.063234	68
ENPP1	0.064192	125
STOX2	0.064221	77
DLG2	0.064266	89
KDM5D	0.064272	88
FAM225A	0.065333	45
NAALADL2	0.06556	104
FGFR2	0.065677	86
MTCL1	0.067301	80
CNGB1	0.067489	54
APOB	0.067633	58
NEK5	0.067845	73
NFASC	0.067972	66
SLC13A3	0.068007	61
VWDE	0.068421	59
KCNT1	0.068586	50
APBA1	0.069148	63
SRRM3	0.069176	18
IQCH	0.069465	96
CEP170P1	0.069996	35
MID1	0.070087	74
FAT1	0.070088	102
LGI2	0.070382	53
SLC8A1-AS1	0.07075	80
CHRFAM7A	0.071376	64
TMEM108	0.071454	73
PLA2G4E	0.072108	51
STRCP1	0.072177	34
CEP112	0.072508	78
SEC16B	0.072629	73
STXBP6	0.072872	94
PRKG1	0.073288	91
MYH15	0.073428	60
PIWIL2	0.073504	38
MPDZ	0.073703	104
RYR3	0.073724	43
CNTNAP2	0.073737	49
ZNF667	0.073988	63
PTPN21	0.073991	94
DDX3Y	0.074174	87
OPRD1	0.074992	80
MYT1	0.075012	108
ZNF521	0.075087	70
KCNQ2	0.075136	43
PART1	0.075527	57
NPR3	0.075891	73
ZNF483	0.076161	44
PCDHGA5	0.076203	88
SLC12A5	0.076216	76
PZP	0.076382	50
ENPP6	0.076661	56
LINC01152	0.076842	75
KLHL33	0.077327	90
FLJ46284	0.077359	71
ADGRG6	0.077387	103
EYS	0.077433	85
ADAMTS16	0.07754	70
STUM	0.077682	60
JPH3	0.077788	38
LINC00504	0.077822	68
PDE1C	0.078163	46
DNAH6	0.078247	62
CGNL1	0.078314	66
PPP1R9A	0.078776	92
LRRC37A6P	0.078933	56
SLC14A2	0.079095	62
XKR9	0.079196	101
SHROOM2	0.079335	69
ZNF578	0.079453	108
ADCY10	0.079689	69
ACVR1C	0.079934	102
RHBDL3	0.079958	66
MCMDC2	0.080417	70
ADGRL2	0.080891	91
SVEP1	0.080893	80
LINC01140	0.08098	58
ZNF208	0.081362	83
CASR	0.08147	78
AKAP6	0.081476	83
RASAL2	0.081962	98
CDON	0.082859	85
PCDH9	0.083245	105
KCND3	0.083465	70
CHST5	0.083618	64
PDE3A	0.083809	100
IGSF9	0.08384	20
FLG	0.084293	67
ZNF462	0.0844	129
ST8SIA5	0.084575	78
ADAM12	0.08499	72
LRP4	0.085015	58
IGFN1	0.085055	50
BSN	0.08567	45
FAM124A	0.085748	56
NECTIN3	0.085886	65
RAMP2-AS1	0.086	34
AFAP1-AS1	0.086073	44
RIMBP3	0.086231	35
ANGPT2	0.086419	92
ITIH5	0.086515	79
WTIP	0.086618	80
CARMN	0.086926	17
ITGA11	0.086947	61
STAB2	0.087264	46
CREG2	0.08761	66
DISP3	0.087726	29
JAKMIP3	0.088386	65
EDIL3	0.088425	109
DYNC2H1	0.088451	72
COBL	0.08852	59
ELFN2	0.088813	24
ROR2	0.088908	75
AHNAK2	0.089361	61
B4GALNT1	0.08941	38
ASPA	0.089716	79
PTPRG-AS1	0.090753	68
PKD2L2	0.090845	99
MET	0.090886	74
CYP26B1	0.09149	86
WNK2	0.091647	58
SHANK2	0.091799	91
ASAH2	0.091884	67
UNC13A	0.091938	56
SATB2	0.091977	94
FAM83F	0.092083	82
WNT3	0.092138	72
TFAP2A	0.092168	93
CCNB3	0.092395	65
CDH4	0.092725	63
ENAH	0.092731	98
GALNTL6	0.092768	48
FAM156A	0.093224	33
SGIP1	0.093228	107
TTC3P1	0.093278	37
SGO1-AS1	0.093732	54
MUC6	0.093779	36
SYT1	0.094546	70
SLIT3	0.094652	69
ARNT2	0.095643	60
DRP2	0.096247	57
ZNF541	0.096437	42
SEZ6L	0.09647	77
KIAA1549	0.096775	71
CLCNKA	0.097011	34
LIFR	0.097638	95
RAB3B	0.098143	75
RBMS3	0.098166	125
ABCC11	0.098611	74
FHAD1	0.098619	39
TACR1	0.098654	64
SLC12A1	0.098661	75
OTP	0.098779	69
BRSK2	0.098838	48
ITGA2	0.099382	85
CROCC2	0.099603	26
DLK1	0.099625	76
LCA5L	0.100049	44
SHD	0.100237	15
PDZRN3	0.100628	77
LGSN	0.100721	71
RBFADN	0.10076	60
SMOC1	0.100766	66
CHRM5	0.100772	80
ABCA8	0.101453	93
ANKRD20A11P	0.101703	27
SH3TC2	0.101711	106
CHD5	0.101762	55
A2ML1	0.101816	45
PHEX	0.10236	83
LRRC49	0.102873	70
ENPP3	0.102896	95
GOLGA6L5P	0.103693	106
RAPGEF4	0.103913	90
MOBP	0.104018	80
POU4F1	0.104999	85
LINC00900	0.105332	49
MYOM3	0.105862	38
TRHDE-AS1	0.105895	62
SYT5	0.106146	125
USHBP1	0.106673	29
MUC19	0.106683	51
LINC00639	0.10739	56
ISM2	0.107517	34
ARHGEF26	0.107646	80
SLC52A1	0.107655	55
ELAVL3	0.107956	73
XKR7	0.108148	51
CLEC18C	0.108479	28
UMODL1	0.108532	70
LINC00484	0.109048	33
COL10A1	0.109402	88
NYAP1	0.109406	52
SRCIN1	0.110163	68
NIPAL1	0.110207	89
SRD5A3-AS1	0.110545	21
ITGA8	0.11061	98
PSD3	0.110702	84
GNAS-AS1	0.1111	40
PKP4-AS1	0.111156	64
MIR181A1HG	0.111451	51
LAMA3	0.11149	62
CHRNB2	0.111798	41
C2orf16	0.111881	38
PROM1	0.11199	68
LCTL	0.112005	63
DTNA	0.112257	78
MMEL1	0.112474	22
CACNG8	0.112591	55
OSBPL6	0.112987	82
DCLK2	0.113054	70
GRID2IP	0.113228	28
CATSPERB	0.114019	78
SCUBE3	0.114164	68
PLCH1	0.114638	59
PMP2	0.114895	86
ZNF471	0.115096	65
STRA6	0.116107	27
ARHGAP20	0.116196	79
TMEM130	0.116203	33
CCDC40	0.116436	41
FCAMR	0.116631	34
MUC4	0.116695	32
TMEM184A	0.116943	23
NUTM2B	0.11701	45
EGFR	0.117199	72
SMAD6	0.117267	67
MAP2	0.117657	95
LCA5	0.117702	100
GPR37L1	0.117729	60
CFAP46	0.11817	42
HSPA12A	0.118528	72
OPHN1	0.118584	83
GHR	0.118666	81
LIMCH1	0.118683	84
RALGAPA1P1	0.119001	89
NUTM2A	0.119045	58
NACAD	0.119057	18
PDZD7	0.119196	50
PAH	0.119344	89
SMIM10L2A	0.11936	85
STKLD1	0.11945	52
CELF3	0.119603	74
ST8SIA1	0.119609	81
LPO	0.119639	34
DIRC3	0.119704	51
GPR137C	0.119947	87
PEG3	0.119951	102
A1CF	0.120145	104
SAXO2	0.120166	78
POU5F1B	0.120314	42
COL12A1	0.120401	75
VSNL1	0.120566	65
MYO15A	0.121823	42
CTSV	0.121916	81
TMEM47	0.122273	77
ABI3BP	0.122484	90
PLXNA4	0.123378	90
ZNF860	0.123888	93
TRH	0.124017	33
ARHGEF15	0.124021	35
SLC12A3	0.124097	59
SH3RF2	0.124339	62
DBH	0.12436	33
COL14A1	0.124385	84
OCSTAMP	0.12494	45
RNF222	0.125214	48
UNC13C	0.125369	83
PSD2	0.125404	59
MYRIP	0.125435	74
TIFAB	0.1255	42
LAMC3	0.125525	59
ADGRF5	0.125614	82
FLG2	0.125733	57
NCKAP5	0.125776	108
LINC00304	0.125816	67
KCNJ10	0.125884	52
ERBB3	0.126016	28
TYRO3	0.126228	87
SCN8A	0.126472	74
PRR36	0.126508	22
OVOS2	0.126848	58
BEND6	0.126918	74
TMEM178B	0.127186	53
CPEB1	0.127503	106
TSHR	0.127522	70
KLK3	0.127779	31
CLDN11	0.12799	88
RET	0.128169	62
RBM20	0.128383	78
PNMA5	0.128431	39
NR5A1	0.128478	42
SRGAP1	0.128589	87
CARD10	0.12889	24
CLLU1	0.128902	77
NTNG1	0.128934	76
REG4	0.129089	47
MEIS3	0.12924	26
FAM86B1	0.129448	33
RHOJ	0.129567	76
STC1	0.129631	98
ZNF365	0.129656	42
KIRREL2	0.129871	35
MEGF11	0.129899	76
PCDHGB3	0.130117	49
LINC01814	0.130488	102
LINC01579	0.130598	31
LACTB2-AS1	0.130655	79
GRIA3	0.131231	78
GNG12-AS1	0.131448	50
TECTA	0.131585	67
TTLL7	0.131644	97
KCNAB1	0.131836	83
NAT8L	0.13199	46
LINC01359	0.132342	46
TNNI3K	0.132528	76
REEP1	0.132747	80
STOX1	0.13275	51
PLEKHH2	0.132849	89
EPB41L1	0.13293	70
ACRV1	0.133011	71
MLIP	0.133187	57
LINC00310	0.133254	57
LRGUK	0.133347	88
RNF152	0.133381	112
SPTBN4	0.133528	30
COL6A4P2	0.133696	88
INA	0.133726	67
PTH2R	0.133872	77
SYDE1	0.134162	42
FAIM2	0.134206	45
PTPRB	0.134234	79
PCDHGB2	0.134278	49
CPLX2	0.134405	40
THRB	0.134439	82
SLC5A11	0.134466	34
PLEKHD1	0.134709	60
GPR176	0.134853	68
VSTM4	0.134962	61
TRIM36	0.135013	112
SCN4B	0.135076	56
GRM8	0.135569	49
HEYL	0.135597	59
CCDC110	0.13643	53
ZNRF3	0.136602	82
RPS6KA6	0.136604	97
NFIB	0.136809	100
TLR3	0.13704	88
FGF9	0.137047	91
PCDHGB7	0.137151	49
RBFOX3	0.137529	55
DNAJC27-AS1	0.137854	78
LDHAL6B	0.137876	73
GREM2	0.137876	74
PLEKHA5	0.137972	27
ZMIZ1-AS1	0.137978	56
NPY6R	0.138098	69
HEATR4	0.138193	47
COLCA1	0.138426	90
IMPG2	0.138591	98
SYTL4	0.138718	99
NID2	0.138727	72
SLC25A27	0.138853	67
ENAM	0.139178	101
GRHL3	0.1393	67
FGD5	0.139496	69
SKOR1	0.139776	53
NBPF20	0.14	76
ACKR2	0.140124	81
ADCY5	0.14016	54
KCNIP4	0.140541	96
PRICKLE2	0.141071	98
MCF2L2	0.141242	166
ADAMTS4	0.141668	77
UNC5B	0.142495	50
GALNT8	0.14278	32
MAG	0.142836	17
ARHGAP39	0.143045	64
LINC01348	0.143625	47
PKIB	0.143761	92
LINC01305	0.143872	52
LINC00029	0.143961	37
KLHL13	0.144003	67
CAPN14	0.144533	69
SOX5	0.14463	116
TJP1	0.144774	110
KCNA2	0.145034	69
AOC4P	0.145049	33
SOBP	0.145207	84
DNM1P46	0.145451	58
ZNF774	0.145515	51
CRB2	0.145829	69
RAB40A	0.145936	74
TRIM72	0.146049	91
CASP14	0.146231	50
PAQR5	0.146344	70
SLC38A11	0.146362	67
IGF2BP1	0.147285	81
PRKD1	0.147513	59
GALNT5	0.14754	88
NKPD1	0.147945	30
TTYH1	0.148137	26
USP6	0.148139	112
CAMK2B	0.148146	35
BCAN	0.148256	18
B3GALT2	0.148363	95
KIF1A	0.148535	38
PRAME	0.14864	36
SHE	0.149296	67
ADRA2B	0.149426	46
ATP1A4	0.149443	42
TMEM269	0.149479	73
KCNS1	0.149727	46
CAMK2A	0.149796	68
FLRT1	0.14997	54
LRFN2	0.149984	44
FAT2	0.150377	44
PDGFRA	0.1506	52
DPY19L2	0.15072	127
HIF3A	0.150742	85
CDH13	0.150769	50
ACOT11	0.150786	74
CCSER1	0.151798	90
GOLGA8R	0.152005	83
SAMD13	0.152257	91
CDS1	0.15243	77
ZNF492	0.152664	96
SDK1	0.152799	67
GPR61	0.152872	39
IGSF22	0.15333	60
EFHB	0.153344	52
PAQR9	0.153449	64
DSCR9	0.153632	27
FSIP1	0.153693	86
GLIDR	0.153757	38
PCDHGA10	0.154091	96
RUNDC3A-AS1	0.154281	130
KCTD19	0.154482	36
AFAP1L1	0.155151	65
SPRED3	0.155153	56
GSTM5	0.155767	54
ADAM20P1	0.155771	97
ZBTB8A	0.155832	80
IL34	0.156142	28
TEX14	0.156177	65
CASKIN1	0.156328	26
NRXN2	0.156386	55
TSPAN6	0.156507	76
PLEKHH1	0.156534	58
CDH2	0.156612	49
NANOS1	0.156804	80
GUCY2D	0.156848	24
FAM184A	0.156856	75
TMEM236	0.157135	44
LARP6	0.157402	61
HLF	0.157414	91
BNC2	0.157682	116
IQSEC3	0.157814	34
SLC7A2	0.157968	89
HSP90B2P	0.157983	53
CRYM-AS1	0.158001	97
ZNF883	0.15816	53
ADAMTS7P1	0.158175	22
GDF7	0.15849	74
ESR1	0.158627	91
VIT	0.158682	60
FILIP1	0.15873	110
LANCL3	0.159001	87
SCN3A	0.159019	110
HEXA-AS1	0.159041	63
LRRIQ3	0.159265	90
TSPAN10	0.159328	17
CHGB	0.159429	44
DOC2A	0.159592	23
ZNF876P	0.159839	85
VAC14-AS1	0.159866	31
INHBC	0.16028	48
GATA6	0.160409	99
COL8A1	0.160427	85
TMEM100	0.160568	93
SSC5D	0.160723	21
DBIL5P	0.161113	38
WNT7B	0.161382	27
ITGA9-AS1	0.161441	28
ZFR2	0.161539	42
SYCE1	0.16173	40
SV2B	0.1618	75
SRRM2-AS1	0.161869	37
DSEL	0.161869	91
MPP3	0.162082	78
ARHGAP29	0.162441	113
TIGD4	0.162865	71
BCL6B	0.163211	65
NUDT11	0.163284	78
CALY	0.163475	17
MLPH	0.163643	49
CA6	0.163742	37
SMYD1	0.164013	77
LEKR1	0.164115	70
GATA4	0.165187	44
HES2	0.165202	48
SRSF12	0.16546	90
LINC00865	0.165738	85
C2orf72	0.165784	80
SLC6A13	0.165841	35
GOLGA2P7	0.166048	30
NYNRIN	0.166192	51
LIPG	0.166451	90
CBARP	0.167031	22
LINC01187	0.167137	51
ZNF702P	0.167157	96
TNN	0.16748	67
SCN2B	0.167514	52
RFPL2	0.167538	58
CCDC162P	0.167557	46
PROM2	0.167628	71
HERC2P10	0.167796	29
RASL12	0.168326	23
NUTM2G	0.168337	50
SLC1A2	0.16883	82
KLHL32	0.169062	80
HOXA-AS2	0.16929	52
MMP27	0.169365	69
PTPN14	0.169593	88
GHET1	0.169805	49
DUBR	0.170298	40
LAMA2	0.170443	49
EML6	0.170572	51
IL1RL2	0.170596	44
HOGA1	0.170675	55
C4B	0.170786	31
FAM171B	0.170798	95
COL15A1	0.17084	75
UGT3A2	0.170889	76
CRLF2	0.170956	42
MEIS2	0.170978	89
CCDC8	0.171276	59
MSANTD1	0.171305	51
PCDHGB6	0.171611	49
CCDC81	0.171909	58
ADAMTSL2	0.17195	41
USP44	0.172018	95
AK8	0.172287	20
SYDE2	0.172611	112
NPHP1	0.172749	69
ZNF618	0.173087	83
APC2	0.173344	21
TPH1	0.174007	90
HECTD2	0.174236	105
KCNMB2	0.174356	90
FAM171A2	0.17465	14
NOS1AP	0.175074	55
FANK1	0.175105	35
MPV17L	0.175276	18
SH2D5	0.175292	47
ISX	0.175314	47
DLX4	0.175394	56
AK7	0.175681	77
MYCBPAP	0.175796	59
INPP5J	0.17597	38
MST1L	0.176149	75
TTC28	0.17683	82
SYT2	0.177121	62
NUTM2D	0.177481	78
TMEM30B	0.177683	89
LINC01585	0.177696	43
SULF1	0.17838	93
PCDHGA6	0.178861	49
PTPRG	0.179065	109
NTN4	0.179485	79
ANK3	0.17972	74
LINC01119	0.180177	36
GLB1L3	0.18062	88
TCP10L	0.180791	81
SCIN	0.18091	104
FUT1	0.181286	73
LINGO2	0.182085	93
TUB	0.182188	66
DLL3	0.182209	63
EXOC3L2	0.182439	23
MYO1A	0.182444	50
LZTS1	0.182505	70
FAM186B	0.182536	29
CES1P1	0.182818	40
FBXO40	0.182942	74
COMP	0.183166	19
SERF1B	0.183218	80
KCNH4	0.183499	33
SGK2	0.183816	44
FBXL2	0.183892	59
CHST3	0.183919	57
SLC44A3	0.184036	69
GRIA1	0.184173	82
ADAM33	0.184535	26
MIR194-2HG	0.18495	19
GRIN1	0.185593	26
TXNRD3	0.185647	65
LINC00624	0.186055	88
TACC2	0.186358	71
ADGRG2	0.186366	77
GRM2	0.186396	41
ZNF781	0.186633	70
ADAM11	0.186705	29
FAM66C	0.186826	96
MN1	0.186988	99
MS4A2	0.187078	80
CDHR5	0.187099	21
B3GNT4	0.187908	55
TMEM98	0.188194	65
UNC45B	0.188293	59
RGS13	0.188543	77
MROH7	0.188641	30
SEMA3G	0.188655	49
FAM87B	0.188918	56
ROBO4	0.189016	46
ZNF662	0.18911	86
CDHR3	0.189301	70
SOGA3	0.189368	93
CSDC2	0.189377	20
DGKK	0.1894	57
GLIS3	0.189603	88
POTEKP	0.189691	31
LAMA4	0.190155	77
FUT2	0.190414	64
TERT	0.190584	30
HYKK	0.190668	30
ZNF833P	0.190834	55
LINC00943	0.190983	69
SPINK5	0.191089	42
MATN1	0.191141	50
LINC01801	0.191221	49
KLHL35	0.191284	20
SLC34A1	0.19132	25
GRIN3A	0.191428	77
RAI14	0.191663	77
OIT3	0.191675	41
KCNJ12	0.192204	53
FAM228A	0.19229	58
FRMPD2	0.192294	49
HYAL4	0.192363	63
LOX	0.192655	84
HRK	0.192791	97
ANGPT1	0.192948	93
TEK	0.193145	62
ADCY1	0.193554	33
CORIN	0.193604	94
NBEA	0.193612	85
COL27A1	0.194026	59
CPNE9	0.194031	31
CRNDE	0.194303	64
SPATA6L	0.194343	51
ZNF503-AS2	0.194349	44
LINC01684	0.194476	76
FAM21EP	0.194693	51
DPF1	0.194824	34
ANTXR1	0.194946	46
CDH5	0.195017	58
MUC5AC	0.195134	18
WDR17	0.195176	82
ARHGEF4	0.195557	35
SCARA3	0.195621	26
TEX13D	0.195681	96
PODNL1	0.19571	16
ACKR4	0.195877	81
PPP2R3A	0.195884	80
MPP2	0.195974	48
LINC01624	0.196209	36
C3orf20	0.196667	62
KCNQ1OT1	0.1968
UBE2Q2P1	0.196889	67
XKRX	0.197101	68
TSC22D1-AS1	0.197717	97
DHRS2	0.197787	43
CADPS2	0.197794	107
TMEFF1	0.1979	89
RAPH1	0.197908	83
MYLK4	0.198103	81
PDCD6IPP2	0.198339	44
PLEKHA6	0.198835	83
SLC17A7	0.198961	57
NOSTRIN	0.198988	51
ZFHX2	0.199418	31
PDZD2	0.199746	75
TPO	0.199842	47
DCST1	0.199967	26
MUC21	0.200379	49
ADRA2A	0.200681	65
CPXM2	0.200703	48
FAM110C	0.200876	97
FZD4	0.20124	93
FGF17	0.201673	28
MOCOS	0.2018	91
KCNH8	0.202253	71
FBXL22	0.202731	64
LINC01056	0.202777	23
ARPP21	0.202804	59
PCDHGA11	0.202858	49
DNAH8	0.202894	66
PRR19	0.203066	23
SCN4A	0.203182	38
PCDHGB5	0.203538	49
PTGFR	0.203615	88
SH2D4B	0.203885	68
GCSAML	0.204364	84
LINC02154	0.204383	61
PRPH2	0.204566	69
SMG7-AS1	0.20462	49
ACSM1	0.205236	34
TXNDC2	0.205598	73
ZNF112	0.205733	68
CYP3A5	0.206312	52
TP53TG5	0.206629	25
ZNF286B	0.206935	78
COL13A1	0.206967	61
IGFALS	0.207178	14
PPP1R3G	0.207224	72
KCNA1	0.207941	74
WNT5A	0.208136	96
AMOTL2	0.20833	101
ANKDD1B	0.208382	92
CEP126	0.208462	82
ASIC1	0.208627	35
RAB9B	0.208867	32
LINC00612	0.208979	56
ARC	0.209224	29
PIH1D2	0.209665	42
VIPR2	0.210195	51
PDE4C	0.21045	44
NPTX1	0.210709	70
NPAS1	0.210727	19
DOCK1	0.210762	80
ZFP37	0.210772	77
SLC35F3	0.210783	61
LCNL1	0.21114	22
GCKR	0.211189	34
NME9	0.21147	57
KHDRBS3	0.211735	70
ATP13A4	0.211787	74
SLC4A3	0.211819	32
MAP3K21	0.211928	109
ZNF114	0.212031	37
GPIHBP1	0.212841	26
HHLA2	0.212967	68
ZBTB20-AS1	0.213035	50
CHST8	0.213258	28
BDNF-AS	0.213365	60
TET1	0.213367	78
PNLIPRP1	0.213393	37
CLMP	0.213394	60
SCML2	0.213656	101
GRIN2C	0.214145	27
GGN	0.214158	19
NPIPB6	0.214263	36
CADM3	0.214455	35
SMC1B	0.214557	60
CDR2L	0.214588	48
ZSWIM5	0.214609	58
HCP5B	0.214633	38
CYP4F2	0.214771	39
MAPT	0.214914	48
MCF2L	0.215128	78
KRT81	0.215218	21
DPPA4	0.215263	96
HOXA10	0.215345	90
EIF3CL	0.215361	26
SHISA7	0.215371	35
KRT80	0.215511	47
PM20D1	0.215615	57
SERP2	0.215732	48
RCOR2	0.215804	42
CILP2	0.216099	42
CPA5	0.216216	63
SYPL2	0.216263	61
LRRC4B	0.216432	35
DZIP1	0.216805	93
SPOCK1	0.216952	82
KLK4	0.217126	18
VEGFC	0.217239	56
CGREF1	0.217307	28
POTEE	0.217504	89
DNAH10	0.217507	51
MYLK3	0.218437	90
SDK2	0.218898	60
BTN1A1	0.218958	62
IL19	0.21905	32
ADH6	0.219246	55
TLCD2	0.219348	100
SMOC2	0.219558	51
CCDC144A	0.219851	40
ADGRA3	0.219859	67
GLT8D2	0.220527	63
SOWAHA	0.220862	90
USP43	0.221279	81
ACSBG1	0.221306	84
NHSL1	0.221428	108
MLANA	0.221538	63
TNFSF15	0.221868	95
CALHM1	0.221917	44
CAPN11	0.222379	37
ANOS1	0.222944	92
ABCA9	0.223302	85
OLFM1	0.223903	49
MCF2	0.223906	90
CRMP1	0.224175	51
ANKRD18A	0.224306	50
DNAJC28	0.224994	51
POTEJ	0.225223	88
ESRP2	0.225254	97
DDX11-AS1	0.225678	52
CFL1P1	0.226026	65
MYO5B	0.226061	89
PADI6	0.226077	30
FAM153B	0.226327	90
GCGR	0.22656	21
PIPSL	0.226651	42
PTPN3	0.226819	72
JPH2	0.226863	57
TNC	0.226955	92
LMOD3	0.227084	81
EGFEM1P	0.227133	76
USP2	0.227275	80
WASF3	0.227384	100
ZNF285	0.227465	93
SH3BP4	0.227541	65
DQX1	0.227715	37
SLITRK4	0.227945	97
SPTSSB	0.22816	71
SIGLEC6	0.228169	70
CLVS1	0.228445	72
GUCY2C	0.228808	75
CC2D2A	0.229065	66
PNCK	0.22908	28
CCDC26	0.229237	93
WWC1	0.229284	66
RAB26	0.229526	25
TSPEAR	0.230116	38
TUBA3D	0.230344	23
TSHZ2	0.230434	86
RNF212	0.230464	31
ZBTB20	0.230495	112
SLC45A1	0.230534	26
THSD1	0.230975	44
SHANK3	0.230988	55
OSMR	0.231102	53
ADD3-AS1	0.231132	57
ZNF658B	0.231348	67
CABYR	0.231549	39
SH3D19	0.231688	87
PLCE1	0.23178	87
MDH1B	0.231954	60
HOXB9	0.23198	45
LINC02202	0.232296	82
LINC01800	0.23247	48
CHST4	0.232851	53
ZNF713	0.232984	91
TEAD1	0.233289	87
GNAI1	0.233643	105
ZC2HC1C	0.233657	35
CCIN	0.233959	35
TMEM178A	0.233969	75
NRG2	0.233989	49
GLUD2	0.233992	63
TMEM266	0.234226	37
DLC1	0.234515	107
LINC01342	0.234632	25
SLC25A41	0.234709	17
MPL	0.234965	56
VEPH1	0.235196	60
ZNF677	0.235261	78
FBLN7	0.235652	22
WBP2NL	0.235839	73
PDGFRL	0.236239	53
SMARCA1	0.236454	103
CAP2	0.236647	80
CHST1	0.237066	65
KY	0.237487	64
CA8	0.237837	139
GRHL1	0.237951	71
PGLYRP2	0.238001	22
FZD9	0.238539	18
SLC5A5	0.238676	67
HTRA4	0.238949	41
AMH	0.239029	8
DACT3	0.239432	51
WNT16	0.239479	94
ALDH1A3	0.239694	72
CACHD1	0.239796	87
ZNF835	0.239814	64
NEBL	0.239825	74
TUBA8	0.239953	34
CNNM1	0.240263	49
PGA3	0.240482	35
TSPAN11	0.240569	27
ZSCAN23	0.240741	46
OTUB2	0.241029	57
RFTN2	0.241227	93
EDA	0.241387	49
YAP1	0.241573	107
SLC4A10	0.241715	89
CYP2C9	0.242018	62
MAST1	0.242142	21
MAPK8IP2	0.242192	36
SHROOM4	0.242274	82
MS4A15	0.242493	33
ZNF730	0.242641	50
TRPV5	0.242734	46
ZNF229	0.242913	90
LINC01422	0.243103	36
BCL2L14	0.243114	36
MMRN2	0.243187	60
EXTL3-AS1	0.243353	30
WNT2B	0.243422	57
LOXL4	0.243434	38
ANTXRLP1	0.243847	27
TM4SF19-AS1	0.244114	60
SCARA5	0.244277	44
EDAR	0.244344	62
AKR1E2	0.244556	53
KCNG1	0.245087	18
CCDC62	0.24514	73
AGAP12P	0.246194	37
ASAP2	0.246608	104
CCDC171	0.246728	89
PKP3	0.247777	16
GSN-AS1	0.248476	51
FZD7	0.249043	85
CHST6	0.249261	89
TMLHE-AS1	0.249345	63
ZNF571-AS1	0.249642	48
PTGES2-AS1	0.249675	42
LRRC2	0.250037	73
HSF5	0.250146	97
PLSCR4	0.250154	101
ZSCAN12P1	0.250222	90
NECTIN4	0.250823	80
GRIK4	0.250855	85
PP2D1	0.251304	61
DEGS2	0.251342	25
SATB1-AS1	0.252123	43
SLC4A9	0.25215	46
NES	0.25228	23
KALRN	0.252429	69
RBFOX2	0.252515	73
IL13	0.253042	47
NEU4	0.253226	26
ZC3H12B	0.253421	82
ART4	0.253463	73
ACTA2-AS1	0.253484	43
RGS17	0.253605	106
NUAK1	0.253645	97
RSPH4A	0.254603	78
GLDN	0.254659	38
TPTE2	0.254709	88
DLEU2L	0.255173	100
PITPNM3	0.255197	59
NR2E1	0.255234	72
DUSP15	0.255254	24
EXOC3L1	0.255584	19
GDF9	0.255948	61
IL17D	0.256546	56
ROCK1P1	0.256652	84
ISM1	0.257334	62
LINC01819	0.257641	41
FAM201A	0.257645	88
FRMPD3	0.257905	44
LINC01700	0.25793	57
NIPAL4	0.258495	52
LRRC14B	0.258583	32
GCNT3	0.259186	83
SEZ6	0.259624	41
CYP2B7P	0.25969	67
PDZK1	0.260019	78
NPAS2	0.260113	69
STON1	0.260268	103
NRG4	0.260448	129
TFCP2L1	0.260502	102
DRC3	0.260693	30
EVPL	0.261671	17
UXT-AS1	0.261744	37
SPEF2	0.26188	53
ERICH3	0.26205	79
ABCA12	0.262606	77
LHFPL1	0.263122	57
CNKSR3	0.263137	92
THBS2	0.263216	99
DOCK3	0.263473	70
MEX3B	0.263573	93
BEAN1	0.263653	33
FGFR3	0.263729	81
PRR16	0.264019	103
JAKMIP2	0.264129	95
TSNAXIP1	0.264524	31
SCN9A	0.26458	95
TNS4	0.264604	57
APLN	0.26507	77
LINC02175	0.265354	53
ZNF415	0.265757	43
CFAP77	0.265764	52
TRDN	0.265978	77
CHRNA2	0.266086	38
NTN5	0.266095	18
LINC01465	0.266778	83
KIAA1549L	0.267243	66
BSND	0.267331	59
DLEU1	0.267553	48
FAM222A	0.267641	44
CCDC102B	0.267698	71
GLYAT	0.267767	57
LINC02086	0.268238	82
FBLIM1	0.268241	33
SH3GL1P2	0.268692	23
NRP1	0.269285	96
PHKA1	0.269978	81
WEE2-AS1	0.270035	48
POSTN	0.270412	74
FAM3B	0.27047	47
TRIM2	0.270756	88
MAMLD1	0.270934	77
SEMG1	0.270935	31
JMJD1C-AS1	0.270939	30
NEURL1B	0.271454	75
BMP4	0.271897	37
TRPV6	0.272476	32
SLC18A2	0.272505	71
LAMTOR5-AS1	0.273168	38
VIPR1-AS1	0.273171	4
FAM124B	0.27346	77
GALR2	0.273728	60
LINC02018	0.273844	24
COL5A2	0.273928	83
HEY2	0.273942	82
ZNF295-AS1	0.274103	31
POLN	0.274128	55
GRIN2D	0.274388	29
FAM172BP	0.27453	75
TRPC2	0.274556	41
MESP1	0.274577	24
DGKI	0.275083	82
PRICKLE1	0.275177	81
EVC2	0.27548	49
PLCB1	0.275627	84
XIRP2	0.276174	63
PXDN	0.276343	50
RBP1	0.276575	24
OR2A1-AS1	0.277302	34
CHRDL1	0.277445	70
NINL	0.277505	49
PDPN	0.277589	61
LNX1	0.277678	89
EPHA1-AS1	0.277723	67
EPHX3	0.277935	29
LINC00920	0.277942	42
SLCO2A1	0.277944	49
SLC25A18	0.277992	59
CILP	0.27803	66
CASQ2	0.278039	57
ADAM23	0.27814	85
C2CD4D	0.278384	22
PKP1	0.278425	46
FTCD	0.278518	31
GRK6P1	0.278663	37
ID4	0.278697	98
C9orf152	0.278841	67
NBPF25P	0.278951	80
GPM6A	0.27899	94
TAS2R19	0.279699	66
PTPRU	0.279768	40
LGI4	0.279977	23
LEF1-AS1	0.280325	54
UGT8	0.280385	116
GPR4	0.280909	53
BHMT2	0.280933	57
KNDC1	0.281666	50
SCRG1	0.281694	76
LRRC69	0.281698	49
MAP3K15	0.281739	52
C21orf62-AS1	0.281743	55
DSCAML1	0.281975	50
MATN2	0.282277	55
FMO3	0.282468	74
NHS	0.28255	101
DNAJB13	0.282562	41
DCHS2	0.282814	89
LINC01163	0.284148	66
DEPDC4	0.284425	56
BMS1P2	0.284651	72
C2CD4B	0.284909	60
EPHB2	0.285299	74
TULP2	0.285378	38
CFAP54	0.285594	72
MYO18B	0.285787	24
TLN2	0.285819	62
IL33	0.285915	94
RTKN2	0.286217	53
WDR31	0.286273	64
SEC14L5	0.28631	68
TMEM254-AS1	0.286408	73
DLGAP1-AS5	0.286932	81
MUC5B	0.287233	19
PTCH2	0.287502	44
PLGLB1	0.287556	75
C14orf132	0.288037	68
AMPD1	0.288735	47
SLC10A1	0.288906	47
MEX3A	0.289033	69
ASB9	0.289465	77
LINC02212	0.289535	51
MEIS1	0.289612	105
SSR4P1	0.2903	32
SLFNL1	0.290471	43
CUBN	0.29063	57
WDFY3-AS2	0.290901	90
HOXA5	0.290904	74
IQCK	0.290944	79
TSACC	0.291374	29
GPR17	0.291993	29
MCPH1-AS1	0.292285	69
ANKRD20A5P	0.292291	88
KRT73-AS1	0.292364	54
CCDC141	0.292416	69
FAM78B	0.292856	64
OBSL1	0.293107	17
CX3CL1	0.29318	37
CEMIP	0.293401	77
ANKRD65	0.293598	35
DOK6	0.294026	89
HSPA12B	0.294108	21
CYP2J2	0.294234	50
SOX7	0.294391	79
HOXA1	0.294685	71
SPON1	0.2947	79
FLNB-AS1	0.294715	47
PRLR	0.294828	38
XCR1	0.294899	53
SPDYE1	0.295088	112
RAB7B	0.295177	38
DIP2C	0.295401	77
LINC01238	0.295694	49
ACSS3	0.295744	44
SPDYE5	0.295804	106
FNDC9	0.296015	69
A2M-AS1	0.296136	75
ADAMTS14	0.296212	23
THY1	0.296329	37
NAP1L3	0.29716	78
CPED1	0.29777	88
ATP8B1	0.297962	93
RASGRF1	0.298253	64
ATP4A	0.298397	25
BMP2	0.298472	80
SPATA9	0.298528	47
TTC34	0.298852	42
ANO7	0.298967	25
AMY2A	0.29902	59
LIPC	0.299169	48
DPYD-AS1	0.299723	40
SLC29A4	0.299864	23
CACNA1D	0.300661	85
PROX2	0.30081	68
WWC2	0.300912	91
CLDN20	0.301166	37
BAALC	0.301463	63
NPIPA2	0.301482	58
KAZALD1	0.301927	26
PPP1R17	0.302088	70
ATAD3C	0.302518	55
UGDH-AS1	0.30254	31
ZNF385C	0.302992	46
PRODH	0.303461	22
ISLR	0.3037	27
KCNJ11	0.303848	28
ADPRHL1	0.304005	40
EXPH5	0.304052	93
CCDC3	0.304059	47
C12orf42	0.304274	50
STXBP5-AS1	0.304312	72
GSDMA	0.304334	48
CSPG4	0.304379	32
EFNB2	0.304633	88
SPATA32	0.304886	19
VANGL2	0.304941	83
PPEF1	0.305076	56
WDR88	0.305117	40
MYO5C	0.30512	83
NXPH3	0.305257	43
TMPRSS5	0.305318	100
RASL10A	0.305841	21
CLIC5	0.306252	77
BHMT	0.30626	58
TMEM52B	0.306374	63
CASP1P2	0.306534	78
CYP21A2	0.306769	24
MIR4458HG	0.306892	73
DNAI2	0.307043	26
TTC39A	0.307433	54
TTC41P	0.307585	61
SGSM1	0.307647	76
ARL17B	0.307724	68
CAV2	0.307726	86
LINC01252	0.307878	84
KCNB1	0.308537	87
CCDC122	0.308623	40
DMRTC2	0.308902	75
LINC01424	0.309042	44
MTUS1	0.309085	73
KIF7	0.309259	37
AFF2	0.309813	90
ALG1L2	0.309947	29
CLEC18B	0.310252	28
FGF8	0.311467	46
OLFML2A	0.311669	67
SFRP5	0.3119	38
OOSP1	0.312255	42
EPHB3	0.31229	26
NEK11	0.312668	47
EPHA2	0.312677	64
AKAP12	0.312832	88
CLEC4F	0.313059	46
NKAPL	0.313123	68
CAND2	0.313197	43
RPS4Y1	0.313762	64
STK32B	0.313858	97
AGAP1	0.314001	74
DENND2C	0.314127	83
MYOZ2	0.31416	78
DYTN	0.314817	44
KRT15	0.314843	39
RLN1	0.315031	74
DAB2IP	0.315159	40
TPD52L1	0.315174	81
CFI	0.315348	45
LDLRAD2	0.315398	21
AMZ1	0.315786	46
ANKRD19P	0.316177	48
ADPGK-AS1	0.316706	61
TRIM71	0.316906	93
MORC2-AS1	0.317039	42
VPS37D	0.317135	36
MIR3681HG	0.317135	55
MIR9-3HG	0.31731	52
ABHD1	0.317612	41
PRELID2	0.317775	36
IRGM	0.317961	62
RCAN2	0.318214	64
TBC1D3D	0.318273	36
OCLN	0.318277	94
STXBP4	0.318313	92
LINC01134	0.318898	60
GP5	0.319163	63
CACNA1A	0.319342	60
CDKL3	0.319479	69
RGPD8	0.319906	85
LCN12	0.320191	20
PHLDB2	0.320557	91
TOB2P1	0.320898	58
CATSPER2P1	0.32101	73
PIP5KL1	0.321665	26
DAGLA	0.321986	23
SRGAP3	0.32217	78
OGN	0.322313	80
PLCG1-AS1	0.322364	63
ZNF583	0.322465	66
RTN4RL2	0.322876	34
PHLDB1	0.322982	41
ATL1	0.32311	88
ULBP2	0.323392	68
ARHGAP32	0.324051	91
DNMT3B	0.324491	90
SIGLEC8	0.324492	55
CP	0.324553	68
NEFL	0.324583	66
LINC01993	0.324817	27
BFSP1	0.324924	30
ARHGEF34P	0.326432	44
BFSP2-AS1	0.326512	44
GRB7	0.326627	30
SLAMF9	0.326726	56
CLCN1	0.326876	49
AGAP10P	0.326909	38
ZNF665	0.326952	62
ARTN	0.327026	22
PDE8B	0.32714	81
CCDC30	0.328498	82
SEC24B-AS1	0.32875	93
PCDHGA12	0.328888	49
LINC01934	0.329056	55
TAS2R31	0.329105	82
DIXDC1	0.329258	84
LINC02033	0.329518	44
LSAMP	0.329531	88
HAS3	0.329561	94
YY2	0.329744	93
TDRD12	0.3299	64
PTPN13	0.330453	73
LINC01529	0.330477	17
DNAAF1	0.330752	38
SLC4A4	0.330998	89
C4A	0.331292	31
OVCH1-AS1	0.331447	39
ENKUR	0.331757	86
FAM149A	0.331767	88
NAV2	0.331809	86
PLXNB3	0.332165	24
HTR7P1	0.332468	62
KLKB1	0.332626	67
GOLGA6L10	0.332798	98
NXPH4	0.332956	28
CFAP53	0.33316	54
PIFO	0.3332	65
AKAP3	0.333724	39
GJA3	0.333898	93
GLYATL1	0.33403	61
CYP21A1P	0.334045	39
ZNF793-AS1	0.334213	43
FAM178B	0.334376	22
KLF15	0.335455	101
ILDR2	0.335533	127
GPR3	0.335533	64
C1orf127	0.335751	33
GTF2H2B	0.335799	95
KIF26A	0.335835	57
ITIH2	0.335842	47
VSTM2L	0.33615	29
ADAMTS3	0.336188	75
PTPRVP	0.337009	32
RGS5	0.337254	78
GAD1	0.337726	69
SND1-IT1	0.337804	59
DGCR6	0.338317	17
CRHBP	0.338398	43
NAV1	0.338843	96
WNT7A	0.339165	85
BCO1	0.339254	75
TINCR	0.339438	55
LEFTY1	0.340143	38
CACNA1H	0.340286	35
SNX7	0.340551	55
PTGFRN	0.340563	88
TMEM17	0.340979	30
EPB41L4B	0.341102	87
RIBC1	0.341123	19
ZNF469	0.341681	50
IL5RA	0.341714	67
PRR34	0.341989	29
SOX6	0.342531	100
MYH7B	0.342573	29
ADRB1	0.342654	97
EPB41L4A	0.342759	44
GSTO2	0.343003	62
SNX32	0.343116	36
PALMD	0.343644	62
COBLL1	0.34398	44
PHYHIP	0.344036	22
IGDCC4	0.344204	88
NRP2	0.344417	73
TRIM45	0.345111	80
DSC3	0.345438	95
FOXD2	0.345526	75
SLCO4A1-AS1	0.345653	29
LINC01358	0.345941	36
LDB2	0.34597	100
P2RY6	0.346017	26
IL4	0.34645	35
HSD11B1	0.34648	38
SPESP1	0.346808	52
NAALAD2	0.34769	67
GNAO1	0.347964	87
DLGAP1	0.348004	100
CNKSR2	0.348017	82
OTUD7A	0.348026	93
WNT4	0.348057	37
C1QL3	0.348146	79
CPLX3	0.348619	30
CYP11B1	0.348864	45
RASAL1	0.349161	54
ZNF19	0.349557	70
SLC9B1	0.349582	74
UBXN10	0.349746	73
SRL	0.349882	56
GPRC5B	0.350132	69
CYP4B1	0.350263	45
CBS	0.35098	35
DRC1	0.351062	33
CLDN1	0.35126	91
SOX8	0.352166	53
CELSR2	0.352433	61
SPA17	0.352438	67
SIX3	0.352521	83
CPS1	0.352529	96
SLC35G2	0.353152	69
DPF3	0.353261	18
KLK2	0.35348	44
NMNAT2	0.353509	60
APOL4	0.353916	48
PABPC3	0.35415	91
ETNK2	0.354341	30
SAMD5	0.354606	86
LINC00968	0.354921	71
MED12L	0.354985	101
CD34	0.355335	82
ZNF442	0.355418	122
ZSCAN31	0.355523	68
PACSIN1	0.355744	37
SPIRE2	0.35602	34
OLFM5P	0.356636	28
EMP2	0.357035	71
KDF1	0.35705	33
ARHGEF28	0.357214	81
SMG1P1	0.357458	85
APLP1	0.357621	40
MFAP5	0.357785	72
ADAMTS17	0.357851	62
ARHGAP42	0.357932	86
TFAP2A-AS1	0.358171	57
NOS3	0.358361	37
B4GALNT4	0.358872	35
DDIT4L	0.359009	82
GRIK5	0.359776	40
DNM3	0.359818	40
CRTAC1	0.360057	26
SLC16A14	0.360149	72
URAHP	0.360206	21
GCC2-AS1	0.360209	23
SMAD9	0.360465	86
MBOAT4	0.360557	63
CACNA1C-AS1	0.361229	82
PFN4	0.361357	50
CLEC9A	0.361467	53
EYA2	0.361481	70
ST8SIA6	0.36152	78
DDAH1	0.361643	82
TSKU	0.361899	43
USP32P3	0.362121	109
PITRM1-AS1	0.362893	62
HDX	0.363008	83
PARVA	0.363305	91
TAS2R4	0.363316	84
UPK1A	0.364143	33
PCK1	0.364229	78
PDX1	0.364653	26
NR1I2	0.365614	44
LEPR	0.365754	97
VN1R1	0.365887	81
ZNF610	0.366042	75
TDRP	0.366355	94
COL6A3	0.366542	84
FAR2P2	0.366633	46
AXL	0.367197	79
LEXM	0.367358	29
FGF13-AS1	0.367911	34
CLDN23	0.368548	69
SMCO2	0.368558	79
DRD4	0.369466	13
ANK2	0.369945	103
TTC7B	0.370289	111
PGA5	0.370478	27
ZNF366	0.370781	74
FBXO24	0.37082	30
PGLYRP4	0.37109	53
ETV3L	0.371589	42
MTMR7	0.372033	78
TUBB3	0.372157	33
ADGRF3	0.372512	79
SPAG6	0.372574	66
PRDM11	0.372938	27
LINC01473	0.373076	68
KIF5A	0.373083	71
CASKIN2	0.373239	27
GPR82	0.373332	73
CXXC4	0.373371	107
MST1R	0.373391	28
FRMD6	0.373625	80
NKD1	0.373729	72
DDX43	0.373809	69
GPRASP2	0.374316	64
GALNT15	0.374892	36
LGR4	0.37508	81
ZNF252P-AS1	0.375218	83
C10orf55	0.375262	70
ASAP3	0.375786	43
MYH14	0.376167	33
LINC01572	0.376342	80
RN7SL832P	0.37649	72
MITF	0.376827	113
MYCT1	0.377266	97
PMFBP1	0.377305	64
FSTL4	0.37732	57
LINC00630	0.377749	77
CCDC13-AS1	0.378421	37
LINC00997	0.378468	81
ANKEF1	0.378516	95
TAT	0.378537	107
RASIP1	0.379051	25
C4orf19	0.379146	71
HKDC1	0.379211	57
TSKS	0.379476	10
NTRK1	0.379729	25
DLL4	0.380232	55
HORMAD1	0.380646	92
LINC01732	0.380795	19
THAP10	0.381192	78
AIF1L	0.381401	51
SYNPO2L	0.381404	47
LINC01550	0.382083	37
TEX21P	0.382209	51
C8B	0.382541	42
GPR150	0.38266	64
AVPR2	0.382863	18
KIAA0408	0.383117	93
KIT	0.38334	95
ZNF491	0.384102	59
SLC4A11	0.384385	37
C2orf27A	0.384575	59
TNFRSF11B	0.385048	88
SLC44A5	0.385233	85
SSPN	0.385405	71
GPLD1	0.385854	79
CFAP161	0.386338	67
FNDC5	0.386454	46
SCN5A	0.386764	44
SBSPON	0.387302	86
DDO	0.388065	82
ZNF658	0.388784	66
NRIP3	0.38893	69
DUOX1	0.389244	31
CRLF1	0.389834	15
TMEM132D	0.390377	60
MMP11	0.390425	37
FAM53A	0.391189	56
SLFNL1-AS1	0.391357	72
BAHCC1	0.391793	50
IGSF9B	0.392234	74
SEMA6A-AS1	0.392479	61
CBX2	0.392554	54
GPRC5A	0.393178	86
ABCG2	0.393204	88
SNAP25	0.393337	68
CACNG6	0.39351	47
CELSR1	0.393513	69
BMS1P1	0.393521	121
ADAMTS6	0.393655	74
WWTR1	0.393943	91
MARVELD2	0.394131	82
SRRM5	0.395673	13
MMP23B	0.396182	25
GNG12	0.396473	93
PAK6	0.397174	51
NDRG4	0.398639	53
ZDHHC11B	0.398691	28
INHBA	0.39873	124
PEX5L	0.399105	91
CERNA1	0.400025	68
ANKK1	0.400053	44
ZNF573	0.400306	47
LBX2	0.400735	36
TRPC1	0.401091	133
CHAD	0.401604	29
RAD9B	0.401649	87
TMEM182	0.401652	65
CCDC74B	0.402013	39
LIX1L-AS1	0.402234	28
RPS6KL1	0.402665	43
MTTP	0.402936	78
GUSBP5	0.403279	57
KIF26B	0.403816	63
CFAP157	0.404112	21
FBXO27	0.404346	43
SENP8	0.404429	77
DUSP19	0.404485	135
STPG3-AS1	0.404684	22
NTN1	0.404861	54
LCN8	0.404883	22
KCNMB4	0.405534	86
SPDYA	0.405779	73
GUSBP2	0.405851	33
ZPBP2	0.406023	79
ATP7B	0.406045	81
CNRIP1	0.406193	52
ACTR3C	0.40621	53
BCO2	0.40644	52
MLF1	0.406474	91
LINC02014	0.406684	36
TMSB15B	0.407143	67
HMGN3-AS1	0.407164	84
SYBU	0.40741	80
GPR135	0.407422	82
HAVCR1	0.407536	78
SPEG	0.407948	20
SLC30A4	0.408075	86
KCNQ4	0.408196	30
STEAP2	0.408755	90
SRGAP2B	0.408769	113
C1QTNF4	0.408887	36
TMEM217	0.409383	44
FBXO36	0.409443	71
C16orf46	0.409642	64
EFHD1	0.40998	52
USP51	0.410097	80
PKHD1L1	0.41061	96
ARHGEF35	0.411209	104
MICU3	0.411993	99
KNG1	0.412207	76
SEMA3F	0.41253	30
MORF4L2-AS1	0.41309	82
FA2H	0.415319	46
CALML6	0.415678	30
IL17RE	0.415926	27
PEG13	0.416086	69
CHN1	0.416223	98
CAPS2	0.416432	96
PFKFB1	0.416712	40
CARD14	0.416847	37
B3GAT2	0.416858	76
NHLRC1	0.41763	54
GCNT4	0.417961	86
PGM5P2	0.418149	69
FAM229B	0.418729	70
TMEM14EP	0.419715	63
BMP8A	0.420044	20
L1CAM	0.420251	29
FGF13	0.420923	145
AGT	0.422568	65
LBP	0.422693	40
MMP24	0.423857	35
DNAJC6	0.423872	91
LINC01686	0.423969	40
AGBL3	0.425079	52
DHDH	0.425329	32
ANO7L1	0.425615	37
NMRK2	0.42591	18
FSD2	0.426018	60
NOG	0.426857	92
LRP11	0.426937	80
TANC1	0.426949	87
ARMCX4	0.427631	78
PPP1R1B	0.427692	45
LIX1-AS1	0.428355	72
BCDIN3D-AS1	0.42865	78
OXCT2	0.428791	22
ZNF354C	0.428986	92
LRIG3	0.429083	89
PTPRN	0.429976	23
IRS1	0.430177	94
ARHGAP22	0.43133	37
RPGRIP1L	0.431444	85
SYT17	0.431992	41
DSP	0.432244	95
HS3ST1	0.432477	91
ST6GALNAC1	0.43314	54
ZNF572	0.433593	75
FAM131B	0.433635	66
ABCA10	0.433913	89
ABLIM2	0.434045	61
KLK14	0.434069	12
ETV2	0.434103	46
ALDH1L1	0.4346	30
GARNL3	0.434726	77
SNHG22	0.4348	30
SORCS2	0.435187	49
PIANP	0.435857	54
LMLN	0.435997	73
ZNF879	0.436053	62
COL4A1	0.436133	73
SCG5	0.436355	55
TRIM9	0.436461	73
LINC00638	0.436751	33
AJUBA	0.437389	91
STX18-AS1	0.438118	79
DNAJC12	0.438396	57
GBP6	0.438496	69
ITGA9	0.438854	64
SUSD2	0.439843	17
AOX1	0.440536	44
ASTN2	0.441234	73
PROC	0.441348	27
MEG3	0.442791	43
RIPK4	0.442794	50
ZDHHC11	0.443277	32
SLC6A19	0.443296	37
MEIKIN	0.443348	57
LINC00511	0.443643	66
ASB14	0.443709	69
GAP43	0.444018	60
RAP2C-AS1	0.444687	82
CTAGE7P	0.444812	68
ICA1L	0.445122	76
PLS1	0.445379	97
STON2	0.44538	87
GPC5	0.445812	66
STPG1	0.445874	63
CDNF	0.446048	62
RND3	0.446078	88
SPX	0.446115	85
HOMER2	0.446158	34
KCNJ14	0.446178	61
DPYSL3	0.446466	63
ZMYND12	0.447412	53
SPTBN2	0.44812	56
NBPF1	0.448318	78
SYCP2L	0.448956	67
STXBP1	0.449319	52
MMP28	0.44948	28
MOCS1	0.449832	44
FCN2	0.449868	57
RBM44	0.449966	93
SFRP1	0.451469	71
MORN1	0.452146	24
MOK	0.452169	31
GNB3	0.452497	27
SIGLEC15	0.452564	38
SSC4D	0.453973	32
RGS6	0.454388	43
ZNF233	0.454555	27
ANGPTL2	0.454745	55
LINC01012	0.454996	34
CADM1	0.45526	117
CYP11A1	0.455318	32
GRPR	0.455426	66
PCSK5	0.455442	72
ZNF221	0.45558	59
C8orf89	0.455609	48
CCDC170	0.456194	89
C9orf43	0.456298	60
LINC01970	0.456419	36
TUBA4B	0.456887	21
BRSK1	0.456998	31
ARRDC3-AS1	0.457171	75
LAYN	0.457572	54
HUS1B	0.45777	60
TUSC1	0.4585	72
SCNN1B	0.45896	23
SLIT1	0.459024	54
C12orf60	0.459599	26
PCYT1B	0.45974	115
PTENP1	0.459866	81
APLF	0.459975	88
LRRC37A	0.460718	53
SARDH	0.460776	23
LINC01531	0.461225	73
SHISA3	0.461363	79
ZNF793	0.461649	77
ZNF135	0.461928	59
NCR3LG1	0.462072	54
FRG1DP	0.462182	35
KATNAL2	0.462493	94
MAMSTR	0.462661	33
SLC25A5-AS1	0.462759	74
OGFRP1	0.462848	25
ZNF726	0.463011	122
PKDCC	0.463565	36
TINAGL1	0.463578	48
XYLB	0.463631	56
DISP1	0.463985	72
LINC01948	0.464277	30
GAREM2	0.464335	47
CLDN4	0.464349	41
SHC2	0.465135	26
THBS4	0.465206	43
ZNF204P	0.465764	56
SLC22A14	0.465901	39
ZNF599	0.466186	63
C1QTNF1	0.466506	32
LUM	0.46655	85
C11orf65	0.466829	49
OLIG2	0.466868	73
CGN	0.467017	58
ICOSLG	0.467497	54
ERICD	0.467499	50
CCDC39	0.467508	74
CACNA1F	0.467641	43
STAG3L1	0.467687	49
PRRT1	0.468167	50
RGS11	0.46821	19
PALM	0.468446	22
DNM1	0.469026	25
SPATA18	0.469036	83
PRRG2	0.469833	23
TMEM191C	0.469962	24
STYK1	0.470354	51
LMCD1	0.470454	99
HAO1	0.470741	66
LRRC34	0.471001	67
CMA1	0.471296	27
CPLX1	0.471317	40
LRRC43	0.47143	23
NEB	0.471596	66
CYP27B1	0.471807	64
OLFML3	0.472016	54
NIM1K	0.472101	47
SUSD4	0.472107	64
ALDH1A2	0.472112	63
GCNT7	0.472127	59
RIMBP2	0.472414	70
RGMA	0.472415	49
POU2F3	0.472553	81
CCDC80	0.473094	96
LINC02217	0.47319	21
PLEKHG5	0.473471	47
CNIH3	0.473495	69
TM4SF19	0.473791	48
IQCD	0.474208	22
FNDC11	0.474489	18
SORBS2	0.474545	86
SH3RF3-AS1	0.474665	58
ASPDH	0.474728	22
TUBBP5	0.475854	36
PSMA8	0.476186	100
DOK7	0.476235	16
TMC5	0.477038	55
FGF2	0.47704	98
UTS2R	0.477445	33
MLXIPL	0.478103	27
BAAT	0.479281	62
ZNF891	0.479884	117
INTS6-AS1	0.479951	56
VIL1	0.480531	78
GDPD1	0.481305	78
PPP1R3C	0.481383	72
MID2	0.481448	75
PNLIPRP2	0.481454	43
TOM1L1	0.481629	70
WNT6	0.48163	16
FGD1	0.481881	59
TPRG1	0.48253	115
PWAR5	0.482976	90
GRIN3B	0.483237	17
DZIP1L	0.483783	44
RNF217	0.484651	78
MFSD4A	0.484746	63
TRIM29	0.484763	32
SLC4A8	0.48563	81
LINC01521	0.485781	72
AZIN2	0.485802	28
ZNF391	0.485814	97
DCD	0.485873	15
MEOX1	0.486509	37
ARHGEF10	0.486625	80
CATSPERG	0.487458	35
PRCD	0.48774	30
SIRPB3P	0.487764	25
PLLP	0.4888	43
CREB3L3	0.488844	18
MYO3B	0.488999	70
ASMT	0.489187	30
CD209	0.490598	87
OSBPL10	0.49098	71
ITIH3	0.491124	28
TNXB	0.491791	22
LINC01762	0.491824	39
NUP62CL	0.492434	79
ZNF771	0.492469	30
ANGPTL3	0.492646	76
FGF14-AS2	0.492709	56
PNMT	0.492842	13
GFRA2	0.492855	59
TMC3-AS1	0.492948	34
KIAA1671	0.493368	88
PFN1P2	0.493522	89
ZNF470	0.493592	70
AASS	0.493742	102
PMEL	0.493923	27
EDARADD	0.493937	48
FNBP1L	0.494278	41
ENHO	0.494424	12
SEC14L1P1	0.495089	55
SAMD15	0.495485	42
OR13A1	0.495541	99
PARD6B	0.495627	112
CCDC7	0.496225	53
CFAP70	0.496264	61
CHRNA6	0.496896	63
NR1I3	0.497756	35
HEPH	0.497798	65
IL17C	0.497941	32
LYNX1	0.498986	21
ADIPOQ	0.499134	85
LINC00663	0.499174	82
DLGAP4-AS1	0.499393	43
SERPIND1	0.500313	45
ZNF804A	0.500334	56
DDR2	0.501638	83
RNF157-AS1	0.501644	41
GPRC5D	0.501862	62
SLC34A2	0.501911	56
APCDD1	0.502219	79
MROH8	0.502887	41
COL23A1	0.502978	27
MAP7	0.503518	96
RGPD2	0.503698	57
NTRK2	0.504102	96
KIF5C	0.50453	99
PRSS8	0.504915	31
MAGI3	0.505117	95
SPDYE3	0.505336	47
LINC01678	0.505576	16
RFESD	0.505728	84
SIK1	0.506278	94
CEP170B	0.506945	44
CABP4	0.507545	34
[truncated: 13,004 more rows]

## Sheet: Fig 1F
gene	Rank Sums
ITM2B	57863
SOD2	57062
SORL1	56677
XIST	56656
PTEN	56216
CFLAR	56167
SULT1B1	55965
SH3GLB1	55274
AGFG1	55118
KCNJ15	55017
SSH2	54798
PCNX1	54787
PPP1R3B	54774
GSPT1	54652
ARPC5	54579
USP15	54565
STEAP4	54515
TP53INP1	54314
SRPK1	54260
LRPAP1	54190
TLR4	54188
UBXN2B	54169
FAS	54144
SRSF1	53999
TLR2	53988
CREB5	53979
ATP11B	53656
SORT1	53642
SNX27	53636
CPD	53602
SP110	53579
RNASET2	53550
LBR	53525
HMGB1	53499
PFKFB2	53468
KCNJ2	53389
DCP2	53245
NAMPT	53242
SUB1	53201
HIPK3	53128
MAP2K6	53102
OSBPL8	53098
CMTM6	53095
PRKAR1A	53088
USP9X	53059
LRRK2	53055
IQGAP1	53055
PAG1	53042
STX11	53034
VAPA	53023
CELF2	53010
TMX4	52967
VMP1	52951
SP3	52901
LAMP2	52781
MBNL1	52774
PLXNC1	52758
EIF2S3	52734
SLC6A6	52712
ACTR3	52673
CCND2	52665
AGO4	52609
STK17B	52596
JAK2	52535
SPTLC2	52502
CCDC71L	52501
SEC62	52489
FBXL5	52464
IL1R1	52461
CR1	52432
ACSL4	52423
KDM6A	52393
CPEB4	52329
CDC42	52304
PRKDC	52301
PTPRC	52296
GNAQ	52276
EIF5	52267
CTBS	52175
STXBP5	52129
SLC38A2	52107
CAPZA2	52067
ST8SIA4	52054
CSGALNACT2	52023
PPP1R12A	52011
CD59	51947
SEC22B	51941
GALNT14	51937
CYB5R4	51869
PPP4R2	51854
IRAK3	51829
GK	51792
UBE2J1	51783
USP32	51768
BAZ1A	51733
DDX17	51714
UBE2D1	51655
SMCHD1	51604
HDAC4	51594
CD163	51588
PELI1	51546
RNF24	51543
PARP8	51538
SLC12A6	51523
IGF2R	51506
MSL1	51500
MARCKS	51499
TRIM58	51477
CSF2RB	51474
MOB1A	51468
CCNJL	51445
PROK2	51418
NOTCH2	51412
ETS2	51396
EIF1AX	51392
DSC2	51379
RP2	51359
IL17RA	51329
ENTPD1	51299
SMC1A	51290
LPGAT1	51274
CREBRF	51265
TNPO1	51262
RC3H1	51247
HACD4	51225
LYN	51169
MAN1A1	51147
RAB33B	51099
DICER1	51089
ARHGAP19	51048
ATP6V1A	51032
ZBTB18	51028
PPM1A	51003
DCUN1D5	50982
PHF21A	50979
CANX	50975
MXD1	50965
ATP6V1C1	50960
YOD1	50940
TMEM154	50925
ANXA4	50919
GBP2	50901
PGS1	50868
TMEM167A	50867
FKBP5	50852
CD38	50844
CLIC4	50833
BACH1	50821
PICALM	50820
B4GALT5	50771
ATF6	50768
FECH	50767
IGF1R	50740
UBE2D3	50716
MCTP2	50709
HIPK1	50693
SP1	50684
TRIP12	50669
ACOX1	50641
ZFX	50640
SPCS3	50618
EGLN1	50612
RPS6KA3	50573
IPMK	50571
MTDH	50554
RBM47	50545
OGT	50521
CUL4B	50514
SIGLEC14	50513
PTBP3	50505
RAB5B	50492
MCL1	50461
SHCBP1	50426
RAB18	50405
HNRNPR	50377
ZC3HAV1	50376
MIER1	50371
FAM8A1	50326
SMARCA5	50321
ZDHHC20	50306
ELL2	50301
VCPKMT	50288
RRM2	50280
SNX1	50276
MAP3K2	50257
NUP50	50248
STX7	50240
BNIP2	50223
WDFY3	50221
SEL1L	50221
FOXN2	50192
FAR1	50182
CBL	50182
CLMN	50174
RAB2A	50171
RNF144B	50167
RASA2	50166
RSBN1	50154
DNAJC3	50146
LINC02035	50125
FNIP1	50124
RAP1A	50118
RB1	50111
KLHL2	50107
NEAT1	50093
ACAP2	50086
UBE2H	50075
ZBTB34	50073
MAP3K1	50072
CISD2	50046
RALGPS2	50045
SLC25A37	50030
RBMS1	49999
TBL1XR1	49997
NUCKS1	49941
CHIC2	49937
MBOAT2	49903
FNDC3B	49898
SDCBP	49885
LIN7A	49849
TMED8	49816
GYG1	49816
PIK3CG	49813
ANP32E	49812
CNTNAP3	49809
HAL	49754
TMEM33	49734
ELF1	49734
GAS7	49732
PDZD8	49729
HIGD1A	49726
SLC9A8	49705
KPNB1	49704
LMNB1	49686
ATP11A	49681
PJA2	49649
RTN3	49647
PPP1CB	49638
ADAR	49590
RAB11FIP1	49578
NUFIP2	49552
SNRPD1	49550
SAMSN1	49531
ZFYVE16	49515
NBN	49511
G3BP1	49496
MOSPD2	49489
WDR26	49485
CUL3	49480
PRCP	49477
TOP1	49476
MCTS1	49412
HSPA5	49382
PCGF3	49373
GSK3B	49371
LGALSL	49365
ST3GAL2	49365
KCTD12	49361
ZNF117	49336
LMBRD1	49335
UBE2N	49332
TMEM30A	49324
NEK7	49316
UGCG	49297
SERPINB1	49294
FBXO30	49277
ZNF516	49272
FPR2	49271
NIN	49270
RNF141	49258
IPO5	49251
ZNF652	49248
PRPF40A	49201
SMIM14	49192
SNX10	49179
UQCRB	49167
C3AR1	49165
SF3B1	49163
SHOC2	49134
NPL	49134
CREBBP	49131
ARRDC3	49129
ZMPSTE24	49126
MAP4K4	49105
MTHFD2	49103
CREB1	49102
KLF7	49098
EDEM3	49096
RRM2B	49089
TM9SF2	49089
MEF2A	49086
BMP2K	49065
TLR6	49055
MEGF9	49054
IDI1	49045
UBE2B	49045
ANTXR2	49035
DCAF12	49029
FRMD4B	49028
ATXN1	49011
ATP2B4	49010
RAN	48980
ALPK1	48977
ACTR2	48953
PRKAA1	48918
SLC8A1	48903
VCPIP1	48898
FCAR	48888
ACSL1	48884
CD164	48820
CDK6	48817
EPB41	48817
MAPK1	48817
MPZL1	48816
EMC2	48811
STAG2	48807
PAICS	48805
ZBTB37	48799
PAPOLA	48788
KDM7A	48779
RBBP4	48779
C6orf62	48761
RAB3D	48757
LILRA2	48737
AHCTF1	48734
RFFL	48733
HIBCH	48717
OLFM4	48716
PAK2	48712
RNF130	48705
LSMEM1	48704
FBXW2	48702
KDELR2	48692
TLR8	48656
REPS2	48653
WASHC4	48651
VPS35	48647
SYNCRIP	48641
MCM6	48618
NCL	48618
NCOA1	48616
HERC3	48615
GPBP1	48606
TRIM22	48583
GALNT3	48577
PUM2	48574
GNAI3	48573
JAK3	48557
GNS	48542
SELENOT	48539
SSR3	48505
KIF5B	48503
ATP2A2	48502
RERE	48498
XPO1	48497
TMEM59	48497
DDX60L	48489
STK4	48488
GPBP1L1	48484
RAD23B	48463
PPP1R2	48440
DPY19L3	48435
GPR141	48425
CAB39	48424
PDK3	48421
FBXO38	48401
ELF2	48386
SOS2	48384
HSD17B11	48384
MDM2	48377
MTMR6	48375
KPNA4	48372
ELAVL1	48366
SLC40A1	48365
SERBP1	48345
KIDINS220	48330
C4orf3	48329
MSL2	48322
OSBPL11	48308
C1GALT1	48298
PGM2	48278
DENND5A	48261
NUP153	48258
GALNT1	48256
ZEB2	48237
NFKBIZ	48226
YIPF4	48221
ABCE1	48218
RAB27A	48206
ATP6V1B2	48200
RBM23	48199
PIAS1	48187
SSR1	48184
DCUN1D1	48177
USP3	48158
HMGB2	48156
ARPP19	48152
SH3BGRL2	48151
ARL6IP6	48151
TIFA	48145
LUC7L3	48142
MRPL19	48135
SH3BP2	48131
IRF2BPL	48129
GK-AS1	48123
IL6R	48119
RNF10	48117
AMD1	48116
CNBP	48105
NAA50	48098
CHMP1B	48085
HDAC2	48076
SLC25A40	48064
SRSF6	48052
NCOA4	48030
GFPT1	48016
PPM1F	47994
RBL2	47985
F5	47971
SPAST	47966
ERBIN	47957
EIF2AK2	47947
IRF4	47947
RAB14	47944
TXNRD1	47919
ZNF106	47916
CPSF2	47910
NBR1	47901
METTL9	47895
KDM3B	47891
EMB	47890
CLTC	47865
YWHAZ	47811
DERL2	47810
ERO1A	47807
HEXIM1	47802
IL18R1	47799
SMC3	47797
HNRNPC	47797
CAMK1D	47791
BOD1L1	47788
MTMR4	47782
PPP6C	47779
SIRPB1	47778
PRPF18	47777
PPP1R3D	47777
MGAM	47772
ACADM	47751
KBTBD7	47750
RMND5A	47748
KLHL8	47734
USP7	47732
SMC2	47719
RBM39	47705
RAB11A	47701
KIAA0232	47695
INTS8	47676
CD93	47666
RBPJ	47665
SPOPL	47655
HSPH1	47655
KLF6	47652
CALU	47651
SSH1	47649
U2SURP	47648
MTMR3	47629
PDS5B	47623
ZNF148	47612
PPM1B	47607
BCLAF1	47607
SELENOF	47605
PAPSS1	47595
CDC42EP3	47595
TMED2	47589
VNN1	47587
RSBN1L	47586
NUDT21	47576
CCPG1	47562
TMEM170B	47555
GTF2A1	47537
IRF2	47534
FCHO2	47526
CPSF6	47517
SPATA13	47512
ZNF217	47511
PAN3	47509
NDFIP1	47501
MED14	47488
TXNIP	47472
IFIT5	47466
RASSF2	47462
RAP2C	47451
CLEC7A	47449
PPT1	47434
HNRNPK	47431
TLR1	47422
PSMD12	47417
TMPO	47417
MALAT1	47408
GALNT4	47403
NSUN3	47398
P2RY10	47398
TET2	47384
OGFRL1	47384
CRIPT	47376
HNRNPA3	47333
RNF213	47332
PKNOX1	47330
DYRK1A	47309
MORF4L1	47308
ADAM17	47301
PPIG	47298
TMCC3	47298
PLSCR1	47291
DTX3L	47289
LIMS1	47273
KIF1B	47270
ZWINT	47268
LMAN1	47261
HNRNPU	47256
PDIA4	47256
PNISR	47243
NAP1L1	47243
AREL1	47242
BAG2	47233
SUZ12	47230
BROX	47229
E2F3	47220
ROCK1	47219
RAB31	47216
CSE1L	47209
TGFBR1	47205
AIM2	47201
CD47	47199
LPCAT2	47195
ASPH	47187
RIT1	47181
CDC42SE1	47171
SBNO1	47147
MDFIC	47145
SNCA	47142
GCLM	47134
NSUN7	47127
MFSD14B	47125
SERP1	47107
FOXO1	47104
TOP2A	47101
ANKRD28	47098
SMAD4	47082
LEPROT	47081
PIAS2	47077
PSTPIP2	47074
CPPED1	47070
LIPN	47066
OTUD1	47065
GFM1	47048
FARSB	47046
EP300	47036
SNX6	47034
ERGIC2	47023
RALGAPA2	47016
AGO1	47006
GSR	46996
ETNK1	46991
MRPS23	46990
CBX5	46982
DR1	46980
PCMTD1	46962
UBE2K	46962
PRKCB	46961
DDX5	46959
ITCH	46952
CYCS	46952
IFNGR1	46935
IFNAR1	46931
PARP1	46929
PNN	46923
PRPF38B	46906
CLEC2D	46898
ARGLU1	46893
SLC22A15	46886
CAPZA1	46874
PPP3CA	46873
ZNF254	46859
ADAM19	46859
TIMP2	46857
TMOD3	46851
RLIM	46850
SWAP70	46843
TMEM65	46841
NCOA2	46837
MSL3	46836
STAT1	46831
STAM2	46830
SLK	46827
DNTTIP2	46815
RBM33	46799
SVIL	46795
GCA	46793
KIF11	46772
TLR5	46759
LRRN1	46745
AFF1	46744
FUT8	46743
THRAP3	46743
YTHDC1	46737
ETV6	46730
GOLPH3	46730
KATNBL1	46729
LRPPRC	46729
MYADM	46727
CCNG2	46724
PLEKHF2	46705
SNX2	46704
CLEC4E	46688
PSMD11	46684
SKAP2	46677
PPP3R1	46674
WWC3	46671
GIT2	46667
CACUL1	46652
GNG10	46650
TUG1	46644
IRAK4	46634
INPP4A	46632
CREB3L2	46631
ACSL3	46630
RRP15	46609
C11orf58	46603
PTAR1	46601
CSNK1A1	46595
PELO	46588
HNRNPH2	46576
CACNA1E	46574
STX3	46568
MANSC1	46545
LARP4	46540
NORAD	46532
CD226	46530
SRP19	46529
RB1CC1	46518
PTBP2	46515
PRKAR2B	46494
EIF5B	46484
UBE2R2	46480
CELF1	46471
RAB1A	46454
CLIP1	46440
SRBD1	46439
TLE4	46438
FGD5-AS1	46438
EIF4EBP2	46437
LYSMD3	46435
GMCL1	46433
CLPX	46433
CD302	46417
SLC25A3	46416
UHRF1	46406
STK35	46395
AGTPBP1	46395
SLCO4C1	46393
IGSF6	46390
HELLS	46388
ACTR10	46385
UCHL5	46377
FRK	46376
EPS15	46374
TIA1	46372
RAB10	46372
WAC	46367
MRPS5	46344
UBR2	46342
PRDM1	46337
CDC27	46334
SAMD9	46320
PSME4	46320
PPP6R3	46319
XRN2	46307
DNMT3A	46302
ITGAM	46299
XPOT	46296
SMG7	46294
CORO1C	46278
ANP32A	46276
CCDC117	46270
ADD3	46269
PCYT1A	46263
CD24	46263
PRKX	46255
HSPA4	46255
UGDH	46254
PKN2	46231
MED13L	46225
NABP1	46215
PPP2CA	46215
NAIP	46200
TMBIM4	46200
ZNF281	46196
ZFR	46195
CPNE3	46190
PPIP5K2	46188
NSL1	46181
TRIM25	46180
AP5M1	46164
TNFSF13B	46157
NUDT4	46145
TOP3A	46141
SENP6	46116
ADAM10	46113
NUDT5	46113
PBX2	46109
SNTB2	46090
GALNT7	46087
FGFR1OP2	46085
CDC42BPA	46080
RNF11	46071
KLF9	46066
CDS2	46063
CASP2	46040
SUSD6	46040
HNRNPD	46040
FGF13	46039
AVL9	46036
DUT	46029
VPS4B	46025
PDE7A	46012
ATL3	46011
C9orf72	46005
ARID4A	46002
DDX6	46002
OSTF1	46000
ILDR2	45998
TPR	45995
FNDC3A	45984
WDR43	45983
RBM26	45979
STOM	45970
STK17A	45965
EIF2S1	45949
CA1	45949
ASAP1	45940
HNRNPF	45940
GOLGA7	45933
TBPL1	45932
TTPAL	45930
NUMB	45922
RNF146	45919
WAPL	45910
ALDH2	45909
TFDP1	45906
YTHDF3	45902
TTC9	45901
GTDC1	45898
SPCS2	45883
MAT2B	45876
STAT5B	45872
KAT6A	45865
EIF3A	45860
MCMBP	45858
FAM217B	45852
PPP4R1	45847
KCNN3	45839
SOX4	45827
TMX1	45812
LLPH	45807
ERLIN1	45806
RAG1	45805
TNFAIP8	45804
TIAL1	45797
ORAI2	45792
PEX2	45771
RASGRP3	45771
EXOC6	45765
DNA2	45759
NXPE3	45757
MTHFS	45757
MAD2L1	45753
ELMOD2	45747
SLC46A3	45738
COPS2	45726
CCNB1	45725
LPIN2	45716
C4orf46	45704
SEC24A	45703
ARCN1	45698
LEF1	45697
PAFAH1B1	45692
TOB1	45686
KCMF1	45685
SRSF11	45682
PXYLP1	45681
UBQLN2	45680
SLC16A1	45670
PLXDC2	45664
ARL4A	45658
ARMT1	45647
ABCA1	45628
FAM107B	45626
RMI1	45620
PAWR	45618
CCT5	45612
SAMD9L	45607
MKLN1	45589
ZNF24	45584
DOCK5	45580
TES	45577
HOOK1	45571
AGPS	45568
HS3ST3B1	45567
EIF4G2	45551
MAK	45547
CAND1	45538
PRRC1	45536
SLC30A1	45532
TRAM1	45525
CBFB	45524
CCNA2	45518
GMFB	45511
C21orf91	45509
SETD5	45504
UBE4A	45501
TENM1	45500
ABHD2	45474
TM7SF3	45471
ARL6IP5	45471
OPA1	45453
TMEM185B	45449
CHSY1	45444
SRSF10	45444
FOXO3	45440
CGGBP1	45432
LITAF	45405
ERAP2	45392
RNF145	45389
XRN1	45383
MTURN	45381
TLE3	45381
IVNS1ABP	45381
LCOR	45370
CRKL	45368
HSBP1	45364
PIK3CB	45361
STARD7	45361
TRAPPC2	45355
PPBP	45353
RAD21	45344
TGFA	45332
MR1	45329
FXR1	45322
RGS18	45318
HSPA9	45317
WDR36	45316
PSMB2	45314
TOR1AIP1	45313
SLTM	45313
APC	45311
GPR155	45309
XPO4	45308
CCAR1	45307
DSE	45300
HNRNPA2B1	45294
CDC73	45293
JCHAIN	45293
GNB4	45292
WDHD1	45284
CLCN3	45279
ZNF736	45274
BCL10	45273
FAM200B	45272
HPGD	45272
GLIPR1	45269
FCN1	45267
SREK1	45266
CD46	45258
HPS3	45254
PSAT1	45254
BNIP3L	45254
NUDCD2	45243
RPF2	45240
EXT1	45236
SAR1B	45236
SEC23A	45234
HMGN2	45233
SAR1A	45231
AQP9	45230
COPB2	45228
QKI	45227
KMT2E	45224
EPSTI1	45222
CSNK2A1	45210
RYBP	45207
TNRC6B	45206
PPP2R1B	45202
TBCEL	45199
SLC16A6	45198
ATP9A	45194
CHD7	45189
PHF3	45188
TMCO3	45187
TMCC1	45186
CDC5L	45185
TMF1	45185
CBX3	45177
CASK	45171
KLF3	45171
PGD	45170
API5	45166
NEDD9	45163
NDUFA4	45163
ZRANB2	45162
PTPRE	45156
PDCD4	45151
SNX13	45150
MACC1	45148
ZFAND5	45148
SMC4	45147
SVIP	45145
STS	45141
MIAT	45139
TRIM24	45137
UPF2	45132
CYB5B	45129
DUSP4	45128
ADNP	45111
HEATR5A	45109
SUPT20H	45108
C6orf89	45099
MAP3K20	45097
USP1	45096
CCDC186	45089
MTF1	45089
IRS2	45088
CTNNB1	45077
PCNP	45067
IL18RAP	45067
SNRPD3	45064
SLC30A6	45061
SLC30A9	45061
FBXO32	45060
ASAH1	45057
IQGAP2	45056
TDRD9	45047
TRAPPC8	45042
RBM12	45042
AFTPH	45041
PIM1	45035
SLC12A2	45030
NCOA3	45029
NPEPPS	45027
APOL6	45024
SLC39A9	45021
KDM2A	45020
ZNF438	45015
TPST2	45013
WDR3	45012
SEC23IP	45009
SRSF8	45009
DDI2	45006
ZNF200	45006
RALB	45006
RALBP1	45003
WEE1	45002
CCNL1	44994
FAM91A1	44993
VNN2	44993
FBXO9	44991
PDCD6IP	44989
GABPA	44985
RAP1B	44980
MTPN	44979
USO1	44976
TRAK2	44974
HNRNPA0	44970
KMT5B	44968
PDK4	44968
FCHSD2	44968
BCL2L15	44963
MKRN1	44963
F2RL1	44961
ANKRD13A	44957
ZNF429	44942
NDC1	44937
GPR180	44934
UBA5	44932
XIAP	44928
FLI1	44923
CHL1	44922
RSAD2	44918
CDK13	44909
TRMT1L	44903
XRCC5	44900
CAMKK2	44899
ZDHHC17	44892
MOB1B	44889
DOCK8	44889
CLK4	44879
DRAM1	44877
FUS	44872
RCN2	44869
ZNF121	44863
CCDC80	44862
ATF7IP	44857
DNAJA2	44857
KCNMA1	44855
WDR12	44853
SPTA1	44849
ATL2	44849
EVI2B	44847
TRIM38	44844
PHF20L1	44839
SCYL2	44837
SRGN	44837
PTGES3	44827
SLMAP	44825
TRA2B	44821
RPS27L	44815
IFIT1	44805
FAM98A	44802
YWHAG	44800
PPP2R2A	44798
DOCK11	44798
FASTKD2	44794
NCK1	44793
VTA1	44792
TOPORS	44790
LSM5	44784
SPPL2A	44783
SEC24D	44777
AZIN1	44776
UFM1	44770
MBD2	44770
SKP1	44767
KBTBD6	44764
GRB10	44763
ANKRD17	44754
SIRPA	44754
RPAP3	44753
UBE4B	44746
CASC3	44743
USP38	44738
RNF2	44733
SRRM1	44733
RPS29	44731
SDC4	44723
AKIRIN2	44720
KATNAL1	44718
MCTP1	44716
SLF2	44713
RAB21	44711
TRANK1	44707
KDM6B	44706
C18orf32	44701
CARD8	44698
PRPF4B	44695
PLAA	44688
LSM8	44687
TSPYL1	44685
ELOVL5	44681
RFX3	44676
AICDA	44676
SET	44673
FSD1L	44663
CSTF1	44663
CCDC18	44654
SMU1	44651
ABCA13	44649
BCL6	44649
GRSF1	44648
VMA21	44647
ABHD10	44646
PRR14L	44640
UBL3	44634
ZNF587B	44628
MMGT1	44628
HERPUD1	44627
SIPA1L2	44625
MYO5A	44622
CDC6	44616
SPTY2D1	44614
CEACAM8	44611
MYO6	44608
TMED10	44606
TGFBR2	44600
YIPF5	44593
DIP2B	44590
THBS1	44590
TSN	44589
KIF27	44582
RNF111	44578
FAM157A	44572
CMPK1	44564
HECA	44563
KIAA0825	44561
SENP1	44558
PBRM1	44552
EDEM1	44548
TXLNG	44547
WIPF1	44547
CTDSP2	44545
SELL	44544
TANK	44543
IPO7	44541
MCM8	44540
NDUFS1	44539
PREX1	44538
NDUFA5	44534
ATIC	44531
MPZL3	44528
STAG1	44526
KPNA1	44511
GLS	44510
IKZF3	44507
ARHGAP26	44507
TTN	44500
AP3B1	44500
ZNF326	44498
ORC2	44494
BTF3L4	44492
CRNKL1	44488
SUGT1	44484
ZNF207	44484
C1D	44483
ATAD2	44483
SMG1	44481
ASB7	44474
STK38L	44473
MAP3K5	44469
ATP13A3	44466
CHMP3	44466
SLC19A2	44452
GPR174	44452
DDHD1	44451
PDIA6	44451
DNAJC15	44450
SESN1	44445
MPP7	44432
CLINT1	44428
MAN2A1	44426
DHX9	44421
LRRFIP1	44419
ZNF681	44417
DUSP19	44416
TM9SF3	44411
ENY2	44397
PDS5A	44381
GAB1	44376
CCT6A	44373
SEPHS1	44365
CDC42SE2	44363
PTPN11	44350
IDS	44350
TBL1X	44342
IKZF1	44340
CD44	44333
TREM1	44328
GAS2	44326
C16orf87	44322
VASH2	44321
RAB7A	44320
CNEP1R1	44319
UTP6	44317
SLC36A1	44317
MME	44310
SH3TC2	44301
TSPAN2	44297
C1orf162	44296
CA4	44290
TRIM33	44286
OSBPL9	44284
TAOK1	44281
TNPO3	44281
SLF1	44277
GDI2	44274
MXI1	44272
IPO11	44271
AKAP13	44270
IFIT2	44269
PADI2	44266
FAM172A	44263
TDP2	44260
PHTF1	44244
NUDT3	44238
ELMO1	44231
VPS8	44229
MANBA	44220
SNX3	44218
NAA15	44210
SPTLC1	44208
TMED5	44204
MIS18A	44202
PUS7L	44187
PSMA5	44185
ARID3A	44184
SERINC1	44176
ARF4	44171
PARP4	44170
CD163L1	44168
ANXA1	44162
FMR1	44157
RNF169	44154
TRMT10A	44153
CCNT2	44151
ATP8B4	44149
PRPS2	44149
PLCG2	44148
KIAA0040	44140
VEZF1	44138
LAMTOR3	44137
HP1BP3	44136
SLC35B3	44132
GTF2H5	44125
MLEC	44122
LCLAT1	44119
CASP8	44118
SLC25A44	44118
ZNF462	44117
TGOLN2	44117
PIK3CA	44110
TARDBP	44108
N4BP1	44107
CENPC	44103
USP10	44101
ZNF267	44098
SOX6	44089
SRP54	44088
NIPBL	44087
ANKRD22	44082
IPO8	44079
GNAI1	44076
ZNF273	44073
MAT2A	44067
GPCPD1	44067
C2orf88	44064
PM20D2	44053
NDFIP2	44051
NAB1	44049
RBM8A	44045
ALCAM	44038
FEM1C	44036
ZNF44	44029
MED28	44029
SLC16A10	44025
MBOAT1	44018
PDE5A	44016
EXOC8	44012
MMD	44010
SYAP1	44006
PIK3C3	44003
SIAH2	43998
MPPE1	43988
RCHY1	43987
DPYD	43985
UBE2G1	43984
ZC3H13	43977
CKAP2	43977
ZNF585B	43973
HGF	43967
KIF2A	43963
GOLT1B	43961
TBC1D15	43960
CAMK4	43959
PPM1D	43956
SENP2	43955
MCM4	43955
PTPN12	43953
THEMIS	43950
G3BP2	43939
RNF13	43935
DEK	43929
MYC	43929
EXOC5	43917
SRSF3	43913
TMEM50A	43908
MAPK14	43901
LINC01094	43900
C2orf68	43896
CDK5RAP2	43888
PCF11	43886
STX16	43880
UBR5	43872
COL24A1	43868
RCSD1	43863
COX7B	43860
ZFC3H1	43852
SF3B3	43844
TBC1D14	43835
ZFAND6	43831
EPM2AIP1	43830
SCLT1	43821
SFT2D2	43820
ARHGAP29	43813
PKHD1L1	43811
CTR9	43807
PTP4A1	43806
PXK	43800
CNIH4	43797
DDX52	43796
MARS2	43795
NFYA	43792
ARMC8	43785
NFYB	43784
FAM120A	43770
DNAJB14	43766
RNF149	43765
IER3IP1	43764
CDK1	43751
WTAP	43743
PGK1	43738
GTPBP10	43734
BRWD3	43734
JKAMP	43731
MTRR	43725
WNT5A	43724
LINC01004	43715
RNF182	43712
SETD1B	43709
GRB2	43708
VBP1	43705
SUMO2	43704
SOX5	43681
SELENOI	43681
CHMP5	43676
RASSF6	43670
MACROD2	43670
ASXL2	43670
GPR27	43668
STRN	43663
CPEB3	43657
TCF4	43654
ENDOD1	43654
DCBLD2	43650
PIGK	43649
KAT2B	43649
TMEM260	43643
DCK	43639
PSEN1	43639
TMCO1	43631
TMEM43	43631
MFSD1	43631
CCL22	43631
SMAD1	43630
PHIP	43628
MYLK	43626
ETFBKMT	43625
ALG13	43624
XPNPEP3	43623
PPP4R3A	43618
SGMS2	43609
MRPL22	43608
ARL5A	43606
XPO6	43603
YY1	43602
SCAMP1	43601
UBA3	43596
C12orf75	43595
ST13	43594
FBXL4	43592
CXCR2	43581
SYK	43578
UBE3C	43567
ADH5	43566
UBFD1	43565
PTPRJ	43565
FAM13A-AS1	43563
NIPA2	43563
RBM25	43555
KNL1	43554
SNRPB2	43550
PLRG1	43548
SIKE1	43545
PAX5	43544
SUPT16H	43544
DACH1	43543
IDH3A	43543
FAM53C	43542
SEL1L3	43535
ZNF33A	43517
ARID4B	43516
LSM6	43515
CARNMT1	43514
LYPLA1	43513
RBM27	43512
CALM1	43505
METAP2	43503
TRA2A	43496
SPTSSA	43491
ZNHIT6	43490
REST	43486
ERAP1	43483
ZNF814	43482
C11orf54	43481
VASP	43481
NOLC1	43459
CARD6	43458
ZFP91	43458
LYPLAL1	43457
STAT3	43453
TRIM8	43449
RFLNB	43443
PARM1	43436
GAPT	43434
NEDD1	43431
TRAPPC6B	43430
CPSF7	43424
HNRNPH3	43420
NAALADL2	43418
PA2G4	43414
NET1	43411
EGF	43407
WIPF2	43407
SEC63	43403
CHMP2B	43396
FAM98B	43393
HMGCR	43390
C16orf54	43390
RPS6KA6	43389
CRLF3	43388
ATP1B1	43387
BEND4	43384
IQCB1	43383
DCHS2	43381
ABHD13	43380
POLR2D	43379
TSPAN5	43379
USF3	43363
PITPNB	43362
MRPL42	43361
ABCA6	43359
ZFP36L1	43350
KRCC1	43349
DAAM2	43346
S1PR1	43344
GLUD1	43337
BTG1	43337
BTG2	43334
CSNK1G3	43332
UVSSA	43332
RTN4	43330
OSGIN2	43327
FAR2	43321
GPC4	43319
RIOK3	43312
TMEM165	43311
VEZT	43310
SGO2	43301
HIF1A	43298
PNPT1	43295
C18orf54	43292
PURB	43289
TAF7	43284
ARHGAP18	43283
NCBP1	43280
HCFC1	43271
DYRK3	43268
SGIP1	43261
OR13A1	43259
ZNF264	43254
TOMM70	43249
ZRANB1	43248
MED13	43246
PREPL	43245
TNKS2	43245
DPH5	43238
DCAF13	43237
PTMA	43237
KMT2E-AS1	43233
IL6ST	43231
NRAS	43231
WNK1	43229
PABPN1	43227
TMEM64	43226
SLC14A1	43223
NIT2	43219
MOB4	43219
MED6	43219
SLC7A1	43213
PCYT1B	43206
KLHL6	43200
APAF1	43200
TBC1D8	43196
SRP9	43196
UBXN4	43195
ZNF592	43192
USP6NL	43188
SLC2A13	43185
MSI2	43185
TRPC1	43182
TRPS1	43182
UGGT1	43182
G2E3	43177
NAA30	43175
DSC3	43174
BRCA2	43170
LYST	43169
ZYG11B	43164
SMNDC1	43164
DLD	43160
SOAT1	43155
UPF1	43153
CCNY	43146
NFYC	43143
SPIN4	43140
CHST15	43139
ACBD3	43138
ZNF706	43137
HNRNPH1	43136
BAG5	43131
UBXN7	43125
CNOT6	43122
ANO5	43118
CADPS2	43114
PAPOLG	43112
KIAA0408	43107
TECPR2	43107
CHD1	43104
EPB41L5	43099
UBLCP1	43093
SAMD8	43090
ADAM9	43089
UTP15	43087
POGZ	43087
TSPAN14	43079
KIAA0586	43074
MKKS	43066
MED4	43062
CLNS1A	43061
GPR160	43055
MTM1	43054
FGB	43050
SEH1L	43046
QPCT	43046
JADE1	43037
TNFAIP6	43035
HBS1L	43029
MMS22L	43028
SBF2	43024
PLK4	43021
ACTN1	43015
MAK16	43004
RAB5A	43001
BUB3	42999
NCOA7	42998
LARP4B	42996
TUBB1	42995
RPA1	42995
CEP85L	42989
SCN9A	42985
ABO	42984
STX6	42979
SESTD1	42975
HEATR1	42965
ABI1	42962
RAB27B	42957
PAIP2	42957
MZT1	42956
HS2ST1	42949
CKAP5	42948
TXLNA	42942
SUMO1	42940
BMPR1A	42935
RNASEL	42929
MANEA	42928
TET3	42927
KLHL12	42927
TFPI	42925
PCMT1	42925
HEBP2	42921
BIRC2	42920
ENAH	42919
CDCA2	42916
TMEM50B	42916
SGMS1	42912
SPRTN	42911
VCL	42911
TOR1AIP2	42908
TRMT11	42907
GTF2H2C	42905
CALCRL	42900
PSMF1	42900
BIRC6	42898
KIF20B	42897
TMEM39A	42893
MAGT1	42891
NRDC	42890
CDKN2AIP	42889
SLC25A46	42887
RBBP5	42884
AP1G1	42876
NNT	42875
ZNF43	42872
ELOVL7	42868
C9orf40	42862
PIGM	42861
GCLC	42860
YWHAE	42856
ERN1	42852
ZDHHC18	42851
IL13RA1	42848
TMEM248	42844
SLX4IP	42839
KRAS	42833
HMMR	42830
EPN1	42828
TMEM167B	42823
RAB8B	42822
TAF2	42819
LMO3	42814
MON2	42813
NFIX	42810
POLR1B	42808
NDUFB5	42806
MYB	42804
NCAPG	42801
ZNF442	42790
CNR1	42785
ASF1A	42781
SMC5	42780
DSEL	42779
MTPAP	42775
USP8	42772
RBL1	42768
IFT57	42768
ME2	42767
TYW5	42765
ATF2	42763
PCMTD2	42760
ADGRG6	42759
SNHG16	42751
PARVA	42750
CXCL5	42750
STXBP3	42749
RNF7	42738
KBTBD8	42737
SLC33A1	42737
EVI2A	42737
NRBF2	42736
TRIQK	42734
DDX18	42734
ATAD5	42733
CCNDBP1	42727
TAPT1	42723
PELI2	42723
MFF	42723
NCAPD3	42720
NCKAP1	42716
YAP1	42711
SUCNR1	42703
GLUL	42703
MED12L	42692
MFAP3L	42692
FHDC1	42692
LNPK	42692
ACTB	42688
USP33	42686
PPIA	42685
GHITM	42678
ATXN7L3B	42667
ZNF776	42663
BIRC5	42662
SKA1	42660
SOCS3	42659
RPS4X	42657
FAM120B	42656
IL7R	42648
CASP3	42636
MLXIP	42636
MGAT1	42634
BCAT1	42633
MAPK1IP1L	42629
PTP4A2	42624
UFL1	42609
ZNF347	42608
HUWE1	42606
TAB3	42605
CXorf38	42605
AIMP1	42596
NDUFA9	42591
ATAD1	42588
HHEX	42585
CEACAM1	42585
SMIM15	42584
SQLE	42584
RRP1B	42581
ARID1A	42575
USP14	42568
CUL4A	42567
MID1IP1	42567
IKZF2	42566
UCK2	42565
OTUD6B	42563
DIMT1	42563
OSER1	42560
IDH1	42556
TMBIM6	42544
USP47	42541
AQR	42539
FBXL20	42537
PARD6B	42536
SMAP2	42534
FEM1B	42528
MMADHC	42528
DEPDC1	42522
MYLIP	42522
SLC4A7	42516
TBC1D1	42508
ABHD18	42499
PDCL	42499
SNAP23	42499
NR2C2	42497
GAPVD1	42496
ZNF445	42494
GATAD2A	42494
NFIA	42490
YPEL5	42488
SS18L2	42487
SPATS2L	42485
KLHL24	42480
GRPEL2	42479
APBB2	42474
TIPRL	42473
AKIRIN1	42469
EBLN3P	42468
MBNL2	42467
SYNE3	42456
HMGB3	42455
PTPRG	42450
CEP55	42450
RPL22L1	42450
RIOK2	42448
IDE	42448
H6PD	42446
RTTN	42444
MRPL50	42444
TSC22D3	42444
AGO3	42439
SKA2	42439
PUDP	42439
RPL14	42439
RFWD3	42433
IRS1	42432
HMGN4	42431
NFIB	42426
NSA2	42426
HSPA13	42425
PRKACB	42423
TMED7	42423
STT3B	42423
RUNX2	42422
IL1RAP	42417
TXNL1	42416
SOCS4	42415
ERGIC1	42410
SLC15A2	42409
NEDD4L	42405
CDCA4	42405
CAAP1	42403
MAPK13	42397
COQ7	42396
FBXO33	42393
UBA6	42391
SERTAD2	42387
ABCB7	42384
NFAT5	42379
DZIP1	42376
ALDH1L2	42372
GALNT5	42370
SLC25A24	42370
PRUNE2	42369
FLVCR1	42366
ILF2	42366
CLASP1	42363
CC2D2B	42357
FBN2	42356
SLC26A8	42351
HERC4	42349
CNOT7	42346
LRRC40	42335
PGM2L1	42333
P2RY13	42333
OAS2	42331
CNOT9	42329
CHURC1	42327
SLC30A5	42326
GMPS	42326
DGKH	42325
ZNF800	42323
ARNT	42322
HMGN5	42315
ACOT13	42312
AP1M1	42312
SERPINB9	42310
F11R	42309
NUP93	42307
GOLGA4	42304
SLAIN2	42301
GPR65	42301
SREK1IP1	42300
PPP4R3B	42297
ABAT	42294
KPNA3	42290
SLC28A3	42287
CTBP2	42286
NLN	42282
FAM76B	42280
RAP1GDS1	42278
GOLGA1	42264
FKBP3	42264
ZNF280C	42263
PNRC1	42262
PSMG1	42260
SMARCA2	42260
PCLAF	42259
ATPAF1	42259
SPRY3	42258
KCNB1	42257
ACTL6A	42255
KLHDC10	42251
HJURP	42251
AP3M1	42249
PRPF38A	42243
LMO4	42241
FAM111A	42241
CSNK1G1	42240
SIAE	42240
TAOK3	42239
CAP1	42239
CETN3	42237
ABCC5	42235
CPEB2	42230
MMAA	42229
LSM14A	42226
TPP2	42212
STT3A	42205
DKC1	42205
ANXA11	42203
EXOSC6	42199
KIAA1958	42193
ARHGAP11A	42192
PNPLA4	42190
CRLS1	42189
FGF2	42182
SYNPO2	42182
NFAM1	42182
ZNF230	42179
MKI67	42178
OSTM1	42175
PPP1R9A	42174
USP53	42173
KMT2D	42165
ESCO2	42164
KDM5A	42164
AKAP10	42160
MTF2	42154
TCEANC	42151
MAST3	42151
IFI16	42149
DLGAP1	42147
ARF6	42142
IMPG2	42131
ARFIP1	42131
ABCA5	42128
SNX19	42127
PIP4K2B	42126
OXCT1	42118
CPNE8	42117
DHTKD1	42114
TMEM123	42113
SHOX2	42112
C3orf62	42109
NFE2L3	42105
PDCD10	42104
HSP90B1	42104
ACAA2	42101
COQ10B	42100
PI4K2B	42100
TXNDC5	42100
PPARGC1A	42093
CAST	42081
PDGFC	42080
PAM	42080
ERCC8	42074
NCKAP1L	42074
DECR1	42073
CHAMP1	42069
MCM10	42061
RHOQ	42059
CNN3	42058
TIGAR	42055
TSPAN3	42055
MAGI3	42052
PRDX3	42048
ENTPD7	42047
FN1	42043
AHR	42034
PRRC2C	42032
DNAJB6	42031
IFT80	42030
GABPB1	42030
OLAH	42027
ITGB8	42026
HSP90AA1	42026
USP12	42017
PREP	42013
TACC1	42009
ANXA7	42006
ZNF367	42003
SOS1	42003
MBNL1-AS1	42002
RCOR1	41998
SNX16	41993
RRN3	41987
CKAP4	41984
INTS3	41983
CA5B	41980
SLC5A3	41980
PRELID3B	41980
ZNF770	41979
ABCB10	41977
GPD2	41977
ERP44	41975
STEAP2	41970
DYNC1I2	41965
DTL	41964
MYNN	41963
TMEM168	41962
ETS1	41957
FKBP1A	41957
VAV3	41956
MYSM1	41956
RAB11FIP2	41955
FMN1	41949
MRPL30	41949
P4HA2	41942
GBP4	41936
YTHDF1	41935
CENPF	41934
FBXW7	41934
USP25	41932
BAG4	41931
ISCA1	41918
HNRNPDL	41916
PLA2G12A	41914
LARP1B	41911
FANCI	41906
RBM7	41903
HNRNPA1	41899
ZNF138	41898
GIMAP4	41893
FAT1	41892
URB1	41889
MYLK3	41887
ARHGEF12	41883
RASL11A	41875
MRRF	41869
PARP9	41868
LMCD1	41867
SLC1A1	41867
YWHAB	41864
CAPRIN1	41863
MPLKIP	41859
ARMC1	41858
GLT1D1	41858
SSX2IP	41854
TBC1D23	41853
MYCBP	41850
ANAPC16	41850
S100PBP	41840
DDX3X	41835
CSDE1	41835
APP	41833
LCP2	41831
LNPEP	41829
AGO2	41829
CNOT11	41829
FAM114A2	41828
PPAT	41826
NEK9	41825
IMPA1	41811
CYB5A	41806
DYSF	41805
RIC1	41803
CDK14	41801
SPIDR	41801
SH3BP5	41799
ZNF22	41798
FOSL2	41797
FZD4	41796
LEMD3	41786
NUSAP1	41781
RGS17	41777
NPTN	41776
IRF2BP2	41775
NEK4	41773
ANLN	41770
ZMYM2	41768
CHEK1	41764
FPGT	41762
GNG11	41755
UHMK1	41755
[truncated: 17,350 more rows]

## Sheet: Fig 1G
gene	SLE Tissue Avg
XIST	0.981198
BCORP1	0.42955
TTTY10	0.220722
LINC00278	0.058609
TTTY15	0.468996
NLGN4Y	0.450337
TTTY14	0.049136
ZFY	0.465572
UTY	0.438819
MAGI2	0.546311
PRKY	0.39897
GRIN2A	0.334343
NRXN1	0.396592
NTRK3	0.647734
TMSB4Y	0.297206
USP9Y	0.468089
TXLNGY	0.445489
FSIP2	0.533559
LINC00598	0.586868
KCNC1	0.391435
HMCN1	0.560171
EIF1AY	0.291626
PLA2R1	0.45168
FIGN	0.623769
HMCN2	0.325231
GREM1	0.635074
CACNA1C	0.662005
DNAH11	0.589488
FAT4	0.638156
CACNA1G	0.398494
LONRF2	0.643384
ADAMTSL3	0.614347
FAM227A	0.594746
C4orf50	0.398547
INTU	0.600101
DNAH7	0.590388
TENM2	0.243604
ATP10B	0.281306
THSD4	0.592491
CACNA1B	0.242674
MUC12	0.33819
GABRB2	0.535243
VGLL3	0.645237
GALNT16	0.376611
AR	0.696995
LRRC7	0.565219
TEX15	0.426996
ARFGEF3	0.719836
PPARGC1A	0.696724
WNK3	0.63896
CCDC73	0.349935
TTBK1	0.228509
IYD	0.323828
SCUBE1	0.529924
TRPA1	0.349829
MIR100HG	0.601765
KLB	0.419169
GLI3	0.586444
PKDREJ	0.590677
DISP2	0.575246
ATRNL1	0.549223
TDRD6	0.576903
GRID1	0.429197
PTGER3	0.397976
ADGRV1	0.303323
MAGI1	0.605981
EPPK1	0.64157
ATP8A2	0.503108
NAV3	0.628381
ERVW-1	0.224311
NEGR1	0.569336
GPR161	0.445763
PKD1L1	0.653095
GREB1	0.567109
LVRN	0.347452
MAPK10	0.584615
ZNF704	0.642745
KIF6	0.424767
CCDC187	0.469548
SHC4	0.44932
SLC7A11-AS1	0.119898
LCMT1-AS2	0.201773
CPNE4	0.396919
CECR2	0.61071
ZNF385D	0.593847
FRMD5	0.563202
SPTLC3	0.549161
UNC79	0.586164
MEIOC	0.352169
TMEM232	0.451656
NEK10	0.691328
SGCD	0.369554
LINC01597	0.314108
RAB3C	0.607154
RYR2	0.561157
POU5F2	0.411183
TLL2	0.572171
NRXN3	0.553287
SIX4	0.481956
MUC3A	0.49619
DNAH14	0.629917
SEMA5A	0.582889
NCAN	0.121402
ENPP1	0.706631
STOX2	0.616609
DLG2	0.573749
KDM5D	0.432392
FAM225A	0.270379
NAALADL2	0.654506
FGFR2	0.534068
MTCL1	0.548183
CNGB1	0.172764
APOB	0.506832
NEK5	0.552132
NFASC	0.526505
SLC13A3	0.4838
VWDE	0.448081
KCNT1	0.361287
APBA1	0.408936
SRRM3	0.194791
IQCH	0.475143
CEP170P1	0.038534
MID1	0.62537
FAT1	0.735781
LGI2	0.295758
SLC8A1-AS1	0.317148
CHRFAM7A	0.28499
TMEM108	0.471751
PLA2G4E	0.157239
STRCP1	0.317823
CEP112	0.473123
SEC16B	0.471745
STXBP6	0.508268
PRKG1	0.590942
MYH15	0.459461
PIWIL2	0.379953
MPDZ	0.691128
RYR3	0.515183
CNTNAP2	0.385821
ZNF667	0.424879
PTPN21	0.611448
DDX3Y	0.427223
OPRD1	0.602431
MYT1	0.527679
ZNF521	0.502553
KCNQ2	0.396743
PART1	0.173513
NPR3	0.588754
ZNF483	0.381984
PCDHGA5	0.472036
SLC12A5	0.449755
PZP	0.405602
ENPP6	0.418147
LINC01152	0.121062
KLHL33	0.463479
FLJ46284	0.526857
ADGRG6	0.741513
EYS	0.667631
ADAMTS16	0.25967
STUM	0.535083
JPH3	0.152385
LINC00504	0.240432
PDE1C	0.308707
DNAH6	0.557881
CGNL1	0.521804
PPP1R9A	0.721841
LRRC37A6P	0.42482
SLC14A2	0.483515
XKR9	0.465531
SHROOM2	0.424975
ZNF578	0.652966
ADCY10	0.526016
ACVR1C	0.681842
RHBDL3	0.344022
MCMDC2	0.359564
ADGRL2	0.740114
SVEP1	0.631857
LINC01140	0.281268
ZNF208	0.483598
CASR	0.592686
AKAP6	0.615203
RASAL2	0.633895
CDON	0.649378
PCDH9	0.660953
KCND3	0.586094
CHST5	0.399392
PDE3A	0.714346
IGSF9	0.179988
FLG	0.43067
ZNF462	0.733009
ST8SIA5	0.598557
ADAM12	0.47436
LRP4	0.411278
IGFN1	0.46811
BSN	0.423919
FAM124A	0.46205
NECTIN3	0.418367
RAMP2-AS1	0.300848
AFAP1-AS1	0.41283
RIMBP3	0.267657
ANGPT2	0.627682
ITIH5	0.546616
WTIP	0.58024
CARMN	0.25251
ITGA11	0.486733
STAB2	0.539877
CREG2	0.386842
DISP3	0.308723
JAKMIP3	0.465485
EDIL3	0.615887
DYNC2H1	0.615864
COBL	0.423512
ELFN2	0.084364
ROR2	0.452833
AHNAK2	0.576213
B4GALNT1	0.438018
ASPA	0.535185
PTPRG-AS1	0.397873
PKD2L2	0.373606
MET	0.727617
CYP26B1	0.553914
WNK2	0.398387
SHANK2	0.585454
ASAH2	0.476551
UNC13A	0.455042
SATB2	0.571824
FAM83F	0.639158
WNT3	0.422203
TFAP2A	0.5145
CCNB3	0.393243
CDH4	0.431431
ENAH	0.736667
GALNTL6	0.492735
FAM156A	0.299321
SGIP1	0.672827
TTC3P1	0.363794
SGO1-AS1	0.188505
MUC6	0.387124
SYT1	0.472804
SLIT3	0.499582
ARNT2	0.496936
DRP2	0.405616
ZNF541	0.227293
SEZ6L	0.285931
KIAA1549	0.528258
CLCNKA	0.299107
LIFR	0.809201
RAB3B	0.576267
RBMS3	0.646847
ABCC11	0.194154
FHAD1	0.471951
TACR1	0.318639
SLC12A1	0.33483
OTP	0.09356
BRSK2	0.403982
ITGA2	0.64752
CROCC2	0.229308
DLK1	0.467165
LCA5L	0.271054
SHD	0.013777
PDZRN3	0.432451
LGSN	0.548765
RBFADN	0.309597
SMOC1	0.51371
CHRM5	0.585543
ABCA8	0.612142
ANKRD20A11P	0.092777
SH3TC2	0.610418
CHD5	0.41925
A2ML1	0.467941
PHEX	0.532861
LRRC49	0.476953
ENPP3	0.5744
GOLGA6L5P	0.664542
RAPGEF4	0.526376
MOBP	0.411641
POU4F1	0.138834
LINC00900	0.261035
MYOM3	0.280533
TRHDE-AS1	0.471552
SYT5	0.415049
USHBP1	0.226988
MUC19	0.297989
LINC00639	0.394702
ISM2	0.161967
ARHGEF26	0.606016
SLC52A1	0.281588
ELAVL3	0.237632
XKR7	0.28331
CLEC18C	0.170751
UMODL1	0.466031
LINC00484	0.116285
COL10A1	0.530087
NYAP1	0.224855
SRCIN1	0.520428
NIPAL1	0.577438
SRD5A3-AS1	0.13713
ITGA8	0.593542
PSD3	0.686291
GNAS-AS1	0.10878
PKP4-AS1	0.461277
MIR181A1HG	0.056421
LAMA3	0.627155
CHRNB2	0.247471
C2orf16	0.496838
PROM1	0.496603
LCTL	0.324056
DTNA	0.554708
MMEL1	0.099838
CACNG8	0.204444
OSBPL6	0.590754
DCLK2	0.388395
GRID2IP	0.288105
CATSPERB	0.57552
SCUBE3	0.434582
PLCH1	0.640197
PMP2	0.460869
ZNF471	0.557608
STRA6	0.223029
ARHGAP20	0.672688
TMEM130	0.18872
CCDC40	0.379752
FCAMR	0.357959
MUC4	0.335611
TMEM184A	0.286152
NUTM2B	0.437043
EGFR	0.580743
SMAD6	0.386782
MAP2	0.588955
LCA5	0.618806
GPR37L1	0.299614
CFAP46	0.377207
HSPA12A	0.510803
OPHN1	0.551926
GHR	0.578141
LIMCH1	0.723752
RALGAPA1P1	0.612609
NUTM2A	0.368816
NACAD	0.189131
PDZD7	0.238491
PAH	0.357828
SMIM10L2A	0.510216
STKLD1	0.317432
CELF3	0.331878
ST8SIA1	0.625051
LPO	0.182863
DIRC3	0.309374
GPR137C	0.54236
PEG3	0.653904
A1CF	0.433017
SAXO2	0.495361
POU5F1B	0.34133
COL12A1	0.563479
VSNL1	0.334056
MYO15A	0.305665
CTSV	0.580119
TMEM47	0.558992
ABI3BP	0.68556
PLXNA4	0.640927
ZNF860	0.597545
TRH	0.026321
ARHGEF15	0.320332
SLC12A3	0.483498
SH3RF2	0.491552
DBH	0.231096
COL14A1	0.660488
OCSTAMP	0.179619
RNF222	0.079988
UNC13C	0.309431
PSD2	0.479349
MYRIP	0.601877
TIFAB	0.229241
LAMC3	0.417571
ADGRF5	0.727496
FLG2	0.487355
NCKAP5	0.638818
LINC00304	0.40325
KCNJ10	0.555617
ERBB3	0.281856
TYRO3	0.596501
SCN8A	0.639268
PRR36	0.259227
OVOS2	0.314585
BEND6	0.434769
TMEM178B	0.270496
CPEB1	0.585864
TSHR	0.593148
KLK3	0.110805
CLDN11	0.506624
RET	0.423307
RBM20	0.494966
PNMA5	0.127555
NR5A1	0.280873
SRGAP1	0.64749
CARD10	0.309282
CLLU1	0.184343
NTNG1	0.484188
REG4	0.106107
MEIS3	0.270637
FAM86B1	0.319156
RHOJ	0.493337
STC1	0.564865
ZNF365	0.228837
KIRREL2	0.147806
MEGF11	0.556666
PCDHGB3	0.399575
LINC01814	0.545807
LINC01579	0.162075
LACTB2-AS1	0.541584
GRIA3	0.551549
GNG12-AS1	0.352401
TECTA	0.474237
TTLL7	0.705749
KCNAB1	0.44038
NAT8L	0.468456
LINC01359	0.366439
TNNI3K	0.391056
REEP1	0.457507
STOX1	0.368447
PLEKHH2	0.692653
EPB41L1	0.51933
ACRV1	0.167056
MLIP	0.280103
LINC00310	0.292832
LRGUK	0.535835
RNF152	0.725367
SPTBN4	0.245155
COL6A4P2	0.563688
INA	0.099332
PTH2R	0.484229
SYDE1	0.35136
FAIM2	0.399418
PTPRB	0.653095
PCDHGB2	0.393993
CPLX2	0.307623
THRB	0.656213
SLC5A11	0.298945
PLEKHD1	0.428744
GPR176	0.518543
VSTM4	0.452297
TRIM36	0.705695
SCN4B	0.328702
GRM8	0.292774
HEYL	0.436987
CCDC110	0.433998
ZNRF3	0.62793
RPS6KA6	0.709388
NFIB	0.750399
TLR3	0.574583
FGF9	0.494393
PCDHGB7	0.491274
RBFOX3	0.245773
DNAJC27-AS1	0.497813
LDHAL6B	0.220986
GREM2	0.445928
PLEKHA5	0.374708
ZMIZ1-AS1	0.36702
NPY6R	0.433185
HEATR4	0.346874
COLCA1	0.585462
IMPG2	0.723628
SYTL4	0.628095
NID2	0.53896
SLC25A27	0.528349
ENAM	0.694806
GRHL3	0.27188
FGD5	0.616527
SKOR1	0.393347
NBPF20	0.534821
ACKR2	0.518213
ADCY5	0.495563
KCNIP4	0.594849
PRICKLE2	0.593336
MCF2L2	0.550561
ADAMTS4	0.646046
UNC5B	0.412764
GALNT8	0.170084
MAG	0.065951
ARHGAP39	0.437662
LINC01348	0.117427
PKIB	0.542188
LINC01305	0.166981
LINC00029	0.048004
KLHL13	0.450737
CAPN14	0.464371
SOX5	0.707357
TJP1	0.718827
KCNA2	0.478754
AOC4P	0.276863
SOBP	0.577252
DNM1P46	0.341261
ZNF774	0.36662
CRB2	0.41432
RAB40A	0.483924
TRIM72	0.646791
CASP14	0.247126
PAQR5	0.595654
SLC38A11	0.557569
IGF2BP1	0.362595
PRKD1	0.537157
GALNT5	0.636346
NKPD1	0.345493
TTYH1	0.171473
USP6	0.577182
CAMK2B	0.300283
BCAN	0.049361
B3GALT2	0.532316
KIF1A	0.258578
PRAME	0.267723
SHE	0.384406
ADRA2B	0.386507
ATP1A4	0.202327
TMEM269	0.576322
KCNS1	0.27107
CAMK2A	0.350675
FLRT1	0.302412
LRFN2	0.205049
FAT2	0.462212
PDGFRA	0.64786
DPY19L2	0.694985
HIF3A	0.722632
CDH13	0.457557
ACOT11	0.511505
CCSER1	0.559322
GOLGA8R	0.638279
SAMD13	0.415897
CDS1	0.599731
ZNF492	0.465114
SDK1	0.673571
GPR61	0.328734
IGSF22	0.352502
EFHB	0.40665
PAQR9	0.171693
DSCR9	0.036926
FSIP1	0.544415
GLIDR	0.298932
PCDHGA10	0.527437
RUNDC3A-AS1	0.536433
KCTD19	0.260122
AFAP1L1	0.554811
SPRED3	0.397731
GSTM5	0.299191
ADAM20P1	0.574027
ZBTB8A	0.58343
IL34	0.305003
TEX14	0.47261
CASKIN1	0.151139
NRXN2	0.439398
TSPAN6	0.607534
PLEKHH1	0.457039
CDH2	0.500282
NANOS1	0.42812
GUCY2D	0.114621
FAM184A	0.428477
TMEM236	0.509832
LARP6	0.407729
HLF	0.638835
BNC2	0.635454
IQSEC3	0.221685
SLC7A2	0.764063
HSP90B2P	0.357162
CRYM-AS1	0.148477
ZNF883	0.530513
ADAMTS7P1	0.075067
GDF7	0.649083
ESR1	0.702304
VIT	0.13714
FILIP1	0.612393
LANCL3	0.68052
SCN3A	0.728649
HEXA-AS1	0.353381
LRRIQ3	0.486169
TSPAN10	0.176682
CHGB	0.183147
DOC2A	0.310198
ZNF876P	0.473417
VAC14-AS1	0.210451
INHBC	0.101533
GATA6	0.663777
COL8A1	0.607672
TMEM100	0.520247
SSC5D	0.363859
DBIL5P	0.248526
WNT7B	0.195873
ITGA9-AS1	0.149727
ZFR2	0.314128
SYCE1	0.13484
SV2B	0.526355
SRRM2-AS1	0.204629
DSEL	0.661487
MPP3	0.390921
ARHGAP29	0.841554
TIGD4	0.484393
BCL6B	0.45184
NUDT11	0.455184
CALY	0.143785
MLPH	0.374258
CA6	0.159312
SMYD1	0.200065
LEKR1	0.456539
GATA4	0.134444
HES2	0.201682
SRSF12	0.552003
LINC00865	0.448903
C2orf72	0.272499
SLC6A13	0.309491
GOLGA2P7	0.263358
NYNRIN	0.464815
LIPG	0.318381
CBARP	0.121055
LINC01187	0.428846
ZNF702P	0.612531
TNN	0.397406
SCN2B	0.403674
RFPL2	0.222437
CCDC162P	0.439394
PROM2	0.526438
HERC2P10	0.125521
RASL12	0.182396
NUTM2G	0.349885
SLC1A2	0.611566
KLHL32	0.51897
HOXA-AS2	0.303665
MMP27	0.097817
PTPN14	0.694133
GHET1	0.124996
DUBR	0.221589
LAMA2	0.607319
EML6	0.391169
IL1RL2	0.223847
HOGA1	0.30173
C4B	0.442292
FAM171B	0.607144
COL15A1	0.444904
UGT3A2	0.517825
CRLF2	0.045498
MEIS2	0.595046
CCDC8	0.492816
MSANTD1	0.342093
PCDHGB6	0.467278
CCDC81	0.432174
ADAMTSL2	0.422865
USP44	0.681019
AK8	0.256059
SYDE2	0.567904
NPHP1	0.482662
ZNF618	0.606473
APC2	0.245199
TPH1	0.601995
HECTD2	0.699765
KCNMB2	0.416039
FAM171A2	0.079607
NOS1AP	0.448722
FANK1	0.292384
MPV17L	0.454861
SH2D5	0.19216
ISX	0.140503
DLX4	0.488711
AK7	0.577527
MYCBPAP	0.410806
INPP5J	0.227911
MST1L	0.306157
TTC28	0.592307
SYT2	0.546065
NUTM2D	0.496552
TMEM30B	0.553708
LINC01585	0.051973
SULF1	0.570985
PCDHGA6	0.375023
PTPRG	0.776948
NTN4	0.640467
ANK3	0.592701
LINC01119	0.352331
GLB1L3	0.429939
TCP10L	0.442165
SCIN	0.683002
FUT1	0.435501
LINGO2	0.569905
TUB	0.480963
DLL3	0.233332
EXOC3L2	0.218331
MYO1A	0.258164
LZTS1	0.396845
FAM186B	0.254225
CES1P1	0.21043
FBXO40	0.395811
COMP	0.158638
SERF1B	0.459926
KCNH4	0.33614
SGK2	0.343113
FBXL2	0.466088
CHST3	0.456933
SLC44A3	0.515523
GRIA1	0.555694
ADAM33	0.281169
MIR194-2HG	0.205149
GRIN1	0.282596
TXNRD3	0.376915
LINC00624	0.576148
TACC2	0.547135
ADGRG2	0.671896
GRM2	0.411792
ZNF781	0.494327
ADAM11	0.277291
FAM66C	0.530644
MN1	0.59819
MS4A2	0.426953
CDHR5	0.219272
B3GNT4	0.426623
TMEM98	0.543917
UNC45B	0.395572
RGS13	0.432721
MROH7	0.306127
SEMA3G	0.427065
FAM87B	0.356713
ROBO4	0.399831
ZNF662	0.619664
CDHR3	0.553513
SOGA3	0.594805
CSDC2	0.204179
DGKK	0.230045
GLIS3	0.640691
POTEKP	0.051161
LAMA4	0.616771
FUT2	0.446572
TERT	0.211606
HYKK	0.257258
ZNF833P	0.385041
LINC00943	0.322139
SPINK5	0.394852
MATN1	0.248418
LINC01801	0.365136
KLHL35	0.09496
SLC34A1	0.311614
GRIN3A	0.570819
RAI14	0.654824
OIT3	0.284895
KCNJ12	0.361691
FAM228A	0.294584
FRMPD2	0.179989
HYAL4	0.252947
LOX	0.619028
HRK	0.630064
ANGPT1	0.486391
TEK	0.592373
ADCY1	0.298245
CORIN	0.565733
NBEA	0.654914
COL27A1	0.484529
CPNE9	0.133021
CRNDE	0.318605
SPATA6L	0.404533
ZNF503-AS2	0.333282
LINC01684	0.32768
FAM21EP	0.281878
DPF1	0.105882
ANTXR1	0.418193
CDH5	0.472952
MUC5AC	0.273104
WDR17	0.569252
ARHGEF4	0.261727
SCARA3	0.370501
TEX13D	0.215578
PODNL1	0.251944
ACKR4	0.508423
PPP2R3A	0.664893
MPP2	0.365995
LINC01624	0.143605
C3orf20	0.132065
KCNQ1OT1	0.627093
UBE2Q2P1	0.501904
XKRX	0.557936
TSC22D1-AS1	0.531306
DHRS2	0.253303
CADPS2	0.727867
TMEFF1	0.539479
RAPH1	0.58706
MYLK4	0.582711
PDCD6IPP2	0.349958
PLEKHA6	0.608336
SLC17A7	0.392202
NOSTRIN	0.404437
ZFHX2	0.329259
PDZD2	0.580194
TPO	0.477517
DCST1	0.223303
MUC21	0.452738
ADRA2A	0.462065
CPXM2	0.467634
FAM110C	0.61997
FZD4	0.753167
FGF17	0.279513
MOCOS	0.686044
KCNH8	0.576101
FBXL22	0.24827
LINC01056	0.022265
ARPP21	0.422396
PCDHGA11	0.415033
DNAH8	0.496208
PRR19	0.16449
SCN4A	0.436781
PCDHGB5	0.482662
PTGFR	0.674697
SH2D4B	0.364082
GCSAML	0.500777
LINC02154	0.090063
PRPH2	0.413315
SMG7-AS1	0.345484
ACSM1	0.243977
TXNDC2	0.184505
ZNF112	0.483567
CYP3A5	0.40719
TP53TG5	0.294946
ZNF286B	0.543349
COL13A1	0.337819
IGFALS	0.145684
PPP1R3G	0.496393
KCNA1	0.140625
WNT5A	0.709055
AMOTL2	0.661427
ANKDD1B	0.462997
CEP126	0.664568
ASIC1	0.334935
RAB9B	0.248069
LINC00612	0.405123
ARC	0.10724
PIH1D2	0.281446
VIPR2	0.417025
PDE4C	0.332865
NPTX1	0.445364
NPAS1	0.150286
DOCK1	0.618768
ZFP37	0.594551
SLC35F3	0.219704
LCNL1	0.148078
GCKR	0.365843
NME9	0.478163
KHDRBS3	0.362731
ATP13A4	0.565349
SLC4A3	0.25876
MAP3K21	0.668008
ZNF114	0.331462
GPIHBP1	0.39969
HHLA2	0.582239
ZBTB20-AS1	0.141502
CHST8	0.174183
BDNF-AS	0.402648
TET1	0.51051
PNLIPRP1	0.209237
CLMP	0.542359
SCML2	0.632717
GRIN2C	0.267022
GGN	0.134913
NPIPB6	0.20923
CADM3	0.419779
SMC1B	0.343359
CDR2L	0.34661
ZSWIM5	0.486631
HCP5B	0.262898
CYP4F2	0.215264
MAPT	0.431712
MCF2L	0.609691
KRT81	0.094286
DPPA4	0.433251
HOXA10	0.557791
EIF3CL	0.209117
SHISA7	0.168762
KRT80	0.36281
PM20D1	0.283896
SERP2	0.205206
RCOR2	0.289568
CILP2	0.345407
CPA5	0.34713
SYPL2	0.459538
LRRC4B	0.249925
DZIP1	0.662127
SPOCK1	0.525777
KLK4	0.111665
VEGFC	0.441337
CGREF1	0.259552
POTEE	0.146138
DNAH10	0.518685
MYLK3	0.641828
SDK2	0.40834
BTN1A1	0.36495
IL19	0.209539
ADH6	0.313089
TLCD2	0.607548
SMOC2	0.405704
CCDC144A	0.333234
ADGRA3	0.509344
GLT8D2	0.477584
SOWAHA	0.311707
USP43	0.402802
ACSBG1	0.504334
NHSL1	0.563681
MLANA	0.465015
TNFSF15	0.617399
CALHM1	0.254559
CAPN11	0.18914
ANOS1	0.684812
ABCA9	0.659749
OLFM1	0.447162
MCF2	0.587885
CRMP1	0.293041
ANKRD18A	0.394246
DNAJC28	0.344101
POTEJ	0.125705
ESRP2	0.506858
DDX11-AS1	0.310528
CFL1P1	0.382589
MYO5B	0.702565
PADI6	0.0769
FAM153B	0.537009
GCGR	0.197689
PIPSL	0.414093
PTPN3	0.604067
JPH2	0.416121
TNC	0.688352
LMOD3	0.495526
EGFEM1P	0.298834
USP2	0.556975
WASF3	0.724509
ZNF285	0.617315
SH3BP4	0.648596
DQX1	0.235197
SLITRK4	0.535646
SPTSSB	0.316575
SIGLEC6	0.305826
CLVS1	0.198561
GUCY2C	0.506123
CC2D2A	0.510349
PNCK	0.211933
CCDC26	0.263906
WWC1	0.540142
RAB26	0.213714
TSPEAR	0.376882
TUBA3D	0.140329
TSHZ2	0.554926
RNF212	0.141397
ZBTB20	0.692313
SLC45A1	0.23287
THSD1	0.365224
SHANK3	0.462205
OSMR	0.586981
ADD3-AS1	0.330212
ZNF658B	0.531064
CABYR	0.283977
SH3D19	0.659551
PLCE1	0.60735
MDH1B	0.392478
HOXB9	0.249787
LINC02202	0.508186
LINC01800	0.217486
CHST4	0.124691
ZNF713	0.540894
TEAD1	0.695289
GNAI1	0.725957
ZC2HC1C	0.382165
CCIN	0.052941
TMEM178A	0.393807
NRG2	0.290928
GLUD2	0.314934
TMEM266	0.211572
DLC1	0.719273
LINC01342	0.184618
SLC25A41	0.274764
MPL	0.343275
VEPH1	0.509687
ZNF677	0.510747
FBLN7	0.414948
WBP2NL	0.368256
PDGFRL	0.388615
SMARCA1	0.662983
CAP2	0.586396
CHST1	0.4819
KY	0.295684
CA8	0.786777
GRHL1	0.429643
PGLYRP2	0.072873
FZD9	0.173492
SLC5A5	0.202071
HTRA4	0.203851
AMH	0.068662
DACT3	0.323216
WNT16	0.597407
ALDH1A3	0.506223
CACHD1	0.648533
ZNF835	0.431777
NEBL	0.61412
TUBA8	0.217974
CNNM1	0.381686
PGA3	0.20215
TSPAN11	0.175294
ZSCAN23	0.501221
OTUB2	0.425327
RFTN2	0.567313
EDA	0.360389
YAP1	0.796153
SLC4A10	0.385626
CYP2C9	0.298159
MAST1	0.248006
MAPK8IP2	0.336618
SHROOM4	0.567913
MS4A15	0.122681
ZNF730	0.17398
TRPV5	0.34102
ZNF229	0.59762
LINC01422	0.25254
BCL2L14	0.260064
MMRN2	0.549921
EXTL3-AS1	0.173035
WNT2B	0.498477
LOXL4	0.384478
ANTXRLP1	0.116202
TM4SF19-AS1	0.357939
SCARA5	0.36784
EDAR	0.455529
AKR1E2	0.229916
KCNG1	0.108617
CCDC62	0.533476
AGAP12P	0.213311
ASAP2	0.710669
CCDC171	0.570248
PKP3	0.216532
GSN-AS1	0.435593
FZD7	0.595743
CHST6	0.514484
TMLHE-AS1	0.274059
ZNF571-AS1	0.394132
PTGES2-AS1	0.354781
LRRC2	0.545331
HSF5	0.382275
PLSCR4	0.735035
ZSCAN12P1	0.582916
NECTIN4	0.41383
GRIK4	0.431275
PP2D1	0.382918
DEGS2	0.250956
SATB1-AS1	0.268143
SLC4A9	0.294772
NES	0.357741
KALRN	0.613958
RBFOX2	0.623392
IL13	0.055436
NEU4	0.139391
ZC3H12B	0.63317
ART4	0.670087
ACTA2-AS1	0.402126
RGS17	0.665223
NUAK1	0.63405
RSPH4A	0.587148
GLDN	0.301096
TPTE2	0.377074
DLEU2L	0.620095
PITPNM3	0.524242
NR2E1	0.191907
DUSP15	0.279347
EXOC3L1	0.233557
GDF9	0.345672
IL17D	0.326679
ROCK1P1	0.463012
ISM1	0.392442
LINC01819	0.353318
FAM201A	0.338352
FRMPD3	0.422967
LINC01700	0.26352
NIPAL4	0.23519
LRRC14B	0.123556
GCNT3	0.649351
SEZ6	0.150482
CYP2B7P	0.50541
PDZK1	0.500565
NPAS2	0.606038
STON1	0.717702
NRG4	0.46856
TFCP2L1	0.703366
DRC3	0.348011
EVPL	0.162248
UXT-AS1	0.264973
SPEF2	0.533977
ERICH3	0.546392
ABCA12	0.304401
LHFPL1	0.073553
CNKSR3	0.632382
THBS2	0.667178
DOCK3	0.531434
MEX3B	0.50706
BEAN1	0.317824
FGFR3	0.551827
PRR16	0.666228
JAKMIP2	0.550388
TSNAXIP1	0.300042
SCN9A	0.706491
TNS4	0.400231
APLN	0.503333
LINC02175	0.342003
ZNF415	0.303116
CFAP77	0.150263
TRDN	0.553393
CHRNA2	0.182366
NTN5	0.126357
LINC01465	0.384946
KIAA1549L	0.506536
BSND	0.614329
DLEU1	0.330083
FAM222A	0.312818
CCDC102B	0.370632
GLYAT	0.23985
LINC02086	0.540428
FBLIM1	0.432163
SH3GL1P2	0.215638
NRP1	0.753327
PHKA1	0.669957
WEE2-AS1	0.324491
POSTN	0.501698
FAM3B	0.294718
TRIM2	0.711335
MAMLD1	0.518099
SEMG1	0.040988
JMJD1C-AS1	0.175688
NEURL1B	0.602935
BMP4	0.217294
TRPV6	0.39844
SLC18A2	0.524836
LAMTOR5-AS1	0.274895
VIPR1-AS1	0.162471
FAM124B	0.456282
GALR2	0.163928
LINC02018	0.113963
COL5A2	0.60456
HEY2	0.459317
ZNF295-AS1	0.076186
POLN	0.437446
GRIN2D	0.301794
FAM172BP	0.141489
TRPC2	0.250788
MESP1	0.402712
DGKI	0.553168
PRICKLE1	0.578222
EVC2	0.44552
PLCB1	0.515073
XIRP2	0.465658
PXDN	0.517741
RBP1	0.221498
OR2A1-AS1	0.269371
CHRDL1	0.631928
NINL	0.370226
PDPN	0.461031
LNX1	0.554384
EPHA1-AS1	0.304934
EPHX3	0.41956
LINC00920	0.224278
SLCO2A1	0.567969
SLC25A18	0.481148
CILP	0.525473
CASQ2	0.444474
ADAM23	0.480822
C2CD4D	0.122501
PKP1	0.40529
FTCD	0.20333
GRK6P1	0.115462
ID4	0.636152
C9orf152	0.374883
NBPF25P	0.511143
GPM6A	0.549209
TAS2R19	0.226242
PTPRU	0.447791
LGI4	0.181081
LEF1-AS1	0.251992
UGT8	0.643779
GPR4	0.449093
BHMT2	0.379271
KNDC1	0.414446
SCRG1	0.606322
LRRC69	0.348278
MAP3K15	0.427207
C21orf62-AS1	0.312932
DSCAML1	0.377079
MATN2	0.490473
FMO3	0.449115
NHS	0.661993
DNAJB13	0.365306
DCHS2	0.410486
LINC01163	0.360993
DEPDC4	0.36172
BMS1P2	0.478909
C2CD4B	0.291835
EPHB2	0.593762
TULP2	0.114907
CFAP54	0.642117
MYO18B	0.470113
TLN2	0.539906
IL33	0.668625
RTKN2	0.421864
WDR31	0.5224
SEC14L5	0.579012
TMEM254-AS1	0.51507
DLGAP1-AS5	0.347794
MUC5B	0.433272
PTCH2	0.364264
PLGLB1	0.474123
C14orf132	0.507508
AMPD1	0.320638
SLC10A1	0.067804
MEX3A	0.530447
ASB9	0.437427
LINC02212	0.420164
MEIS1	0.733965
SSR4P1	0.352026
SLFNL1	0.270312
CUBN	0.575284
WDFY3-AS2	0.542277
HOXA5	0.512117
IQCK	0.55323
TSACC	0.177501
GPR17	0.425056
MCPH1-AS1	0.462093
ANKRD20A5P	0.492006
KRT73-AS1	0.090478
CCDC141	0.505489
FAM78B	0.545485
OBSL1	0.399067
CX3CL1	0.35791
CEMIP	0.633248
ANKRD65	0.314864
DOK6	0.588473
HSPA12B	0.282343
CYP2J2	0.389228
SOX7	0.51481
HOXA1	0.421936
SPON1	0.625001
FLNB-AS1	0.418618
PRLR	0.217365
XCR1	0.286834
SPDYE1	0.545476
RAB7B	0.278354
DIP2C	0.664638
LINC01238	0.297289
ACSS3	0.511975
SPDYE5	0.535551
FNDC9	0.185097
A2M-AS1	0.426785
ADAMTS14	0.176429
THY1	0.397564
NAP1L3	0.494691
CPED1	0.608231
ATP8B1	0.753914
RASGRF1	0.507899
ATP4A	0.138673
BMP2	0.471489
SPATA9	0.361815
TTC34	0.430987
ANO7	0.304079
AMY2A	0.344375
LIPC	0.33306
DPYD-AS1	0.096198
SLC29A4	0.302125
CACNA1D	0.698499
PROX2	0.485721
WWC2	0.634664
CLDN20	0.261513
BAALC	0.455916
NPIPA2	0.334387
KAZALD1	0.233777
PPP1R17	0.094758
ATAD3C	0.317907
UGDH-AS1	0.332563
ZNF385C	0.344681
PRODH	0.303964
ISLR	0.332064
KCNJ11	0.372269
ADPRHL1	0.52693
EXPH5	0.580099
CCDC3	0.461343
C12orf42	0.1971
STXBP5-AS1	0.48346
GSDMA	0.390102
CSPG4	0.416097
EFNB2	0.64227
SPATA32	0.127567
VANGL2	0.639819
PPEF1	0.470556
WDR88	0.318047
MYO5C	0.643802
NXPH3	0.380086
TMPRSS5	0.435209
RASL10A	0.178536
CLIC5	0.41741
BHMT	0.256518
TMEM52B	0.42729
CASP1P2	0.295555
CYP21A2	0.189032
MIR4458HG	0.437209
DNAI2	0.162336
TTC39A	0.419346
TTC41P	0.499367
SGSM1	0.501534
ARL17B	0.422357
CAV2	0.67497
LINC01252	0.564939
KCNB1	0.608332
CCDC122	0.438423
DMRTC2	0.09572
LINC01424	0.314402
MTUS1	0.642914
KIF7	0.350171
AFF2	0.688791
ALG1L2	0.148827
CLEC18B	0.2053
FGF8	0.056616
OLFML2A	0.636225
SFRP5	0.164259
OOSP1	0.134288
EPHB3	0.261451
NEK11	0.422762
EPHA2	0.490532
AKAP12	0.696118
CLEC4F	0.323023
NKAPL	0.311288
CAND2	0.391685
RPS4Y1	0.244406
STK32B	0.493838
AGAP1	0.541616
DENND2C	0.597545
MYOZ2	0.460274
DYTN	0.149779
KRT15	0.269893
RLN1	0.166093
DAB2IP	0.496556
TPD52L1	0.584758
CFI	0.529919
LDLRAD2	0.236994
AMZ1	0.308594
ANKRD19P	0.27204
ADPGK-AS1	0.260789
TRIM71	0.488123
MORC2-AS1	0.138451
VPS37D	0.228915
MIR3681HG	0.086999
MIR9-3HG	0.360638
ABHD1	0.187808
PRELID2	0.387048
IRGM	0.545076
RCAN2	0.44654
TBC1D3D	0.325753
OCLN	0.701661
STXBP4	0.574929
LINC01134	0.332101
GP5	0.475872
CACNA1A	0.42437
CDKL3	0.514099
RGPD8	0.646855
LCN12	0.310077
PHLDB2	0.685032
TOB2P1	0.141397
CATSPER2P1	0.372515
PIP5KL1	0.388082
DAGLA	0.285349
SRGAP3	0.546068
OGN	0.548152
PLCG1-AS1	0.425707
ZNF583	0.496963
RTN4RL2	0.220742
PHLDB1	0.41201
ATL1	0.546491
ULBP2	0.237874
ARHGAP32	0.676868
DNMT3B	0.517571
SIGLEC8	0.395959
CP	0.599275
NEFL	0.356854
LINC01993	0.315156
BFSP1	0.236505
ARHGEF34P	0.409632
BFSP2-AS1	0.132549
GRB7	0.340234
SLAMF9	0.144604
CLCN1	0.164484
AGAP10P	0.25231
ZNF665	0.380142
ARTN	0.284538
PDE8B	0.567478
CCDC30	0.563544
SEC24B-AS1	0.461994
PCDHGA12	0.446769
LINC01934	0.279813
TAS2R31	0.297128
DIXDC1	0.595328
LINC02033	0.262072
LSAMP	0.589458
HAS3	0.581837
YY2	0.547983
TDRD12	0.623596
PTPN13	0.646208
LINC01529	0.205128
DNAAF1	0.321746
SLC4A4	0.641968
C4A	0.443094
OVCH1-AS1	0.071737
ENKUR	0.519232
FAM149A	0.609802
NAV2	0.670472
PLXNB3	0.280863
HTR7P1	0.439697
KLKB1	0.4743
GOLGA6L10	0.633407
NXPH4	0.191292
CFAP53	0.386931
PIFO	0.514127
AKAP3	0.291947
GJA3	0.630525
GLYATL1	0.326967
CYP21A1P	0.369678
ZNF793-AS1	0.270645
FAM178B	0.177587
KLF15	0.691403
ILDR2	0.682146
GPR3	0.312044
C1orf127	0.173131
GTF2H2B	0.638663
KIF26A	0.441268
ITIH2	0.254147
VSTM2L	0.351145
ADAMTS3	0.62141
PTPRVP	0.249942
RGS5	0.551069
GAD1	0.3789
SND1-IT1	0.181457
DGCR6	0.117235
CRHBP	0.335097
NAV1	0.689047
WNT7A	0.470204
BCO1	0.329633
TINCR	0.421767
LEFTY1	0.216359
CACNA1H	0.365001
SNX7	0.470788
PTGFRN	0.689765
TMEM17	0.242887
EPB41L4B	0.562269
RIBC1	0.287428
ZNF469	0.470998
IL5RA	0.536227
PRR34	0.300025
SOX6	0.679006
MYH7B	0.247088
ADRB1	0.512681
EPB41L4A	0.373148
GSTO2	0.491225
SNX32	0.310634
PALMD	0.498698
COBLL1	0.479294
PHYHIP	0.290641
IGDCC4	0.657373
NRP2	0.616884
TRIM45	0.4739
DSC3	0.695755
FOXD2	0.334145
SLCO4A1-AS1	0.275729
LINC01358	0.24367
LDB2	0.645949
P2RY6	0.298602
IL4	0.033406
HSD11B1	0.230178
SPESP1	0.227029
NAALAD2	0.426645
GNAO1	0.498399
DLGAP1	0.703617
CNKSR2	0.611363
OTUD7A	0.606208
WNT4	0.290636
C1QL3	0.462043
CPLX3	0.217382
CYP11B1	0.229833
RASAL1	0.321677
ZNF19	0.427863
SLC9B1	0.338513
UBXN10	0.583647
SRL	0.437243
GPRC5B	0.630122
CYP4B1	0.444837
CBS	0.279464
DRC1	0.218089
CLDN1	0.613164
SOX8	0.355324
CELSR2	0.495173
SPA17	0.545021
SIX3	0.302385
CPS1	0.495278
SLC35G2	0.566884
DPF3	0.435189
KLK2	0.215842
NMNAT2	0.58366
APOL4	0.439964
PABPC3	0.558303
ETNK2	0.295164
SAMD5	0.698286
LINC00968	0.311765
MED12L	0.728
CD34	0.618704
ZNF442	0.647947
ZSCAN31	0.509583
PACSIN1	0.317568
SPIRE2	0.246975
OLFM5P	0.182762
EMP2	0.602345
KDF1	0.338841
ARHGEF28	0.628507
SMG1P1	0.579531
APLP1	0.225413
MFAP5	0.545582
ADAMTS17	0.454369
ARHGAP42	0.705025
TFAP2A-AS1	0.250664
NOS3	0.411753
B4GALNT4	0.259385
DDIT4L	0.559253
GRIK5	0.369954
DNM3	0.351821
CRTAC1	0.230203
SLC16A14	0.534276
URAHP	0.194713
GCC2-AS1	0.161701
SMAD9	0.649355
MBOAT4	0.187292
CACNA1C-AS1	0.513759
PFN4	0.287348
CLEC9A	0.338523
EYA2	0.381114
ST8SIA6	0.565349
DDAH1	0.624985
TSKU	0.486732
USP32P3	0.674367
PITRM1-AS1	0.529999
HDX	0.505156
PARVA	0.734034
TAS2R4	0.593614
UPK1A	0.11201
PCK1	0.52846
PDX1	0.142319
NR1I2	0.304784
LEPR	0.689861
VN1R1	0.507005
ZNF610	0.4694
TDRP	0.64911
COL6A3	0.680645
FAR2P2	0.382241
AXL	0.602901
LEXM	0.053131
FGF13-AS1	0.16131
CLDN23	0.489853
SMCO2	0.19174
DRD4	0.174862
ANK2	0.600803
TTC7B	0.702249
PGA5	0.17133
ZNF366	0.605995
FBXO24	0.232477
PGLYRP4	0.100392
ETV3L	0.105145
MTMR7	0.57649
TUBB3	0.20174
ADGRF3	0.530039
SPAG6	0.377927
PRDM11	0.198824
LINC01473	0.29363
KIF5A	0.464097
CASKIN2	0.40404
GPR82	0.553297
CXXC4	0.596485
MST1R	0.278635
FRMD6	0.599828
NKD1	0.574022
DDX43	0.317221
GPRASP2	0.54365
GALNT15	0.617341
LGR4	0.678468
ZNF252P-AS1	0.529777
C10orf55	0.370486
ASAP3	0.463828
MYH14	0.439171
LINC01572	0.579695
RN7SL832P	0.437966
MITF	0.702154
MYCT1	0.618362
PMFBP1	0.409672
FSTL4	0.405862
LINC00630	0.566485
CCDC13-AS1	0.192227
LINC00997	0.58567
ANKEF1	0.625169
TAT	0.541
RASIP1	0.274961
C4orf19	0.5217
HKDC1	0.433513
TSKS	0.104141
NTRK1	0.19756
DLL4	0.433387
HORMAD1	0.404627
LINC01732	0.068357
THAP10	0.415054
AIF1L	0.482975
SYNPO2L	0.32962
LINC01550	0.158857
TEX21P	0.407211
C8B	0.145055
GPR150	0.269162
AVPR2	0.15183
KIAA0408	0.732293
KIT	0.702703
ZNF491	0.478229
SLC4A11	0.397663
C2orf27A	0.41661
TNFRSF11B	0.605046
SLC44A5	0.684252
SSPN	0.608055
GPLD1	0.537338
CFAP161	0.313801
FNDC5	0.309193
SCN5A	0.43024
SBSPON	0.640456
DDO	0.413095
ZNF658	0.536544
NRIP3	0.392275
DUOX1	0.450672
CRLF1	0.307719
TMEM132D	0.427899
MMP11	0.311322
FAM53A	0.331801
SLFNL1-AS1	0.47107
BAHCC1	0.496615
IGSF9B	0.546678
SEMA6A-AS1	0.338826
CBX2	0.448076
GPRC5A	0.596439
ABCG2	0.5723
SNAP25	0.471648
CACNG6	0.05081
CELSR1	0.563123
BMS1P1	0.650686
ADAMTS6	0.588583
WWTR1	0.710111
MARVELD2	0.62323
SRRM5	0.134504
MMP23B	0.06545
GNG12	0.778078
PAK6	0.373886
NDRG4	0.344527
ZDHHC11B	0.312744
INHBA	0.66639
PEX5L	0.572873
CERNA1	0.471572
ANKK1	0.342575
ZNF573	0.385357
LBX2	0.196399
TRPC1	0.755239
CHAD	0.261892
RAD9B	0.550174
TMEM182	0.314621
CCDC74B	0.231407
LIX1L-AS1	0.156503
RPS6KL1	0.333398
MTTP	0.360532
GUSBP5	0.398016
KIF26B	0.442253
CFAP157	0.344876
FBXO27	0.417949
SENP8	0.55195
DUSP19	0.695428
STPG3-AS1	0.298377
NTN1	0.490286
LCN8	0.077917
KCNMB4	0.55302
SPDYA	0.391058
GUSBP2	0.235456
ZPBP2	0.274512
ATP7B	0.574613
CNRIP1	0.344397
ACTR3C	0.527045
BCO2	0.472626
MLF1	0.634165
LINC02014	0.094776
TMSB15B	0.323729
HMGN3-AS1	0.476558
SYBU	0.51251
GPR135	0.62342
HAVCR1	0.448489
SPEG	0.381977
SLC30A4	0.61659
KCNQ4	0.29553
STEAP2	0.743585
SRGAP2B	0.666411
C1QTNF4	0.144897
TMEM217	0.354162
FBXO36	0.459202
C16orf46	0.388041
EFHD1	0.405233
USP51	0.573295
PKHD1L1	0.693925
ARHGEF35	0.658419
MICU3	0.537177
KNG1	0.331353
SEMA3F	0.431927
MORF4L2-AS1	0.612026
FA2H	0.351983
CALML6	0.215294
IL17RE	0.178966
PEG13	0.545231
CHN1	0.528263
CAPS2	0.613643
PFKFB1	0.274233
CARD14	0.318762
B3GAT2	0.548295
NHLRC1	0.324941
GCNT4	0.370026
PGM5P2	0.410033
FAM229B	0.522943
TMEM14EP	0.28673
BMP8A	0.308502
L1CAM	0.358474
FGF13	0.69412
AGT	0.433752
LBP	0.265125
MMP24	0.362074
DNAJC6	0.574649
LINC01686	0.283006
AGBL3	0.481205
DHDH	0.202109
ANO7L1	0.235646
NMRK2	0.132439
FSD2	0.433066
NOG	0.388741
LRP11	0.570821
TANC1	0.628848
ARMCX4	0.559978
PPP1R1B	0.346769
LIX1-AS1	0.399403
BCDIN3D-AS1	0.498709
OXCT2	0.2107
ZNF354C	0.704207
LRIG3	0.566531
PTPRN	0.13222
IRS1	0.741981
ARHGAP22	0.234439
RPGRIP1L	0.622361
SYT17	0.307814
DSP	0.734305
HS3ST1	0.736112
ST6GALNAC1	0.280883
ZNF572	0.492108
FAM131B	0.473736
ABCA10	0.591779
ABLIM2	0.488251
KLK14	0.215787
ETV2	0.19881
ALDH1L1	0.330908
GARNL3	0.485919
SNHG22	0.209283
SORCS2	0.418199
PIANP	0.287401
LMLN	0.602651
ZNF879	0.447094
COL4A1	0.690986
SCG5	0.382166
TRIM9	0.512674
LINC00638	0.262371
AJUBA	0.519975
STX18-AS1	0.476957
DNAJC12	0.34839
GBP6	0.400626
ITGA9	0.607365
SUSD2	0.234306
AOX1	0.478245
ASTN2	0.468174
PROC	0.144632
MEG3	0.397634
RIPK4	0.337848
ZDHHC11	0.355275
SLC6A19	0.322956
MEIKIN	0.190343
LINC00511	0.327042
ASB14	0.524466
GAP43	0.315902
RAP2C-AS1	0.541594
CTAGE7P	0.463321
ICA1L	0.598375
PLS1	0.725862
STON2	0.64329
GPC5	0.210551
STPG1	0.438052
CDNF	0.415397
RND3	0.738061
SPX	0.527704
HOMER2	0.357043
KCNJ14	0.444474
DPYSL3	0.606456
ZMYND12	0.308114
SPTBN2	0.592991
NBPF1	0.528821
SYCP2L	0.405382
STXBP1	0.463514
MMP28	0.226398
MOCS1	0.493728
FCN2	0.346004
RBM44	0.610811
SFRP1	0.605557
MORN1	0.179203
MOK	0.462394
GNB3	0.334811
SIGLEC15	0.22277
SSC4D	0.247423
RGS6	0.319485
ZNF233	0.272887
ANGPTL2	0.496879
LINC01012	0.1593
CADM1	0.647195
CYP11A1	0.194745
GRPR	0.185738
PCSK5	0.57065
ZNF221	0.561823
C8orf89	0.058719
CCDC170	0.560743
C9orf43	0.367655
LINC01970	0.359128
TUBA4B	0.154748
BRSK1	0.245861
ARRDC3-AS1	0.509809
LAYN	0.507317
HUS1B	0.21722
TUSC1	0.454758
SCNN1B	0.271836
SLIT1	0.447944
C12orf60	0.367889
PCYT1B	0.576585
PTENP1	0.349493
APLF	0.55115
LRRC37A	0.304899
SARDH	0.25022
LINC01531	0.136437
SHISA3	0.520076
ZNF793	0.601771
ZNF135	0.364262
NCR3LG1	0.530746
FRG1DP	0.157256
KATNAL2	0.546557
MAMSTR	0.358941
SLC25A5-AS1	0.496028
OGFRP1	0.310173
ZNF726	0.588145
PKDCC	0.3962
TINAGL1	0.431886
XYLB	0.316661
DISP1	0.569502
LINC01948	0.18551
GAREM2	0.356698
CLDN4	0.371658
SHC2	0.375862
THBS4	0.367624
ZNF204P	0.488232
SLC22A14	0.42457
ZNF599	0.487092
C1QTNF1	0.438575
LUM	0.592226
C11orf65	0.30593
OLIG2	0.106067
CGN	0.560105
ICOSLG	0.32439
ERICD	0.274476
CCDC39	0.571141
CACNA1F	0.327813
STAG3L1	0.327281
PRRT1	0.27444
RGS11	0.150653
PALM	0.260186
DNM1	0.283697
SPATA18	0.553902
PRRG2	0.180046
TMEM191C	0.123968
STYK1	0.42924
LMCD1	0.701975
HAO1	0.188982
LRRC34	0.432419
CMA1	0.026148
CPLX1	0.336692
LRRC43	0.231301
NEB	0.665601
CYP27B1	0.477021
OLFML3	0.343658
NIM1K	0.302611
SUSD4	0.328555
ALDH1A2	0.523341
GCNT7	0.265247
RIMBP2	0.505696
RGMA	0.504633
POU2F3	0.490259
CCDC80	0.75985
LINC02217	0.101055
PLEKHG5	0.369937
CNIH3	0.360621
TM4SF19	0.126351
IQCD	0.202508
FNDC11	0.238355
SORBS2	0.593348
SH3RF3-AS1	0.357737
ASPDH	0.178694
TUBBP5	0.281816
PSMA8	0.3699
DOK7	0.222467
TMC5	0.425591
FGF2	0.661307
UTS2R	0.276432
MLXIPL	0.34446
BAAT	0.114091
ZNF891	0.702962
INTS6-AS1	0.302861
VIL1	0.526637
GDPD1	0.473567
PPP1R3C	0.532916
MID2	0.599214
PNLIPRP2	0.249648
TOM1L1	0.473792
WNT6	0.260083
FGD1	0.415537
TPRG1	0.661537
PWAR5	0.628489
GRIN3B	0.21748
DZIP1L	0.356317
RNF217	0.694664
MFSD4A	0.524365
TRIM29	0.315239
SLC4A8	0.560807
LINC01521	0.507042
AZIN2	0.443868
ZNF391	0.6779
DCD	0.019373
MEOX1	0.426377
ARHGEF10	0.546986
CATSPERG	0.349592
PRCD	0.278187
SIRPB3P	0.165623
PLLP	0.28652
CREB3L3	0.236196
MYO3B	0.51287
ASMT	0.235847
CD209	0.709242
OSBPL10	0.499412
ITIH3	0.319944
TNXB	0.395653
LINC01762	0.260268
NUP62CL	0.541546
ZNF771	0.247838
ANGPTL3	0.373021
FGF14-AS2	0.394375
PNMT	0.082787
GFRA2	0.502542
TMC3-AS1	0.216401
KIAA1671	0.697194
PFN1P2	0.525258
ZNF470	0.543019
AASS	0.723539
PMEL	0.209375
EDARADD	0.325247
FNBP1L	0.511315
ENHO	0.134019
SEC14L1P1	0.378314
SAMD15	0.40236
OR13A1	0.473682
PARD6B	0.73531
CCDC7	0.409399
CFAP70	0.521991
CHRNA6	0.174717
NR1I3	0.130651
HEPH	0.555238
IL17C	0.22352
LYNX1	0.233056
ADIPOQ	0.235038
LINC00663	0.461355
DLGAP4-AS1	0.241644
SERPIND1	0.143038
ZNF804A	0.44842
DDR2	0.640582
RNF157-AS1	0.191188
GPRC5D	0.403572
SLC34A2	0.431155
APCDD1	0.489596
MROH8	0.364296
COL23A1	0.267308
MAP7	0.625894
RGPD2	0.584247
NTRK2	0.6005
KIF5C	0.685258
PRSS8	0.25587
MAGI3	0.665869
SPDYE3	0.384318
LINC01678	0.032221
RFESD	0.477826
SIK1	0.628222
CEP170B	0.414895
[truncated: 17,350 more rows]

## Sheet: Fig 1H
gene	Average % of Max
XIST	0.962439
USP9X	0.905459
NEAT1	0.899723
EIF2S3	0.880372
EIF5	0.873154
EIF1AX	0.870153
CDC42	0.867254
CANX	0.867234
GSPT1	0.865369
WDR26	0.860381
SEL1L	0.856197
ZFX	0.854395
AFF1	0.854214
RPS29	0.853096
IGF2R	0.850257
KDM6A	0.84959
PTEN	0.849445
SMARCA5	0.848182
CFLAR	0.846706
ACTR3	0.846291
PPP1CB	0.846277
EIF3A	0.846214
NUCKS1	0.845876
NAP1L1	0.845173
SNX2	0.843346
SRRM1	0.843189
PTPN11	0.842965
PDCD6IP	0.842413
ITM2B	0.841565
TRIP12	0.841411
IPO7	0.84117
SLC38A2	0.838488
GLUL	0.838054
PRKAR1A	0.837886
SMC1A	0.83756
HIPK3	0.837502
OGT	0.837381
HNRNPU	0.837148
PRKAA1	0.836547
SERBP1	0.834717
EIF4EBP2	0.834617
YTHDC1	0.834471
UBE2D3	0.834198
CD164	0.833681
ATP2A2	0.83348
U2SURP	0.833054
SFT2D2	0.832963
MRPS5	0.832689
MTDH	0.832464
UQCRB	0.832151
RBBP4	0.83138
LRPAP1	0.831012
PRKDC	0.829047
IQGAP1	0.828654
SEC23A	0.828563
SRSF1	0.828382
SOD2	0.828182
SUB1	0.828121
DDX6	0.828003
PSME4	0.827987
ZFP91	0.827986
KIF5B	0.827933
PIK3R1	0.826917
ZNF207	0.826016
HIPK2	0.825686
CELF1	0.825549
SYAP1	0.825238
MBNL1	0.82519
TMED7	0.824974
TBL1XR1	0.824952
VAPA	0.824843
ARPP19	0.824546
LAMC1	0.824394
PSMD11	0.82439
RBPJ	0.823925
BCLAF1	0.8236
PAK2	0.823585
SP3	0.823482
USP53	0.822966
HNRNPR	0.822906
SF3B1	0.822558
PRPF4B	0.821867
LIFR	0.821591
TMEM59	0.821558
FNDC3A	0.821282
EDEM3	0.820627
G3BP1	0.820579
MALAT1	0.820347
LAMP2	0.82009
PCNX1	0.820072
SPCS3	0.820041
RAB5B	0.819999
GFPT1	0.819729
LUC7L3	0.819702
ACTR2	0.819387
CALU	0.819212
TM9SF3	0.819158
SRSF6	0.818562
KIDINS220	0.818334
PDS5A	0.818279
SSR3	0.818152
DDX17	0.818032
XPO1	0.817753
ATP11B	0.817568
CLINT1	0.817031
GNAI1	0.816614
HIGD1A	0.816301
GOLGA4	0.81627
TNPO1	0.815987
PUM2	0.815531
TRAM1	0.815403
SNX27	0.815176
ZFAND5	0.815111
TGOLN2	0.814754
SRSF11	0.814612
ANP32E	0.814286
IPO5	0.814192
NUFIP2	0.814164
TSPYL1	0.814122
LRPPRC	0.813779
FOXN3	0.813568
SMAD4	0.813423
MYO6	0.813281
CCNL1	0.812808
CD163	0.812657
IL6ST	0.812629
AMD1	0.812385
CPEB4	0.812129
CAPZA2	0.812085
MED14	0.812068
ERBIN	0.812014
RAB14	0.812006
ITGB1	0.811671
MED13L	0.811177
DCUN1D5	0.810953
SEC62	0.810891
CPSF6	0.810815
CRIPT	0.810734
ABCB7	0.810723
TMED10	0.810712
CPNE3	0.810678
ETNK1	0.810169
SETD5	0.810062
PJA2	0.810058
FKBP5	0.809846
PREPL	0.809833
PPP6R3	0.809807
QKI	0.809797
PDK4	0.809794
CSNK2A1	0.809753
CLTC	0.809711
CLCN3	0.809602
PNISR	0.80944
NAA50	0.809246
SMG1	0.809187
RAB2A	0.808785
UBE2K	0.808532
SMC3	0.808255
NUP153	0.808227
ELAVL1	0.808126
YWHAZ	0.808007
ANKRD17	0.807781
HP1BP3	0.807651
PHF3	0.807138
FXR1	0.807061
HMGB1	0.807055
TJP1	0.806819
CGGBP1	0.806809
INSR	0.806447
TMEM167A	0.806433
NEK7	0.806257
HNRNPA3	0.80614
HIPK1	0.806115
UBE2N	0.805683
ST13	0.805481
ADAR	0.805475
UBE4A	0.805435
STX7	0.805261
ETS2	0.805132
CAND1	0.805051
MTMR4	0.805029
COPS2	0.804974
HNRNPA0	0.804633
KLF15	0.804577
RRN3	0.804425
CREBBP	0.8044
YWHAG	0.804366
CLIC4	0.804
SLC25A3	0.803897
TM9SF2	0.803876
CMPK1	0.803816
SH3BGRL2	0.803801
NCKAP1	0.803776
CSNK1A1	0.803552
RAB18	0.803349
SH3BP2	0.80333
MYC	0.803249
RAD23B	0.803182
ANXA4	0.803138
RBM26	0.803091
CD47	0.803026
GFM1	0.802996
C11orf58	0.802986
SREK1	0.802965
NAMPT	0.802835
TMED2	0.8027
RAP1A	0.80186
MKLN1	0.801687
SNX1	0.801512
SEC63	0.80135
PRPF40A	0.801191
C1GALT1	0.801032
RAP2C	0.800965
JAK2	0.800845
ZNF24	0.800811
PTBP3	0.80079
PDIA4	0.80077
G3BP2	0.800537
PPP6C	0.80051
CLPX	0.800474
KDELR2	0.800229
ELL2	0.800184
RERE	0.800184
AZIN1	0.800038
NUDT21	0.799918
OSBPL8	0.799778
UBL3	0.799554
RBL2	0.799537
PKN2	0.79951
SLC16A1	0.799249
MYSM1	0.799203
SAR1A	0.799172
NDFIP1	0.798974
KDM3B	0.798964
BTG1	0.798938
DYNC1I2	0.798852
KLHL24	0.798528
USP7	0.798425
UFM1	0.798301
THBS1	0.79823
ITGAV	0.798163
RAB10	0.79794
THRAP3	0.797926
AKAP11	0.797879
TIA1	0.797779
MSI2	0.797636
UBXN7	0.797541
ZFR	0.797523
TIAL1	0.797476
TPR	0.797419
TMEM30A	0.797376
VPS35	0.797157
KPNA4	0.797118
ERO1A	0.797117
MCL1	0.796892
PPIG	0.796838
XPOT	0.796716
LMBRD1	0.796629
SH3GLB1	0.796295
TMX4	0.796281
ELF1	0.796166
VPS13C	0.796158
GRSF1	0.796064
HDAC2	0.796063
PSMD12	0.796017
SMIM14	0.795783
SEC22B	0.795762
PIK3CA	0.795749
SPPL2A	0.795743
PIAS1	0.795697
SLK	0.795684
GTF2A1	0.795619
YTHDF3	0.795427
SORT1	0.79537
ARHGEF12	0.7953
CTNND1	0.795216
IGF1R	0.795203
NCL	0.795075
TOP1	0.794779
PRPF18	0.794734
ABCE1	0.794657
ITCH	0.794636
NBN	0.794592
ACBD3	0.794565
PANK3	0.794504
AGFG1	0.794314
AASS	0.794182
MOB1A	0.79412
FEM1C	0.793817
UBE3A	0.793767
PTPRG	0.793729
SORBS1	0.793712
TP53INP1	0.793651
PPM1A	0.793643
RANBP2	0.793608
RPL14	0.793377
NET1	0.793331
OPA1	0.793191
CD59	0.79287
UBR5	0.792782
SSR1	0.792609
ZC3H13	0.792543
YIPF5	0.792404
TACC1	0.792311
MMGT1	0.792213
SMCHD1	0.792158
PPP1R12A	0.792078
LEPROT	0.792043
CDC73	0.791693
DERL2	0.791611
EXOSC6	0.791447
CSDE1	0.791348
LBR	0.791072
DICER1	0.790768
ZRANB2	0.790753
CREBZF	0.790712
LARP4	0.790708
RBM12	0.790647
RAN	0.790628
MAP3K2	0.790581
KMT2E	0.790222
PGK1	0.790028
CUL4B	0.789957
DYRK1A	0.789938
FZD4	0.789827
LMAN1	0.789827
DNAJC3	0.789805
TXNRD1	0.789727
PURB	0.789688
FOSL2	0.789606
STAG2	0.789369
YAP1	0.789274
ARF6	0.789049
HERC3	0.788958
CNBP	0.78893
NDFIP2	0.788743
PAICS	0.7887
SUZ12	0.788691
RMND5A	0.788677
ATP11A	0.788534
ZNF106	0.788445
NUDT3	0.788093
PAFAH1B1	0.788075
MRPL19	0.787758
TMEM135	0.787716
TMX1	0.787711
FBXL5	0.787579
HCFC1	0.787274
APPL1	0.787261
CELF2	0.787253
TAOK1	0.787214
ABO	0.78705
WAPL	0.78705
XRN1	0.78695
ATP2B4	0.786906
NSA2	0.786893
CPD	0.786635
FAR1	0.786541
TNRC6A	0.786516
ACSL4	0.786452
GSR	0.786427
PTP4A2	0.786332
FAM91A1	0.786291
PCGF3	0.786245
SLC7A1	0.786225
HIBCH	0.785947
TMEM50B	0.785818
ATF7IP	0.785778
IDS	0.785766
TXLNG	0.785757
GALNT1	0.785715
PRRC1	0.785703
STT3B	0.785688
UBE2H	0.785685
PPP4R3A	0.785656
RAB21	0.785562
BIRC6	0.785492
PICALM	0.785466
AKAP13	0.785364
STAM2	0.78532
HSPA5	0.785247
ATL3	0.785225
FYTTD1	0.785173
NCOA2	0.785136
RAD21	0.785118
SETX	0.785
BROX	0.784787
SPAG9	0.784745
RBM25	0.784703
ARGLU1	0.784451
PCM1	0.784381
SATB1	0.784357
PSMF1	0.784308
CUL4A	0.784201
SUGT1	0.784131
ARPC5	0.784066
EMC2	0.783889
USP47	0.783744
DDI2	0.783713
LIMD1	0.78361
PDCD4	0.783573
BUB3	0.78341
SYNCRIP	0.78339
EFR3A	0.783351
ATP13A3	0.783346
UHMK1	0.783328
CCNT2	0.783184
RORA	0.783023
SHOC2	0.783013
FNIP1	0.782998
SAR1B	0.782965
PPTC7	0.782945
MTMR6	0.78283
ABLIM1	0.782795
VPS13A	0.782785
SLC6A6	0.782774
DDX5	0.782718
TM7SF3	0.782708
PAPOLA	0.782486
WASHC4	0.782374
TEAD1	0.78224
PLOD2	0.782077
CDC5L	0.781976
GPBP1	0.78195
SERP1	0.781932
CDK13	0.781871
CISD2	0.781808
MYO5A	0.781734
CAMK2D	0.781706
SP1	0.781586
SLAIN2	0.781472
CPSF2	0.781424
LPIN1	0.781368
ARID5B	0.78131
KLF6	0.781154
MAPK1IP1L	0.781084
EGLN1	0.781019
SLC25A36	0.780963
ADNP	0.7809
WNK1	0.780889
PPP1R2	0.780752
DYNLL2	0.780632
BTF3L4	0.780538
PPM1B	0.780374
EBLN3P	0.780282
APOL6	0.780272
PRPF38B	0.780249
SCYL2	0.780198
CCND2	0.779983
PRRC2C	0.77992
CUL5	0.779909
IRF2BP2	0.779763
SBNO1	0.779753
PARVA	0.779727
FNDC3B	0.779646
UGDH	0.779629
HSPH1	0.779603
CD36	0.779588
DNAJC21	0.779561
HNRNPC	0.779523
ZNF770	0.779444
KLF9	0.779293
VPS26A	0.779277
RLIM	0.779188
ATXN7L3B	0.779124
NNT	0.779046
BNIP3L	0.778991
LPGAT1	0.778935
CMTM6	0.778912
GNAQ	0.778763
UVSSA	0.77871
PBRM1	0.778507
LNPEP	0.778367
CNOT7	0.778344
UBE3C	0.778287
NOTCH2	0.778156
CYB5B	0.778052
KLF3	0.777786
PTP4A1	0.777736
ARCN1	0.777712
VMP1	0.777707
HIF1A	0.777644
PAG1	0.777544
MIER1	0.777486
WBP11	0.77742
HUWE1	0.777386
DCP2	0.777368
YTHDC2	0.777173
RBM39	0.777145
NFYA	0.77703
TMEM245	0.776957
HNRNPD	0.77683
UFL1	0.776744
TXNIP	0.776674
WAC	0.776646
DPYSL2	0.776561
ACOX1	0.776491
PPP2R5E	0.77649
GNS	0.776393
IL1R1	0.776131
SCAMP1	0.775992
ZFP36L1	0.775977
FGFR1OP2	0.775836
AP1G1	0.775834
STEAP4	0.775759
TFPI	0.775753
UBQLN1	0.775541
STXBP5	0.775517
PPP2R2A	0.775476
RAB11A	0.775452
ZNF800	0.775308
ZRANB1	0.775294
HDAC4	0.775218
SKP1	0.775204
BMI1	0.775054
EPS15	0.774983
CREB1	0.774947
C6orf62	0.774757
IGFBP5	0.774707
EPM2AIP1	0.774634
AP5M1	0.774604
ATP6V1A	0.774591
TMEM64	0.774559
FAS	0.774526
TNRC6B	0.774181
ZEB1	0.774071
PPP2CA	0.774047
ARHGAP5	0.774027
AMFR	0.774026
FOXO1	0.773979
CEBPG	0.773856
RB1CC1	0.773843
ZNF326	0.773593
YTHDF1	0.773484
CACUL1	0.773407
MED28	0.773364
STAT1	0.773329
PIKFYVE	0.773326
HECTD1	0.773136
ZKSCAN8	0.773059
LANCL1	0.772999
EPAS1	0.772923
CBFB	0.77288
SOS1	0.772642
GNA13	0.77259
SESTD1	0.77248
NFIC	0.772442
LPP	0.772407
BACH1	0.772375
ROCK2	0.772221
PTAR1	0.772209
SPTLC2	0.771947
WDR36	0.771934
DNAJA2	0.771904
PCBP2	0.771796
HSPA4	0.771794
PPP4R2	0.771756
SESN1	0.771704
GOLT1B	0.771691
HELZ	0.77165
SSH2	0.771632
GBP2	0.771617
XPO4	0.771546
TRPM7	0.771464
YY1	0.771349
TNKS2	0.771289
SNX19	0.771232
DYNC1H1	0.771177
BMPR2	0.770961
GPBP1L1	0.770886
BNIP2	0.770846
MED13	0.770782
RALGPS2	0.770653
ATP9A	0.770646
NFIA	0.770646
MORF4L1	0.770642
LIN7C	0.770626
SRPK1	0.77059
SLC25A46	0.770473
ARHGAP12	0.77027
STARD7	0.770179
NDUFA5	0.770164
MEAF6	0.770083
SLC4A7	0.769998
ENPP1	0.769971
MAGT1	0.769958
FAM199X	0.769773
GLUD1	0.769685
GDI2	0.769612
REEP3	0.769549
CHMP1B	0.769529
MAN1A1	0.769434
MXD1	0.769372
CLIP1	0.769186
UGCG	0.769105
SMAD5	0.769097
TSC22D2	0.769077
TMF1	0.768999
NUDT4	0.768956
HSPA9	0.768873
CAST	0.768843
NDUFB5	0.768505
ZNF217	0.768492
CDC42SE2	0.7682
MTPN	0.768044
FMR1	0.768009
ATP2B1	0.76795
TRIM33	0.767931
SMU1	0.767766
PDZD8	0.767668
TGFBR3	0.76764
RC3H1	0.767466
AGL	0.767455
ZDHHC20	0.767365
EXOC5	0.767317
FECH	0.767272
ERAP1	0.767222
LSM8	0.767217
CUL3	0.767161
CNOT6L	0.767098
SNX13	0.766972
TMX3	0.766859
EP300	0.766783
PTGES3	0.766722
CDC42BPA	0.766665
DCUN1D1	0.766579
PAM	0.766527
SNHG16	0.76646
BAG5	0.766394
MTURN	0.76634
PRKACB	0.766324
NORAD	0.766289
IKZF5	0.766243
CHD1	0.766052
CCNY	0.766037
SMC5	0.766009
CRKL	0.76598
CORO1C	0.765734
RAB33B	0.765691
HNRNPK	0.765597
PREP	0.765394
SDC4	0.765366
GPD1L	0.76532
WDR43	0.765293
SAMD8	0.765283
CTNNB1	0.765266
FCHO2	0.765262
TMTC1	0.765143
ACAA2	0.765058
C5orf15	0.765046
FUBP3	0.765019
THOC2	0.765001
SERINC1	0.764872
SRSF8	0.764852
RNASET2	0.764815
BTBD7	0.76478
KLHL9	0.764746
CDC27	0.764672
NDUFS1	0.764671
AFF4	0.764594
ACSL1	0.764556
ELK4	0.764451
P4HA1	0.76435
ROCK1	0.764339
CHD2	0.764233
PRELID3B	0.76423
ABCA5	0.764202
MCTS1	0.764094
SLC30A9	0.763996
SLC38A1	0.763815
SECISBP2L	0.763763
AGO2	0.763702
EFCAB14	0.763656
EDEM1	0.763571
SLC33A1	0.763564
CNIH1	0.763548
ABCA1	0.763427
NBR1	0.763399
LARP1	0.763337
ZFYVE16	0.763248
GCLC	0.763167
B4GALT5	0.763149
KMT2C	0.76306
SUDS3	0.762688
UBR3	0.762575
CCT5	0.762566
CCDC47	0.762533
USP32	0.762491
CSTF1	0.762471
EIF2S1	0.76244
RBM33	0.762423
KPNA6	0.762382
CYCS	0.762376
ACTR10	0.762367
STRN	0.76222
NIPBL	0.762082
TRAK2	0.762065
GABPA	0.761943
MBNL2	0.761927
CLOCK	0.76192
CBLB	0.761605
PLAA	0.761493
TMEM248	0.761288
PURA	0.761285
ATF2	0.76117
UBQLN2	0.761154
TMED5	0.761129
ARRDC3	0.76111
DNTTIP2	0.761061
DDX18	0.760961
KPNB1	0.760926
KDM7A	0.760903
SP110	0.76076
GNG12	0.760735
SORL1	0.760734
UCHL5	0.760709
DNAJC15	0.760638
SCD	0.760611
HMGCS1	0.760595
FAM135A	0.760584
CSE1L	0.760555
RNF168	0.760544
SPCS2	0.760521
YLPM1	0.760466
BTAF1	0.760304
VEZF1	0.760263
PDS5B	0.760257
VMA21	0.7602
KCMF1	0.760156
AP3B1	0.760137
PNPLA4	0.76005
TRA2B	0.75993
KLF11	0.759886
ACSL3	0.75984
EEA1	0.759826
ADH5	0.759802
CCDC6	0.759791
NR2C2	0.759772
TPP2	0.759659
GSK3B	0.759532
RSBN1	0.759331
SLC16A7	0.759292
ERP44	0.759285
MAP3K20	0.759251
SLC7A2	0.759245
DMXL1	0.759212
DEK	0.759032
PFKFB2	0.758921
KDM5B	0.758908
MEF2A	0.75867
GMFB	0.758562
HOOK3	0.758311
ZDHHC21	0.758295
IRS1	0.758249
MPDZ	0.758216
PCF11	0.758215
NCOA3	0.758213
WDFY3	0.758175
TMCO1	0.758054
FBXW2	0.758054
STK4	0.757984
CDC37L1	0.757974
SEC24A	0.757946
PCMTD1	0.757928
SNTB2	0.757896
CRYBG3	0.757865
TARDBP	0.757806
RIOK3	0.757763
CMIP	0.757742
SYNE2	0.757734
KRAS	0.75768
ZBTB38	0.757635
SELENOI	0.757624
OSBPL11	0.757619
ATAD1	0.757605
TRAPPC8	0.757591
SENP2	0.757583
UBE2J1	0.757561
REST	0.757446
AGPS	0.75722
C2CD2	0.75721
BMP2K	0.757043
SAMHD1	0.756967
ZNF121	0.756947
ALDH6A1	0.756932
GMCL1	0.756912
PCYT1A	0.756899
UBE4B	0.756769
ADAM10	0.756692
MDFIC	0.756648
SIKE1	0.756614
YBX1	0.756501
FOXO3	0.756465
FGD5-AS1	0.756429
KPNA3	0.756418
BPTF	0.756279
TRAF6	0.756157
OTUD4	0.756153
USO1	0.756108
KLHL36	0.756089
RSBN1L	0.756031
PAIP2B	0.755865
FOXK1	0.755747
SLC19A2	0.755713
TMEM106B	0.755691
RRP15	0.755668
REV3L	0.755463
FAT1	0.755437
ASAP1	0.755412
BRWD1	0.755405
USP24	0.755385
ADD3	0.755363
CRIM1	0.755352
GPD2	0.75534
UBXN2B	0.755275
VPS4B	0.755159
RPS6KA3	0.755104
TMEM123	0.755008
TMOD3	0.75493
LYVE1	0.754929
CFL2	0.754906
RCN2	0.754879
ALCAM	0.754876
HIF3A	0.754822
XIAP	0.754789
SELENOT	0.75477
HBS1L	0.754645
ATP6V1C1	0.75461
TES	0.754557
HPS3	0.754442
KPNA1	0.754274
RAB6A	0.754273
MFN1	0.75426
CCAR1	0.754232
STON1	0.754162
OSTM1	0.754159
GAPVD1	0.754122
SC5D	0.754105
VCPIP1	0.754064
NADK2	0.754044
CLASP2	0.754013
SPTLC1	0.753981
WASF3	0.753884
KLF7	0.75377
RAP2B	0.753765
VEZT	0.75375
MLEC	0.753736
MARCKS	0.753728
LAPTM4A	0.753621
DCBLD2	0.753612
SLC25A24	0.753587
ZMYND11	0.753512
RB1	0.753452
FASTKD2	0.753376
ZMYM2	0.753368
UBA6	0.75334
NID1	0.753303
CREBRF	0.753275
RAB11FIP1	0.753209
FBXO38	0.753162
ZNF117	0.75315
NEK9	0.753142
SGPL1	0.753109
PCNP	0.753049
PIGM	0.753002
SLC39A9	0.752928
USP38	0.752811
RBMS1	0.752751
MTPAP	0.752688
HNRNPF	0.752686
MYLK	0.752683
PCGF5	0.752669
GPR180	0.752574
CNOT6	0.752553
ZHX1	0.752551
SASH1	0.752541
CREB3L2	0.75252
TOMM70	0.752493
YOD1	0.752458
ITGA6	0.752392
FCHSD2	0.752357
FAM120A	0.752353
SYNRG	0.752346
SRP72	0.752343
RNF141	0.752323
ZMPSTE24	0.752113
POGZ	0.752068
GATAD1	0.752058
MAPRE2	0.752045
CCNI	0.752028
BRD4	0.752006
DSP	0.751978
AHR	0.751944
RICTOR	0.751905
PITPNB	0.751871
DR1	0.751804
PRKAB2	0.751729
RCOR3	0.751628
SIRT1	0.751619
JMY	0.751566
ZEB2	0.751534
RPF2	0.751505
SENP6	0.751472
CBX5	0.751396
CALCOCO2	0.751361
DENND5A	0.751273
KATNAL1	0.751168
FARSB	0.751097
TMEM181	0.751035
RREB1	0.751015
NUP50	0.750892
USP15	0.75088
ZNF148	0.750831
MAP4K5	0.750828
UBP1	0.750737
ERRFI1	0.750533
STK38L	0.750492
FNIP2	0.75049
ATL2	0.750487
DLG1	0.750483
DERL1	0.750463
SF3B3	0.75046
CAPZA1	0.750351
STK17B	0.750195
FEM1B	0.75019
VHL	0.750175
MYADM	0.750129
EPN1	0.750031
ZDHHC5	0.749985
ARHGAP35	0.749933
ACAP2	0.749882
STK24	0.749869
SMG7	0.749801
AQR	0.749777
CLMN	0.749765
FOXN2	0.74974
DLD	0.749712
MAOA	0.749707
METAP2	0.749582
RPRD2	0.749467
HEXIM1	0.749339
DENND4C	0.749218
SLC30A1	0.74914
AP1M1	0.749121
MAN2A1	0.749091
IMPA1	0.749091
ZNF706	0.749072
ZYG11B	0.748997
PIK3C2A	0.748995
ATP1B1	0.748907
PCMTD2	0.748862
ZNF532	0.748796
TRIO	0.748683
MAP4K4	0.748669
VPS36	0.748639
ACADM	0.748605
MRRF	0.748593
TTC3	0.748559
DDX52	0.74849
FBXO30	0.748466
DPY19L4	0.748458
TAF2	0.748397
NEDD4L	0.748353
UBR4	0.748325
HECA	0.748262
PAIP2	0.748259
ZFC3H1	0.74824
SPIN1	0.748183
CLPB	0.748183
ACO1	0.748174
SUMO2	0.74815
GOLGA6L9	0.748083
SEC23IP	0.748078
FAM120B	0.748008
CTBP2	0.747765
HSD17B11	0.747726
GCLM	0.747704
BRWD3	0.74768
PAWR	0.747645
ZCCHC24	0.747642
AMOTL2	0.747577
DNAJB14	0.747496
HACD2	0.747322
SUCO	0.747306
WSB1	0.747292
RBM12B	0.747139
TBC1D15	0.747134
SMC2	0.74712
MAT2B	0.747117
KIF1C	0.746925
ABHD2	0.74692
CCDC18-AS1	0.746918
BBX	0.746912
ARFGEF2	0.746905
BAG2	0.746901
ZNF664	0.746848
RFFL	0.746778
TCF12	0.746732
DCUN1D4	0.746709
KDM2A	0.746643
PHC3	0.746579
COPA	0.746567
DCUN1D3	0.746465
AFTPH	0.746446
ZBTB37	0.746436
PTPRS	0.746403
BAZ2A	0.746396
MOB1B	0.746276
KAT6A	0.746259
HERPUD1	0.746215
RNF38	0.746198
PLEKHA1	0.74619
GPI	0.746183
PHF21A	0.746166
TOP2B	0.746151
NAPG	0.746136
ARL6IP5	0.746101
ZNF507	0.746087
FBXO32	0.74607
SERTAD2	0.745968
TMEM38B	0.745955
FOXJ3	0.745951
NRP1	0.745867
HOOK1	0.745838
PDLIM5	0.745805
MIER3	0.745756
CRTAP	0.745672
EPB41	0.745666
CALM1	0.745599
FSTL1	0.745595
RNF11	0.74558
TRMT11	0.745534
DHX36	0.745533
PRPF39	0.745439
TULP4	0.745387
NPEPPS	0.745293
XPR1	0.745273
PPP2R1B	0.745143
TRIM38	0.745121
INTS8	0.745006
SET	0.745
ARIH1	0.744857
USP25	0.744845
NFAT5	0.744841
API5	0.744775
STEAP2	0.744768
USP12	0.744696
RPS15A	0.744583
KDSR	0.74436
PUM1	0.744358
SUSD6	0.74434
AP1AR	0.744307
ATRX	0.74428
UTRN	0.744247
RC3H2	0.744225
CCDC71L	0.744078
APBB2	0.743999
GLG1	0.743992
PPP3R1	0.743985
RAB1A	0.74396
SELENOF	0.743937
NUDCD2	0.743907
PERP	0.743801
STS	0.743732
ZNF516	0.743708
TMEM65	0.74369
ARHGAP29	0.743634
ATG2B	0.743588
IVNS1ABP	0.743558
PUS7L	0.743525
PARP1	0.743482
RAB11FIP2	0.743474
ANKRD28	0.743385
IFIT5	0.743336
UGGT1	0.743154
HNRNPH1	0.743136
ELOA	0.743133
POLR2M	0.743122
ICE2	0.743079
MRPL42	0.743002
NCK1	0.742956
DYRK2	0.74278
OFD1	0.74275
LATS2	0.742733
UBA5	0.742727
OSBP	0.742559
G2E3	0.742548
NDUFA9	0.742496
IDE	0.742346
ARNT	0.742306
SIAE	0.742297
DSC2	0.742288
ITSN1	0.742264
POLK	0.742109
DMD	0.742102
RASA2	0.742029
ZC3HAV1	0.741977
KIF2A	0.741955
ASH1L	0.741919
PRKAR2B	0.741903
SOCS4	0.741903
RBM27	0.741806
LMBRD2	0.741763
PPP4R3B	0.741721
IPO8	0.741614
DNMT3A	0.741565
DIP2B	0.741494
ZNF652	0.741452
RTN3	0.74145
ZBTB18	0.741426
PLSCR4	0.741416
UBFD1	0.74139
SS18L1	0.741352
GID8	0.741195
ZDHHC17	0.741156
ZNF292	0.741092
CSNK1G3	0.741048
NF1	0.74102
NCOR1	0.740955
ANKHD1	0.740881
RGP1	0.740862
CAPRIN1	0.740823
TSN	0.740796
TTN	0.740741
PM20D2	0.740672
NMD3	0.740662
SPOPL	0.740568
CSTF2T	0.740547
SGCB	0.740546
RIT1	0.740485
SDE2	0.740469
ELMOD2	0.740434
USP33	0.740316
PDE7A	0.740309
CTDSPL2	0.740288
MSL2	0.740267
NCOA4	0.740228
AGO4	0.740171
TNKS	0.740151
GAN	0.740135
NCOA7	0.74012
TMEM170A	0.740035
NCOA1	0.740003
APP	0.739896
TCEA1	0.739811
SLC23A2	0.739747
RBM3	0.739695
CCDC117	0.739584
NFIB	0.739433
PRR14L	0.739421
ATP6V1B2	0.73933
SLC12A2	0.739153
MRPS23	0.739116
PEG3	0.739065
DCN	0.739039
CLCC1	0.739037
NIN	0.739025
ATF6	0.73895
LYSMD3	0.738906
C9orf72	0.738888
TMEM168	0.738863
KIAA0232	0.738802
PDCL	0.738737
USP34	0.738647
PAN3	0.738577
GOPC	0.73851
HNRNPH3	0.738497
TOR1AIP2	0.738466
RSU1	0.738413
MAP3K1	0.738407
MDM4	0.738322
DNAJB9	0.738256
ATXN1	0.738245
KLHL42	0.738188
SOX9	0.738152
MFSD14B	0.738134
EIF3M	0.738056
TUG1	0.738025
IRF2BPL	0.73802
PHIP	0.737979
CCSER2	0.737919
FAM168B	0.737862
SRSF3	0.737699
LCOR	0.737656
SRCAP	0.737606
IDH1	0.737562
LLPH	0.737418
DNAJC10	0.737401
HSP90AA1	0.737325
NEK4	0.737306
KIF1B	0.737271
RAP1GDS1	0.737228
ZC3H6	0.737195
MAPK1	0.737172
DPY19L1	0.737139
BAZ1A	0.737113
TXNL1	0.737047
SLC12A6	0.737033
HSPA4L	0.737025
SYNJ2BP	0.736934
MAN1A2	0.736842
OTUD7B	0.736817
SPEN	0.736805
HERC2P2	0.736798
TWSG1	0.736733
ZPR1	0.73672
SPTBN1	0.736677
ZBTB44	0.736621
PPP1R3B	0.736481
WDR35	0.736464
ADGRL2	0.736368
IBTK	0.736272
GOLPH3	0.73623
PDIA3	0.736218
ASXL2	0.736189
PIAS2	0.736149
ANAPC16	0.736149
DCAF7	0.736117
TMTC3	0.736116
EEF2K	0.73587
AKIRIN1	0.735836
INPP4A	0.735813
LNPK	0.735808
AHCTF1	0.735794
SRSF10	0.73574
DLC1	0.735719
PDXK	0.735717
RSF1	0.735717
ANKFY1	0.735707
CHMP2B	0.735651
CFAP97	0.735642
NSL1	0.735624
TTBK2	0.735589
FRA10AC1	0.735583
XRN2	0.735534
RCHY1	0.735391
PPIP5K2	0.735391
CMTR2	0.735373
GHITM	0.735372
SLC30A6	0.735361
RRM2B	0.735288
TRMT1L	0.735262
ZNHIT6	0.735171
MLLT6	0.735136
UBE2D1	0.735132
RPS27L	0.735102
VPS41	0.735056
KMT2D	0.73504
SLF2	0.734965
EIF5B	0.734743
YIPF4	0.734661
SWAP70	0.734532
UBE2B	0.734488
TMEM33	0.734487
FUS	0.734439
TP53BP1	0.734405
ZNF264	0.734386
RASA1	0.734373
STX11	0.734372
CLDN12	0.734312
PIP4K2B	0.734296
GYG1	0.734218
FAM76B	0.734208
IRF8	0.734197
NHLRC3	0.734119
EMP1	0.734094
C5orf24	0.73399
RNF7	0.733969
RAP1B	0.733893
WASL	0.733854
GNL3L	0.733807
MGAT1	0.733788
BCL10	0.733766
KMT2A	0.733739
MIGA1	0.733573
ZNF654	0.73357
MTHFD2	0.733569
PHF2	0.73356
URB1	0.733551
TGFBR2	0.733528
LSM14A	0.733456
DDHD1	0.733449
MORC3	0.733419
SULT1B1	0.73331
MON2	0.733246
SIN3A	0.733243
HNRNPUL1	0.733237
BRD2	0.733164
STX16	0.733163
PABPN1	0.733156
RNF14	0.733115
ARID4A	0.733049
AP3M1	0.733042
NAA30	0.732942
RNF10	0.732933
UTP6	0.73288
PELO	0.732878
SNRPD1	0.732831
PIK3C3	0.732812
SMARCE1	0.732733
CLNS1A	0.732727
HEATR5A	0.732717
CTR9	0.732695
RALGAPB	0.732694
PNN	0.732656
ACTR8	0.732652
ASAH1	0.732645
CD2AP	0.732632
APC	0.732567
MDM2	0.732556
FBXO28	0.732549
KLHDC10	0.7325
VEGFA	0.732484
AVL9	0.732413
UBE2G1	0.73241
RP2	0.732392
GPCPD1	0.73236
ADH1B	0.732339
ERGIC2	0.732317
RYBP	0.732284
FAM114A2	0.732178
JAK1	0.732145
HNRNPDL	0.732139
CTDSP2	0.732102
CLIP4	0.732097
SMAD2	0.732093
ZC3H12C	0.731982
XRCC5	0.731972
AFDN	0.731891
ANTXR2	0.731871
TLK1	0.731839
IPMK	0.731756
TIPRL	0.731728
CAB39	0.731652
AHCYL1	0.731611
GALNT4	0.731517
BOD1L1	0.731489
TCERG1	0.731397
MOB4	0.731377
USP8	0.731094
AR	0.731034
HNRNPH2	0.730988
KCTD12	0.730983
SLC7A8	0.730972
FAM8A1	0.73093
GBE1	0.730916
TRIM24	0.730908
VTA1	0.730904
RNF139	0.730857
C21orf91	0.730791
HNRNPLL	0.73068
ZFP36L2	0.730651
PRKCI	0.730424
WDR44	0.730329
PRKD3	0.730273
PSMD5	0.730208
NCBP1	0.730187
WDR3	0.730172
JKAMP	0.730148
MIA3	0.730134
STT3A	0.73013
TRIB2	0.730022
WDR12	0.729987
KDM5A	0.729964
ETS1	0.729959
ATP8B1	0.729933
EML4	0.729834
COPB2	0.729823
CYBRD1	0.729784
CASC3	0.729721
CCDC186	0.729494
FUNDC2	0.729481
NEMF	0.729397
TC2N	0.729362
SCO1	0.72936
ERN1	0.729353
DGKH	0.729335
HNRNPA2B1	0.72932
SNX6	0.729303
MPRIP	0.729234
GRPEL2	0.729216
LRRC58	0.729086
KBTBD6	0.728935
SACM1L	0.7289
SMARCA1	0.728769
XYLT1	0.728661
OXR1	0.728659
PRRC2B	0.728632
TRAPPC2	0.728464
ZBTB43	0.728451
SMIM15	0.728405
KMT5B	0.728393
TMPO	0.728392
AK3	0.728348
ENPP4	0.728338
CASD1	0.72828
HMGN4	0.728238
MITF	0.728215
MAPRE1	0.728174
TMEM263	0.728167
ARID2	0.72813
CIPC	0.728099
LIX1L	0.728094
SYPL1	0.728084
SLFN5	0.728048
GPAM	0.728039
TRIP11	0.72801
RPA1	0.727952
MRPL30	0.727947
SSBP2	0.727848
ARL5A	0.727785
SPRED1	0.727771
UBA2	0.727751
DBT	0.727674
ZBTB6	0.727634
ARPIN	0.727615
ABCA6	0.727592
STOM	0.72758
GIGYF2	0.727466
SCAF4	0.727372
CITED2	0.727218
GK5	0.727202
OSGIN2	0.727167
TIMP3	0.727152
USP31	0.727151
EXOC8	0.727021
TOB1	0.726971
MAP3K5	0.726962
FRYL	0.726841
DYNC1LI2	0.726773
SLC26A2	0.726741
IKZF2	0.726624
OGFRL1	0.726582
ARMCX3	0.726499
F11R	0.726493
HERC1	0.726444
ARMC1	0.726366
ETV6	0.726312
CDS2	0.726305
MAP4K3	0.72625
NXPE3	0.726193
UACA	0.726174
SCARB2	0.726083
ENAH	0.726075
NRAS	0.72607
COG3	0.726049
SRP54	0.726004
DLAT	0.725917
SON	0.725898
CCNG2	0.725878
DCAF5	0.725865
EIF4B	0.725825
C6orf89	0.725813
LTN1	0.725787
PAPOLG	0.725769
CAT	0.725743
ASPH	0.72572
ZNF621	0.72556
DNAJB4	0.725392
BLOC1S6	0.725361
MEF2C	0.725273
STAG1	0.725267
ALDH2	0.725243
CBX6	0.725227
HNRNPUL2	0.725088
MIB1	0.725074
SACS	0.724812
CKAP5	0.724806
CYLD	0.724753
MAVS	0.724685
KCTD3	0.724588
ABHD10	0.724525
LMO7	0.724521
SMARCC1	0.724501
MKRN1	0.724483
AGPAT5	0.724466
ELP2	0.724387
NKIRAS1	0.724379
ARMT1	0.724336
RNF145	0.724321
C5orf22	0.724318
PROS1	0.724196
PHACTR2	0.724183
LYPLA1	0.724181
PTDSS1	0.724148
EEF1A1	0.72407
NUP93	0.724018
SLC5A3	0.723985
CAMSAP2	0.723979
TCF4	0.723946
CHORDC1	0.723936
DAG1	0.723878
LRRFIP1	0.723873
PTPN14	0.723869
RBMS2	0.723867
TEX2	0.723821
OTUD6B	0.723779
SEC31A	0.723749
TBC1D4	0.7237
RPL15	0.72367
GPATCH8	0.723663
ZBTB11	0.723656
NAB1	0.723563
RIF1	0.723531
LRIG2	0.723487
C7	0.723469
YME1L1	0.723428
MPHOSPH8	0.723404
MCFD2	0.723396
MXI1	0.723396
UBE2R2	0.723312
NDUFA4	0.72325
KTN1	0.723179
DDX21	0.723093
MTR	0.723089
DHRS3	0.723089
CDC42SE1	0.723041
TMED8	0.723031
STRN3	0.722898
P4HA2	0.722733
SLC25A16	0.722724
NAV2	0.722686
SGK1	0.722677
PELI1	0.722666
JADE1	0.722655
VCPKMT	0.722639
ARHGAP18	0.722621
STK17A	0.722569
SDCBP	0.722534
CAV1	0.722526
DSE	0.722488
MAPK8	0.722456
ZBTB41	0.722437
CCNT1	0.722383
NAA15	0.72236
DCP1A	0.722353
RAB30	0.722351
RAB4A	0.722331
WWP1	0.722205
PHTF2	0.722176
TFRC	0.722168
SYNPO2	0.722134
GTPBP4	0.722117
FBXL4	0.722095
TRA2A	0.722042
DENND6A	0.722011
CYB5A	0.721957
FBXO42	0.721938
TMEM161B	0.721911
RSL1D1	0.72191
RIC1	0.721906
BCL2L13	0.721904
ARHGAP19	0.721833
ADAM9	0.721813
PHLDA1	0.721801
SHPRH	0.721771
WIPF2	0.721758
CCDC93	0.721656
GOLIM4	0.721551
FOXP1	0.721448
MSL1	0.721391
TSPYL4	0.721355
ADAM17	0.721251
IFRD1	0.72116
RPL37A	0.721097
ANKRD13C	0.721091
USP14	0.721076
IFT80	0.721075
PIGK	0.721001
TTLL7	0.720973
AKR1C1	0.72097
MRE11	0.720902
LARP4B	0.720863
TRPS1	0.720855
IRS2	0.720849
LMTK2	0.720839
TRUB1	0.720821
DDX3X	0.720799
DHX9	0.720784
AKAP12	0.720778
DMTF1	0.720765
TNIK	0.720734
CNST	0.72072
MAPK6	0.720657
TBCEL	0.720438
LUC7L2	0.720433
FMNL2	0.720377
SOCS6	0.72037
CALD1	0.720352
KAT6B	0.720333
GJA1	0.72033
TANC1	0.720329
NIPA2	0.720298
EBF1	0.720269
NEO1	0.720175
ENDOD1	0.720116
TMEM131	0.720062
MAP3K7	0.720017
ID4	0.719977
ENTPD4	0.719953
CYB5R4	0.719948
CNOT1	0.719931
ABHD18	0.719875
SLC25A40	0.71979
PPM1K	0.71978
YWHAE	0.719759
SLU7	0.719742
SUPT16H	0.719666
DCAF10	0.719608
ANKRD40	0.71957
MRPS10	0.719568
MEIS1	0.719503
LIMS1	0.719491
UBXN4	0.719395
CCDC80	0.719349
HEATR5B	0.719338
IREB2	0.719306
DST	0.719256
LEMD3	0.719231
SMNDC1	0.719113
UAP1	0.719098
WEE1	0.719015
CSGALNACT2	0.718986
GLCE	0.71898
RCOR1	0.718955
MR1	0.718914
TLR4	0.718826
ABCA9	0.718825
DIDO1	0.71882
TOMM20	0.71879
SEH1L	0.718724
BBS10	0.7187
ZNF714	0.718694
PSMB2	0.718632
HS2ST1	0.718566
GTF2H5	0.718532
MTX3	0.718473
ACVR2B	0.718445
ZBTB34	0.718409
RASAL2	0.718335
MBD2	0.71833
ZNF736	0.718252
ZBTB1	0.718238
ANKIB1	0.718224
RBM23	0.718207
GNAI3	0.718109
KLHL20	0.718048
LRCH3	0.71801
DSG2	0.718007
CASP2	0.717997
SEC24B	0.717986
PHF6	0.717947
JARID2	0.717944
SLC7A6	0.717911
PA2G4	0.717889
ZMYND8	0.717776
ARID4B	0.717773
NSMCE3	0.71777
SLC25A30	0.717769
TOX4	0.717754
KCNJ2	0.717744
RND3	0.717689
HNRNPA1	0.717662
PARP8	0.717655
ZNF562	0.717627
ARL6IP6	0.717615
RABGAP1	0.71761
HEATR1	0.717559
MMD	0.717535
RPRD1B	0.717479
ERCC4	0.717457
PEX3	0.717445
MFSD14A	0.717263
PBX2	0.717256
RNF111	0.71709
ADGRF5	0.717081
NSUN2	0.717078
AP2B1	0.717065
KIAA0586	0.717048
BARD1	0.716976
FRK	0.716951
PLRG1	0.716882
TET3	0.716805
ZNF585B	0.716781
CTBS	0.71675
SLC25A37	0.71674
DDR2	0.716725
RAB22A	0.716702
CLASP1	0.716628
CPEB2	0.716615
MECP2	0.716573
GPATCH2L	0.716543
DAAM1	0.716539
ZNF639	0.716538
TBRG1	0.716517
SMARCAD1	0.71649
PPP3CB	0.716433
USPL1	0.716314
AP1S2	0.716266
PRCP	0.716232
OTUD1	0.716202
TMEM192	0.7162
TMBIM6	0.716178
SIGLEC14	0.716159
RHOQ	0.716147
TWF1	0.71601
PNPLA8	0.716007
ZFHX3	0.715999
ATG12	0.715956
IFNGR1	0.715878
TBC1D1	0.715857
IDH3A	0.715787
WDR11	0.715765
SBF2	0.715744
RPS6KB1	0.715693
ARL1	0.715668
TRIM2	0.71566
MMRN1	0.715655
CHIC2	0.715646
NUP160	0.715632
ME1	0.715562
ANXA7	0.715556
LAMTOR3	0.715555
EPS8	0.715539
CENPC	0.715508
AIMP1	0.715494
TMBIM4	0.715458
NFKBIZ	0.715448
PAIP1	0.715442
IER3IP1	0.715379
YPEL2	0.715319
RPS4X	0.715297
KDM1B	0.71529
GATAD2A	0.715178
CHD7	0.71515
ZHX3	0.715131
SH3D19	0.715095
PHLDB2	0.715072
DDX24	0.715048
SPTSSA	0.715031
CHSY1	0.715022
SRP19	0.71502
PCYOX1	0.714953
ACADSB	0.714884
EIF2AK2	0.714747
KAT7	0.714675
CDK6	0.714661
PLA2G12A	0.714637
MYNN	0.714587
MOCS2	0.714559
ENY2	0.714492
WDFY2	0.714443
SLX4IP	0.714438
IFT74	0.714416
ATP11C	0.714222
PTPN12	0.71421
MGAT4A	0.714182
F3	0.714144
PLEKHF2	0.714106
DIP2C	0.714019
MAP1B	0.71395
INSIG1	0.713914
UPF2	0.713893
UTP15	0.713771
PTBP2	0.713621
RIN2	0.713618
MYO1B	0.713578
ABCA8	0.713576
TNFRSF21	0.713541
PNPT1	0.713523
CCPG1	0.713505
FAF1	0.713479
SLC40A1	0.713478
SKIL	0.71347
PWAR6	0.713456
VPS37A	0.71337
H6PD	0.713366
KIAA1671	0.713364
ABCD3	0.713355
TNPO3	0.713334
YTHDF2	0.713237
SGMS2	0.713195
ATE1	0.713178
DENND4A	0.713069
FAM98A	0.712973
KAT2B	0.71292
TMEM170B	0.71291
ZNF70	0.712886
CD109	0.71288
SIK3	0.712868
MRC1	0.712779
CEP120	0.712706
SLTM	0.712693
CRNKL1	0.712649
SCP2	0.71255
ORC2	0.712549
EPB41L5	0.712519
AEBP2	0.712494
NFYB	0.712415
TMEM209	0.712381
EDNRB	0.71238
GTPBP10	0.712377
TFCP2	0.712369
MCUR1	0.712314
HMGB2	0.712261
ITPRIPL2	0.712219
LIN7A	0.7122
QSER1	0.712156
SETDB2	0.712077
SLMAP	0.71207
DUSP19	0.712003
PDP1	0.711924
ANKRD12	0.711919
WWC2	0.711897
NR3C1	0.71189
RNF19A	0.71188
ZNF462	0.711825
PDIA6	0.711792
DIS3	0.711719
ZNF468	0.711719
POLR1B	0.711691
ZNF805	0.711542
COL6A3	0.711526
ARL6IP1	0.711521
ATP7A	0.711474
STAT2	0.711449
SPTY2D1	0.711388
SLC39A10	0.711346
VKORC1L1	0.711323
RYK	0.711278
SRSF5	0.711267
PEX13	0.711207
SOGA1	0.71114
FBXO21	0.711107
SLC41A1	0.711098
PLXDC2	0.71103
TIGAR	0.711027
TBPL1	0.710917
GOLGA3	0.710863
GIMAP6	0.710742
TMEM185B	0.710642
MTRR	0.710511
GLS	0.710501
ESYT2	0.710465
GIT2	0.710395
PEX2	0.710334
ASAP2	0.710327
RAPGEF6	0.710266
WTAP	0.710258
ARMC8	0.710246
ALG10B	0.710246
ASB1	0.710207
TOR1AIP1	0.710088
ZNF780B	0.710033
RCAN3	0.710013
TAF7	0.710008
TAF9B	0.709959
NSD3	0.709902
ANP32A	0.709745
PGS1	0.709721
TTC17	0.709718
EIF3E	0.70971
NKTR	0.709688
VCL	0.709621
RBM17	0.709575
TRIM35	0.709563
UQCRFS1	0.70956
ANGEL2	0.70949
FZD6	0.709399
KRIT1	0.709361
ZSWIM6	0.70932
FAM114A1	0.709157
DTX3L	0.709154
UBE2Q2	0.70912
PLS3	0.709088
PDPK1	0.709026
CNOT9	0.708991
MFSD4B	0.708912
EIF4G2	0.708909
SLC35F5	0.708892
CDKN2AIP	0.708884
HCFC2	0.708834
SND1	0.708822
LSMEM1	0.70879
TMEM50A	0.708748
MLLT10	0.7087
GM2A	0.708698
MED4	0.708689
XPNPEP3	0.708652
PKNOX1	0.708645
RSPRY1	0.708571
ARID1A	0.708567
GATAD2B	0.708468
BTBD1	0.708451
DNAJC13	0.708378
RECQL	0.70836
ELF2	0.708201
CIRBP	0.708168
GNB4	0.708144
HSPA13	0.70814
NCEH1	0.708137
SETD1B	0.708065
RAB23	0.708059
NUDT12	0.708039
NDUFA10	0.708022
MED21	0.708013
DDX42	0.708006
SCAF8	0.708005
CBLL1	0.707999
CREBL2	0.707994
SNRPD3	0.70795
CD46	0.707869
RNF213	0.707841
CPEB3	0.707785
USP1	0.707781
PHF8	0.707765
CNN3	0.707721
MANEA	0.707604
TPT1	0.707589
LYRM7	0.707471
FRS2	0.707465
NR2C1	0.707457
TXLNA	0.707417
SLC46A3	0.707187
MCCC2	0.707176
ROBO1	0.707155
GCC2	0.707138
DCTN4	0.707133
PPP3CA	0.707072
OXSR1	0.707028
UNK	0.707027
YPEL5	0.706991
SLC30A5	0.706985
RRP1B	0.706959
PRUNE2	0.706956
PARD6B	0.706943
FBXW11	0.706918
BNC2	0.706839
PLEKHA2	0.706834
PGD	0.706808
SGPP1	0.706775
C16orf87	0.706758
AKIRIN2	0.706748
PTPN1	0.706747
TRAPPC6B	0.706736
EP400	0.706685
TRPC1	0.706671
MCM6	0.706651
GOLGA7	0.706629
NR2F2	0.706626
ACLY	0.706623
TAPT1	0.706617
FBXO11	0.70655
RFX7	0.706539
TF	0.706514
ZZZ3	0.706456
SVIL	0.706448
ITGA1	0.706361
ITM2A	0.706337
LIMCH1	0.706336
ATP8A1	0.706316
BMPR1A	0.706277
RNMT	0.706262
AGO1	0.706163
SEC61A1	0.7061
GCFC2	0.70602
NAV1	0.706013
CHIC1	0.706012
CSNK1G1	0.706006
HMGCR	0.705972
SPAST	0.705959
RAP2A	0.705884
PAPSS1	0.705878
RNF2	0.705862
ATR	0.705782
FAM13B	0.705715
ALG13	0.7057
HSBP1	0.705589
PDE3A	0.705571
ZNF100	0.70554
GABPB1	0.705513
DCK	0.705474
MACF1	0.705422
PGRMC2	0.705418
SPIN4	0.70526
JAG1	0.705216
KLHL12	0.705208
TBCK	0.705207
KIAA0408	0.705204
ERO1B	0.705193
ZNF518B	0.705176
MINDY2	0.70514
SAMD4A	0.705135
MOCOS	0.704986
TAOK3	0.704971
CBL	0.704924
CHD9	0.704895
FZD3	0.704878
LMO4	0.704873
[truncated: 17,350 more rows]

## Sheet: Fig 1I
Nucleotide	UUs
1	112
2	112
3	112
4	111
5	111
6	111
7	111
8	111
9	110
10	110
11	110
12	109
13	109
14	109
15	109
16	109
17	109
18	109
19	109
20	109
21	109
22	109
23	109
24	109
25	109
26	108
27	108
28	108
29	108
30	108
31	108
32	109
33	109
34	109
35	109
36	109
37	110
38	110
39	110
40	110
41	110
42	110
43	110
44	109
45	108
46	108
47	108
48	107
49	107
50	107
51	107
52	107
53	107
54	107
55	107
56	107
57	107
58	107
59	107
60	107
61	107
62	107
63	107
64	107
65	107
66	107
67	107
68	107
69	107
70	106
71	106
72	106
73	106
74	106
75	106
76	106
77	106
78	106
79	106
80	106
81	106
82	106
83	106
84	106
85	106
86	106
87	106
88	107
89	108
90	109
91	110
92	110
93	110
94	110
95	109
96	109
97	109
98	110
99	111
100	112
101	111
102	111
103	112
104	112
105	112
106	113
107	114
108	115
109	115
110	115
111	115
112	115
113	115
114	115
115	114
116	113
117	112
118	112
119	112
120	112
121	112
122	112
123	113
124	113
125	113
126	113
127	113
128	113
129	113
130	113
131	113
132	113
133	113
134	113
135	113
136	113
137	113
138	114
139	115
140	116
141	117
142	118
143	119
144	120
145	121
146	122
147	122
148	121
149	121
150	122
151	122
152	122
153	123
154	123
155	123
156	123
157	124
158	124
159	124
160	124
161	124
162	124
163	124
164	124
165	124
166	124
167	124
168	124
169	124
170	123
171	123
172	123
173	123
174	123
175	123
176	123
177	123
178	123
179	123
180	123
181	123
182	122
183	121
184	121
185	121
186	120
187	119
188	119
189	120
190	121
191	122
192	122
193	122
194	122
195	123
196	124
197	125
198	126
199	126
200	125
201	124
202	124
203	124
204	124
205	124
206	124
207	124
208	124
209	124
210	124
211	124
212	124
213	124
214	123
215	123
216	123
217	122
218	122
219	122
220	122
221	122
222	122
223	122
224	122
225	122
226	122
227	122
228	123
229	124
230	124
231	124
232	124
233	125
234	125
235	125
236	125
237	125
238	125
239	125
240	126
241	127
242	128
243	128
244	128
245	128
246	128
247	128
248	128
249	128
250	128
251	127
252	126
253	126
254	126
255	126
256	126
257	126
258	126
259	126
260	126
261	126
262	126
263	127
264	127
265	127
266	127
267	127
268	127
269	127
270	127
271	126
272	125
273	124
274	123
275	123
276	123
277	123
278	123
279	123
280	123
281	122
282	122
283	122
284	123
285	124
286	125
287	125
288	125
289	124
290	123
291	122
292	121
293	122
294	122
295	121
296	121
297	121
298	121
299	121
300	121
301	121
302	121
303	121
304	121
305	120
306	119
307	118
308	117
309	117
310	117
311	117
312	116
313	116
314	116
315	116
316	116
317	116
318	116
319	116
320	117
321	118
322	119
323	120
324	120
325	120
326	120
327	119
328	118
329	118
330	118
331	118
332	118
333	118
334	118
335	118
336	118
337	118
338	118
339	118
340	118
341	117
342	116
343	115
344	115
345	115
346	115
347	115
348	115
349	114
350	114
351	114
352	114
353	114
354	114
355	114
356	114
357	114
358	114
359	113
360	112
361	111
362	111
363	111
364	111
365	111
366	111
367	112
368	112
369	111
370	110
371	110
372	110
373	110
374	110
375	110
376	110
377	110
378	110
379	110
380	110
381	110
382	110
383	110
384	110
385	110
386	110
387	110
388	110
389	110
390	111
391	111
392	111
393	111
394	111
395	111
396	111
397	110
398	109
399	108
400	108
401	108
402	107
403	107
404	107
405	106
406	106
407	105
408	104
409	103
410	103
411	103
412	103
413	102
414	102
415	102
416	102
417	102
418	102
419	102
420	102
421	102
422	102
423	102
424	102
425	102
426	102
427	102
428	102
429	102
430	102
431	102
432	102
433	102
434	102
435	103
436	104
437	105
438	105
439	105
440	105
441	104
442	103
443	103
444	103
445	103
446	103
447	102
448	102
449	102
450	101
451	100
452	99
453	98
454	97
455	97
456	97
457	96
458	96
459	96
460	97
461	97
462	97
463	97
464	97
465	97
466	97
467	97
468	97
469	97
470	97
471	97
472	97
473	98
474	99
475	99
476	99
477	99
478	99
479	99
480	99
481	99
482	99
483	99
484	100
485	99
486	98
487	97
488	96
489	96
490	96
491	95
492	94
493	93
494	92
495	91
496	90
497	89
498	88
499	88
500	88
501	88
502	87
503	87
504	87
505	87
506	87
507	87
508	87
509	87
510	87
511	87
512	87
513	87
514	87
515	87
516	87
517	87
518	87
519	87
520	87
521	87
522	87
523	87
524	87
525	87
526	87
527	87
528	87
529	87
530	87
531	87
532	87
533	86
534	86
535	86
536	86
537	86
538	85
539	85
540	86
541	86
542	86
543	86
544	86
545	86
546	86
547	86
548	86
549	86
550	86
551	86
552	86
553	86
554	86
555	86
556	86
557	86
558	86
559	86
560	86
561	86
562	86
563	86
564	86
565	86
566	86
567	86
568	87
569	87
570	87
571	87
572	88
573	89
574	89
575	89
576	89
577	89
578	89
579	89
580	90
581	90
582	90
583	91
584	91
585	91
586	91
587	91
588	91
589	90
590	89
591	89
592	89
593	89
594	89
595	89
596	89
597	89
598	89
599	88
600	88
601	87
602	87
603	88
604	87
605	86
606	85
607	84
608	83
609	82
610	82
611	82
612	82
613	82
614	82
615	82
616	82
617	82
618	82
619	82
620	82
621	82
622	82
623	82
624	81
625	81
626	81
627	81
628	81
629	81
630	82
631	83
632	84
633	84
634	84
635	84
636	84
637	83
638	82
639	81
640	80
641	79
642	78
643	77
644	76
645	75
646	74
647	73
648	72
649	72
650	72
651	71
652	71
653	70
654	69
655	69
656	69
657	69
658	68
659	68
660	68
661	68
662	68
663	68
664	68
665	68
666	69
667	69
668	69
669	69
670	69
671	69
672	69
673	69
674	69
675	69
676	69
677	69
678	69
679	69
680	69
681	69
682	69
683	69
684	69
685	68
686	67
687	67
688	67
689	67
690	67
691	66
692	65
693	64
694	64
695	64
696	63
697	62
698	61
699	60
700	60
701	60
702	61
703	62
704	63
705	63
706	63
707	63
708	63
709	63
710	64
711	64
712	64
713	64
714	64
715	64
716	64
717	64
718	65
719	65
720	65
721	65
722	65
723	65
724	65
725	65
726	65
727	65
728	65
729	64
730	63
731	63
732	63
733	63
734	62
735	61
736	60
737	59
738	58
739	57
740	56
741	56
742	56
743	55
744	55
745	56
746	56
747	56
748	56
749	56
750	57
751	57
752	57
753	57
754	57
755	57
756	57
757	57
758	57
759	57
760	57
761	56
762	55
763	54
764	53
765	53
766	53
767	53
768	53
769	53
770	53
771	53
772	54
773	54
774	54
775	54
776	54
777	54
778	54
779	54
780	54
781	53
782	53
783	53
784	53
785	53
786	52
787	51
788	51
789	51
790	51
791	51
792	51
793	51
794	50
795	50
796	50
797	49
798	49
799	49
800	49
801	49
802	49
803	49
804	49
805	49
806	49
807	49
808	49
809	49
810	49
811	49
812	49
813	49
814	49
815	49
816	49
817	49
818	49
819	49
820	49
821	48
822	47
823	47
824	47
825	46
826	45
827	45
828	45
829	45
830	45
831	45
832	45
833	45
834	45
835	46
836	46
837	46
838	46
839	46
840	45
841	44
842	44
843	44
844	44
845	44
846	44
847	44
848	44
849	44
850	44
851	44
852	44
853	44
854	44
855	44
856	44
857	44
858	44
859	44
860	44
861	44
862	44
863	44
864	44
865	44
866	44
867	44
868	43
869	42
870	42
871	42
872	42
873	42
874	42
875	42
876	42
877	42
878	42
879	42
880	42
881	42
882	42
883	42
884	42
885	42
886	42
887	42
888	42
889	42
890	43
891	42
892	42
893	42
894	42
895	42
896	42
897	42
898	42
899	42
900	42
901	42
902	42
903	42
904	42
905	42
906	42
907	41
908	41
909	41
910	41
911	41
912	41
913	40
914	40
915	40
916	40
917	40
918	40
919	41
920	42
921	42
922	42
923	42
924	42
925	43
926	44
927	44
928	44
929	44
930	44
931	44
932	44
933	44
934	44
935	44
936	43
937	43
938	43
939	44
940	44
941	44
942	44
943	44
944	43
945	44
946	44
947	44
948	44
949	44
950	45
951	46
952	47
953	47
954	47
955	47
956	47
957	47
958	47
959	47
960	47
961	46
962	46
963	46
964	46
965	46
966	46
967	46
968	46
969	46
970	46
971	46
972	46
973	46
974	45
975	44
976	44
977	44
978	45
979	45
980	45
981	45
982	45
983	45
984	45
985	44
986	44
987	44
988	44
989	44
990	44
991	44
992	44
993	44
994	44
995	44
996	44
997	44
998	44
999	45
1000	46
1001	47
1002	47
1003	47
1004	47
1005	47
1006	47
1007	47
1008	47
1009	47
1010	47
1011	47
1012	47
1013	47
1014	47
1015	47
1016	47
1017	47
1018	47
1019	47
1020	47
1021	47
1022	47
1023	47
1024	47
1025	47
1026	48
1027	48
1028	48
1029	48
1030	48
1031	48
1032	48
1033	48
1034	49
1035	49
1036	49
1037	50
1038	50
1039	50
1040	50
1041	49
1042	49
1043	49
1044	49
1045	49
1046	49
1047	49
1048	49
1049	49
1050	49
1051	50
1052	51
1053	52
1054	52
1055	52
1056	52
1057	52
1058	52
1059	52
1060	52
1061	52
1062	52
1063	52
1064	52
1065	52
1066	52
1067	52
1068	52
1069	51
1070	51
1071	51
1072	51
1073	50
1074	49
1075	49
1076	49
1077	49
1078	49
1079	49
1080	49
1081	48
1082	48
1083	48
1084	47
1085	47
1086	47
1087	47
1088	47
1089	47
1090	47
1091	47
1092	46
1093	45
1094	45
1095	45
1096	45
1097	45
1098	45
1099	45
1100	45
1101	44
1102	44
1103	44
1104	43
1105	43
1106	43
1107	44
1108	44
1109	44
1110	44
1111	44
1112	44
1113	44
1114	44
1115	44
1116	44
1117	44
1118	44
1119	44
1120	44
1121	44
1122	44
1123	44
1124	44
1125	44
1126	44
1127	45
1128	45
1129	45
1130	45
1131	44
1132	43
1133	42
1134	42
1135	42
1136	42
1137	42
1138	42
1139	42
1140	42
1141	42
1142	42
1143	42
1144	42
1145	43
1146	43
1147	43
1148	43
1149	43
1150	43
1151	43
1152	43
1153	42
1154	42
1155	42
1156	42
1157	42
1158	42
1159	43
1160	43
1161	43
1162	43
1163	43
1164	43
1165	43
1166	43
1167	42
1168	42
1169	42
1170	42
1171	42
1172	42
1173	42
1174	42
1175	42
1176	42
1177	43
1178	43
1179	43
1180	43
1181	43
1182	43
1183	43
1184	43
1185	43
1186	43
1187	43
1188	43
1189	43
1190	43
1191	42
1192	42
1193	42
1194	42
1195	42
1196	42
1197	42
1198	42
1199	42
1200	42
1201	42
1202	42
1203	41
1204	40
1205	39
1206	39
1207	39
1208	39
1209	39
1210	39
1211	38
1212	38
1213	38
1214	38
1215	38
1216	38
1217	38
1218	38
1219	37
1220	37
1221	37
1222	37
1223	37
1224	37
1225	38
1226	38
1227	38
1228	38
1229	38
1230	38
1231	38
1232	38
1233	38
1234	38
1235	38
1236	38
1237	39
1238	39
1239	39
1240	39
1241	39
1242	38
1243	37
1244	37
1245	37
1246	36
1247	36
1248	36
1249	37
1250	38
1251	37
1252	37
1253	37
1254	37
1255	37
1256	37
1257	37
1258	37
1259	37
1260	37
1261	37
1262	37
1263	37
1264	37
1265	37
1266	37
1267	37
1268	37
1269	37
1270	37
1271	37
1272	37
1273	36
1274	36
1275	36
1276	36
1277	36
1278	36
1279	36
1280	36
1281	36
1282	36
1283	36
1284	36
1285	36
1286	35
1287	35
1288	35
1289	35
1290	35
1291	35
1292	35
1293	35
1294	35
1295	35
1296	35
1297	35
1298	35
1299	35
1300	35
1301	35
1302	35
1303	35
1304	35
1305	35
1306	35
1307	35
1308	35
1309	35
1310	35
1311	35
1312	35
1313	35
1314	35
1315	35
1316	35
1317	36
1318	37
1319	38
1320	38
1321	38
1322	38
1323	38
1324	37
1325	36
1326	36
1327	36
1328	36
1329	37
1330	38
1331	38
1332	38
1333	38
1334	38
1335	38
1336	37
1337	37
1338	37
1339	37
1340	38
1341	39
1342	39
1343	39
1344	39
1345	39
1346	39
1347	40
1348	41
1349	41
1350	41
1351	41
1352	41
1353	41
1354	41
1355	41
1356	41
1357	41
1358	41
1359	41
1360	41
1361	41
1362	41
1363	41
1364	41
1365	41
1366	42
1367	42
1368	42
1369	43
1370	44
1371	44
1372	44
1373	44
1374	44
1375	44
1376	44
1377	44
1378	44
1379	44
1380	44
1381	44
1382	44
1383	44
1384	44
1385	44
1386	44
1387	44
1388	44
1389	44
1390	44
1391	43
1392	43
1393	43
1394	43
1395	43
1396	43
1397	44
1398	44
1399	44
1400	44
1401	44
1402	44
1403	44
1404	44
1405	44
1406	44
1407	44
1408	44
1409	44
1410	44
1411	44
1412	44
1413	44
1414	44
1415	44
1416	44
1417	44
1418	44
1419	44
1420	43
1421	42
1422	42
1423	42
1424	42
1425	42
1426	41
1427	40
1428	40
1429	40
1430	40
1431	40
1432	40
1433	40
1434	40
1435	40
1436	40
1437	40
1438	39
1439	38
1440	37
1441	38
1442	38
1443	38
1444	38
1445	38
1446	37
1447	37
1448	37
1449	37
1450	37
1451	37
1452	36
1453	35
1454	35
1455	35
1456	35
1457	35
1458	35
1459	35
1460	35
1461	35
1462	35
1463	35
1464	35
1465	35
1466	35
1467	35
1468	35
1469	35
1470	35
1471	35
1472	35
1473	35
1474	35
1475	35
1476	35
1477	35
1478	35
1479	34
1480	34
1481	34
1482	34
1483	34
1484	34
1485	34
1486	34
1487	34
1488	34
1489	34
1490	34
1491	34
1492	34
1493	34
1494	34
1495	34
1496	34
1497	34
1498	34
1499	34
1500	33
1501	32
1502	31
1503	31
1504	31
1505	31
1506	31
1507	31
1508	31
1509	31
1510	31
1511	31
1512	31
1513	31
1514	31
1515	31
1516	31
1517	31
1518	31
1519	31
1520	31
1521	31
1522	31
1523	31
1524	31
1525	31
1526	31
1527	30
1528	30
1529	30
1530	30
1531	30
1532	30
1533	30
1534	30
1535	29
1536	29
1537	29
1538	28
1539	28
1540	28
1541	28
1542	28
1543	28
1544	28
1545	28
1546	28
1547	28
1548	28
1549	28
1550	28
1551	28
1552	27
1553	26
1554	25
1555	25
1556	25
1557	25
1558	25
1559	25
1560	25
1561	25
1562	25
1563	25
1564	25
1565	25
1566	25
1567	25
1568	25
1569	25
1570	25
1571	25
1572	25
1573	25
1574	25
1575	25
1576	25
1577	25
1578	25
1579	25
1580	25
1581	25
1582	25
1583	25
1584	25
1585	25
1586	25
1587	25
1588	25
1589	25
1590	25
1591	25
1592	25
1593	25
1594	25
1595	25
1596	26
1597	26
1598	26
1599	26
1600	26
1601	26
1602	26
1603	26
1604	26
1605	26
1606	26
1607	26
1608	25
1609	25
1610	25
1611	25
1612	25
1613	25
1614	25
1615	25
1616	25
1617	25
1618	25
1619	25
1620	25
1621	25
1622	25
1623	26
1624	26
1625	26
1626	26
1627	26
1628	25
1629	25
1630	25
1631	25
1632	25
1633	25
1634	25
1635	25
1636	25
1637	25
1638	25
1639	25
1640	25
1641	25
1642	25
1643	25
1644	25
1645	25
1646	24
1647	24
1648	24
1649	24
1650	24
1651	24
1652	24
1653	24
1654	24
1655	24
1656	24
1657	24
1658	24
1659	24
1660	23
1661	23
1662	23
1663	23
1664	23
1665	23
1666	23
1667	23
1668	23
1669	23
1670	23
1671	23
1672	23
1673	23
1674	23
1675	23
1676	23
1677	23
1678	22
1679	22
1680	23
1681	23
1682	23
1683	23
1684	23
1685	23
1686	23
1687	23
1688	23
1689	23
1690	23
1691	23
1692	23
1693	23
1694	23
1695	23
1696	23
1697	23
1698	23
1699	23
1700	23
1701	23
1702	23
1703	23
1704	23
1705	23
1706	24
1707	24
1708	24
1709	24
1710	24
1711	24
1712	24
1713	24
1714	25
1715	25
1716	25
1717	25
1718	25
1719	25
1720	25
1721	25
1722	25
1723	25
1724	25
1725	25
1726	24
1727	24
1728	24
1729	24
1730	24
1731	24
1732	24
1733	24
1734	24
1735	24
1736	24
1737	24
1738	24
1739	24
1740	24
1741	24
1742	24
1743	24
1744	24
1745	24
1746	24
1747	24
1748	24
1749	24
1750	23
1751	22
1752	22
1753	22
1754	22
1755	22
1756	22
1757	22
1758	22
1759	23
1760	24
1761	25
1762	25
1763	25
1764	25
1765	26
1766	27
1767	27
1768	27
1769	27
1770	27
1771	28
1772	29
1773	29
1774	29
1775	29
1776	29
1777	30
1778	31
1779	32
1780	32
1781	32
1782	32
1783	32
1784	32
1785	32
1786	32
1787	32
1788	32
1789	32
1790	32
1791	32
1792	32
1793	32
1794	32
1795	32
1796	32
1797	32
1798	32
1799	32
1800	32
1801	32
1802	32
1803	33
1804	34
1805	35
1806	35
1807	35
1808	35
1809	35
1810	35
1811	36
1812	37
1813	37
1814	37
1815	37
1816	37
1817	37
1818	36
1819	35
1820	34
1821	35
1822	36
1823	36
1824	36
1825	36
1826	36
1827	37
1828	38
1829	37
1830	36
1831	35
1832	35
1833	35
1834	35
1835	36
1836	36
1837	36
1838	36
1839	36
1840	36
1841	35
1842	34
1843	34
1844	34
1845	34
1846	35
1847	35
1848	34
1849	33
1850	33
1851	33
1852	33
1853	33
1854	33
1855	33
1856	33
1857	33
1858	33
1859	34
1860	34
1861	34
1862	34
1863	34
1864	34
1865	34
1866	34
1867	33
1868	34
1869	35
1870	34
1871	33
1872	34
1873	35
1874	35
1875	35
1876	35
1877	35
1878	35
1879	35
1880	35
1881	36
1882	36
1883	36
1884	36
1885	36
1886	37
1887	38
1888	38
1889	38
1890	38
1891	39
1892	39
1893	39
1894	39
1895	39
1896	40
1897	41
1898	40
1899	40
1900	40
1901	40
1902	40
1903	40
1904	40
1905	41
1906	42
1907	43
1908	44
1909	44
1910	44
1911	45
1912	46
1913	47
1914	47
1915	47
1916	47
1917	47
1918	48
1919	48
1920	48
1921	48
1922	49
1923	49
1924	49
1925	49
1926	49
1927	49
1928	50
1929	50
1930	50
1931	50
1932	51
1933	51
1934	51
1935	51
1936	51
1937	51
1938	52
1939	53
1940	54
1941	55
1942	54
1943	54
1944	54
1945	54
1946	55
1947	55
1948	55
1949	55
1950	55
1951	55
1952	55
1953	55
1954	55
1955	55
1956	55
1957	55
1958	55
1959	56
1960	56
1961	56
1962	56
1963	57
1964	57
1965	57
1966	57
1967	57
1968	57
1969	58
1970	59
1971	60
1972	61
1973	62
1974	63
1975	63
1976	63
1977	63
1978	63
1979	63
1980	63
1981	63
1982	63
1983	63
1984	63
1985	63
1986	63
1987	63
1988	63
1989	63
1990	63
1991	63
1992	63
1993	63
1994	63
1995	63
1996	63
1997	63
1998	63
1999	63
[truncated: 16,781 more rows]

## Sheet: Fig 2B
Donor Date/Condition	XIST1.1	RNA9.2s	RNA9.2a	Mock
7_30_21	184.785	186.834	0.537765	0
8_6_21	124.093	113.632	0.354688	0
5_21_21	79.4216	108.881	4.94782	2.62472
4_14_22	200	192.359	0	0

[truncated: 32 more sheets: Fig 2C, Fig 2D, Fig 2E, Fig 2F, Fig 2G, Fig 2H, Fig 3B, Fig 3C, Fig 3D, Fig 3E, Fig 3F, Fig 4A, Fig 4B, Fig 4C, Fig 4D, Fig 4E, Fig 4F, Fig 4G, Fig 5A, Fig 5B …]
